# Supplementary material for: Characterization of exosomal microRNAs in preterm infants fed with breast milk and infant formula
Source: Front Nutr. 2024 Jan 18;11:1339919. doi: 10.3389/fnut.2024.1339919 (PMC10830786; doi:10.3389/fnut.2024.1339919)
Supplement: SUPPLEMENTARY TABLE S1 — Mapping statistics by smallRNA library sequencing. [file Table_1.XLSX]

## Sheet: Sheet1
Table S1: Mapping statistics by smallRNA library sequencing.
	Trimming			Mapping statics to genome					Mapping statics to hairpin
Sample	Total_Read_Count a	Trimmed_Read_Count	% passing trimming phase	Processed_reads b	Mapped_Read c	% mapped	Unmapped_Read d	% not mapped	Mapped_Read	% mapped	Unmapped_Read	% not mapped
S1	72566179	13661584	0.1883	12575528	3241186	0.2577	9334342	0.7423	22257	0.0018	12553271	0.9982
S2	68679806	10864525	0.1582	9243462	2482268	0.2685	6761194	0.7315	25563	0.0028	9217899	0.9972
S3	55024843	11269799	0.2048	10819950	3000462	0.2773	7819488	0.7227	17182	0.0016	10802768	0.9984
S4	52611400	9654517	0.1835	10693326	1632164	0.1526	9061162	0.8474	17227	0.0016	10676099	0.9984
S5	62476610	10320260	0.1652	10203044	3336016	0.327	6867028	0.673	20098	0.002	10182946	0.998
S6	51269599	17549944	0.3423	15989161	5816454	0.3638	10172707	0.6362	57523	0.0036	15931638	0.9964
S7	59905114	12545291	0.2094	9076879	2166068	0.2386	6910811	0.7614	44169	0.0049	9032710	0.9951
S8	43791965	10851518	0.2478	10243703	3936688	0.3843	6307015	0.6157	106956	0.0104	10136747	0.9896
S9	62905125	19462561	0.3094	14436561	6521487	0.4517	7915074	0.5483	192105	0.0133	14244456	0.9867
S15	41411921	12422966	0.3	13933387	5171222	0.3711	8762165	0.6289	254131	0.0182	13679256	0.9818
S16	40308813	10558990	0.262	11681157	3284601	0.2812	8396556	0.7188	113747	0.0097	11567410	0.9903
S17	42058879	12609976	0.2998	9370084	2780972	0.2968	6589112	0.7032	92760	0.0099	9277324	0.9901
S18	43462717	7688246	0.1769	10908781	2873956	0.2635	8034825	0.7365	71434	0.0065	10837347	0.9935
S19	44193716	18686811	0.4228	11436792	3764021	0.3291	7672771	0.6709	150243	0.0131	11286549	0.9869
S20	43426707	22776441	0.5245	20993930	4851081	0.2311	16142849	0.7689	483882	0.023	20510048	0.977
S21	39476742	16652880	0.4218	12862601	3542594	0.2754	9320007	0.7246	62729	0.0049	12799872	0.9951
S22	42812819	18778624	0.4386	20886195	11591204	0.555	9294991	0.445	151829	0.0073	20734366	0.9927
S23	42271036	9693247	0.2293	13673486	6520434	0.4769	7153052	0.5231	68806	0.005	13604680	0.995
S24	40163959	16526383	0.4115	12695883	4526274	0.3565	8169609	0.6435	324846	0.0256	12371037	0.9744
S25	42816651	17064284	0.3985	10825780	5144351	0.4752	5681429	0.5248	365130	0.0337	10460650	0.9663
S26	44515286	11242666	0.2526	12459498	5086630	0.4083	7372868	0.5917	74540	0.006	12384958	0.994
S27	44250937	14896458	0.3366	9705203	4229510	0.4358	5475693	0.5642	252206	0.026	9452997	0.974
S28	43632606	21107096	0.4837	10798700	4996141	0.4627	5802559	0.5373	399471	0.037	10399229	0.963
S29	43948331	22903772	0.5212	11693177	5748131	0.4916	5945046	0.5084	841779	0.072	10851398	0.928
S30	39727041	11592054	0.2918	13960806	7813186	0.5597	6147620	0.4403	323522	0.0232	13637284	0.9768
S31	40738526	15162029	0.3722	14025524	6709882	0.4784	7315642	0.5216	88311	0.0063	13937213	0.9937
S32	43095712	17353512	0.4027	12662324	5538870	0.4374	7123454	0.5626	302099	0.0239	12360225	0.9761
S33	40563512	21357283	0.5265	18365208	4937912	0.2689	13427296	0.7311	338592	0.0184	18026616	0.9816
S34	44445850	17605088	0.3961	17861022	8591473	0.481	9269549	0.519	129397	0.0072	17731625	0.9928
S35	43242568	10803081	0.2498	8668859	3259163	0.376	5409696	0.624	45133	0.0052	8623726	0.9948
S36	42612032	19954396	0.4683	14428188	5474332	0.3794	8953856	0.6206	393133	0.0272	14035055	0.9728
S37	46595147	10951693	0.235	10612226	5119878	0.4825	5492348	0.5175	96408	0.0091	10515818	0.9909
S38	44408469	5512087	0.1241	19249181	12332355	0.6407	6916826	0.3593	16942	0.0009	19232239	0.9991
U1	41245663	24275482	0.5886	31881837	12693350	0.3981	19188487	0.6019	23706	0.0007	31858131	0.9993
U2	44065423	30948249	0.7023	34848424	4488129	0.1288	30360295	0.8712	3751	0.0001	34844673	0.9999
U3	45571854	26773479	0.5875	33670258	10737836	0.3189	22932422	0.6811	6961	0.0002	33663297	0.9998
U4	39399685	13414067	0.3405	15710773	6400068	0.4074	9310705	0.5926	24516	0.0016	15686257	0.9984
U5	45065568	30017726	0.6661	36509184	13201649	0.3616	23307535	0.6384	5929	0.0002	36503255	0.9998
U6	45812346	27000289	0.5894	38006752	15292535	0.4024	22714217	0.5976	4129	0.0001	38002623	0.9999
U7	39473548	20725109	0.525	26021710	9454531	0.3633	16567179	0.6367	39278	0.0015	25982432	0.9985
U8	39761746	23938896	0.6021	27090908	2561716	0.0946	24529192	0.9054	1613	0.0001	27089295	0.9999
U9	39597110	26572435	0.6711	31856405	7449474	0.2338	24406931	0.7662	2333	0.0001	31854072	0.9999
U15	40017957	17694936	0.4422	26609396	2326405	0.0874	24282991	0.9126	1810	0.0001	26607586	0.9999
U16	42214107	26876276	0.6367	30501353	7228649	0.237	23272704	0.763	17676	0.0006	30483677	0.9994
U17	42012238	18476077	0.4398	28715828	15584860	0.5427	13130968	0.4573	45897	0.0016	28669931	0.9984
U18	40945452	13770723	0.3363	22648320	11385165	0.5027	11263155	0.4973	20317	0.0009	22628003	0.9991
U19	39533079	18271113	0.4622	30203556	16110152	0.5334	14093404	0.4666	54996	0.0018	30148560	0.9982
U20	39797601	17923904	0.4504	33020193	19900008	0.6027	13120185	0.3973	13452	0.0004	33006741	0.9996
U21	42736857	23011658	0.5384	34490675	14799287	0.4291	19691388	0.5709	29373	0.0009	34461302	0.9991
U22	49068533	20809459	0.4241	36292182	18851404	0.5194	17440778	0.4806	28730	0.0008	36263452	0.9992
U23	39662057	13941638	0.3515	20796803	10864399	0.5224	9932404	0.4776	46914	0.0023	20749889	0.9977
U24	48769408	18082076	0.3708	29810230	14874433	0.499	14935797	0.501	46777	0.0016	29763453	0.9984
U25	39685530	24778817	0.6244	30465511	7333017	0.2407	23132494	0.7593	11948	0.0004	30453563	0.9996
U26	43453675	18687736	0.4301	37512966	21197302	0.5651	16315664	0.4349	7567	0.0002	37505399	0.9998
U27	41468546	18855146	0.4547	34136444	17734102	0.5195	16402342	0.4805	10042	0.0003	34126402	0.9997
U28	44508083	29450475	0.6617	36822244	12022545	0.3265	24799699	0.6735	3342	0.0001	36818902	0.9999
U29	56056817	25688928	0.4583	39913978	20372449	0.5104	19541529	0.4896	68078	0.0017	39845900	0.9983
U30	40493806	24504412	0.6051	35913068	16029080	0.4463	19883988	0.5537	6379	0.0002	35906689	0.9998
U31	41367947	22503905	0.544	34761835	9829184	0.2828	24932651	0.7172	5549	0.0002	34756286	0.9998
U32	48424715	18772737	0.3877	30426033	15829432	0.5203	14596601	0.4797	48062	0.0016	30377971	0.9984
U33	40334212	19869896	0.4926	35270434	18382344	0.5212	16888090	0.4788	8030	0.0002	35262404	0.9998
U34	44377410	19216962	0.433	35256301	17313404	0.4911	17942897	0.5089	13961	0.0004	35242340	0.9996
U35	50360842	16811462	0.3338	37154325	21971989	0.5914	15182336	0.4086	39466	0.0011	37114859	0.9989
U36	42026417	22170082	0.5275	37518421	18216588	0.4855	19301833	0.5145	7326	0.0002	37511095	0.9998
U37	41089579	20052094	0.488	29647413	12662790	0.4271	16984623	0.5729	5840	0.0002	29641573	0.9998
U38	50281992	22095287	0.4394	33271250	16208264	0.4872	17062986	0.5128	26766	0.0008	33244484	0.9992
aTotal number of reads. For Illumina paired-end sequencing, this value refers to the sum of read 1 and read 2.
bThe number of cleaned reads after trimming.
cThe number of mapping reads on the reference.
dThe number of unmapped reads.
