# Supplementary material for: Characterization of exosomal microRNAs in preterm infants fed with breast milk and infant formula
Source: Front Nutr. 2024 Jan 18;11:1339919. doi: 10.3389/fnut.2024.1339919 (PMC10830786; doi:10.3389/fnut.2024.1339919)
Supplement: SUPPLEMENTARY TABLE S2 — List of genes selected by targeting 5 or more miRNAs in each sample, and miRNA’s target gene consistency for binding sites. [file Table_2.XLSX]

## Sheet: Urine 3 prime binding site
Table S2. Urine and Serum EVs miRNAs with relative targets (targets highlighted in bold font are those designated for cluster analysis)
mirnaid	refseqid	genesymbol	duplex	start	end	bindingp	energy	seed	accessibility	au	phylopstem	phylopflank	me	number_of_pairings	binding_region_length	longest_consecutive_pairings	position
hsa-miR-10a-5p	NM_001303429	PIK3R3	TACCCTGTAGATCCGAATTTGTG#CGGTGTGCAGGGA#..(((((((.(.(((........#)))).))))))).	4086	4099	0.953846	-17.2	1	0.00167341	0.485	2.65531	5.0643	-9.77936	11	13	7	3UTR
hsa-miR-10a-5p	NM_030648	SETD7	TACCCTGTAGATCCGAATTTGTG#CACAATTTCTTTGCAGGGC#..(((((((((...(((.(((((#))))).)))))))))))).	5629	5648	0.953846	-18.9	1	0.00167023	0.485	3.41368	2.65718	-10.4498	17	19	12	3UTR
hsa-miR-10a-5p	NM_003629	PIK3R3	TACCCTGTAGATCCGAATTTGTG#CGGTGTGCAGGGA#..(((((((.(.(((........#)))).))))))).	4263	4276	0.953846	-17.2	1	0.00167341	0.485	5.84729	5.79136	-9.77936	11	13	7	3UTR
hsa-miR-10a-5p	NM_001114172	PIK3R3	TACCCTGTAGATCCGAATTTGTG#CGGTGTGCAGGGA#..(((((((.(.(((........#)))).))))))).	3843	3856	0.953846	-17.2	1	0.00167341	0.485	4.42432	4.36391	-9.77936	11	13	7	3UTR
hsa-miR-10a-5p	NM_001297656	KIF2C	TACCCTGTAGATCCGAATTTGTG#TGGGTCTAGGCAGGGTC#.((((((((((((((........#)))))))..))))))).	2456	2473	0.961538	-20	1	6.66613e-05	0.441	3.97022	3.31002	-4.02637	14	17	7	3UTR
hsa-miR-10a-5p	NM_001300798	SEPTIN8	TACCCTGTAGATCCGAATTTGTG#GCTGGGTCACAGGGTGA#((((((((.((((((........#.)))))))))))))).	2058	2075	0.961538	-21.2	1	0.000667208	0.544	-0.132709	-0.340831	-5.22701	14	16	14	3UTR
hsa-miR-10a-5p	NM_001300947	CPSF6	TACCCTGTAGATCCGAATTTGTG#GCAAAATTGGCAGAGGCAGGGTGT#((((((((....((((.(((((.#))))).)))).....)))))))).	3120	3144	0.961538	-20.3	1	0.000265578	0.588	0	0	-12.408	17	24	8	3UTR
hsa-miR-10a-5p	NM_033656	BRWD1	TACCCTGTAGATCCGAATTTGTG#CACATCATTTGGATTCTACCAATCTGCAGGC#...(((((((((((((((.((((#))))..))))))).........)))))))).	11189	11220	0.961538	-20.1	0	0.00552651	0.603	0	0	-6.51454	19	31	8	3UTR
hsa-miR-10a-5p	NM_152715	TBCEL	TACCCTGTAGATCCGAATTTGTG#GGGTCTCATAGAGAATTTAAACAGGGTGA#((((((((((((((.........#))))))..............)))))))).	1848	1877	0.961538	-18.5	1	0.0457351	0.529	0	0	-4.90607	14	29	8	3UTR
hsa-miR-10a-5p	NM_177968	PPM1B	TACCCTGTAGATCCGAATTTGTG#TACTGGGTTTGGGGGGTT#.(((((.((((((((........#.)))))))).))))).	3112	3130	0.961538	-18.5	0	0.0138883	0.588	0	0	-5.57006	13	16	8	3UTR
hsa-miR-10a-5p	NM_178170	NEK8	TACCCTGTAGATCCGAATTTGTG#TTTGGAAGCAGGGTGG#((((((((...((((((......#)))))).)))))))).	2380	2396	0.961538	-18.4	1	5.80044e-05	0.471	0.212	0.269525	-9.06125	14	16	8	3UTR
hsa-miR-10a-5p	NM_182503	ADAT2	TACCCTGTAGATCCGAATTTGTG#GGAACACAGGGTAA#((((((((.(.(((.........#))).))))))))).	1426	1440	0.961538	-17.2	1	0.203186	0.574	-0.114236	-0.170072	-8.78724	12	14	9	3UTR
hsa-miR-10a-5p	NM_182708	EBF1	TACCCTGTAGATCCGAATTTGTG#GAAGAGGGATCTGCAAGTGCAGGGTGT#((((((((((((((...(((...#)))...))))))......)))))))).	2291	2318	0.961538	-20.1	1	0.00036465	0.574	0	0	-4.90607	17	27	8	3UTR
hsa-miR-10a-5p	NM_207395	ZNF324B	TACCCTGTAGATCCGAATTTGTG#GGAGACTACAGGGG#..((((((((.(((.........#)))..)))))))).	2215	2229	0.961538	-19.4	1	0.010596	0.397	-1.02869	-0.56225	-8.75027	11	14	8	3UTR
hsa-miR-10a-5p	XM_017009201	EBF1	TACCCTGTAGATCCGAATTTGTG#GAAGAGGGATCTGCAAGTGCAGGGTGT#((((((((((((((...(((...#)))...))))))......)))))))).	22003	22030	0.961538	-20.1	1	0.00036465	0.574	0	0	-4.90607	17	27	8	3UTR
hsa-miR-10a-5p	XM_017023494	TBC1D24	TACCCTGTAGATCCGAATTTGTG#GCAGAGACGGTACAGGGTT#.((((((((...(((..(((((.#)))))..))))))))))).	5270	5289	0.961538	-20.2	1	0.00199885	0.515	0	0	-11.4405	16	19	11	3UTR
hsa-miR-10a-5p	XM_017023495	TBC1D24	TACCCTGTAGATCCGAATTTGTG#GCAGAGACGGTACAGGGTT#.((((((((...(((..(((((.#)))))..))))))))))).	4445	4464	0.961538	-20.2	1	0.00199885	0.515	0	0	-11.4405	16	19	11	3UTR
hsa-miR-10a-5p	XM_017025746	SMAD2	TACCCTGTAGATCCGAATTTGTG#GCAGATTCTGGGATGTACTAACTTAGGGTT#.((((((((.((((((((((((.#))))))))..)))).)))......))))).	7341	7371	0.961538	-21.2	1	0.000941777	0.662	0	0	-5.03583	20	30	8	3UTR
hsa-miR-10a-5p	NM_014427	CPNE7	TACCCTGTAGATCCGAATTTGTG#GGGTCTGCGGGGTC#.(((((((((((((.........#))))))))))))).	2589	2603	0.961538	-24.1	1	3.34886e-07	0.279	-0.638539	-0.689021	-4.76182	13	14	13	3UTR
hsa-miR-10a-5p	NM_015631	TCTN3	TACCCTGTAGATCCGAATTTGTG#CATAGCTCTCTGCTTTGGGCTCTGCAGGC#...((((((((((((((......#.)))))).)))))))).	2038	2067	0.961538	-18.4	0	5.34992e-06	0.515	1.20267	1.94093	-6.51454	14	17	8	3UTR
hsa-miR-10a-5p	NM_016033	RMDN1	TACCCTGTAGATCCGAATTTGTG#GCAAAGAAATATTTGTAGAGGAGGGGAAATGGATCTATAGGGG#..(((((((((((((........#.))))))))))))).	1312	1355	0.961538	-22.4	1	0.00821975	0.603	0.00981369	-0.121108	-5.19005	13	15	13	3UTR
hsa-miR-10a-5p	NM_016931	NOX4	TACCCTGTAGATCCGAATTTGTG#CATAGGTCATCTTTGCTTCTGCAGGGC#..(((((((((..((((..((..#.))..))))..))))))))).	4122	4149	0.961538	-19.9	1	2.27385e-05	0.647	0.958298	0.768033	-9.59293	15	21	9	3UTR
hsa-miR-10a-5p	NM_018984	SSH1	TACCCTGTAGATCCGAATTTGTG#GCTATTCTAGAAAGCACCCCAGGAGGGATCTGCAGGA#...(((((((((((.........#.))))))))))).	5093	5130	0.961538	-21.3	0	0.00475313	0.559	-0.139244	-0.333943	-7.48304	11	13	11	3UTR
hsa-miR-10a-5p	NM_019091	PLEKHA3	TACCCTGTAGATCCGAATTTGTG#GCAATAGTTTGGATTAGCTCATCCATAGCAGGGTGG#((((((((.(((((((((((((.#))))..)))))))))............)))))))).	10410	10446	0.961538	-20.5	1	6.16298e-05	0.662	0.131606	0.121187	-4.99396	21	36	9	3UTR
hsa-miR-10a-5p	NM_020447	FAM219B	TACCCTGTAGATCCGAATTTGTG#GGAGCTACAGGGA#..((((((((.(((.........#))).)))))))).	1503	1516	0.961538	-19.6	1	0.000109357	0.544	-0.161764	-0.0450868	-8.75027	11	13	8	3UTR
hsa-miR-10a-5p	NM_020705	TBC1D24	TACCCTGTAGATCCGAATTTGTG#GCAGAGACGGTACAGGGTT#.((((((((...(((..(((((.#)))))..))))))))))).	5159	5178	0.961538	-20.2	1	0.00199885	0.515	-0.306589	0.0230772	-11.4405	16	19	11	3UTR
hsa-miR-10a-5p	NM_020956	PRX	TACCCTGTAGATCCGAATTTGTG#CACAGCAGGCTACAGGGTT#.(((((((((..((....(((((#)))))..))))))))))).	4454	4473	0.961538	-19.1	1	0.00787336	0.368	0.247586	0.168561	-10.9334	16	19	11	3UTR
hsa-miR-10a-5p	NM_024860	SETD6	TACCCTGTAGATCCGAATTTGTG#AGTTGGTGGTTCCCCATGGCCCCAAGGTCTGCAGGGC#..(((((((((((..........#.))))))))))).	2222	2259	0.961538	-19.7	1	1.42565e-05	0.426	-0.302525	-0.0453878	-6.78234	11	13	11	3UTR
hsa-miR-10a-5p	NM_003045	SLC7A1	TACCCTGTAGATCCGAATTTGTG#ATGAAGTGGGTCTCCAGGGA#..(((((.(((((((..(((((.#))))).))))))).))))).	5110	5130	0.961538	-19.6	0	0.00146889	0.368	0	0	-7.50368	17	20	7	3UTR
hsa-miR-10a-5p	NM_004883	NRG2	TACCCTGTAGATCCGAATTTGTG#GCAAAGGCGTTTTTATAGGGA#..(((((((((..((..(((((.#)))))..))..))))))))).	2967	2988	0.961538	-20	1	0.000378406	0.691	3.18906	3.33064	-9.82598	16	21	9	3UTR
hsa-miR-10a-5p	NM_013263	BRD7	TACCCTGTAGATCCGAATTTGTG#GCGAATTTGGATGTTCCAGAGGTT#.((((((.(.((((((((((((.#)))))))))))).)..))).))).	2286	2310	0.961538	-21.4	1	3.65999e-06	0.603	-0.0493061	-0.0785964	-7.34947	19	24	12	3UTR
hsa-miR-10a-5p	NM_013981	NRG2	TACCCTGTAGATCCGAATTTGTG#GCAAAGGCGTTTTTATAGGGA#..(((((((((..((..(((((.#)))))..))..))))))))).	2949	2970	0.961538	-20	1	0.000378406	0.691	3.18906	3.33064	-9.82598	16	21	9	3UTR
hsa-miR-10a-5p	NM_013982	NRG2	TACCCTGTAGATCCGAATTTGTG#GCAAAGGCGTTTTTATAGGGA#..(((((((((..((..(((((.#)))))..))..))))))))).	2991	3012	0.961538	-20	1	0.000378406	0.691	3.18906	3.33064	-9.82598	16	21	9	3UTR
hsa-miR-10a-5p	NM_001321922	FAM219B	TACCCTGTAGATCCGAATTTGTG#GGAGCTACAGGGA#..((((((((.(((.........#))).)))))))).	1500	1513	0.961538	-19.6	1	0.000109357	0.544	-0.516545	0.357224	-8.75027	11	13	8	3UTR
hsa-miR-10a-5p	NM_001324111	EBF1	TACCCTGTAGATCCGAATTTGTG#GAAGAGGGATCTGCAAGTGCAGGGTGT#((((((((((((((...(((...#)))...))))))......)))))))).	2482	2509	0.961538	-20.1	1	0.00036465	0.574	0	0	-4.90607	17	27	8	3UTR
hsa-miR-10a-5p	NM_001363644	TBCEL	TACCCTGTAGATCCGAATTTGTG#GGGTCTCATAGAGAATTTAAACAGGGTGA#((((((((((((((.........#))))))..............)))))))).	1956	1985	0.961538	-18.5	1	0.0457351	0.529	0	0	-4.90607	14	29	8	3UTR
hsa-miR-10a-5p	NM_001364155	EBF1	TACCCTGTAGATCCGAATTTGTG#GAAGAGGGATCTGCAAGTGCAGGGTGT#((((((((((((((...(((...#)))...))))))......)))))))).	2068	2095	0.961538	-20.1	1	0.00036465	0.574	0	0	-4.90607	17	27	8	3UTR
hsa-miR-10a-5p	NM_001364159	EBF1	TACCCTGTAGATCCGAATTTGTG#GAAGAGGGATCTGCAAGTGCAGGGTGT#((((((((((((((...(((...#)))...))))))......)))))))).	2339	2366	0.961538	-20.1	1	0.00036465	0.574	0	0	-4.90607	17	27	8	3UTR
hsa-miR-10a-5p	NM_001397	ECE1	TACCCTGTAGATCCGAATTTGTG#TTGGGATCTGCCTCCAAGCTGGTGCAGGGTAT#((((((((((((((.((......#)).))))))..............)))))))).	4450	4482	0.961538	-20.2	1	5.19562e-05	0.412	0	0	-4.67302	16	32	8	3UTR
hsa-miR-10a-5p	NM_000030	AGXT	TACCCTGTAGATCCGAATTTGTG#CGGATTAGCTGGGACTACAGGTGTGC#((((((((((.(((.(.......#.).)))))))))).))).	2032	2058	0.961538	-17.7	1	0.000127268	0.471	-0.322217	0.110228	-7.4978	14	18	10	3UTR
hsa-miR-10a-5p	NM_000932	PLCB3	TACCCTGTAGATCCGAATTTGTG#ATAAAAGTGGATTTCAGGGA#..(((((.(((((((..(((((.#)))))..)))))))))))).	4172	4192	0.961538	-18.2	0	0.0733861	0.667	0	0	-7.50368	17	20	12	3UTR
hsa-miR-10a-5p	NM_001003652	SMAD2	TACCCTGTAGATCCGAATTTGTG#GCAGATTCTGGGATGTACTAACTTAGGGTT#.((((((((.((((((((((((.#))))))))..)))).)))......))))).	7029	7059	0.961538	-21.2	1	0.000941777	0.662	0	0	-5.03583	20	30	8	3UTR
hsa-miR-10a-5p	NM_001015048	BAG5	TACCCTGTAGATCCGAATTTGTG#TACATCTTTGGAAATCCAGGGTAA#(((((((.(..((((((..((((#))))..))))))..).))))))).	2807	2831	0.961538	-20.4	1	0.000728395	0.618	0	0	-10.3185	18	24	7	3UTR
hsa-miR-10a-5p	NM_001015049	BAG5	TACCCTGTAGATCCGAATTTGTG#TACATCTTTGGAAATCCAGGGTAA#(((((((.(..((((((..((((#))))..))))))..).))))))).	3173	3197	0.961538	-20.4	1	0.000728395	0.618	0	0	-10.3185	18	24	7	3UTR
hsa-miR-10a-5p	NM_001037553	AGPAT3	TACCCTGTAGATCCGAATTTGTG#CGGGCCCCGGGTCTGTGGGGG#..(((((((((((((........#.))))))))))))).	2853	2874	0.961538	-20.2	1	4.81661e-08	0.235	-0.866243	-0.925469	-5.19005	13	15	13	3UTR
hsa-miR-10a-5p	NM_001101421	MYO1H	TACCCTGTAGATCCGAATTTGTG#GGAAACTACAGGGG#..((((((((.(((.........#)))..)))))))).	3117	3131	0.961538	-18.3	1	0.000129319	0.5	-0.359158	-0.0171399	-8.75027	11	14	8	3UTR
hsa-miR-10a-5p	NM_001113348	ECE1	TACCCTGTAGATCCGAATTTGTG#TTGGGATCTGCCTCCAAGCTGGTGCAGGGTAT#((((((((((((((.((......#)).))))))..............)))))))).	4479	4511	0.961538	-20.2	1	5.19562e-05	0.412	0	0	-4.67302	16	32	8	3UTR
hsa-miR-10a-5p	NM_001159673	SYNCRIP	TACCCTGTAGATCCGAATTTGTG#CATAGAAATGGATTGATGGGGTGA#((((((((.((((((..((((((#))))))..)))))).)))))))).	5071	5095	0.961538	-19.8	1	0.0111346	0.735	7.22842	6.23714	-5.22701	20	24	8	3UTR
hsa-miR-10a-5p	NM_001159677	SYNCRIP	TACCCTGTAGATCCGAATTTGTG#CATAGAAATGGATTGATGGGGTGA#((((((((.((((((..((((((#))))))..)))))).)))))))).	5231	5255	0.961538	-19.8	1	0.0111346	0.735	4.54066	5.06298	-5.22701	20	24	8	3UTR
hsa-miR-10a-5p	NM_001160305	SETD6	TACCCTGTAGATCCGAATTTGTG#CATGGCCCCAAGGTCTGCAGGGC#..(((((((((((..........#.))))))))))).	2270	2293	0.961538	-19.7	1	1.42565e-05	0.426	-0.311672	0.110564	-6.78234	11	13	11	3UTR
hsa-miR-10a-5p	NM_001199107	TBC1D24	TACCCTGTAGATCCGAATTTGTG#GCAGAGACGGTACAGGGTT#.((((((((...(((..(((((.#)))))..))))))))))).	5177	5196	0.961538	-20.2	1	0.00199885	0.515	0	0	-11.4405	16	19	11	3UTR
hsa-miR-10a-5p	NM_017811	UBE2R2	TACCCTGTAGATCCGAATTTGTG#ATTCTGATCTCAGGGTT#.((((((.(((((.((((.....#)))).))))))))))).	2959	2976	0.969231	-19	1	0.00114153	0.559	4.17418	0.649158	-6.9638	15	17	11	3UTR
hsa-miR-10a-5p	NM_001308259	VIPR2	TACCCTGTAGATCCGAATTTGTG#ACAGGTGAGGCGGTCGGATCTACAGA#....((((((((((((((((((.#)))))).......)))))))))))).	3075	3101	0.974359	-22.6	0	0.0292428	0.412	4.08333	3.49229	-9.54656	18	26	12	3UTR
hsa-miR-10a-5p	NM_139202	MLC1	TACCCTGTAGATCCGAATTTGTG#TTGGGGTCTTAGGGTAC#(((((((.((((((.((......#)).))))))))))))).	2630	2647	0.974359	-19.7	1	0.000291574	0.382	0	0	-6.98666	15	17	13	3UTR
hsa-miR-10a-5p	XM_011540646	ATXN7L2	TACCCTGTAGATCCGAATTTGTG#TACAGTTTTAACTGTGAAGATTTTCTGGAGGAGGCGGATCTGCAGC#....(((((((((((..(((...#.)))..))))))))))).	1522	1568	0.974359	-20.3	0	0.000119942	0.471	0	0	-9.77961	14	18	11	3UTR
hsa-miR-10a-5p	XM_017001275	LGALS8	TACCCTGTAGATCCGAATTTGTG#GCAGACTGTCTCTCCCCTCCTGGGATTTACAGGGTC#.(((((((((((((.(.......#.).))))))))))))).	1241	1277	0.974359	-23	1	5.3456e-06	0.5	0	0	-4.52877	14	17	13	3UTR
hsa-miR-10a-5p	NM_015166	MLC1	TACCCTGTAGATCCGAATTTGTG#TTGGGGTCTTAGGGTAC#(((((((.((((((.((......#)).))))))))))))).	2414	2431	0.974359	-19.7	1	0.000291574	0.382	0	0	-6.98666	15	17	13	3UTR
hsa-miR-10a-5p	NM_024906	SCD5	TACCCTGTAGATCCGAATTTGTG#CACAAGGAGGCAGCTACGGGGA#..((((((((.(((...((((((#))))))..)).).)))))))).	1184	1206	0.974359	-20.2	1	0.0073229	0.603	4.51364	1.60076	-8.75027	17	22	8	3UTR
hsa-miR-10a-5p	NM_002069	GNAI1	TACCCTGTAGATCCGAATTTGTG#GCAACTTAGGATTTTAGGGTGA#(((((((.((((((....((((.#))))....))))))))))))).	1728	1750	0.974359	-19	1	0.000293046	0.676	0	0	-7.21971	17	22	13	3UTR
hsa-miR-10a-5p	NM_002384	MBD1	TACCCTGTAGATCCGAATTTGTG#TACAGACTGTAGGATTCAAGTCTGCAGGGC#..((((((((((..((((((...#.))))))..)))))))))).	1710	1740	0.974359	-21	1	2.32634e-06	0.471	0	0	-7.10297	16	20	10	3UTR
hsa-miR-10a-5p	NM_003382	VIPR2	TACCCTGTAGATCCGAATTTGTG#ACAGGTGAGGCGGTCGGATCTACAGA#....((((((((((((((((((.#)))))).......)))))))))))).	3158	3184	0.974359	-22.6	0	0.0292428	0.412	2.34364	3.6689	-9.54656	18	26	12	3UTR
hsa-miR-10a-5p	NM_005544	IRS1	TACCCTGTAGATCCGAATTTGTG#TTGGCTACAGGGTGG#((((((((((..((((.......#)))))))))))))).	9325	9340	0.974359	-19.3	1	2.00199e-06	0.632	0	0	-10.1092	14	15	14	3UTR
hsa-miR-10a-5p	NM_001378132	RNMT	TACCCTGTAGATCCGAATTTGTG#CAGGTTCTCTGGGTCCAGGGTGA#(((((((..((((((((((((..#)))))))...)))))))))))).	3689	3712	0.974359	-21.3	1	0.000137268	0.441	0	0	-7.3076	19	23	12	3UTR
hsa-miR-10a-5p	NM_001378135	RNMT	TACCCTGTAGATCCGAATTTGTG#CAGGTTCTCTGGGTCCAGGGTGA#(((((((..((((((((((((..#)))))))...)))))))))))).	4019	4042	0.974359	-21.3	1	0.000137268	0.441	0	0	-7.3076	19	23	12	3UTR
hsa-miR-10a-5p	NM_001386933	KIAA1671	TACCCTGTAGATCCGAATTTGTG#TCGGTGCAGGGTAT#(((((((((...((((.......#))))))))))))).	6306	6320	0.974359	-18.5	1	8.04949e-06	0.574	0	0	-11.3517	13	14	13	3UTR
hsa-miR-10a-5p	NM_001386935	KIAA1671	TACCCTGTAGATCCGAATTTGTG#TCGGTGCAGGGTAT#(((((((((...((((.......#))))))))))))).	1635	1649	0.974359	-18.5	1	8.04949e-06	0.574	0	0	-11.3517	13	14	13	3UTR
hsa-miR-10a-5p	NM_000429	MAT1A	TACCCTGTAGATCCGAATTTGTG#GCCCTTTCGGATCCAGGGA#..(((((..((((((((...((.#))...))))))))))))).	2650	2669	0.974359	-20.5	0	8.82874e-05	0.456	0	0	-8.32703	15	19	13	3UTR
hsa-miR-10a-5p	NM_001145206	KIAA1671	TACCCTGTAGATCCGAATTTGTG#TCGGTGCAGGGTAT#(((((((((...((((.......#))))))))))))).	6169	6183	0.974359	-18.5	1	8.04949e-06	0.574	0	0	-11.3517	13	14	13	3UTR
hsa-miR-10a-5p	NM_001256414	GNAI1	TACCCTGTAGATCCGAATTTGTG#GCAACTTAGGATTTTAGGGTGA#(((((((.((((((....((((.#))))....))))))))))))).	1569	1591	0.974359	-19	1	0.000293046	0.676	0.704335	1.42108	-7.21971	17	22	13	3UTR
hsa-miR-10a-5p	NM_000499	CYP1A1	TACCCTGTAGATCCGAATTTGTG#TTGTGTCTGCGGGGA#..((((((((((.(((.......#))).)))))))))).	2291	2306	0.974359	-18.3	1	2.23517e-05	0.382	1.3557	2.66521	-6.24613	13	15	10	3UTR
hsa-miR-10a-5p	NM_001145464	EXOG	TACCCTGTAGATCCGAATTTGTG#GATTTGGGTTTACACGGAGTC#.((((((((((((((((((....#)))))))))))))).)).)).	2728	2749	0.974359	-18.5	1	0.00014239	0.559	0	0	-3.79332	18	21	14	3UTR
hsa-miR-10a-5p	XM_017010896	PTCHD4	TACCCTGTAGATCCGAATTTGTG#CACAAGGAAGGAAAACTACAGGT#...(((((((.(((...((((((#))))))...)))...))))))).	2568	2591	0.980769	-19.9	0	0.0276988	0.691	0	0	-10.3078	16	23	7	3UTR
hsa-miR-10a-5p	NM_001322126	ZNF160	TACCCTGTAGATCCGAATTTGTG#CACAGGTTGGGGACTGGAGGGA#..((((.(((.(((.((((((((#)))))))).))).))).)))).	1060	1082	0.980769	-23.6	0	0.073858	0.5	0	0	-10.0609	18	22	8	3UTR
hsa-miR-10a-5p	NM_001316309	WDR97	TACCCTGTAGATCCGAATTTGTG#GCAGGGGGGGATCTGAGGGA#..((((.(((((((...(((((.#)))))...))))))))))).	6112	6132	0.991453	-20.7	0	0.00178875	0.456	0	0	-7.46919	16	20	11	3UTR
hsa-miR-10a-5p	NM_014850	SRGAP3	TACCCTGTAGATCCGAATTTGTG#ACAAAAAAAGGGATCTCAGGGA#..(((((.((((((...(((((.#))))).....))))))))))).	6128	6150	0.991453	-20.8	0	0.000784956	0.485	0	0	-8.23913	16	22	11	3UTR
hsa-miR-10a-5p	NM_001033117	SRGAP3	TACCCTGTAGATCCGAATTTGTG#ACAAAAAAAGGGATCTCAGGGA#..(((((.((((((...(((((.#))))).....))))))))))).	6056	6078	0.991453	-20.8	0	0.000784956	0.485	0	0	-8.23913	16	22	11	3UTR
hsa-miR-10a-5p	NM_001256433	PCYT2	TACCCTGTAGATCCGAATTTGTG#GGACTCTGCAGGGC#..((((((((((((.........#))).))))))))).	1116	1130	1	-20.5	1	2.54184e-05	0.397	4.82273	5.10859	-5.9255	12	14	9	3UTR
hsa-miR-10a-5p	NM_001256442	PRRT2	TACCCTGTAGATCCGAATTTGTG#CGCTGAGGAGGCGGGGACCGAGCTACAACGCGGTTCGGATTTGGCGGGGG#..(((((((((((((((.(((((#.))))))))))))))).))))).	2406	2456	1	-25.6	1	0.000704987	0.574	1.47024	0.609436	-4.957	20	23	15	3UTR
hsa-miR-10a-5p	NM_001256560	DNASE1L3	TACCCTGTAGATCCGAATTTGTG#GCGAGAGGCTGCAGGGG#..((((((((.((((........#.)).))..)))))))).	1190	1207	1	-17.6	1	0.00015468	0.397	4.53633	4.9378	-8.01482	12	17	8	3UTR
hsa-miR-10a-5p	NM_001256650	ZNF43	TACCCTGTAGATCCGAATTTGTG#TAAATTGTTATTGACTACAGGGTC#.(((((((((.((..........#.))))))))))).	5419	5443	1	-16.1	1	0.000629249	0.824	0.0908764	0.100397	-8.44344	11	13	11	3UTR
hsa-miR-10a-5p	NM_001256758	RNF165	TACCCTGTAGATCCGAATTTGTG#GCACGTTGCTAGTTTACAGGGTT#.(((((((((((...(((.(((.#))).)))....))))))))))).	4436	4459	1	-17.8	1	0.00522591	0.691	7.58928	5.00781	-6.67474	17	23	11	3UTR
hsa-miR-10a-5p	NM_001256766	TMEM161A	TACCCTGTAGATCCGAATTTGTG#CGGGTGCAGGGTGG#((((((((..(((((........#))))))))))))).	1567	1581	1	-18.6	1	2.50434e-09	0.265	0	0	-6.46952	13	14	13	3UTR
hsa-miR-10a-5p	NM_001256792	BMPR1B	TACCCTGTAGATCCGAATTTGTG#CACCTACTTAGTTCTACAGGGTT#.((((((((((.........(((#))).........)))))))))).	3499	3522	1	-18	1	0.00642368	0.691	1.61573	2.24965	-10.2546	13	23	10	3UTR
hsa-miR-10a-5p	NM_001256793	BMPR1B	TACCCTGTAGATCCGAATTTGTG#CACCTACTTAGTTCTACAGGGTT#.((((((((((.........(((#))).........)))))))))).	3050	3073	1	-18	1	0.00642368	0.691	1.02081	0.148394	-10.2546	13	23	10	3UTR
hsa-miR-10a-5p	NM_001256827	SMG6	TACCCTGTAGATCCGAATTTGTG#CAGAAGACTGGGCTCTTTGGAGTACAGGGTC#.((((((((..((((((......#.)))))).)))))))).	3297	3328	1	-19.4	1	0.00064758	0.456	0	0	-7.86061	14	17	8	3UTR
hsa-miR-10a-5p	NM_001256827	SMG6	TACCCTGTAGATCCGAATTTGTG#GGATTTAGCAGGGA#..((((((((((((.........#))))))).))))).	2038	2052	1	-17.9	1	0.0106014	0.353	0	0	-5.9255	12	14	7	3UTR
hsa-miR-10a-5p	NM_001256828	SMG6	TACCCTGTAGATCCGAATTTGTG#CAGAAGACTGGGCTCTTTGGAGTACAGGGTC#.((((((((..((((((......#.)))))).)))))))).	3068	3099	1	-19.4	1	0.00064758	0.456	6.57196	4.30039	-7.86061	14	17	8	3UTR
hsa-miR-10a-5p	NM_001256830	ASIC1	TACCCTGTAGATCCGAATTTGTG#AGGGGTGGAAGGGATCTCTGGGGTC#.((((((.((((((.........#.)))))).)))))).	2061	2086	1	-17.5	1	2.8744e-06	0.426	1.65801	1.35711	-7.07546	12	15	6	3UTR
hsa-miR-10a-5p	NM_001256910	DDX21	TACCCTGTAGATCCGAATTTGTG#ATAACTGAACCATTTCATTATTTGGATAGGCATGGGTAC#((((((((..((((((((..(((#.))).))))))))..))).))))).	4140	4179	1	-18.9	1	0.000349223	0.662	0	0	-6.23647	19	25	8	3UTR
hsa-miR-10a-5p	NM_001257145	DDX11	TACCCTGTAGATCCGAATTTGTG#CGCTGGAGACAGTGTTTGTCGTGGGCGTGGTCTGCGGGGA#..(((((((((((((........#.)).))))))))))).	2810	2850	1	-21.2	1	6.84158e-05	0.426	0	0	-5.19005	13	16	11	3UTR
hsa-miR-10a-5p	NM_001257158	CEP41	TACCCTGTAGATCCGAATTTGTG#TGGTAACTGCTACGGGGTAA#((((((((((..(((........#)))......)))))))))).	2260	2280	1	-17.1	1	2.98795e-06	0.559	0	0	-10.3422	13	20	10	3UTR
hsa-miR-10a-5p	NM_001257159	CEP41	TACCCTGTAGATCCGAATTTGTG#TGGTAACTGCTACGGGGTAA#((((((((((..(((........#)))......)))))))))).	2212	2232	1	-17.1	1	2.98795e-06	0.559	0	0	-10.3422	13	20	10	3UTR
hsa-miR-10a-5p	NM_001257160	CEP41	TACCCTGTAGATCCGAATTTGTG#TGGGACTACAGGGA#..((((((((.(((.(.......#).))))))))))).	1939	1953	1	-19.2	1	9.32776e-06	0.456	0	0	-8.51722	12	14	11	3UTR
hsa-miR-10a-5p	NM_001257190	POM121	TACCCTGTAGATCCGAATTTGTG#CGGATCTAAGGGGG#..((((.((((((((........#)))))))).)))).	4943	4957	1	-20.4	0	0.000102979	0.382	0	0	-6.73374	12	14	8	3UTR
hsa-miR-10a-5p	NM_001257197	CUL3	TACCCTGTAGATCCGAATTTGTG#GCTAATAGTGGATTGTATAGGGTGG#(((((((((((((((........#.)))))).))))))))).	3225	3250	1	-18.4	1	0.0154389	0.676	0	0	-4.17062	15	18	9	3UTR
hsa-miR-10a-5p	NM_001257198	CUL3	TACCCTGTAGATCCGAATTTGTG#GCTAATAGTGGATTGTATAGGGTGG#(((((((((((((((........#.)))))).))))))))).	3270	3295	1	-18.4	1	0.0154389	0.676	0	0	-4.17062	15	18	9	3UTR
hsa-miR-10a-5p	NM_001257273	ZNF451	TACCCTGTAGATCCGAATTTGTG#TACTTGTTCCTCCTTGTACAAATAGGATCTACAGGT#...(((((((((((..(((((((#.))))))).))))))))))).	1795	1831	1	-25.2	0	0.0037202	0.618	0	0	-7.48304	18	21	11	3UTR
hsa-miR-10a-5p	NM_001257334	ATP5F1A	TACCCTGTAGATCCGAATTTGTG#CAAAGTACTGGGATTACAGGGG#..((((((.(((((.(.......#.).))))))))))).	4513	4535	1	-17.7	1	5.64879e-06	0.368	0	0	-6.74884	12	15	11	3UTR
hsa-miR-10a-5p	NM_001257408	IKZF3	TACCCTGTAGATCCGAATTTGTG#ACAGAATGTGGTTTGGGGCTCAGGGTGG#(((((((.((..(((((((....#.)))))))..))))))))).	9316	9344	1	-19.9	1	0.00696143	0.368	0	0	-12.4228	16	20	9	3UTR
hsa-miR-10a-5p	NM_001257408	IKZF3	TACCCTGTAGATCCGAATTTGTG#GAATTTGGAAGCAGGGA#..((((((...(((((((((...#))))))))).)))))).	4403	4420	1	-19.4	1	0.146852	0.588	0	0	-10.0807	15	17	9	3UTR
hsa-miR-10a-5p	NM_001257409	IKZF3	TACCCTGTAGATCCGAATTTGTG#ACAGAATGTGGTTTGGGGCTCAGGGTGG#(((((((.((..(((((((....#.)))))))..))))))))).	9199	9227	1	-19.9	1	0.00696143	0.368	0	0	-12.4228	16	20	9	3UTR
hsa-miR-10a-5p	NM_001257409	IKZF3	TACCCTGTAGATCCGAATTTGTG#GAATTTGGAAGCAGGGA#..((((((...(((((((((...#))))))))).)))))).	4286	4303	1	-19.4	1	0.146852	0.588	0	0	-10.0807	15	17	9	3UTR
hsa-miR-10a-5p	NM_001257410	IKZF3	TACCCTGTAGATCCGAATTTGTG#GAATTTGGAAGCAGGGA#..((((((...(((((((((...#))))))))).)))))).	4244	4261	1	-19.4	1	0.146852	0.588	-0.24338	0.0148092	-10.0807	15	17	9	3UTR
hsa-miR-10a-5p	NM_001257411	IKZF3	TACCCTGTAGATCCGAATTTGTG#GAATTTGGAAGCAGGGA#..((((((...(((((((((...#))))))))).)))))).	4076	4093	1	-19.4	1	0.146852	0.588	-0.203313	0.00128591	-10.0807	15	17	9	3UTR
hsa-miR-10a-5p	NM_001257412	IKZF3	TACCCTGTAGATCCGAATTTGTG#ACAGAATGTGGTTTGGGGCTCAGGGTGG#(((((((.((..(((((((....#.)))))))..))))))))).	8872	8900	1	-19.9	1	0.00696143	0.368	0	0	-12.4228	16	20	9	3UTR
hsa-miR-10a-5p	NM_001257412	IKZF3	TACCCTGTAGATCCGAATTTGTG#GAATTTGGAAGCAGGGA#..((((((...(((((((((...#))))))))).)))))).	3959	3976	1	-19.4	1	0.146852	0.588	0	0	-10.0807	15	17	9	3UTR
hsa-miR-10a-5p	NM_001257413	IKZF3	TACCCTGTAGATCCGAATTTGTG#ACAGAATGTGGTTTGGGGCTCAGGGTGG#(((((((.((..(((((((....#.)))))))..))))))))).	8755	8783	1	-19.9	1	0.00696143	0.368	0	0	-12.4228	16	20	9	3UTR
hsa-miR-10a-5p	NM_001257413	IKZF3	TACCCTGTAGATCCGAATTTGTG#GAATTTGGAAGCAGGGA#..((((((...(((((((((...#))))))))).)))))).	3842	3859	1	-19.4	1	0.146852	0.588	0	0	-10.0807	15	17	9	3UTR
hsa-miR-10a-5p	NM_001257414	IKZF3	TACCCTGTAGATCCGAATTTGTG#ACAGAATGTGGTTTGGGGCTCAGGGTGG#(((((((.((..(((((((....#.)))))))..))))))))).	9016	9044	1	-19.9	1	0.00696143	0.368	0	0	-12.4228	16	20	9	3UTR
hsa-miR-10a-5p	NM_001257414	IKZF3	TACCCTGTAGATCCGAATTTGTG#GAATTTGGAAGCAGGGA#..((((((...(((((((((...#))))))))).)))))).	4103	4120	1	-19.4	1	0.146852	0.588	0	0	-10.0807	15	17	9	3UTR
hsa-miR-10a-5p	NM_001258294	NFATC2	TACCCTGTAGATCCGAATTTGTG#ACAGAGTGACTGGAGCTTGGGGGGATGGACGGGGG#..((((((..((((.........#.))))..)))))).	2818	2853	1	-16.6	1	0.0186346	0.441	0	0	-8.2244	10	14	6	3UTR
hsa-miR-10a-5p	NM_001258296	NFATC2	TACCCTGTAGATCCGAATTTGTG#ACAGAGTGACTGGAGCTTGGGGGGATGGACGGGGG#..((((((..((((.........#.))))..)))))).	2888	2923	1	-16.6	1	0.0186346	0.441	0	0	-8.2244	10	14	6	3UTR
hsa-miR-10a-5p	NM_001258376	EPS15L1	TACCCTGTAGATCCGAATTTGTG#CAAGTCCTCAGTCCCAAGGATTTATGGGGA#..((((((((((((.........#.)))))))))))).	2828	2858	1	-18.2	1	1.72473e-07	0.397	0	0	-5.9255	12	14	12	3UTR
hsa-miR-10a-5p	NM_001258459	PHKG1	TACCCTGTAGATCCGAATTTGTG#CACTCAGGCTTTCTTCCCTTAGGGTCACAGGGTGA#((((((((.(((((.........#.))))))))))))).	1739	1774	1	-20.7	1	0.00179256	0.529	0	0	-5.96246	13	15	13	3UTR
hsa-miR-10a-5p	NM_001260508	KCNJ3	TACCCTGTAGATCCGAATTTGTG#GGGTCCACAGGGC#..((((((.(((((.........#))))).)))))).	3292	3305	1	-19.1	1	0.00100751	0.588	0	0	-6.98189	11	13	6	3UTR
hsa-miR-10a-5p	NM_001261	CDK9	TACCCTGTAGATCCGAATTTGTG#GGATCACAGGGG#..((((((.(((((.........#))))))))))).	2171	2183	1	-19.7	1	0.00201788	0.426	0	0	-6.98189	11	12	11	3UTR
hsa-miR-10a-5p	NM_001261400	PSMD9	TACCCTGTAGATCCGAATTTGTG#AAGTGCTGGGATCACAGGCGTGA#((((((((.(((((.(.......#.).)))))))))).))).	1360	1383	1	-18	1	1.01952e-06	0.382	0	0	-5.72941	14	18	10	3UTR
hsa-miR-10a-5p	NM_001261414	SOX5	TACCCTGTAGATCCGAATTTGTG#GGGTCTGCAAGGA#..((.(((((((((.........#))))))))).)).	6473	6486	1	-17.1	0	0.0169867	0.676	0	0	-10.0445	11	13	9	3UTR
hsa-miR-10a-5p	NM_001261415	SOX5	TACCCTGTAGATCCGAATTTGTG#GGGTCTGCAAGGA#..((.(((((((((.........#))))))))).)).	6366	6379	1	-17.1	0	0.0169867	0.676	0	0	-10.0445	11	13	9	3UTR
hsa-miR-10a-5p	NM_001261816	PDPK1	TACCCTGTAGATCCGAATTTGTG#GGAGCCCTGCGGGGG#..((((((((.(((.........#)))...)))))))).	2023	2038	1	-17.6	1	3.75861e-07	0.294	0	0	-8.75027	11	15	8	3UTR
hsa-miR-10a-5p	NM_001265582	URM1	TACCCTGTAGATCCGAATTTGTG#GTTGGGACTATGGGGA#..((((((((.(((.(((.....#))).))))))))))).	3734	3750	1	-17.6	1	0.0275958	0.426	0.386976	0.0606293	-8.51722	14	16	11	3UTR
hsa-miR-10a-5p	NM_001265587	INSL3	TACCCTGTAGATCCGAATTTGTG#TCGCATCTACAGGC#...(((((((((.(((.......#))).))))))))).	591	605	1	-17.1	0	0.0143193	0.471	0	0	-7.80367	12	14	9	3UTR
hsa-miR-10a-5p	NM_001267035	PWWP2A	TACCCTGTAGATCCGAATTTGTG#GCAAAGTGCCCCGCCCCACCCCACAAACACAATTTGGATCTTTTCCTTCTTTAATAAAGCAGGGC#..(((((((((((((((.(((((#.)))))))))))))).................)))))).	2186	2251	1	-23.8	1	0.00289273	0.691	0	0	-4.957	20	39	14	3UTR
hsa-miR-10a-5p	NM_001267041	ARMC8	TACCCTGTAGATCCGAATTTGTG#TTGGACTGCAGGGA#..((((((((.(((((.......#))))))))))))).	2333	2347	1	-20.5	1	2.94894e-06	0.559	4.52021	3.13601	-7.78178	13	14	13	3UTR
hsa-miR-10a-5p	NM_001267607	ZNF248	TACCCTGTAGATCCGAATTTGTG#TGGTCTGCAGGGA#..(((((((((.(((........#)))))))))))).	1233	1246	1	-19.2	1	5.33004e-05	0.456	0	0	-8.53685	12	13	12	3UTR
hsa-miR-10a-5p	NM_001267609	GPR161	TACCCTGTAGATCCGAATTTGTG#CACAGAGGTGGAACAGGGC#..((((((...((((..((((((#))))))..)))))))))).	4287	4306	1	-19.8	1	0.000211941	0.515	0.154914	-0.126484	-10.3137	16	19	10	3UTR
hsa-miR-10a-5p	NM_001267609	GPR161	TACCCTGTAGATCCGAATTTGTG#CATGAGTTCAGATCCCGTGCTTCCAATTACATGGGTGT#(((((((((((((.(((((((((#))))))))).)))).............)))).))))).	6116	6154	1	-19.2	1	0.00046791	0.603	3.22759	2.48143	-4.79441	22	38	9	3UTR
hsa-miR-10a-5p	NM_001267610	GPR161	TACCCTGTAGATCCGAATTTGTG#CACAGAGGTGGAACAGGGC#..((((((...((((..((((((#))))))..)))))))))).	4017	4036	1	-19.8	1	0.000211941	0.515	0	0	-10.3137	16	19	10	3UTR
hsa-miR-10a-5p	NM_001267611	GPR161	TACCCTGTAGATCCGAATTTGTG#CACAGAGGTGGAACAGGGC#..((((((...((((..((((((#))))))..)))))))))).	3837	3856	1	-19.8	1	0.000211941	0.515	-0.0657006	-0.151887	-10.3137	16	19	10	3UTR
hsa-miR-10a-5p	NM_001267612	GPR161	TACCCTGTAGATCCGAATTTGTG#CACAGAGGTGGAACAGGGC#..((((((...((((..((((((#))))))..)))))))))).	4287	4306	1	-19.8	1	0.000211941	0.515	0	0	-10.3137	16	19	10	3UTR
hsa-miR-10a-5p	NM_001267614	GPR161	TACCCTGTAGATCCGAATTTGTG#CACAGAGGTGGAACAGGGC#..((((((...((((..((((((#))))))..)))))))))).	3419	3438	1	-19.8	1	0.000211941	0.515	0.0619836	-0.227627	-10.3137	16	19	10	3UTR
hsa-miR-10a-5p	NM_001267810	EIF6	TACCCTGTAGATCCGAATTTGTG#CACATTCCGCCCAATCTGTACCGGATGCTGGCAGGGA#..(((((((((((((........#.))))).))).))))).	820	857	1	-18.9	1	0.000848736	0.382	0	0	-5.19005	13	17	5	3UTR
hsa-miR-10a-5p	NM_001269	RCC1	TACCCTGTAGATCCGAATTTGTG#GCAGAGCAGGGTATGGGGTGG#((((((((..((((...(((((.#)))))...)))))))))))).	2085	2106	1	-17.6	1	0.0778342	0.441	0	0	-7.20497	17	21	12	3UTR
hsa-miR-10a-5p	NM_001270380	XRRA1	TACCCTGTAGATCCGAATTTGTG#TGGGTGCACAGGGC#..((((((..(((((........#)))))..)))))).	2464	2478	1	-16.7	1	0.000369583	0.441	0	0	-7.48895	11	14	6	3UTR
hsa-miR-10a-5p	NM_001270381	XRRA1	TACCCTGTAGATCCGAATTTGTG#TGGGTGCACAGGGC#..((((((..(((((........#)))))..)))))).	2563	2577	1	-16.7	1	0.000369583	0.441	0	0	-7.48895	11	14	6	3UTR
hsa-miR-10a-5p	NM_001270407	JAM2	TACCCTGTAGATCCGAATTTGTG#CACAAGTTTGCAGATACCTTTCCCTGCAGGAGTGG#(((((((((((((((((((((((#))))))))))..)))........))))))).))).	2154	2189	1	-20.4	1	2.29809e-05	0.574	0	0	-3.93757	23	35	10	3UTR
hsa-miR-10a-5p	NM_001270482	PSMD11	TACCCTGTAGATCCGAATTTGTG#GCAGAGTTGGATCTGTAGCGGTC#.(((((((((((((((.(((((.#))))).)))))))))))).))).	1400	1423	1	-22.5	1	0.000354894	0.456	0	0	-3.79332	20	23	12	3UTR
hsa-miR-10a-5p	NM_001270572	CSNK1G3	TACCCTGTAGATCCGAATTTGTG#TTGCATTTACAGGGA#..((((((((((.(((.......#))).)))))))))).	3057	3072	1	-16.1	1	0.0480065	0.779	2.2081	2.2757	-6.24613	13	15	10	3UTR
hsa-miR-10a-5p	NM_001270679	MCU	TACCCTGTAGATCCGAATTTGTG#ACAGAAAGGATCTGAGGGA#..((((.(((((((...(((((.#)))))..))))))))))).	1128	1147	1	-19.7	0	0.00640269	0.647	0	0	-7.46919	16	19	11	3UTR
hsa-miR-10a-5p	NM_001270680	MCU	TACCCTGTAGATCCGAATTTGTG#ACAGAAAGGATCTGAGGGA#..((((.(((((((...(((((.#)))))..))))))))))).	1236	1255	1	-19.7	0	0.00640269	0.647	0	0	-7.46919	16	19	11	3UTR
hsa-miR-10a-5p	NM_001270695	ARHGAP12	TACCCTGTAGATCCGAATTTGTG#CACAGGGTTTGGAAGGTTTTGTTACAGGGA#..((((((((.((((((((((((#)))))).))))))........)))))))).	4063	4093	1	-19.5	1	0.00944631	0.662	4.53063	3.90378	-7.78178	20	30	8	3UTR
hsa-miR-10a-5p	NM_001270697	ARHGAP12	TACCCTGTAGATCCGAATTTGTG#CACAGGGTTTGGAAGGTTTTGTTACAGGGA#..((((((((.((((((((((((#)))))).))))))........)))))))).	3937	3967	1	-19.5	1	0.00944631	0.662	4.53063	3.90378	-7.78178	20	30	8	3UTR
hsa-miR-10a-5p	NM_001270977	IST1	TACCCTGTAGATCCGAATTTGTG#TGGATTCTCAGGGA#..(((((..((((((........#))))))..))))).	1726	1740	1	-16.5	0	0.000630981	0.471	1.15369	1.07522	-8.56007	11	14	6	3UTR
hsa-miR-10a-5p	NM_001270979	IST1	TACCCTGTAGATCCGAATTTGTG#CGCTTAGTTGTACTGGATTCTCAGGGA#..(((((..((((((........#.))))))..))))).	1388	1415	1	-16.7	0	0.000630981	0.471	1.01481	1.83561	-8.56007	11	15	6	3UTR
hsa-miR-10a-5p	NM_001271	CHD2	TACCCTGTAGATCCGAATTTGTG#GTTGGGCGTGTGCAGGGTT#.((((((((.((((.(((.....#))).)).)).)))))))).	7614	7633	1	-18.8	1	0.000196704	0.5	0	0	-5.77128	15	19	8	3UTR
hsa-miR-10a-5p	NM_001271028	CDH19	TACCCTGTAGATCCGAATTTGTG#GGATACACAGGGA#..((((((..((((.........#))))..)))))).	4709	4722	1	-16.7	1	0.0317072	0.618	0	0	-8.2244	10	13	6	3UTR
hsa-miR-10a-5p	NM_001271161	PGR	TACCCTGTAGATCCGAATTTGTG#GGAAGTACAGGGA#..(((((((..(((.........#)))..))))))).	8859	8872	1	-17.7	1	0.00456186	0.544	0.415922	0.15513	-9.99278	10	13	7	3UTR
hsa-miR-10a-5p	NM_001271162	PGR	TACCCTGTAGATCCGAATTTGTG#GCTGGAGGAAGTACAGGGA#..(((((((..(((.........#.)))..))))))).	7915	7934	1	-17.4	1	0.00456186	0.544	0	0	-9.99278	10	14	7	3UTR
hsa-miR-10a-5p	NM_001271634	CNOT9	TACCCTGTAGATCCGAATTTGTG#ACAAGCTTGGGGAGGGTCTATAAGGGGTAG#((((((((((((((.........#.))))))))..)))))).	2552	2582	1	-19.4	1	0.00146781	0.559	0	0	-4.90607	14	18	8	3UTR
hsa-miR-10a-5p	NM_001271711	SLC2A8	TACCCTGTAGATCCGAATTTGTG#CAGAATCCAGCCCCTTGGAGCCTTGGTCTGCAGGGTC#.((((((((((.((((.......#.)))))))))))))).	1431	1468	1	-21.8	1	1.2852e-05	0.353	1.33324	0.302117	-7.14013	14	16	14	3UTR
hsa-miR-10a-5p	NM_001271712	SLC2A8	TACCCTGTAGATCCGAATTTGTG#CAGAATCCAGCCCCTTGGAGCCTTGGTCTGCAGGGTC#.((((((((((.((((.......#.)))))))))))))).	1207	1244	1	-21.8	1	1.2852e-05	0.353	0	0	-7.14013	14	16	14	3UTR
hsa-miR-10a-5p	NM_001271803	REEP2	TACCCTGTAGATCCGAATTTGTG#CATGAGAGAACGGGGATCTGGGGGGC#..((((.(((((((.........#.))))))).)))).	1712	1738	1	-20.3	0	5.72731e-05	0.368	0	0	-7.46919	11	14	7	3UTR
hsa-miR-10a-5p	NM_001271835	CCDC120	TACCCTGTAGATCCGAATTTGTG#CATATCGGGTCTCAGGGC#..(((((.((((((((.......#.))))))))))))).	3150	3168	1	-22.2	0	1.21115e-05	0.441	0	0	-7.27064	13	15	13	3UTR
hsa-miR-10a-5p	NM_001271836	CCDC120	TACCCTGTAGATCCGAATTTGTG#CATATCGGGTCTCAGGGC#..(((((.((((((((.......#.))))))))))))).	3362	3380	1	-22.2	0	1.21115e-05	0.441	0	0	-7.27064	13	15	13	3UTR
hsa-miR-10a-5p	NM_001271885	AAGAB	TACCCTGTAGATCCGAATTTGTG#TGGAATGCTACAGGGG#..((((((((.((((........#))))...)))))))).	2336	2352	1	-18.3	1	0.0180845	0.426	0	0	-8.01482	12	16	8	3UTR
hsa-miR-10a-5p	NM_001271886	AAGAB	TACCCTGTAGATCCGAATTTGTG#TGGAATGCTACAGGGG#..((((((((.((((........#))))...)))))))).	2522	2538	1	-18.3	1	0.0180845	0.426	0	0	-8.01482	12	16	8	3UTR
hsa-miR-10a-5p	NM_001271926	BCKDK	TACCCTGTAGATCCGAATTTGTG#TTGGGTCTCAGGGA#..(((((.((((((((.......#))))))))))))).	1616	1630	1	-20.1	0	1.92432e-05	0.412	0	0	-7.27064	13	14	13	3UTR
hsa-miR-10a-5p	NM_001272036	LRRC14	TACCCTGTAGATCCGAATTTGTG#TCGGGCTGGAGGGG#..((((.(((.(((((.......#)))))))).)))).	2209	2223	1	-18.6	0	9.04841e-05	0.353	0	0	-9.32546	12	14	8	3UTR
hsa-miR-10a-5p	NM_001272046	VWA2	TACCCTGTAGATCCGAATTTGTG#AAGTTCTGGGATTACAGGGG#..((((((((.(((((((((...#)))))).))).)))))))).	4324	4344	1	-20.3	1	2.98776e-09	0.441	0	0	-7.78178	17	20	8	3UTR
hsa-miR-10a-5p	NM_001276277	PPIP5K2	TACCCTGTAGATCCGAATTTGTG#TTGGCAACTACAGGGTT#.(((((((((.(((((.......#)))).).))))))))).	11075	11092	1	-18.2	1	3.52839e-05	0.529	0	0	-6.6181	14	17	9	3UTR
hsa-miR-10a-5p	NM_001276286	BBX	TACCCTGTAGATCCGAATTTGTG#CAAATTTGATCTATGGTGGTAT#((((((((((((.((((((((..#)))))))))))))))).)))).	6904	6926	1	-20.2	1	0.000789109	0.632	0	0	-5.22671	20	22	16	3UTR
hsa-miR-10a-5p	NM_001276286	BBX	TACCCTGTAGATCCGAATTTGTG#TAAAGGGGATGTTGCGGGGTGT#((((((((((((((.........#.)))).)))))))))).	6099	6121	1	-19.3	1	0.0163274	0.515	0	0	-4.90607	14	17	10	3UTR
hsa-miR-10a-5p	NM_001276320	YOD1	TACCCTGTAGATCCGAATTTGTG#GCAAGTTTACAGATGTGTGTCTACAGTGGTAA#((((((((((((.((.(((((((#.))))))).)).)))))))).)))).	1425	1457	1	-22.4	1	2.17354e-05	0.588	0	0	-5.45975	21	26	8	3UTR
hsa-miR-10a-5p	NM_001277092	ZNF550	TACCCTGTAGATCCGAATTTGTG#CACAGAGGCAGATGTACAGAGGG#..(((((((.(((.(..((((((#))))))..).))).))))).)).	2389	2412	1	-20.5	1	0.132213	0.559	0.676418	0.142943	-7.2894	17	23	6	3UTR
hsa-miR-10a-5p	NM_001277313	FMN1	TACCCTGTAGATCCGAATTTGTG#GGATCTACCTAAGGGA#..((((((((((((.........#))))))))...)))).	11266	11282	1	-18.5	1	6.29471e-06	0.662	0	0	-5.9255	12	16	8	3UTR
hsa-miR-10a-5p	NM_001277353	MGAT4D	TACCCTGTAGATCCGAATTTGTG#TCTACAGGGG#..(((((((((............#))))))))).	2145	2155	1	-16.4	1	0.0130106	0.662	-0.321999	-0.551096	-11.4183	9	10	9	3UTR
hsa-miR-10a-5p	NM_001277961	STIM1	TACCCTGTAGATCCGAATTTGTG#GGATCCATGGGGG#..((((((.(((((.........#))))).)))))).	3525	3538	1	-17	1	2.00373e-06	0.485	0	0	-6.98189	11	13	6	3UTR
hsa-miR-10a-5p	NM_001278187	HERC4	TACCCTGTAGATCCGAATTTGTG#TGGGATTTATAGGGA#..((((((((((((.(.......#).)))))))))))).	2975	2990	1	-19.8	1	0.0001287	0.515	4.14171	4.477	-5.69245	13	15	12	3UTR
hsa-miR-10a-5p	NM_001278233	LMCD1	TACCCTGTAGATCCGAATTTGTG#TTGGAGATACAGTGGTGA#(((((((((..(((((.......#)))))..))))).)))).	3646	3664	1	-18.3	1	0.00110991	0.559	0	0	-8.00486	14	18	5	3UTR
hsa-miR-10a-5p	NM_001278234	LMCD1	TACCCTGTAGATCCGAATTTGTG#TTGGAGATACAGTGGTGA#(((((((((..(((((.......#)))))..))))).)))).	3479	3497	1	-18.3	1	0.00110991	0.559	0	0	-8.00486	14	18	5	3UTR
hsa-miR-10a-5p	NM_001278240	ZNF189	TACCCTGTAGATCCGAATTTGTG#AGGAAGAAGTGGAACCACAGGGTGT#((((((((.(.((((........#.)))).).)))))))).	605	630	1	-17.2	1	0.00396496	0.647	3.66317	0.916415	-8.05179	13	17	8	3UTR
hsa-miR-10a-5p	NM_001278295	CFAP65	TACCCTGTAGATCCGAATTTGTG#TGGGTGCACAGGGA#..((((((..(((((........#)))))..)))))).	2482	2496	1	-16.7	1	0.00079458	0.426	2.15594	1.4554	-7.48895	11	14	6	3UTR
hsa-miR-10a-5p	NM_001278296	CFAP65	TACCCTGTAGATCCGAATTTGTG#TGGGTGCACAGGGA#..((((((..(((((........#)))))..)))))).	2398	2412	1	-16.7	1	0.00079458	0.426	0	0	-7.48895	11	14	6	3UTR
hsa-miR-10a-5p	NM_001278359	RHOH	TACCCTGTAGATCCGAATTTGTG#CACAGAGTCTTAAATCACGGATGCGGGTGTTCAGGGC#..(((((.(.(((((.(((((((#.))))))).))))).).))))).	3518	3555	1	-23.4	0	0.000613334	0.5	0	0	-8.74619	18	23	7	3UTR
hsa-miR-10a-5p	NM_001278360	RHOH	TACCCTGTAGATCCGAATTTGTG#CACAGAGTCTTAAATCACGGATGCGGGTGTTCAGGGC#..(((((.(.(((((.(((((((#.))))))).))))).).))))).	3504	3541	1	-23.4	0	0.000613334	0.5	0	0	-8.74619	18	23	7	3UTR
hsa-miR-10a-5p	NM_001278361	RHOH	TACCCTGTAGATCCGAATTTGTG#CACAGAGTCTTAAATCACGGATGCGGGTGTTCAGGGC#..(((((.(.(((((.(((((((#.))))))).))))).).))))).	3480	3517	1	-23.4	0	0.000613334	0.5	0	0	-8.74619	18	23	7	3UTR
hsa-miR-10a-5p	NM_001278362	RHOH	TACCCTGTAGATCCGAATTTGTG#CACAGAGTCTTAAATCACGGATGCGGGTGTTCAGGGC#..(((((.(.(((((.(((((((#.))))))).))))).).))))).	3406	3443	1	-23.4	0	0.000613334	0.5	0	0	-8.74619	18	23	7	3UTR
hsa-miR-10a-5p	NM_001278363	RHOH	TACCCTGTAGATCCGAATTTGTG#CACAGAGTCTTAAATCACGGATGCGGGTGTTCAGGGC#..(((((.(.(((((.(((((((#.))))))).))))).).))))).	3364	3401	1	-23.4	0	0.000613334	0.5	0	0	-8.74619	18	23	7	3UTR
hsa-miR-10a-5p	NM_001278364	RHOH	TACCCTGTAGATCCGAATTTGTG#CACAGAGTCTTAAATCACGGATGCGGGTGTTCAGGGC#..(((((.(.(((((.(((((((#.))))))).))))).).))))).	3609	3646	1	-23.4	0	0.000613334	0.5	0	0	-8.74619	18	23	7	3UTR
hsa-miR-10a-5p	NM_001278367	RHOH	TACCCTGTAGATCCGAATTTGTG#CACAGAGTCTTAAATCACGGATGCGGGTGTTCAGGGC#..(((((.(.(((((.(((((((#.))))))).))))).).))))).	3247	3284	1	-23.4	0	0.000613334	0.5	0	0	-8.74619	18	23	7	3UTR
hsa-miR-10a-5p	NM_001278368	RHOH	TACCCTGTAGATCCGAATTTGTG#CACAGAGTCTTAAATCACGGATGCGGGTGTTCAGGGC#..(((((.(.(((((.(((((((#.))))))).))))).).))))).	3341	3378	1	-23.4	0	0.000613334	0.5	0	0	-8.74619	18	23	7	3UTR
hsa-miR-10a-5p	NM_001278369	RHOH	TACCCTGTAGATCCGAATTTGTG#CACAGAGTCTTAAATCACGGATGCGGGTGTTCAGGGC#..(((((.(.(((((.(((((((#.))))))).))))).).))))).	3232	3269	1	-23.4	0	0.000613334	0.5	0	0	-8.74619	18	23	7	3UTR
hsa-miR-10a-5p	NM_001278374	MPP2	TACCCTGTAGATCCGAATTTGTG#GGGTCGCAGGGC#..((((((.(((((.........#))))))))))).	2261	2273	1	-18.2	1	4.58347e-06	0.382	0	0	-6.98189	11	12	11	3UTR
hsa-miR-10a-5p	NM_001278458	COBLL1	TACCCTGTAGATCCGAATTTGTG#GGATTTAGGGGGC#..((((.(((((((.........#))))))).)))).	6200	6213	1	-18.1	0	0.00840065	0.721	0	0	-7.46919	11	13	7	3UTR
hsa-miR-10a-5p	NM_001278460	COBLL1	TACCCTGTAGATCCGAATTTGTG#GGATTTAGGGGGC#..((((.(((((((.........#))))))).)))).	6023	6036	1	-18.1	0	0.00840065	0.721	0	0	-7.46919	11	13	7	3UTR
hsa-miR-10a-5p	NM_001278461	COBLL1	TACCCTGTAGATCCGAATTTGTG#GGATTTAGGGGGC#..((((.(((((((.........#))))))).)))).	6089	6102	1	-18.1	0	0.00840065	0.721	0	0	-7.46919	11	13	7	3UTR
hsa-miR-10a-5p	NM_001278516	MDM4	TACCCTGTAGATCCGAATTTGTG#TGGGTCTATAGGC#...((((((((((((........#)))))))))))).	3036	3049	1	-18.1	0	1.66886e-07	0.412	1.11183	0.695259	-6.74759	12	13	12	3UTR
hsa-miR-10a-5p	NM_001278516	MDM4	TACCCTGTAGATCCGAATTTGTG#TGGGACTACAGGCGTGC#((((((((((.(((.(.......#).)))))))))).))).	9396	9413	1	-17.5	1	6.28488e-07	0.5	0	0	-7.4978	14	17	10	3UTR
hsa-miR-10a-5p	NM_001278517	MDM4	TACCCTGTAGATCCGAATTTGTG#TGGGTCTATAGGC#...((((((((((((........#)))))))))))).	2810	2823	1	-18.1	0	1.66886e-07	0.412	0.204672	0.291884	-6.74759	12	13	12	3UTR
hsa-miR-10a-5p	NM_001278518	MDM4	TACCCTGTAGATCCGAATTTGTG#TGGGACTACAGGCGTGC#((((((((((.(((.(.......#).)))))))))).))).	8985	9002	1	-17.5	1	6.28488e-07	0.5	0	0	-7.4978	14	17	10	3UTR
hsa-miR-10a-5p	NM_001278519	MDM4	TACCCTGTAGATCCGAATTTGTG#TGGGACTACAGGCGTGC#((((((((((.(((.(.......#).)))))))))).))).	8795	8812	1	-17.5	1	6.28488e-07	0.5	0	0	-7.4978	14	17	10	3UTR
hsa-miR-10a-5p	NM_001278546	NR6A1	TACCCTGTAGATCCGAATTTGTG#CGGGCTCTGCAGGC#...((((((((((((........#)))).)))))))).	6875	6889	1	-18	0	2.6995e-07	0.368	0	0	-6.74759	12	14	8	3UTR
hsa-miR-10a-5p	NM_001278559	ZNF316	TACCCTGTAGATCCGAATTTGTG#CGGGTGTTGACAGGGTC#.(((((((..(((((........#)))))....))))))).	4263	4280	1	-18	1	0.00507874	0.412	0	0	-6.32527	12	17	7	3UTR
hsa-miR-10a-5p	NM_001278563	COL26A1	TACCCTGTAGATCCGAATTTGTG#GGGTCTGGAGGGG#..((((.(((((((.........#))))))).)))).	1645	1658	1	-20.3	0	0.00154196	0.368	0	0	-7.46919	11	13	7	3UTR
hsa-miR-10a-5p	NM_001278563	COL26A1	TACCCTGTAGATCCGAATTTGTG#GCAGGCAGGGCTGCGGGGA#..((((((((.(((...(((((.#)))))..))))))))))).	2060	2079	1	-19.9	1	1.88426e-05	0.279	0	0	-8.75027	16	19	11	3UTR
hsa-miR-10a-5p	NM_001278604	LARP1B	TACCCTGTAGATCCGAATTTGTG#TCTGCAGGGTAG#(((((((((((............#))))))))))).	2083	2095	1	-18.6	1	0.00143953	0.632	0	0	-10.3988	11	12	11	3UTR
hsa-miR-10a-5p	NM_001278938	EBAG9	TACCCTGTAGATCCGAATTTGTG#TGGGTCTGTAGGGG#..(((((((((((((........#))))))))))))).	2240	2254	1	-19.3	1	0.000401558	0.676	0	0	-5.19005	13	14	13	3UTR
hsa-miR-10a-5p	NM_001279349	REXO4	TACCCTGTAGATCCGAATTTGTG#CGGATGGTCAGGGTGG#(((((((...(((((........#)))))...))))))).	1127	1143	1	-19.4	1	0.000294192	0.338	0	0	-8.78315	12	16	7	3UTR
hsa-miR-10a-5p	NM_001279353	VPS45	TACCCTGTAGATCCGAATTTGTG#ATGAATTTTGTTGGGATCTGACTTGGGG#..(((..(((((((.(((.....#.))).)))))))....))).	1986	2014	1	-17.6	0	0.0015116	0.559	2.69249	1.55259	-9.1371	13	20	7	3UTR
hsa-miR-10a-5p	NM_001280789	SURF4	TACCCTGTAGATCCGAATTTGTG#GCCTGATTCGGGAAGATGCCTTTGCAGGGA#..(((((((((((((((((.((.#))..))))))))........))))))))).	2365	2395	1	-20.9	1	0.000133159	0.456	4.5772	3.04844	-4.957	19	30	9	3UTR
hsa-miR-10a-5p	NM_001280789	SURF4	TACCCTGTAGATCCGAATTTGTG#CGAGCCTGCCTCCCTCTTGGCCTCTCATCCATTGGCTCTGCAGGGC#..(((((((((.((((.......#.)))).))))))))).	1862	1908	1	-20.9	1	1.22197e-05	0.412	1.19782	0.884023	-8.3038	13	16	9	3UTR
hsa-miR-10a-5p	NM_001280790	SURF4	TACCCTGTAGATCCGAATTTGTG#CATCCATTGGCTCTGCAGGGC#..(((((((((.((((.......#.)))).))))))))).	2396	2417	1	-20.9	1	1.22197e-05	0.412	0	0	-8.3038	13	16	9	3UTR
hsa-miR-10a-5p	NM_001280791	SURF4	TACCCTGTAGATCCGAATTTGTG#CATCCATTGGCTCTGCAGGGC#..(((((((((.((((.......#.)))).))))))))).	2344	2365	1	-20.9	1	1.22197e-05	0.412	0	0	-8.3038	13	16	9	3UTR
hsa-miR-10a-5p	NM_001280792	SURF4	TACCCTGTAGATCCGAATTTGTG#CGAGCCTGCCTCCCTCTTGGCCTCTCATCCATTGGCTCTGCAGGGC#..(((((((((.((((.......#.)))).))))))))).	2034	2080	1	-20.9	1	1.22197e-05	0.412	0	0	-8.3038	13	16	9	3UTR
hsa-miR-10a-5p	NM_001281463	SMC1A	TACCCTGTAGATCCGAATTTGTG#CGGAGCCACAGGGTGG#((((((((.(.((((........#)))).).)))))))).	9329	9345	1	-19.2	1	5.6877e-05	0.515	0	0	-8.05179	13	16	8	3UTR
hsa-miR-10a-5p	NM_001281471	PPIP5K2	TACCCTGTAGATCCGAATTTGTG#TTGGCAACTACAGGGTT#.(((((((((.(((((.......#)))).).))))))))).	11180	11197	1	-18.2	1	3.52839e-05	0.529	0	0	-6.6181	14	17	9	3UTR
hsa-miR-10a-5p	NM_001281723	BTD	TACCCTGTAGATCCGAATTTGTG#ACAGGGGCAGAGATCACAGGGA#..((((((.(((((...(((((.#)))))....).)))))))))).	5387	5409	1	-17.9	1	0.00509219	0.5	0	0	-6.98189	16	22	10	3UTR
hsa-miR-10a-5p	NM_001281724	BTD	TACCCTGTAGATCCGAATTTGTG#ACAGGGGCAGAGATCACAGGGA#..((((((.(((((...(((((.#)))))....).)))))))))).	5306	5328	1	-17.9	1	0.00509219	0.5	0	0	-6.98189	16	22	10	3UTR
hsa-miR-10a-5p	NM_001281726	BTD	TACCCTGTAGATCCGAATTTGTG#ACAGGGGCAGAGATCACAGGGA#..((((((.(((((...(((((.#)))))....).)))))))))).	7376	7398	1	-17.9	1	0.00509219	0.5	0	0	-6.98189	16	22	10	3UTR
hsa-miR-10a-5p	NM_001282	AP2B1	TACCCTGTAGATCCGAATTTGTG#GTCTGCAGGGC#..((((((((((...........#)))))))))).	4318	4329	1	-16.8	1	1.99227e-05	0.559	0	0	-8.07147	10	11	10	3UTR
hsa-miR-10a-5p	NM_001282099	YAP1	TACCCTGTAGATCCGAATTTGTG#CTAGAGTATGTGTCTACAGGAGTAA#((((((((((((.((.((((..(#)..)))).)).))))))))).))).	3443	3468	1	-17.8	1	0.022242	0.691	3.38224	2.71322	-5.45975	19	25	9	3UTR
hsa-miR-10a-5p	NM_001282100	YAP1	TACCCTGTAGATCCGAATTTGTG#CTAGAGTATGTGTCTACAGGAGTAA#((((((((((((.((.((((..(#)..)))).)).))))))))).))).	3509	3534	1	-17.8	1	0.022242	0.691	2.2347	2.47989	-5.45975	19	25	9	3UTR
hsa-miR-10a-5p	NM_001282101	YAP1	TACCCTGTAGATCCGAATTTGTG#CTAGAGTATGTGTCTACAGGAGTAA#((((((((((((.((.((((..(#)..)))).)).))))))))).))).	3557	3582	1	-17.8	1	0.022242	0.691	2.05945	2.53133	-5.45975	19	25	9	3UTR
hsa-miR-10a-5p	NM_001282116	RFX3	TACCCTGTAGATCCGAATTTGTG#GCAAATTTTTTTCTCTACTCATTTCCATCATCAATTTGGACCTATGGTGGTGA#((((((((((.((((((((.(((#.))).)))))))).)))))).)))).	8402	8455	1	-20.6	1	1.90329e-06	0.618	0	0	-6.76235	21	26	8	3UTR
hsa-miR-10a-5p	NM_001282191	ZC3HC1	TACCCTGTAGATCCGAATTTGTG#CAGGGATGTGGACAGGGTAA#((((((((..((((.........#.))))....)))))))).	1570	1590	1	-18.3	1	0.00224436	0.485	1.79984	1.27868	-7.20497	12	18	8	3UTR
hsa-miR-10a-5p	NM_001282291	ABCB8	TACCCTGTAGATCCGAATTTGTG#GCAAGCATTCTGGATTTACCCTGTGTAAAGAAGGGTGG#((((((((((((((((((((((.#))))..)))).))))))))............)))))).	3597	3635	1	-19.6	1	4.12728e-05	0.5	0	0	-3.93757	22	38	8	3UTR
hsa-miR-10a-5p	NM_001282293	ABCB8	TACCCTGTAGATCCGAATTTGTG#GCAAGCATTCTGGATTTACCCTGTGTAAAGAAGGGTGG#((((((((((((((((((((((.#))))..)))).))))))))............)))))).	3233	3271	1	-19.6	1	4.12728e-05	0.5	0	0	-3.93757	22	38	8	3UTR
hsa-miR-10a-5p	NM_001282326	SMG6	TACCCTGTAGATCCGAATTTGTG#TTTGGAGTACAGGGTC#.((((((((..((((((......#)))))).)))))))).	4085	4101	1	-19.2	1	0.00064758	0.456	0	0	-7.86061	14	16	8	3UTR
hsa-miR-10a-5p	NM_001282360	ZNF107	TACCCTGTAGATCCGAATTTGTG#TCGTTACTACAGGGTC#.(((((((((...(((.......#)))...))))))))).	5436	5452	1	-17.6	1	0.047919	0.75	-0.26063	-0.195106	-11.254	12	16	9	3UTR
hsa-miR-10a-5p	NM_001282436	BLOC1S2	TACCCTGTAGATCCGAATTTGTG#GGATTTGGGGGGA#..((((.(((((((.........#))))))).)))).	1339	1352	1	-17.8	0	5.16081e-06	0.574	0	0	-7.46919	11	13	7	3UTR
hsa-miR-10a-5p	NM_001282438	BLOC1S2	TACCCTGTAGATCCGAATTTGTG#GGATTTGGGGGGA#..((((.(((((((.........#))))))).)))).	1233	1246	1	-17.8	0	5.16081e-06	0.574	0.129278	0.0946632	-7.46919	11	13	7	3UTR
hsa-miR-10a-5p	NM_001282550	BTBD3	TACCCTGTAGATCCGAATTTGTG#CTGCAGGGTT#.(((((((((.............#))))))))).	2710	2720	1	-15.6	1	0.00099212	0.559	0	0	-13.0794	9	10	9	3UTR
hsa-miR-10a-5p	NM_001282551	BTBD3	TACCCTGTAGATCCGAATTTGTG#CTGCAGGGTT#.(((((((((.............#))))))))).	2832	2842	1	-15.6	1	0.00099212	0.559	1.85161	1.28252	-13.0794	9	10	9	3UTR
hsa-miR-10a-5p	NM_001282648	SLC35A2	TACCCTGTAGATCCGAATTTGTG#ACTGTATCGGGGCGGGGTGT#((((((((...(((((.......#.))))))))))))).	1530	1550	1	-17.5	1	1.96625e-05	0.471	0	0	-9.06125	13	15	13	3UTR
hsa-miR-10a-5p	NM_001282649	SLC35A2	TACCCTGTAGATCCGAATTTGTG#ACTGTATCGGGGCGGGGTGT#((((((((...(((((.......#.))))))))))))).	1938	1958	1	-17.5	1	1.96625e-05	0.471	0	0	-9.06125	13	15	13	3UTR
hsa-miR-10a-5p	NM_001282650	SLC35A2	TACCCTGTAGATCCGAATTTGTG#ACTGTATCGGGGCGGGGTGT#((((((((...(((((.......#.))))))))))))).	2160	2180	1	-17.5	1	1.96625e-05	0.471	0	0	-9.06125	13	15	13	3UTR
hsa-miR-10a-5p	NM_001282651	SLC35A2	TACCCTGTAGATCCGAATTTGTG#ACTGTATCGGGGCGGGGTGT#((((((((...(((((.......#.))))))))))))).	2205	2225	1	-17.5	1	1.96625e-05	0.471	0	0	-9.06125	13	15	13	3UTR
hsa-miR-10a-5p	NM_001282690	SECISBP2	TACCCTGTAGATCCGAATTTGTG#GCAAGAGGGCTACAGGGA#..((((((((.(((...(((((.#))))).))))))))))).	3225	3243	1	-20.2	1	0.0113898	0.426	-0.00834505	-0.385327	-8.75027	16	18	11	3UTR
hsa-miR-10a-5p	NM_001282753	TLE4	TACCCTGTAGATCCGAATTTGTG#GCAGAGGAGGGTTTGCAGA#....((((((((((...(((((.#)))))...)))))))))).	3918	3937	1	-19.2	0	0.000195911	0.559	0.605273	2.87094	-10.5151	15	19	10	3UTR
hsa-miR-10a-5p	NM_001282769	KIAA1217	TACCCTGTAGATCCGAATTTGTG#TGGATCTGGGGGC#...(((.((((((((........#)))))))).))).	3252	3265	1	-16.7	0	0.00181123	0.632	0	0	-8.29128	11	13	8	3UTR
hsa-miR-10a-5p	NM_001282770	KIAA1217	TACCCTGTAGATCCGAATTTGTG#TGGATCTGGGGGC#...(((.((((((((........#)))))))).))).	2963	2976	1	-16.7	0	0.00181123	0.632	0	0	-8.29128	11	13	8	3UTR
hsa-miR-10a-5p	NM_001282930	C19orf12	TACCCTGTAGATCCGAATTTGTG#TGGGGTCTCAGGGC#..(((((.((((((.(.......#).))))))))))).	850	864	1	-18.8	0	1.49791e-07	0.368	1.08969	0.91884	-8.00609	12	14	11	3UTR
hsa-miR-10a-5p	NM_001282933	ZNF341	TACCCTGTAGATCCGAATTTGTG#GCTCCTGTTTGGGTCCAGGGC#..(((((..(((((((((.....#.)))))))))))))).	2627	2648	1	-18.6	0	9.44201e-08	0.353	0.129667	-0.0580303	-8.32703	14	16	14	3UTR
hsa-miR-10a-5p	NM_001282949	COPS7B	TACCCTGTAGATCCGAATTTGTG#GCTGTGGGTCTGCTGGGTGG#(((((.(((((((((........#.))))))))).))))).	1455	1475	1	-21.5	0	0.000163503	0.397	0	0	-6.07158	14	17	9	3UTR
hsa-miR-10a-5p	NM_001282950	COPS7B	TACCCTGTAGATCCGAATTTGTG#GCTGTGGGTCTGCTGGGTGG#(((((.(((((((((........#.))))))))).))))).	1627	1647	1	-21.5	0	0.000163503	0.397	0	0	-6.07158	14	17	9	3UTR
hsa-miR-10a-5p	NM_001282951	COPS7B	TACCCTGTAGATCCGAATTTGTG#GCTGTGGGTCTGCTGGGTGG#(((((.(((((((((........#.))))))))).))))).	1468	1488	1	-21.5	0	0.000163503	0.397	0	0	-6.07158	14	17	9	3UTR
hsa-miR-10a-5p	NM_001282952	COPS7B	TACCCTGTAGATCCGAATTTGTG#GCTGTGGGTCTGCTGGGTGG#(((((.(((((((((........#.))))))))).))))).	1498	1518	1	-21.5	0	0.000163503	0.397	0	0	-6.07158	14	17	9	3UTR
hsa-miR-10a-5p	NM_001282972	SEPTIN2	TACCCTGTAGATCCGAATTTGTG#GGATGAGACAGGGTT#.(((((((..((((.........#))))...))))))).	2805	2820	1	-16.8	1	0.0263499	0.618	0	0	-7.06072	11	15	7	3UTR
hsa-miR-10a-5p	NM_001282973	SEPTIN2	TACCCTGTAGATCCGAATTTGTG#GGATGAGACAGGGTT#.(((((((..((((.........#))))...))))))).	3029	3044	1	-16.8	1	0.0263499	0.618	0	0	-7.06072	11	15	7	3UTR
hsa-miR-10a-5p	NM_001283049	USP8	TACCCTGTAGATCCGAATTTGTG#AGAAGGAACGGGTTACAGGGTT#.(((((((.((((((........#.))))))))))))).	16524	16546	1	-19.3	1	0.00449391	0.559	0	0	-5.08276	13	15	13	3UTR
hsa-miR-10a-5p	NM_001283051	ICOSLG	TACCCTGTAGATCCGAATTTGTG#CAGGACGGACCTGCGGGGG#..((((((((.((((........#.)))).)))))))).	2370	2389	1	-21.2	1	8.50695e-06	0.368	0	0	-8.01482	12	15	8	3UTR
hsa-miR-10a-5p	NM_001284208	DCAF5	TACCCTGTAGATCCGAATTTGTG#TGGCACTGCAGGGA#..((((((((..(((........#)))..)))))))).	1849	1863	1	-17.1	1	0.00200704	0.618	0	0	-11.3616	11	14	8	3UTR
hsa-miR-10a-5p	NM_001284230	MAP3K9	TACCCTGTAGATCCGAATTTGTG#TAACTTTGGATCTATACCTGGGTGT#(((((((((((((((((......#.))))))))))))...))))).	9726	9751	1	-21	1	3.45102e-05	0.544	0	0	-3.93757	17	22	12	3UTR
hsa-miR-10a-5p	NM_001284231	MAP3K9	TACCCTGTAGATCCGAATTTGTG#TAACTTTGGATCTATACCTGGGTGT#(((((((((((((((((......#.))))))))))))...))))).	8957	8982	1	-21	1	3.45102e-05	0.544	3.58011	2.55081	-3.93757	17	22	12	3UTR
hsa-miR-10a-5p	NM_001284232	MAP3K9	TACCCTGTAGATCCGAATTTGTG#TAACTTTGGATCTATACCTGGGTGT#(((((((((((((((((......#.))))))))))))...))))).	8911	8936	1	-21	1	3.45102e-05	0.544	2.93966	3.50234	-3.93757	17	22	12	3UTR
hsa-miR-10a-5p	NM_001284280	PPP4R3A	TACCCTGTAGATCCGAATTTGTG#ACAGGTTTGGAAAACCTCTGTGGGGG#..((((((((((((((((((((.#))))))))))).....))))))))).	3601	3627	1	-21.4	1	0.000265088	0.559	0	0	-4.957	20	26	11	3UTR
hsa-miR-10a-5p	NM_001284282	VOPP1	TACCCTGTAGATCCGAATTTGTG#TTGGGTCTAAGCGGGTGTGT#((((((((((((((((.......#))))))))..))))).))).	1607	1627	1	-17.9	1	0.006679	0.412	0	0	-3.93757	16	20	8	3UTR
hsa-miR-10a-5p	NM_001284283	VOPP1	TACCCTGTAGATCCGAATTTGTG#TTGGGTCTAAGCGGGTGTGT#((((((((((((((((.......#))))))))..))))).))).	1548	1568	1	-17.9	1	0.006679	0.412	0	0	-3.93757	16	20	8	3UTR
hsa-miR-10a-5p	NM_001284338	NEDD4	TACCCTGTAGATCCGAATTTGTG#GCAAATTCATATTTGCAATGGGTAA#((((((((((((..((((((((.#))))))))..)))))))..))))).	4965	4990	1	-20.5	1	0.00202495	0.662	0	0	-6.08354	20	25	8	3UTR
hsa-miR-10a-5p	NM_001284355	AMZ1	TACCCTGTAGATCCGAATTTGTG#GGGTCTGCCTGGGTGG#(((((.((((((((.........#))))))))..))))).	1737	1753	1	-20.4	0	2.39898e-05	0.412	0	0	-6.80703	13	16	8	3UTR
hsa-miR-10a-5p	NM_001284497	FAM234A	TACCCTGTAGATCCGAATTTGTG#CGCAGCCCTTCCCGGAGCTACAGGGG#..((((((((.((((........#.)))).)))))))).	2370	2396	1	-22.3	1	2.04024e-07	0.368	0	0	-8.01482	12	15	8	3UTR
hsa-miR-10a-5p	NM_001284514	IKZF3	TACCCTGTAGATCCGAATTTGTG#ACAGAATGTGGTTTGGGGCTCAGGGTGG#(((((((.((..(((((((....#.)))))))..))))))))).	9544	9572	1	-19.9	1	0.00696143	0.368	0	0	-12.4228	16	20	9	3UTR
hsa-miR-10a-5p	NM_001284514	IKZF3	TACCCTGTAGATCCGAATTTGTG#GAATTTGGAAGCAGGGA#..((((((...(((((((((...#))))))))).)))))).	4631	4648	1	-19.4	1	0.146852	0.588	0	0	-10.0807	15	17	9	3UTR
hsa-miR-10a-5p	NM_001284516	IKZF3	TACCCTGTAGATCCGAATTTGTG#GAATTTGGAAGCAGGGA#..((((((...(((((((((...#))))))))).)))))).	3951	3968	1	-19.4	1	0.146852	0.588	0.744969	0.12675	-10.0807	15	17	9	3UTR
hsa-miR-10a-5p	NM_001285450	PDXDC1	TACCCTGTAGATCCGAATTTGTG#GCAAAAGGTGGGCTGCAGGGC#..((((((((.((((..(((((.#)))))...)))))))))))).	1649	1670	1	-20.9	1	0.000824369	0.368	0.0054325	0.817778	-8.01482	17	21	12	3UTR
hsa-miR-10a-5p	NM_001285485	NEURL3	TACCCTGTAGATCCGAATTTGTG#CACAAGTCCCCAGTAGAGTGGATCTGTAGTTACCCGCCCTGCCTCCCTTTCAGGGTGG#(((((((((((((((.(((((((#)))))))...........))))))))........................))))))).	1277	1335	1	-19.8	1	2.8742e-06	0.426	0	0	-4.17062	22	58	8	3UTR
hsa-miR-10a-5p	NM_001285486	NEURL3	TACCCTGTAGATCCGAATTTGTG#CACAAGTCCCCAGTAGAGTGGATCTGTAGTTACCCGCCCTGCCTCCCTTTCAGGGTGG#(((((((((((((((.(((((((#)))))))...........))))))))........................))))))).	1541	1599	1	-19.8	1	2.8742e-06	0.426	0	0	-4.17062	22	58	8	3UTR
hsa-miR-10a-5p	NM_001285526	OPRM1	TACCCTGTAGATCCGAATTTGTG#TTCATCTGCAGGGTAG#((((((((((((...........#.)))))))))))).	10125	10141	1	-19.7	1	0.00122035	0.515	0	0	-7.05204	12	14	12	3UTR
hsa-miR-10a-5p	NM_001286059	RAB30	TACCCTGTAGATCCGAATTTGTG#CACAGATTTGGGTTCCATGTCAGGGC#..(((((((((((((((((((((#))))))))))))))...)).))))).	5302	5328	1	-23.8	1	0.000378444	0.5	0	0	-4.957	21	26	14	3UTR
hsa-miR-10a-5p	NM_001286060	RAB30	TACCCTGTAGATCCGAATTTGTG#CACAGATTTGGGTTCCATGTCAGGGC#..(((((((((((((((((((((#))))))))))))))...)).))))).	5406	5432	1	-23.8	1	0.000378444	0.5	0	0	-4.957	21	26	14	3UTR
hsa-miR-10a-5p	NM_001286061	RAB30	TACCCTGTAGATCCGAATTTGTG#CACAGATTTGGGTTCCATGTCAGGGC#..(((((((((((((((((((((#))))))))))))))...)).))))).	5330	5356	1	-23.8	1	0.000378444	0.5	0.236663	-0.0299841	-4.957	21	26	14	3UTR
hsa-miR-10a-5p	NM_001286111	ATG5	TACCCTGTAGATCCGAATTTGTG#GGATCAGAATGCAGGGA#..((((((((((((.........#)))))....))))))).	2474	2491	1	-18.1	1	0.103353	0.574	0	0	-5.9255	12	17	7	3UTR
hsa-miR-10a-5p	NM_001286191	C12orf43	TACCCTGTAGATCCGAATTTGTG#GGGTCTGCAGGGC#..((((((((((((.........#)))))))))))).	2974	2987	1	-23.7	1	8.9719e-08	0.338	-0.246233	-0.242838	-5.9255	12	13	12	3UTR
hsa-miR-10a-5p	NM_001286259	ADAT2	TACCCTGTAGATCCGAATTTGTG#GCAAAAGGAACACAGGGTAA#((((((((.(.(((...(((((.#))))).))).))))))))).	2527	2547	1	-19.1	1	0.203186	0.574	0	0	-8.78724	17	20	9	3UTR
hsa-miR-10a-5p	NM_001286272	TPT1	TACCCTGTAGATCCGAATTTGTG#TCTCATCTACAGGGC#..((((((((((..((.......#))..)))))))))).	2587	2602	1	-17.5	1	0.00186583	0.588	0	0	-7.10297	12	15	10	3UTR
hsa-miR-10a-5p	NM_001286273	TPT1	TACCCTGTAGATCCGAATTTGTG#TCTCATCTACAGGGC#..((((((((((..((.......#))..)))))))))).	2348	2363	1	-17.5	1	0.00186583	0.588	0	0	-7.10297	12	15	10	3UTR
hsa-miR-10a-5p	NM_001286349	KIRREL1	TACCCTGTAGATCCGAATTTGTG#TATGGATGGGTCTGGGGGGC#..((((.((((((((........#.)))))))).)))).	3836	3856	1	-19.3	0	6.54197e-06	0.412	0	0	-6.73374	12	15	8	3UTR
hsa-miR-10a-5p	NM_001286398	RNF217	TACCCTGTAGATCCGAATTTGTG#TACCAGTTGGATCAGAGGGC#..((((.(.(((((((.......#.)))))))).)))).	7996	8016	1	-16.9	0	0.00346125	0.618	0	0	-7.55708	12	15	8	3UTR
hsa-miR-10a-5p	NM_001286408	SCML4	TACCCTGTAGATCCGAATTTGTG#GCAAGTGGAGCAGGGTGG#((((((((...(((..((((((.#))))))))))))))))).	2798	2816	1	-18.6	1	1.80197e-05	0.353	0	0	-10.0297	17	18	17	3UTR
hsa-miR-10a-5p	NM_001286409	SCML4	TACCCTGTAGATCCGAATTTGTG#GCAAGTGGAGCAGGGTGG#((((((((...(((..((((((.#))))))))))))))))).	2261	2279	1	-18.6	1	1.80197e-05	0.353	0.00967262	0.315091	-10.0297	17	18	17	3UTR
hsa-miR-10a-5p	NM_001286463	C21orf58	TACCCTGTAGATCCGAATTTGTG#CGCGAGTGTGGACTGCAGGC#...(((((((.((((.(((((((#))))))).))))))))))).	1239	1259	1	-21.9	0	6.4793e-06	0.309	2.33337	1.48954	-9.57236	18	20	11	3UTR
hsa-miR-10a-5p	NM_001286526	BCL7C	TACCCTGTAGATCCGAATTTGTG#CACAGCGGGGTTAAGGCCGTGGGTTAACAGGGC#..((((((.((((((........#.)))))).)))))).	1923	1956	1	-17.3	1	7.62779e-06	0.485	0	0	-6.24644	12	15	6	3UTR
hsa-miR-10a-5p	NM_001286547	CAPS2	TACCCTGTAGATCCGAATTTGTG#ATCTGCAGGGTGG#((((((((((((...........#)))))))))))).	2004	2017	1	-18.9	1	0.00295094	0.544	0.13465	-0.443587	-7.05204	12	13	12	3UTR
hsa-miR-10a-5p	NM_001286554	USP49	TACCCTGTAGATCCGAATTTGTG#TCGGAGTTATGGGGC#..((((((((.(((((.......#))))).)))))))).	5224	5239	1	-17.6	1	0.000106845	0.426	0	0	-7.78178	13	15	8	3UTR
hsa-miR-10a-5p	NM_001286579	KCTD20	TACCCTGTAGATCCGAATTTGTG#TGGATGACAGGGC#..((((((..(((((........#))))).)))))).	4553	4566	1	-15.9	1	3.50763e-06	0.515	0	0	-7.48895	11	13	6	3UTR
hsa-miR-10a-5p	NM_001286623	MAP3K7CL	TACCCTGTAGATCCGAATTTGTG#CACCAGTGCGGACTGCAGGT#...(((((((.((((.(((.(((#))).))).))))))))))).	1301	1321	1	-20.4	0	0.000184682	0.471	0	0	-9.57236	17	20	11	3UTR
hsa-miR-10a-5p	NM_001286626	RNPS1	TACCCTGTAGATCCGAATTTGTG#GCAAACCCTTGACTCTGGCAGGATTTGCAGGC#...(((((((((((.........#.))))))))))).	1008	1040	1	-17.7	0	8.72061e-05	0.382	0.841619	0.72592	-7.48304	11	13	11	3UTR
hsa-miR-10a-5p	NM_001286638	ZDHHC20	TACCCTGTAGATCCGAATTTGTG#TACAGGTTGGAGCTTCCTGTCTGTAAAATGGGACTGCAGGGG#..((((((((.(((.(.((((..#.)))).).))))))))))).	2540	2582	1	-20.4	1	0.000602367	0.485	0.0657716	-0.00784905	-8.51722	16	20	11	3UTR
hsa-miR-10a-5p	NM_001286639	MON1B	TACCCTGTAGATCCGAATTTGTG#AGGAATTTGGATTTTGGGAGTAGTGCAGAGGTAG#((((((((((((((((((((.(.#).)))))))))))..........))))).)))).	5083	5117	1	-20.2	1	0.00190275	0.632	2.38091	1.55758	-3.93757	21	34	11	3UTR
hsa-miR-10a-5p	NM_001286695	CALML4	TACCCTGTAGATCCGAATTTGTG#CACAGGGAAAACTGCAGGGA#..((((((((.(((....(((((#))))))))...)))))))).	2484	2504	1	-19	1	0.00326474	0.5	0	0	-8.75027	16	20	8	3UTR
hsa-miR-10a-5p	NM_001286707	RMDN1	TACCCTGTAGATCCGAATTTGTG#GCAAAGAAATATTTGTAGAGGAGGGGAAATGGATCTATAGGGG#..(((((((((((((........#.))))))))))))).	1183	1226	1	-22.4	1	0.00821975	0.603	0	0	-5.19005	13	15	13	3UTR
hsa-miR-10a-5p	NM_001286719	RMDN1	TACCCTGTAGATCCGAATTTGTG#GCAAAGAAATATTTGTAGAGGAGGGGAAATGGATCTATAGGGG#..(((((((((((((........#.))))))))))))).	1222	1265	1	-22.4	1	0.00821975	0.603	0.939273	1.59828	-5.19005	13	15	13	3UTR
hsa-miR-10a-5p	NM_001286789	CBR1	TACCCTGTAGATCCGAATTTGTG#GCAAATTTGGCATTCACCTCTCTACGGGA#...((((((((.((((((((((.#))))))))))..........)))))))).	1048	1077	1	-20.5	0	0.00219302	0.588	0.255267	0.0134477	-9.86134	18	29	10	3UTR
hsa-miR-10a-5p	NM_001286813	TNFAIP8	TACCCTGTAGATCCGAATTTGTG#TGGATCATAGGGTT#.(((((((.((((((........#))))))))))))).	3406	3420	1	-18.4	1	0.00429057	0.515	0	0	-5.08276	13	14	13	3UTR
hsa-miR-10a-5p	NM_001286839	FARP1	TACCCTGTAGATCCGAATTTGTG#ACAGAAGGCAATGCACCCAAAGATGCTGATGAGATTTGGGCTACAGTGGTGG#((((((((((.(((((((((...#.))))))))))))))).)))).	9312	9364	1	-22.8	1	0.000120888	0.544	0	0	-6.76235	19	22	15	3UTR
hsa-miR-10a-5p	NM_001287054	ZKSCAN1	TACCCTGTAGATCCGAATTTGTG#CACAGAACGGAGCAGCGGGGA#..((((((...((((..((((((#)))))).))))...)))))).	6090	6111	1	-20.6	1	0.0126338	0.5	0	0	-10.3137	16	21	6	3UTR
hsa-miR-10a-5p	NM_001287055	ZKSCAN1	TACCCTGTAGATCCGAATTTGTG#CACAGAACGGAGCAGCGGGGA#..((((((...((((..((((((#)))))).))))...)))))).	5393	5414	1	-20.6	1	0.0126338	0.5	0	0	-10.3137	16	21	6	3UTR
hsa-miR-10a-5p	NM_001287142	TPD52	TACCCTGTAGATCCGAATTTGTG#CAGAGAGTCGGGTCTGCAA#.....(((((((((((.(((.((#)).))).))))))))))).	4268	4287	1	-20.3	0	0.000785085	0.559	0.108409	0.353574	-13.6656	16	19	11	3UTR
hsa-miR-10a-5p	NM_001287143	TPD52	TACCCTGTAGATCCGAATTTGTG#CAGAGAGTCGGGTCTGCAA#.....(((((((((((.(((.((#)).))).))))))))))).	4253	4272	1	-20.3	0	0.000785085	0.559	0.0430944	0.126488	-13.6656	16	19	11	3UTR
hsa-miR-10a-5p	NM_001287189	ODC1	TACCCTGTAGATCCGAATTTGTG#GGATTTGGGGGGA#..((((.(((((((.........#))))))).)))).	2097	2110	1	-17.8	0	8.34998e-05	0.632	0	0	-7.46919	11	13	7	3UTR
hsa-miR-10a-5p	NM_001287335	KIAA1191	TACCCTGTAGATCCGAATTTGTG#AAGTTAGACTAATATTCTCAGCACGGGTGTATGGGGA#..(((((((.(((((........#.))))).))))))).	1386	1423	1	-18.5	1	2.63055e-05	0.647	2.48788	1.56671	-6.43256	12	15	7	3UTR
hsa-miR-10a-5p	NM_001287336	KIAA1191	TACCCTGTAGATCCGAATTTGTG#AAGTTAGACTAATATTCTCAGCACGGGTGTATGGGGA#..(((((((.(((((........#.))))).))))))).	1565	1602	1	-18.5	1	2.63055e-05	0.647	3.88905	2.60382	-6.43256	12	15	7	3UTR
hsa-miR-10a-5p	NM_001287597	SLC1A7	TACCCTGTAGATCCGAATTTGTG#GCCTGCGGAGCTGCAGGGG#..((((((((.((((........#.)))).)))))))).	1675	1694	1	-22.1	1	1.59824e-06	0.309	0	0	-8.01482	12	15	8	3UTR
hsa-miR-10a-5p	NM_001288564	TMEM9	TACCCTGTAGATCCGAATTTGTG#CACTGGGTCTTCAGGGTGC#(((((((.(((((((........#.))))))).))))))).	1199	1218	1	-21.3	1	3.35352e-08	0.353	1.44632	2.69477	-6.48426	14	17	7	3UTR
hsa-miR-10a-5p	NM_001288615	TTC23	TACCCTGTAGATCCGAATTTGTG#GCAGGTGTAAGGGAGTGAAAAGAAAGGCTAGCCGGAGGCTGCGGGGG#..((((((((.((((........#.))))..)))))))).	2788	2835	1	-20.9	1	3.31398e-06	0.382	0	0	-8.01482	12	16	8	3UTR
hsa-miR-10a-5p	NM_001288616	TTC23	TACCCTGTAGATCCGAATTTGTG#GCAGGTGTAAGGGAGTGAAAAGAAAGGCTAGCCGGAGGCTGCGGGGG#..((((((((.((((........#.))))..)))))))).	2216	2263	1	-20.9	1	3.31398e-06	0.382	0	0	-8.01482	12	16	8	3UTR
hsa-miR-10a-5p	NM_001288623	ICA1L	TACCCTGTAGATCCGAATTTGTG#TTGGATTTGCAGCTGTTGGTAC#((((((((((((((((.......#)))))))))))).....)))).	1974	1996	1	-18.1	1	0.00498395	0.676	0.178978	0.0727363	-3.93757	16	22	12	3UTR
hsa-miR-10a-5p	NM_001288805	ZNF707	TACCCTGTAGATCCGAATTTGTG#CACCTGGAGTTGGGAGATCAAGTTGGGTCTCAGGGC#..(((((.((((((.((((((..#.))))))))))))))))).	2687	2723	1	-22	0	0.000875624	0.441	0	0	-8.00609	17	19	17	3UTR
hsa-miR-10a-5p	NM_001288819	CPEB1	TACCCTGTAGATCCGAATTTGTG#GCAAATTTGTGTCTGGGGGA#...(((.(((((.(((((((((.#))))))))).))))).))).	2587	2607	1	-20.5	0	0.00245978	0.559	2.37392	2.22117	-9.34736	17	20	9	3UTR
hsa-miR-10a-5p	NM_001288951	TTC7A	TACCCTGTAGATCCGAATTTGTG#GCAAATGCTGTTGGTTTATCTCAGGGTGC#(((((((.((((((((((((((.#))))))....))))...))))))))))).	4416	4445	1	-19.5	1	0.000938981	0.632	0	0	-6.25121	21	29	11	3UTR
hsa-miR-10a-5p	NM_001288953	TTC7A	TACCCTGTAGATCCGAATTTGTG#GCAAATGCTGTTGGTTTATCTCAGGGTGC#(((((((.((((((((((((((.#))))))....))))...))))))))))).	4648	4677	1	-19.5	1	0.000938981	0.632	0	0	-6.25121	21	29	11	3UTR
hsa-miR-10a-5p	NM_001289002	SLCO6A1	TACCCTGTAGATCCGAATTTGTG#GGATTTACTGGGA#..(((.((((((((.........#)))))))).))).	2495	2508	1	-17.1	0	0.00353684	0.809	0	0	-7.82646	11	13	8	3UTR
hsa-miR-10a-5p	NM_001289134	TC2N	TACCCTGTAGATCCGAATTTGTG#ACAAATTTGTCAATTTATGGGGG#..((((((((((.(((((((((.#)))))))))...)))))))))).	1511	1534	1	-19.6	1	0.0107402	0.691	0	0	-6.24613	19	23	10	3UTR
hsa-miR-10a-5p	NM_001289164	LOXL3	TACCCTGTAGATCCGAATTTGTG#CGGTGTGCAGGGG#..(((((((.(.(((........#)))).))))))).	2797	2810	1	-17.7	1	8.3431e-05	0.456	0	0	-9.77936	11	13	7	3UTR
hsa-miR-10a-5p	NM_001290048	ATL3	TACCCTGTAGATCCGAATTTGTG#TGGGACTACAGGTGTAC#((((((((((.(((.(.......#).)))))))))).))).	2516	2533	1	-17.8	1	3.16237e-06	0.5	1.34447	1.42959	-7.4978	14	17	10	3UTR
hsa-miR-10a-5p	NM_001290048	ATL3	TACCCTGTAGATCCGAATTTGTG#TGGGACTACAGGTGTAC#((((((((((.(((.(.......#).)))))))))).))).	4972	4989	1	-17.8	1	0.000187399	0.515	0.412309	0.616324	-7.4978	14	17	10	3UTR
hsa-miR-10a-5p	NM_001290075	URGCP	TACCCTGTAGATCCGAATTTGTG#GCAGTTTGTTCTGTCTCAGCTCCTGTCAAGGATCCTGCGGGGTGG#((((((((((((((.........#.))))).))))))))).	3052	3097	1	-21.9	1	1.96589e-06	0.426	0	0	-4.90607	14	17	9	3UTR
hsa-miR-10a-5p	NM_001290214	CTBP2	TACCCTGTAGATCCGAATTTGTG#GTCTACAGGGG#..((((((((((...........#)))))))))).	2198	2209	1	-17.3	1	9.14937e-05	0.529	0	0	-8.07147	10	11	10	3UTR
hsa-miR-10a-5p	NM_001290318	ZNF304	TACCCTGTAGATCCGAATTTGTG#GAGCTAGGGTCTGCTGGGA#..(((.((((((((.........#.)))))))).))).	3002	3021	1	-18.8	0	4.29812e-06	0.5	0	0	-7.82646	11	14	8	3UTR
hsa-miR-10a-5p	NM_001290319	ZNF304	TACCCTGTAGATCCGAATTTGTG#GAGCTAGGGTCTGCTGGGA#..(((.((((((((.........#.)))))))).))).	2942	2961	1	-18.8	0	4.29812e-06	0.5	0	0	-7.82646	11	14	8	3UTR
hsa-miR-10a-5p	NM_001291572	NBR1	TACCCTGTAGATCCGAATTTGTG#TCGGGGCTTCCGGGTAGAAGGTGGAGCGGCAGGGTGT#((((((((...((((..(((...#.)))..))))...)))))))).	4204	4241	1	-18.8	1	0.0118081	0.412	0	0	-9.29429	15	22	8	3UTR
hsa-miR-10a-5p	NM_001291726	PGAP3	TACCCTGTAGATCCGAATTTGTG#CACAGGCCTTAGGGATACAGGGG#..(((((((..(((...((((((#)))))).....))).))))))).	1236	1259	1	-18.3	1	0.000942768	0.353	3.82381	5.75801	-9.99278	16	23	7	3UTR
hsa-miR-10a-5p	NM_001291861	IGF2	TACCCTGTAGATCCGAATTTGTG#GGGTTGGGCAGGGTC#.(((((((.(((((.........#)))))..))))))).	3370	3385	1	-18	1	0.00125163	0.309	0	0	-5.81821	12	15	7	3UTR
hsa-miR-10a-5p	NM_001291862	IGF2	TACCCTGTAGATCCGAATTTGTG#GGGTTGGGCAGGGTC#.(((((((.(((((.........#)))))..))))))).	3360	3375	1	-18	1	0.00125163	0.309	0.52695	0.43984	-5.81821	12	15	7	3UTR
hsa-miR-10a-5p	NM_001291869	IGF2BP2	TACCCTGTAGATCCGAATTTGTG#CGAACCTCGGAGCTAGAGGGA#..((((.(((.(((((.......#.))))).))).)))).	4030	4051	1	-19.6	0	0.000316478	0.471	2.0491	1.0496	-9.32546	12	16	5	3UTR
hsa-miR-10a-5p	NM_001292008	SSR1	TACCCTGTAGATCCGAATTTGTG#CGGCTCACAGGGTAA#((((((((.((.(((........#))).)))))))))).	5201	5216	1	-19	1	1.13662e-05	0.426	0	0	-8.57382	13	15	10	3UTR
hsa-miR-10a-5p	NM_001292016	TNIP2	TACCCTGTAGATCCGAATTTGTG#TGGGTCACAGGGA#..((((((.((((((........#)))))))))))).	1258	1271	1	-18.6	1	0.000305872	0.397	0	0	-6.24644	12	13	12	3UTR
hsa-miR-10a-5p	NM_001292049	STAC	TACCCTGTAGATCCGAATTTGTG#TGGAGTGTGCTCCAGTTTGCAGGGTAG#((((((((((((..((.......#.))..)))))))))))).	1497	1524	1	-18	1	1.81858e-05	0.5	0	0	-6.08354	14	18	12	3UTR
hsa-miR-10a-5p	NM_001293	CLNS1A	TACCCTGTAGATCCGAATTTGTG#TTGGTAGACTGCGGGGG#..((((((((..((((.......#))))....)))))))).	1147	1164	1	-16.9	1	0.0011574	0.5	2.95173	3.02664	-11.1286	12	17	8	3UTR
hsa-miR-10a-5p	NM_001294328	PABPN1L	TACCCTGTAGATCCGAATTTGTG#GGATCTGCGGGGC#..((((((((((((.........#)))))))))))).	2306	2319	1	-23.6	1	2.81102e-08	0.309	0	0	-5.9255	12	13	12	3UTR
hsa-miR-10a-5p	NM_001297555	MAP2K7	TACCCTGTAGATCCGAATTTGTG#GGGGATGTGGAGGGGTCTGCGGGGC#..((((((((((((.........#.)))))))))))).	2256	2281	1	-22.9	1	3.77754e-06	0.353	0	0	-5.9255	12	14	12	3UTR
hsa-miR-10a-5p	NM_001297556	MAP2K7	TACCCTGTAGATCCGAATTTGTG#GGGGATGTGGAGGGGTCTGCGGGGC#..((((((((((((.........#.)))))))))))).	2229	2254	1	-22.9	1	3.77754e-06	0.353	0	0	-5.9255	12	14	12	3UTR
hsa-miR-10a-5p	NM_001297558	RPA2	TACCCTGTAGATCCGAATTTGTG#TGGATCTAACTGGGTAC#(((((.(((((((((........#)))))))).).))))).	975	992	1	-18.3	0	0.000337106	0.603	4.22021	3.73673	-6.07158	14	17	8	3UTR
hsa-miR-10a-5p	NM_001297576	PEA15	TACCCTGTAGATCCGAATTTGTG#CACGAATCCTGACACCACCATCTATAGGGTC#.((((((((((((.(.(((((((#))))))).).))........)))))))))).	1647	1678	1	-19	1	0.00132015	0.529	0	0	-4.88321	20	31	10	3UTR
hsa-miR-10a-5p	NM_001297590	POLR1G	TACCCTGTAGATCCGAATTTGTG#TGGGGTCATCAGGGTAC#(((((((..(((((.(.......#).)))))..))))))).	1757	1774	1	-19	1	9.83403e-05	0.441	1.43163	-1.70317	-8.04305	13	17	7	3UTR
hsa-miR-10a-5p	NM_001297598	MIER3	TACCCTGTAGATCCGAATTTGTG#TGGGTTTACAGTGGC#..(((((((((((((........#))))))))))).)).	3608	3623	1	-17.3	1	0.000599936	0.691	0	0	-5.19005	13	15	11	3UTR
hsa-miR-10a-5p	NM_001297599	MIER3	TACCCTGTAGATCCGAATTTGTG#TGGGTTTACAGTGGC#..(((((((((((((........#))))))))))).)).	3593	3608	1	-17.3	1	0.000599936	0.691	0	0	-5.19005	13	15	11	3UTR
hsa-miR-10a-5p	NM_001297600	HSPBP1	TACCCTGTAGATCCGAATTTGTG#TACAAGGCCCTCTCCCAAGGGATCGCAGGGC#..((((((.(((((.........#.))))))))))).	1391	1422	1	-18.7	1	1.59532e-07	0.324	0	0	-6.98189	11	13	11	3UTR
hsa-miR-10a-5p	NM_001297617	ELOVL7	TACCCTGTAGATCCGAATTTGTG#CACCTCGGCCTCCCAAAGTTCTGGGATTACAGGGG#..((((((((.(((((((((...#.)))))).))).)))))))).	3287	3322	1	-20.7	1	2.40126e-08	0.441	0	0	-7.78178	17	21	8	3UTR
hsa-miR-10a-5p	NM_001297622	HNRNPR	TACCCTGTAGATCCGAATTTGTG#ACAGAAAGGATCAGGGTAT#((((((...(((((...(((((.#)))))..))))))))))).	6863	6882	1	-17.9	0	0.0571608	0.632	0	0	-9.81978	16	19	11	3UTR
hsa-miR-10a-5p	NM_001297665	TTC39A	TACCCTGTAGATCCGAATTTGTG#GGAAATTTGGGGGGCAGGA#...(((((...(((((((((.(.#).)))))))))..))))).	2682	2701	1	-17.2	0	1.92355e-05	0.5	1.42454	2.428	-11.6382	15	19	9	3UTR
hsa-miR-10a-5p	NM_001297737	NSL1	TACCCTGTAGATCCGAATTTGTG#CACACTCGAGTCTACAGGC#...(((((((((.(((...((((#)))).))).))))))))).	6529	6548	1	-19.8	0	0.00929855	0.544	0	0	-7.80367	16	19	9	3UTR
hsa-miR-10a-5p	NM_001300754	SLC9B2	TACCCTGTAGATCCGAATTTGTG#ATAAGTGCTATTATGCAGGAACTACAGGGC#..((((((((.(((.........#.))).)))))))).	3904	3934	1	-19.3	1	0.00147911	0.529	0	0	-8.75027	11	14	8	3UTR
hsa-miR-10a-5p	NM_001300756	SLC9B2	TACCCTGTAGATCCGAATTTGTG#ATAAGTGCTATTATGCAGGAACTACAGGGC#..((((((((.(((.........#.))).)))))))).	4173	4203	1	-19.3	1	0.00147911	0.529	4.00352	2.15794	-8.75027	11	14	8	3UTR
hsa-miR-10a-5p	NM_001300791	KIF3A	TACCCTGTAGATCCGAATTTGTG#CACTCCAGCCTGGGTGACAGGGTGA#((((((((..(((((........#.))))).)))))))).	3716	3741	1	-17.9	1	2.90833e-06	0.559	0	0	-6.46952	13	16	8	3UTR
hsa-miR-10a-5p	NM_001300792	KIF3A	TACCCTGTAGATCCGAATTTGTG#CACTCCAGCCTGGGTGACAGGGTGA#((((((((..(((((........#.))))).)))))))).	3644	3669	1	-17.9	1	2.90833e-06	0.559	0.869831	0.89003	-6.46952	13	16	8	3UTR
hsa-miR-10a-5p	NM_001300807	BATF2	TACCCTGTAGATCCGAATTTGTG#CACCAAGGCTTCTGGGAGATTCTGCAGGGTC#.(((((((((((((.(.......#.).)))...)))))))))).	1553	1584	1	-20.3	1	4.16223e-05	0.456	0	0	-4.52877	14	20	10	3UTR
hsa-miR-10a-5p	NM_001300808	BATF2	TACCCTGTAGATCCGAATTTGTG#CACCAAGGCTTCTGGGAGATTCTGCAGGGTC#.(((((((((((((.(.......#.).)))...)))))))))).	1434	1465	1	-20.3	1	4.16223e-05	0.456	0.155537	0.42963	-4.52877	14	20	10	3UTR
hsa-miR-10a-5p	NM_001300868	SLC29A2	TACCCTGTAGATCCGAATTTGTG#TCAGGCCTCTGCGGGGTGG#(((((((((((.((((.......#)).))..))))))))))).	1858	1877	1	-19.1	1	1.93357e-06	0.265	0	0	-7.28438	15	19	11	3UTR
hsa-miR-10a-5p	NM_001300869	SLC29A2	TACCCTGTAGATCCGAATTTGTG#TCAGGCCTCTGCGGGGTGG#(((((((((((.((((.......#)).))..))))))))))).	1689	1708	1	-19.1	1	1.93357e-06	0.265	0	0	-7.28438	15	19	11	3UTR
hsa-miR-10a-5p	NM_001300896	CABP4	TACCCTGTAGATCCGAATTTGTG#CGGGTCACAGGGTC#.(((((((.((((((........#))))))))))))).	2966	2980	1	-21.5	1	4.12533e-06	0.397	0	0	-5.08276	13	14	13	3UTR
hsa-miR-10a-5p	NM_001300941	KICS2	TACCCTGTAGATCCGAATTTGTG#GATCTACGGTGGTC#.((((((((((((..........#))))))))).))).	1294	1308	1	-16.7	1	0.00115464	0.603	0.904747	1.74172	-5.61866	12	14	9	3UTR
hsa-miR-10a-5p	NM_001300953	ACER3	TACCCTGTAGATCCGAATTTGTG#CAAAGGGGTCTAGATCAGGGG#..((((((((((((.........#.)))))))...))))).	5709	5730	1	-18.2	1	0.00466488	0.603	0	0	-5.9255	12	17	7	3UTR
hsa-miR-10a-5p	NM_001300954	ACER3	TACCCTGTAGATCCGAATTTGTG#CAAAGGGGTCTAGATCAGGGG#..((((((((((((.........#.)))))))...))))).	5891	5912	1	-18.2	1	0.00466488	0.603	0	0	-5.9255	12	17	7	3UTR
hsa-miR-10a-5p	NM_001300955	ACER3	TACCCTGTAGATCCGAATTTGTG#CAAAGGGGTCTAGATCAGGGG#..((((((((((((.........#.)))))))...))))).	5767	5788	1	-18.2	1	0.00466488	0.603	0	0	-5.9255	12	17	7	3UTR
hsa-miR-10a-5p	NM_001300985	PTBP2	TACCCTGTAGATCCGAATTTGTG#TGGGACTACAGGCGTGT#((((((((((.(((.(.......#).)))))))))).))).	11382	11399	1	-17.6	1	6.19068e-06	0.456	0	0	-7.4978	14	17	10	3UTR
hsa-miR-10a-5p	NM_001300986	PTBP2	TACCCTGTAGATCCGAATTTGTG#TGGGACTACAGGCGTGT#((((((((((.(((.(.......#).)))))))))).))).	11391	11408	1	-17.6	1	6.19068e-06	0.456	0	0	-7.4978	14	17	10	3UTR
hsa-miR-10a-5p	NM_001300989	PTBP2	TACCCTGTAGATCCGAATTTGTG#TGGGACTACAGGCGTGT#((((((((((.(((.(.......#).)))))))))).))).	11367	11384	1	-17.6	1	6.19068e-06	0.456	0	0	-7.4978	14	17	10	3UTR
hsa-miR-10a-5p	NM_001300995	NOX4	TACCCTGTAGATCCGAATTTGTG#CATAGGTCATCTTTGCTTCTGCAGGGC#..(((((((((..((((..((..#.))..))))..))))))))).	3915	3942	1	-19.9	1	2.27385e-05	0.647	2.95291	1.79171	-9.59293	15	21	9	3UTR
hsa-miR-10a-5p	NM_001301047	MTRF1L	TACCCTGTAGATCCGAATTTGTG#CACAGAACCGGGTCACAGA#....((((.((((((..((((((#))))))..)))))))))).	767	786	1	-19.6	0	0.0387373	0.618	0.499473	0.220041	-10.836	16	19	10	3UTR
hsa-miR-10a-5p	NM_001301058	ABHD11	TACCCTGTAGATCCGAATTTGTG#GGTTTTACAGGGG#..(((((((((.((.........#)).))))))))).	1008	1021	1	-17.9	1	0.00359375	0.5	4.3068	4.71978	-9.2723	11	13	9	3UTR
hsa-miR-10a-5p	NM_001301063	NDST1	TACCCTGTAGATCCGAATTTGTG#GGGTCTGAGGACAGGGTGG#((((((((((((((.........#))))))....)))))))).	5268	5287	1	-20.2	1	0.000138522	0.456	0	0	-4.90607	14	19	8	3UTR
hsa-miR-10a-5p	NM_001301182	MVK	TACCCTGTAGATCCGAATTTGTG#CGGCCTTCCCTGCTGTTGTCTTCCTGCAGGGTGA#((((((((((.............#.)))))))))).	2442	2476	1	-17.3	1	3.90699e-05	0.324	0	0	-13.2236	10	12	10	3UTR
hsa-miR-10a-5p	NM_001301201	TRIB3	TACCCTGTAGATCCGAATTTGTG#AGGGACAGGATTAGGCAGGGTC#.(((((((.(((((.........#.)))))..))))))).	2182	2204	1	-18.3	1	0.00214824	0.397	0.0599434	-0.108247	-5.81821	12	16	7	3UTR
hsa-miR-10a-5p	NM_001301203	TMED3	TACCCTGTAGATCCGAATTTGTG#ACAAAGGACTTGAAGGATAGGAGGGATTCTGAACAGGGTAG#((((((((((((((.........#.)))).))..)))))))).	1812	1853	1	-18	1	0.00483754	0.618	3.26313	2.18476	-4.90607	14	19	8	3UTR
hsa-miR-10a-5p	NM_001301214	TPCN1	TACCCTGTAGATCCGAATTTGTG#CGGTCTCCAGGGTGG#(((((((.(((.(((........#)))))).))))))).	2917	2932	1	-18.7	1	6.93669e-05	0.515	0	0	-9.83106	13	15	7	3UTR
hsa-miR-10a-5p	NM_001301251	ACBD5	TACCCTGTAGATCCGAATTTGTG#TACAAATGATTTGCAGGC#...((((((((((...(((((((#))))))))))))))))).	2126	2144	1	-17	0	0.0772319	0.603	0	0	-8.33988	17	18	17	3UTR
hsa-miR-10a-5p	NM_001301254	ACBD5	TACCCTGTAGATCCGAATTTGTG#TACAAATGATTTGCAGGC#...((((((((((...(((((((#))))))))))))))))).	1871	1889	1	-17	0	0.0772319	0.603	0	0	-8.33988	17	18	17	3UTR
hsa-miR-10a-5p	NM_001301746	TMEM98	TACCCTGTAGATCCGAATTTGTG#TGGGTCTGCAGGGTGG#(((((((((((((((........#))))))))))))))).	2992	3008	1	-26.1	1	4.27903e-08	0.441	0	0	-4.17062	15	16	15	3UTR
hsa-miR-10a-5p	NM_001301780	ZNF202	TACCCTGTAGATCCGAATTTGTG#CATAAGTGGAGCACAGGGTAT#((((((((.(.(((..(((((((#)))))))))).))))))))).	3549	3570	1	-19.4	1	0.00723508	0.471	0.470291	0.919897	-8.78724	19	21	10	3UTR
hsa-miR-10a-5p	NM_001301860	LPIN3	TACCCTGTAGATCCGAATTTGTG#ATAAATTTGGAGTGGGGGGTC#.(((((.((..(((((((((((.#))))))))))).)).))))).	4341	4362	1	-20.7	0	0.00698296	0.544	0	0	-9.40429	18	21	11	3UTR
hsa-miR-10a-5p	NM_001303052	MYT1L	TACCCTGTAGATCCGAATTTGTG#GGAGACTACAGGGA#..((((((((.(((.........#)))..)))))))).	6223	6237	1	-18.9	1	0.00618901	0.588	0	0	-8.75027	11	14	8	3UTR
hsa-miR-10a-5p	NM_001303107	PGAP4	TACCCTGTAGATCCGAATTTGTG#ACTGTTTTAGGATCTTAAGGGTAG#((((((..((((((.........#.))))))..)))))).	1924	1948	1	-20.2	0	0.0279835	0.618	0.65087	0.750705	-8.76339	12	16	6	3UTR
hsa-miR-10a-5p	NM_001303411	RPRD1A	TACCCTGTAGATCCGAATTTGTG#CACACTACAGGGTAG#((((((((((.............#.)))))))))).	2180	2195	1	-17.2	1	7.10122e-05	0.691	3.8509	2.36605	-13.2236	10	12	10	3UTR
hsa-miR-10a-5p	NM_001303427	P3R3URF-PIK3R3	TACCCTGTAGATCCGAATTTGTG#CGGTGTGCAGGGA#..(((((((.(.(((........#)))).))))))).	3741	3754	1	-17.2	1	0.00167341	0.485	0.101065	-0.00349018	-9.77936	11	13	7	3UTR
hsa-miR-10a-5p	NM_001303427	P3R3URF-PIK3R3	TACCCTGTAGATCCGAATTTGTG#TGGGATCTAAGACCCAGGGG#..((((((((((((.(.......#).))))))).....))))).	3865	3885	1	-18.1	1	1.2863e-05	0.603	0.2094	0.127071	-5.69245	13	20	7	3UTR
hsa-miR-10a-5p	NM_001303512	PDZD4	TACCCTGTAGATCCGAATTTGTG#GGGTCCTGCAGGGTGT#((((((((((((((.........#))))).))))))))).	3369	3385	1	-22.1	1	4.40888e-06	0.397	0	0	-4.90607	14	16	9	3UTR
hsa-miR-10a-5p	NM_001303514	PDZD4	TACCCTGTAGATCCGAATTTGTG#GGGTCCTGCAGGGTGT#((((((((((((((.........#))))).))))))))).	3024	3040	1	-22.1	1	4.40888e-06	0.397	0	0	-4.90607	14	16	9	3UTR
hsa-miR-10a-5p	NM_001303538	TMEM143	TACCCTGTAGATCCGAATTTGTG#CGGTTGTCGCTGCAGGGA#..((((((((..(((........#)))......)))))))).	1798	1816	1	-16.9	1	0.000388518	0.529	0	0	-11.3616	11	18	8	3UTR
hsa-miR-10a-5p	NM_001303540	TMEM143	TACCCTGTAGATCCGAATTTGTG#CGGTTGTCGCTGCAGGGA#..((((((((..(((........#)))......)))))))).	1603	1621	1	-16.9	1	0.000388518	0.529	0	0	-11.3616	11	18	8	3UTR
hsa-miR-10a-5p	NM_001304	CPD	TACCCTGTAGATCCGAATTTGTG#ATAGTACCAGGATCAGAATACAGGGTAT#((((((((((((((.........#.)))))....))))))))).	8177	8205	1	-20.3	1	0.000591033	0.647	0	0	-4.90607	14	20	9	3UTR
hsa-miR-10a-5p	NM_001304367	CNBD2	TACCCTGTAGATCCGAATTTGTG#CACGGAATTGGGTTTGCTGAAAGCCTTGAGTTGGGGTC#.(((((((((((((((.((((((#)))))).))))))))))...............))))).	2357	2395	1	-20.8	1	5.68592e-06	0.5	0	0	-3.79332	21	38	10	3UTR
hsa-miR-10a-5p	NM_001304481	FGD4	TACCCTGTAGATCCGAATTTGTG#TATAAAGAAAACGATAAAGTTTGTGGTACTGCAGGGTT#.(((((((((((((((((((...#.))))))).))).))))))))).	5892	5930	1	-22.6	1	0.0028656	0.691	0.44136	0.236561	-3.79332	19	23	9	3UTR
hsa-miR-10a-5p	NM_001304484	FGD4	TACCCTGTAGATCCGAATTTGTG#TATAAAGAAAACGATAAAGTTTGTGGTACTGCAGGGTT#.(((((((((((((((((((...#.))))))).))).))))))))).	6015	6053	1	-22.6	1	0.0028656	0.691	0	0	-3.79332	19	23	9	3UTR
hsa-miR-10a-5p	NM_001304484	FGD4	TACCCTGTAGATCCGAATTTGTG#TTTGGAAACAGGGTGG#((((((((...((((((......#)))))).)))))))).	6141	6157	1	-18.1	1	7.28903e-06	0.676	0	0	-9.06125	14	16	8	3UTR
hsa-miR-10a-5p	NM_001304550	THUMPD1	TACCCTGTAGATCCGAATTTGTG#CACATACCATGAGGGTTCTCTGCAGGGG#..((((((((((((.....((((#))))........)))...))))))))).	2736	2764	1	-19.6	1	0.000503532	0.544	0	0	-5.9255	16	28	9	3UTR
hsa-miR-10a-5p	NM_001304779	DERL2	TACCCTGTAGATCCGAATTTGTG#GCAATTTTATGGAACCTGGGTCTATGGGA#...((((((((((((........#.)))))))))))).	2092	2121	1	-17.8	0	0.000168986	0.662	0.426259	1.26615	-6.74759	12	14	12	3UTR
hsa-miR-10a-5p	NM_001304999	OXLD1	TACCCTGTAGATCCGAATTTGTG#GGAGCTTACAGGGTT#.(((((((((.(((.........#)))..))))))))).	666	681	1	-17.8	1	0.00066675	0.412	0	0	-7.5866	12	15	9	3UTR
hsa-miR-10a-5p	NM_001305019	ZNF747	TACCCTGTAGATCCGAATTTGTG#CAAAGTGCTGGGATTACAGGGG#..((((((.(((((.(.......#.).))))))))))).	2124	2146	1	-17.7	1	7.97311e-05	0.426	-0.253048	0.17436	-6.74884	12	15	11	3UTR
hsa-miR-10a-5p	NM_001305020	ZNF747	TACCCTGTAGATCCGAATTTGTG#CAAAGTGCTGGGATTACAGGGG#..((((((.(((((.(.......#.).))))))))))).	2264	2286	1	-17.7	1	7.97311e-05	0.426	0.923109	0.125606	-6.74884	12	15	11	3UTR
hsa-miR-10a-5p	NM_001305077	NAT9	TACCCTGTAGATCCGAATTTGTG#GGAGCTGGAGGTGCAGGGG#..(((((((..((((........#.))))..))))))).	1001	1020	1	-18.3	1	0.00104288	0.382	0	0	-9.25733	11	15	7	3UTR
hsa-miR-10a-5p	NM_001305079	NAT9	TACCCTGTAGATCCGAATTTGTG#GGAGCTGGAGGTGCAGGGG#..(((((((..((((........#.))))..))))))).	927	946	1	-18.3	1	0.00104288	0.382	0	0	-9.25733	11	15	7	3UTR
hsa-miR-10a-5p	NM_001305084	NAT9	TACCCTGTAGATCCGAATTTGTG#GGAGCTGGAGGTGCAGGGG#..(((((((..((((........#.))))..))))))).	885	904	1	-18.3	1	0.00104288	0.382	-0.876928	-0.481904	-9.25733	11	15	7	3UTR
hsa-miR-10a-5p	NM_001305085	NAT9	TACCCTGTAGATCCGAATTTGTG#GGAGCTGGAGGTGCAGGGG#..(((((((..((((........#.))))..))))))).	882	901	1	-18.3	1	0.00104288	0.382	-1.38426	-0.47904	-9.25733	11	15	7	3UTR
hsa-miR-10a-5p	NM_001306082	STK32B	TACCCTGTAGATCCGAATTTGTG#GTTGGGATGAGCAGGGA#..((((((..((((.(((.....#))).))))..)))))).	2801	2818	1	-19.5	1	0.000581071	0.529	5.48	4.605	-7.99135	13	17	6	3UTR
hsa-miR-10a-5p	NM_001306082	STK32B	TACCCTGTAGATCCGAATTTGTG#GGAGTTACAGGGTT#.(((((((((.(((.........#))).))))))))).	2964	2978	1	-18.5	1	0.0101447	0.603	7.66739	5.11593	-7.5866	12	14	9	3UTR
hsa-miR-10a-5p	NM_001307931	ZYG11A	TACCCTGTAGATCCGAATTTGTG#ACCTGTTCACTAGAAGAGAAAGGAAACCTACAGGGA#..((((((((.(((.........#.)))...)))))))).	1985	2021	1	-17.5	1	0.000587058	0.647	2.20422	3.85642	-8.75027	11	16	8	3UTR
hsa-miR-10a-5p	NM_001308036	NCBP2	TACCCTGTAGATCCGAATTTGTG#TGGTCTCTACAGGGA#..(((((((((.(((........#)))..))))))))).	2118	2133	1	-18.6	1	0.000345485	0.529	-0.20333	0.0410678	-8.53685	12	15	9	3UTR
hsa-miR-10a-5p	NM_001308094	GATA4	TACCCTGTAGATCCGAATTTGTG#GGAGCTACAGGGG#..((((((((.(((.........#))).)))))))).	1668	1681	1	-20.1	1	5.69711e-06	0.456	2.18731	2.64257	-8.75027	11	13	8	3UTR
hsa-miR-10a-5p	NM_001308169	ACSM2A	TACCCTGTAGATCCGAATTTGTG#TTGGAACTGTCAGGGTC#.(((((((((.(((((.......#))))).))).)))))).	2470	2487	1	-18.2	1	0.00049304	0.529	0	0	-6.6181	14	17	6	3UTR
hsa-miR-10a-5p	NM_001308173	CCNJL	TACCCTGTAGATCCGAATTTGTG#GGATCTGCAGCGA#...(((((((((((.........#)))))))))).).	2563	2576	1	-17.6	0	0.0211335	0.5	-0.542477	0.0174326	-7.48304	11	13	10	3UTR
hsa-miR-10a-5p	NM_001308214	ZNF346	TACCCTGTAGATCCGAATTTGTG#TCGGGGTCTCGCGGGGTGG#((((((((((((((((.......#))))).))).)))))))).	1061	1080	1	-21.2	1	0.000666196	0.412	0.211543	0.377993	-3.93757	16	19	8	3UTR
hsa-miR-10a-5p	NM_001308218	ZNF346	TACCCTGTAGATCCGAATTTGTG#TCGGGGTCTCGCGGGGTGG#((((((((((((((((.......#))))).))).)))))))).	863	882	1	-21.2	1	0.000666196	0.412	0.82203	0.416238	-3.93757	16	19	8	3UTR
hsa-miR-10a-5p	NM_001308381	COPS7B	TACCCTGTAGATCCGAATTTGTG#GCTGTGGGTCTGCTGGGTGG#(((((.(((((((((........#.))))))))).))))).	1642	1662	1	-21.5	0	0.000163503	0.397	0	0	-6.07158	14	17	9	3UTR
hsa-miR-10a-5p	NM_001308954	ACSM2A	TACCCTGTAGATCCGAATTTGTG#TTGGAACTGTCAGGGTC#.(((((((((.(((((.......#))))).))).)))))).	3037	3054	1	-18.2	1	0.00049304	0.529	-0.256671	0.157847	-6.6181	14	17	6	3UTR
hsa-miR-10a-5p	NM_001311160	THY1	TACCCTGTAGATCCGAATTTGTG#CGCAGGCCTGCCTTCTCAGGGACTTCTGCGGGGC#..((((((((((((.........#.)))..))))))))).	2476	2510	1	-18.6	1	1.70192e-06	0.324	0	0	-5.9255	12	16	9	3UTR
hsa-miR-10a-5p	NM_001311162	THY1	TACCCTGTAGATCCGAATTTGTG#CGCAGGCCTGCCTTCTCAGGGACTTCTGCGGGGC#..((((((((((((.........#.)))..))))))))).	1612	1646	1	-18.6	1	1.70192e-06	0.324	-0.240776	-0.0712542	-5.9255	12	16	9	3UTR
hsa-miR-10a-5p	NM_001312872	COX20	TACCCTGTAGATCCGAATTTGTG#ACATTTTTGGGGAAGTATGCAGGGTT#.((((((((..((((((..(((.#)))..))))))......)))))))).	1176	1202	1	-20.6	1	0.0115702	0.706	0.126387	0.00682639	-7.86061	17	26	8	3UTR
hsa-miR-10a-5p	NM_001312874	COX20	TACCCTGTAGATCCGAATTTGTG#ACATTTTTGGGGAAGTATGCAGGGTT#.((((((((..((((((..(((.#)))..))))))......)))))))).	1136	1162	1	-20.6	1	0.0115702	0.706	0	0	-7.86061	17	26	8	3UTR
hsa-miR-10a-5p	NM_001314018	CPNE5	TACCCTGTAGATCCGAATTTGTG#TGGGTTTGCAGGA#...((((((((((((........#)))))))))))).	1521	1534	1	-18.2	0	2.861e-06	0.456	0.656774	1.35406	-6.74759	12	13	12	3UTR
hsa-miR-10a-5p	NM_001314050	CRYAA2	TACCCTGTAGATCCGAATTTGTG#CACATGGAATGAGGGTTTGAGAGAGCAGCCAGGAGAGCTTAGGGTCTCAGGGTGT#(((((((.((((((.........#.))))))))))))).	2090	2145	1	-20.7	1	4.73312e-09	0.353	0.349033	0.320368	-7.21971	13	15	13	3UTR
hsa-miR-10a-5p	NM_001316668	DLC1	TACCCTGTAGATCCGAATTTGTG#TACTGGCTCTGATCCACAGGGTT#.(((((((.((((.((.......#.)).)))).))))))).	4314	4337	1	-18.2	1	0.00106326	0.603	0	0	-5.70655	13	17	7	3UTR
hsa-miR-10a-5p	NM_001317077	CHTOP	TACCCTGTAGATCCGAATTTGTG#CAGAGGGGTACTATAGGGTT#.(((((((((((((.........#.)))).))))))))).	1634	1654	1	-19	1	0.000232014	0.588	5.53938	6.70256	-4.76182	13	16	9	3UTR
hsa-miR-10a-5p	NM_001317086	ZPR1	TACCCTGTAGATCCGAATTTGTG#ACTCCTGTGGTGCAGACTGCAGGGTAT#((((((((((.((..........#.)))))))))))).	2399	2426	1	-17.7	1	0.00018107	0.603	0	0	-8.58769	12	14	12	3UTR
hsa-miR-10a-5p	NM_001317946	SMARCB1	TACCCTGTAGATCCGAATTTGTG#GGGTCTGCAGGA#...(((((((((((.........#))))))))))).	4282	4294	1	-20.8	0	0.000531359	0.368	0	0	-7.48304	11	12	11	3UTR
hsa-miR-10a-5p	NM_001317996	PPIL2	TACCCTGTAGATCCGAATTTGTG#TCTGCAGGGTGG#(((((((((((............#))))))))))).	1912	1924	1	-18.3	1	3.47995e-06	0.485	0	0	-10.3988	11	12	11	3UTR
hsa-miR-10a-5p	NM_001318040	ZNF618	TACCCTGTAGATCCGAATTTGTG#TACAGAGAAGGATTTGCTAGGTT#.(((..((((((((...((((((#))))))...))))))))..))).	7661	7684	1	-19.3	0	0.00114592	0.574	0	0	-10.7818	17	23	8	3UTR
hsa-miR-10a-5p	NM_001318042	ZNF618	TACCCTGTAGATCCGAATTTGTG#TACAGAGAAGGATTTGCTAGGTT#.(((..((((((((...((((((#))))))...))))))))..))).	7760	7783	1	-19.3	0	0.00114592	0.574	0	0	-10.7818	17	23	8	3UTR
hsa-miR-10a-5p	NM_001318253	ELMO2	TACCCTGTAGATCCGAATTTGTG#CAAGTCCTGCCCTCTTAAGTCTCCAGGAACGCTGCAGGGA#..((((((((.(((.........#.)))...)))))))).	3097	3137	1	-17.5	1	4.56714e-06	0.412	0	0	-8.75027	11	16	8	3UTR
hsa-miR-10a-5p	NM_001318374	PCDH9	TACCCTGTAGATCCGAATTTGTG#TGGGTGTTTACAGGGTT#.(((((((((((((.(.......#).)).))))))))))).	9061	9078	1	-18.4	1	0.00152689	0.5	0	0	-4.52877	14	17	11	3UTR
hsa-miR-10a-5p	NM_001318505	HERC3	TACCCTGTAGATCCGAATTTGTG#GGCTCTACAGGGA#..(((((((((.((.........#)).))))))))).	1547	1560	1	-19.6	1	0.000520783	0.5	0	0	-9.2723	11	13	9	3UTR
hsa-miR-10a-5p	NM_001318740	DCUN1D5	TACCCTGTAGATCCGAATTTGTG#CACTCGGGGTCGGGGTGG#(((((((....(((((.......#.)))))..))))))).	3908	3926	1	-17.3	1	3.03247e-05	0.574	0	0	-11.3749	12	16	7	3UTR
hsa-miR-10a-5p	NM_001318864	IL17RD	TACCCTGTAGATCCGAATTTGTG#CACTAATGTGCTCATCTGTTGTTTTAAAAGTTTGGTATCAGGCGGGGC#..((((((.(((((((((((...#.)))))))).)))..)))))).	7990	8038	1	-20.2	1	1.56507e-05	0.485	0	0	-6.01339	17	22	8	3UTR
hsa-miR-10a-5p	NM_001318896	FHL2	TACCCTGTAGATCCGAATTTGTG#TGGTTTGCAGGGC#..(((((((((.(((........#)))))))))))).	3478	3491	1	-16.6	1	5.32313e-05	0.515	0	0	-8.53685	12	13	12	3UTR
hsa-miR-10a-5p	NM_001318915	LSAMP	TACCCTGTAGATCCGAATTTGTG#TGGCATTTAACAGGGTAG#(((((((((((((((........#))).))))).))))))).	2733	2751	1	-16.8	1	3.50409e-05	0.529	2.96121	1.11505	-4.17062	15	18	7	3UTR
hsa-miR-10a-5p	NM_001318929	RPE	TACCCTGTAGATCCGAATTTGTG#TATAAGTTTGGGTGGGGTGC#((((((....(((((((((((((#))))))))))))))))))).	1150	1170	1	-18.8	0	0.000633444	0.676	0.918479	1.03685	-10.0938	19	20	19	3UTR
hsa-miR-10a-5p	NM_001318930	RPE	TACCCTGTAGATCCGAATTTGTG#TATAAGTTTGGGTGGGGTGC#((((((....(((((((((((((#))))))))))))))))))).	1143	1163	1	-18.8	0	0.000633444	0.676	1.18558	0.255591	-10.0938	19	20	19	3UTR
hsa-miR-10a-5p	NM_001319099	EFR3B	TACCCTGTAGATCCGAATTTGTG#CACGTGTGGTGTGCACGGATGTGCAGGGA#..(((((((.(((((........#.))))).))))))).	4379	4408	1	-22.3	1	5.31643e-05	0.471	0	0	-6.43256	12	15	7	3UTR
hsa-miR-10a-5p	NM_001319101	CEP68	TACCCTGTAGATCCGAATTTGTG#GGATCTACAGT#....((((((((((.........#)))))))))).	2682	2693	1	-17.6	0	0.00453733	0.574	0	0	-10.5151	10	11	10	3UTR
hsa-miR-10a-5p	NM_001319216	CYP1A1	TACCCTGTAGATCCGAATTTGTG#TTGTGTCTGCGGGGA#..((((((((((.(((.......#))).)))))))))).	2207	2222	1	-18.3	1	2.23517e-05	0.382	0	0	-6.24613	13	15	10	3UTR
hsa-miR-10a-5p	NM_001319217	CYP1A1	TACCCTGTAGATCCGAATTTGTG#TTGTGTCTGCGGGGA#..((((((((((.(((.......#))).)))))))))).	2294	2309	1	-18.3	1	2.23517e-05	0.382	0	0	-6.24613	13	15	10	3UTR
hsa-miR-10a-5p	NM_001320100	CRADD	TACCCTGTAGATCCGAATTTGTG#CGGGGGGCAGGGG#..((((((...((((........#))))..)))))).	627	640	1	-16.7	1	0.00424241	0.485	0	0	-10.3137	10	13	6	3UTR
hsa-miR-10a-5p	NM_001320126	ABHD6	TACCCTGTAGATCCGAATTTGTG#CTCAGAGCGTCCGGAGCAGCAGGGTAC#((((((((...((((....(((.#.)))..))))...)))))))).	1802	1829	1	-19	1	0.0100523	0.397	0	0	-9.29429	15	22	8	3UTR
hsa-miR-10a-5p	NM_001320306	IMP4	TACCCTGTAGATCCGAATTTGTG#GGTCAGGCCAAGTCTGCAGGGC#..((((((((((...........#.)))))))))).	1098	1120	1	-17.4	1	0.000100874	0.353	0	0	-8.07147	10	12	10	3UTR
hsa-miR-10a-5p	NM_001320307	IMP4	TACCCTGTAGATCCGAATTTGTG#GGTCAGGCCAAGTCTGCAGGGC#..((((((((((...........#.)))))))))).	1125	1147	1	-17.4	1	0.000100874	0.353	0	0	-8.07147	10	12	10	3UTR
hsa-miR-10a-5p	NM_001320309	IMP4	TACCCTGTAGATCCGAATTTGTG#GGTCAGGCCAAGTCTGCAGGGC#..((((((((((...........#.)))))))))).	1235	1257	1	-17.4	1	0.000100874	0.353	0	0	-8.07147	10	12	10	3UTR
hsa-miR-10a-5p	NM_001320310	IMP4	TACCCTGTAGATCCGAATTTGTG#GGTCAGGCCAAGTCTGCAGGGC#..((((((((((...........#.)))))))))).	1112	1134	1	-17.4	1	0.000100874	0.353	0	0	-8.07147	10	12	10	3UTR
hsa-miR-10a-5p	NM_001321039	GPSM2	TACCCTGTAGATCCGAATTTGTG#TGGGACTACAGGCGTGT#((((((((((.(((.(.......#).)))))))))).))).	4282	4299	1	-17.6	1	1.0956e-08	0.5	0	0	-7.4978	14	17	10	3UTR
hsa-miR-10a-5p	NM_001321074	DLG4	TACCCTGTAGATCCGAATTTGTG#TGGGGTCTGGGGGGG#..((((.(((((((.(.......#).))))))).)))).	3706	3721	1	-20.3	0	7.64902e-09	0.324	0.0731328	-0.0981018	-7.23614	12	15	7	3UTR
hsa-miR-10a-5p	NM_001321075	DLG4	TACCCTGTAGATCCGAATTTGTG#TGGGGTCTGGGGGGG#..((((.(((((((.(.......#).))))))).)))).	2865	2880	1	-20.3	0	7.64902e-09	0.324	0	0	-7.23614	12	15	7	3UTR
hsa-miR-10a-5p	NM_001321076	DLG4	TACCCTGTAGATCCGAATTTGTG#TGGGGTCTGGGGGGG#..((((.(((((((.(.......#).))))))).)))).	2531	2546	1	-20.3	0	7.64902e-09	0.324	0	0	-7.23614	12	15	7	3UTR
hsa-miR-10a-5p	NM_001321077	DLG4	TACCCTGTAGATCCGAATTTGTG#TGGGGTCTGGGGGGG#..((((.(((((((.(.......#).))))))).)))).	2522	2537	1	-20.3	0	7.64902e-09	0.324	0	0	-7.23614	12	15	7	3UTR
hsa-miR-10a-5p	NM_025219	DNAJC5	TACCCTGTAGATCCGAATTTGTG#CACTGCCACGGCCCCCACCAGCATTGGCCTCTGCTCTGCAGGGTGG#(((((((((((.(.((.......#.)).).))))))))))).	4635	4681	1	-19.4	1	2.32175e-08	0.324	0	0	-8.14122	14	18	11	3UTR
hsa-miR-10a-5p	NM_025230	DCAF11	TACCCTGTAGATCCGAATTTGTG#TGGGTCTTTAGGGTAG#(((((((.(((((((........#))))))).))))))).	2889	2905	1	-20.2	1	0.00104996	0.471	1.03483	0.407979	-6.48426	14	16	7	3UTR
hsa-miR-10a-5p	NM_025236	RNF39	TACCCTGTAGATCCGAATTTGTG#GCAGGATCTGGGGGTGG#((((((.(((((((.........#.))))))))))))).	1770	1787	1	-18.5	0	3.53841e-05	0.441	2.33871	0.933735	-6.44976	13	15	13	3UTR
hsa-miR-10a-5p	NM_025240	CD276	TACCCTGTAGATCCGAATTTGTG#CGGTTTGCAGGGG#..(((((((((.(((........#)))))))))))).	2101	2114	1	-18.9	1	1.09296e-10	0.382	0.0623861	-0.24893	-8.53685	12	13	12	3UTR
hsa-miR-10a-5p	NM_030578	B9D2	TACCCTGTAGATCCGAATTTGTG#TAAATTGGGGACAGTAAATGTATGGGGTCGCAGGGTGT#((((((((.(((((.(.......#.).))))))))))))).	905	943	1	-20.4	1	0.0111021	0.485	0.373381	0.0246381	-5.72941	14	17	13	3UTR
hsa-miR-10a-5p	NM_030589	CYP2A7	TACCCTGTAGATCCGAATTTGTG#GGGTCAGGGCGGGGTT#.(((((((.(((((.........#)))))...))))))).	1402	1418	1	-18	1	0.00576019	0.294	0.453487	0.245086	-5.81821	12	16	7	3UTR
hsa-miR-10a-5p	NM_030632	ASXL3	TACCCTGTAGATCCGAATTTGTG#GCACTTTTGGAGCAGGGG#..((((((...((((((..(((.#)))..)))))))))))).	10045	10063	1	-19.2	1	1.09847e-06	0.574	3.98553	0.810645	-10.0807	15	18	12	3UTR
hsa-miR-10a-5p	NM_030634	ZNF436	TACCCTGTAGATCCGAATTTGTG#CACAGGTTTGGGGACCAAGGA#...(((.....((((((((((((#)))))))))))).....))).	2402	2423	1	-18.2	0	0.000340807	0.544	-0.265398	0.139087	-15.4955	15	21	12	3UTR
hsa-miR-10a-5p	NM_030645	SH3BP5L	TACCCTGTAGATCCGAATTTGTG#GGGTCTACAGGT#...(((((((((((.........#))))))))))).	2971	2983	1	-20.3	0	0.00796928	0.426	0	0	-7.48304	11	12	11	3UTR
hsa-miR-10a-5p	NM_030648	SETD7	TACCCTGTAGATCCGAATTTGTG#CATGTATTGGGAAGCTACAGGGA#..((((((((.(((.(((.((((#)))).))).)))..)))))))).	6286	6309	1	-21.1	1	0.00193398	0.632	3.12654	4.25504	-8.51722	18	23	8	3UTR
hsa-miR-10a-5p	NM_030650	LNPK	TACCCTGTAGATCCGAATTTGTG#GGGTCATAGGGA#..((((((.(((((.........#))))))))))).	6802	6814	1	-16.7	1	0.00258101	0.515	2.14029	2.44246	-6.98189	11	12	11	3UTR
hsa-miR-10a-5p	NM_030653	DDX11	TACCCTGTAGATCCGAATTTGTG#CGCTGGAGACAGTGTTTGTCGTGGGCGTGGTCTGCGGGGA#..(((((((((((((........#.)).))))))))))).	3005	3045	1	-21.2	1	6.84158e-05	0.426	-0.996371	-0.356726	-5.19005	13	16	11	3UTR
hsa-miR-10a-5p	NM_030806	C1orf21	TACCCTGTAGATCCGAATTTGTG#TAGATTCGGATCTATT#......(((((((((((((((..#))))))))))))))).	6785	6801	1	-19.7	0	0.00584851	0.603	0	0	-15.5666	15	16	15	3UTR
hsa-miR-10a-5p	NM_030809	CSRNP2	TACCCTGTAGATCCGAATTTGTG#GGATCTCACAGGA#...(((((((((((.........#)))))).))))).	2251	2264	1	-17.6	0	0.0146909	0.544	0	0	-7.48304	11	13	6	3UTR
hsa-miR-10a-5p	NM_030815	PDRG1	TACCCTGTAGATCCGAATTTGTG#CATGAGTGTGGGTCACAGGTGTT#.(((((((.((((((.(((((((#))))))).))))))))))).)).	1647	1670	1	-20.2	1	0.000322256	0.588	0.791674	1.26845	-5.08276	20	23	11	3UTR
hsa-miR-10a-5p	NM_030816	ANKRD13C	TACCCTGTAGATCCGAATTTGTG#TCTGCAGGGA#..(((((((((............#))))))))).	2582	2592	1	-15.9	1	0.00235834	0.544	0	0	-11.4183	9	10	9	3UTR
hsa-miR-10a-5p	NM_030911	CDADC1	TACCCTGTAGATCCGAATTTGTG#CATGAGAAATGTCTTCCTGGATCTGCGGTGGTC#.((((((((((((((........#.))))))))))).))).	2705	2738	1	-21.1	1	4.00951e-05	0.485	0	0	-4.02637	14	17	11	3UTR
hsa-miR-10a-5p	NM_030914	URM1	TACCCTGTAGATCCGAATTTGTG#GTTGGGACTATGGGGA#..((((((((.(((.(((.....#))).))))))))))).	1960	1976	1	-17.6	1	0.0275958	0.426	0	0	-8.51722	14	16	11	3UTR
hsa-miR-10a-5p	NM_030956	TLR10	TACCCTGTAGATCCGAATTTGTG#TTGGATTACAGGGA#..((((((.(((((((.......#))))))))))))).	3871	3885	1	-18.3	1	0.0227546	0.588	0	0	-6.01339	13	14	13	3UTR
hsa-miR-10a-5p	NM_030961	TRIM56	TACCCTGTAGATCCGAATTTGTG#GTTCGGCTGCAGGGTGA#((((((((((..((((((.....#)))))))))))))))).	7049	7066	1	-23	1	1.74693e-05	0.529	0	0	-10.1092	16	17	16	3UTR
hsa-miR-10a-5p	NM_030981	RAB1B	TACCCTGTAGATCCGAATTTGTG#GAGCCCCGGTTCTGTCAGGGTC#.((((((((((.(((........#.))).)))).)))))).	808	830	1	-19.5	1	9.43704e-07	0.338	0	0	-7.37318	13	17	6	3UTR
hsa-miR-10a-5p	NM_031200	CCR9	TACCCTGTAGATCCGAATTTGTG#GATTTTGAAACGATCTGCAGGT#...((((((((((..........#.)))))))))).	1842	1864	1	-17	0	0.00168024	0.5	0	0	-8.33988	10	12	10	3UTR
hsa-miR-10a-5p	NM_031268	PDPK1	TACCCTGTAGATCCGAATTTGTG#GGAGCCCTGCGGGGG#..((((((((.(((.........#)))...)))))))).	1853	1868	1	-17.6	1	3.75861e-07	0.294	0	0	-8.75027	11	15	8	3UTR
hsa-miR-10a-5p	NM_031282	FCRL4	TACCCTGTAGATCCGAATTTGTG#GAATTGGGATTTGCAGAGATGAAAAAGACTGGGTGA#((((((((((((((.(((((...#))))).)))))))))...............))))).	2035	2071	1	-20.2	1	0.0264788	0.574	0	0	-4.67302	19	36	9	3UTR
hsa-miR-10a-5p	NM_031289	GSG1	TACCCTGTAGATCCGAATTTGTG#TTGGACACAGGGTGG#((((((((.(.(((((.......#)))))))))))))).	2335	2350	1	-17.8	1	6.79973e-05	0.485	0	0	-7.81874	14	15	14	3UTR
hsa-miR-10a-5p	NM_031309	SCRT1	TACCCTGTAGATCCGAATTTGTG#CGGGCCTGCAGGGA#..((((((((.((((........#)))).)))))))).	1844	1858	1	-20.5	1	2.70282e-05	0.235	0	0	-8.01482	12	14	8	3UTR
hsa-miR-10a-5p	NM_031419	NFKBIZ	TACCCTGTAGATCCGAATTTGTG#GAGTAACTGGAACTACAGGTGTGC#((((((((((.((((........#.)))).))))))).))).	3204	3228	1	-18.1	1	0.00444108	0.559	0	0	-6.9954	14	18	7	3UTR
hsa-miR-10a-5p	NM_031431	COG3	TACCCTGTAGATCCGAATTTGTG#TACTGAGGCAGCACTTCTGCAGGGTGC#(((((((((((............#.))))))))))).	3845	3872	1	-18.2	1	2.48268e-06	0.529	0	0	-10.3988	11	13	11	3UTR
hsa-miR-10a-5p	NM_031445	AMMECR1L	TACCCTGTAGATCCGAATTTGTG#GCAACGGTTACTCTTAGGTGCCATGGATCGATGTCAGGGTGG#(((((((..((((((........#.)))))).....))))))).	3064	3106	1	-18.3	1	0.00421925	0.441	2.25295	2.58013	-7.54065	13	20	7	3UTR
hsa-miR-10a-5p	NM_031448	C19orf12	TACCCTGTAGATCCGAATTTGTG#TGGGGTCTCAGGGC#..(((((.((((((.(.......#).))))))))))).	1020	1034	1	-18.8	0	1.49791e-07	0.368	0	0	-8.00609	12	14	11	3UTR
hsa-miR-10a-5p	NM_031862	NBR1	TACCCTGTAGATCCGAATTTGTG#TCGGGGCTTCCGGGTAGAAGGTGGAGCGGCAGGGTGT#((((((((...((((..(((...#.)))..))))...)))))))).	4545	4582	1	-18.8	1	0.0118081	0.412	0	0	-9.29429	15	22	8	3UTR
hsa-miR-10a-5p	NM_031895	CACNG8	TACCCTGTAGATCCGAATTTGTG#GGATCTATGGGGA#..((((((((((((.........#)))))))))))).	1720	1733	1	-21.1	1	0.0111781	0.485	0	0	-5.9255	12	13	12	3UTR
hsa-miR-10a-5p	NM_031911	C1QTNF7	TACCCTGTAGATCCGAATTTGTG#GCTTCTCATGGATCTGCTAGGTAT#((((..(((((((((........#.)))))))))..)))).	1999	2023	1	-18.5	0	0.0036429	0.647	0	0	-10.1906	13	17	9	3UTR
hsa-miR-10a-5p	NM_031912	SYT15	TACCCTGTAGATCCGAATTTGTG#GTTTAGTGATGACCCAGCTCTACCTGCTGAATGGACCTGCAGGGTAA#((((((((((.((((........#.)))).)))))))))).	1629	1676	1	-21.8	1	0.000106428	0.456	0	0	-6.9954	14	17	10	3UTR
hsa-miR-10a-5p	NM_031923	TAF3	TACCCTGTAGATCCGAATTTGTG#GCAAATCAGTGGAAATGGAGTCGACCTCTTCGGAGCACAGGGTGT#((((((((.(.((((((......#.)))))).))))))))).	4615	4660	1	-21	1	0.000271395	0.456	0	0	-7.81874	15	18	9	3UTR
hsa-miR-10a-5p	NM_031924	RSPH3	TACCCTGTAGATCCGAATTTGTG#TGGGACTACAGGTGTGC#((((((((((.(((.(.......#).)))))))))).))).	3378	3395	1	-17.5	1	2.07331e-06	0.485	0	0	-7.4978	14	17	10	3UTR
hsa-miR-10a-5p	NM_031936	GPR61	TACCCTGTAGATCCGAATTTGTG#CGGATCAAGGCAGGGC#..((((((.((((((........#))))))...)))))).	2680	2696	1	-20	1	0.000219113	0.529	0	0	-6.24644	12	16	6	3UTR
hsa-miR-10a-5p	NM_031947	SLC25A2	TACCCTGTAGATCCGAATTTGTG#TGGAATGTACAGGGTGG#(((((((((.(((((........#)))).).))))))))).	1319	1336	1	-19.1	1	9.16226e-05	0.5	0	0	-5.41313	14	17	9	3UTR
hsa-miR-10a-5p	NM_031992	EIF4H	TACCCTGTAGATCCGAATTTGTG#GGATAAAAATATCTGCAGGGTC#.(((((((((((((.........#)))........)))))))))).	1283	1305	1	-18.6	1	0.0100292	0.588	0	0	-4.76182	13	22	10	3UTR
hsa-miR-10a-5p	NM_032039	FAM234A	TACCCTGTAGATCCGAATTTGTG#CGCAGCCCTTCCCGGAGCTACAGGGG#..((((((((.((((........#.)))).)))))))).	2377	2403	1	-22.3	1	2.04024e-07	0.368	0	0	-8.01482	12	15	8	3UTR
hsa-miR-10a-5p	NM_032121	MAGT1	TACCCTGTAGATCCGAATTTGTG#TGGGATTTACAGGTGTGC#((((((((((((((.(.......#).))))))))))).))).	1933	1951	1	-20	1	0.000205321	0.515	0	0	-4.67302	15	18	11	3UTR
hsa-miR-10a-5p	NM_032153	ZIC4	TACCCTGTAGATCCGAATTTGTG#TCGGGTTTTGGGGTT#.((((((.((((((((.......#)))))))))))))).	1738	1753	1	-17.2	1	0.0172959	0.515	0	0	-6.10696	14	15	14	3UTR
hsa-miR-10a-5p	NM_032177	PHAX	TACCCTGTAGATCCGAATTTGTG#GAGTAGCTGGGATCACAGGTGTGT#((((((((.(((((.(.......#.).)))))))))).))).	2182	2206	1	-17.8	1	9.05299e-06	0.485	0	0	-5.72941	14	18	10	3UTR
hsa-miR-10a-5p	NM_032189	ATP11A	TACCCTGTAGATCCGAATTTGTG#TCGGGCTGACGGGGG#..((((((((.(((((.......#)))))))).))))).	4782	4797	1	-18	1	2.10465e-06	0.353	0	0	-7.78178	13	15	8	3UTR
hsa-miR-10a-5p	NM_032208	ANTXR1	TACCCTGTAGATCCGAATTTGTG#ACGGGTATGCAGAAGGATGTTCTTCTGGGATTTGCAGGT#...(((((((((((.(.......#.).))))))))))).	2553	2592	1	-18.5	0	4.88479e-06	0.603	0	0	-7.24999	12	15	11	3UTR
hsa-miR-10a-5p	NM_032227	TMEM164	TACCCTGTAGATCCGAATTTGTG#TTGGTTTTACAGGGC#..(((((((((.((((.......#)))).))))))))).	2294	2309	1	-18.7	1	3.11122e-06	0.559	-0.272087	0.0751525	-8.3038	13	15	9	3UTR
hsa-miR-10a-5p	NM_032239	LARP1B	TACCCTGTAGATCCGAATTTGTG#TCTGCAGGGTAG#(((((((((((............#))))))))))).	2652	2664	1	-18.6	1	0.00143953	0.632	0	0	-10.3988	11	12	11	3UTR
hsa-miR-10a-5p	NM_032268	ZNRF1	TACCCTGTAGATCCGAATTTGTG#ACCTCTGAAAAGATCTGCAGGGG#..(((((((((((..........#.))))))))))).	2593	2616	1	-20.8	1	0.00129004	0.426	0	0	-6.78234	11	13	11	3UTR
hsa-miR-10a-5p	NM_032281	ELAVL3	TACCCTGTAGATCCGAATTTGTG#CACTCTGGGGTGGGAGGGTCTGCAGGGA#..((((((((((((.........#.)))))))))))).	1676	1704	1	-23.4	1	0.0158856	0.279	0	0	-5.9255	12	14	12	3UTR
hsa-miR-10a-5p	NM_032299	DCUN1D5	TACCCTGTAGATCCGAATTTGTG#CACTCGGGGTCGGGGTGG#(((((((....(((((.......#.)))))..))))))).	4000	4018	1	-17.3	1	3.03247e-05	0.574	0	0	-11.3749	12	16	7	3UTR
hsa-miR-10a-5p	NM_032306	ALKBH7	TACCCTGTAGATCCGAATTTGTG#GCAGTGGCTGCTTGCTGGGGCCGGGATTTGCAGGGG#..((((((((((((.........#.)))))))))))).	761	797	1	-22.1	1	0.00193283	0.368	0	0	-5.9255	12	14	12	3UTR
hsa-miR-10a-5p	NM_032316	NICN1	TACCCTGTAGATCCGAATTTGTG#CACAGATTCAGGATTCTCAGGGG#..(((((..((((((((((((((#))))))))).)))))..))))).	857	880	1	-26.6	0	0.00012142	0.485	0.0363885	0.0236878	-8.32703	19	23	9	3UTR
hsa-miR-10a-5p	NM_032325	EIF1AD	TACCCTGTAGATCCGAATTTGTG#TTGGACTACAGGCGTGC#((((((((((.(((((.......#)))))))))))).))).	2219	2236	1	-18.8	1	6.43949e-06	0.456	0	0	-6.76235	15	17	12	3UTR
hsa-miR-10a-5p	NM_032336	GINS4	TACCCTGTAGATCCGAATTTGTG#GCAGATTTCCATTTGCAGGGTAT#((((((((((((..((((((((.#))))))))..)))))))))))).	2346	2369	1	-24	1	0.000469955	0.529	0	0	-6.08354	20	23	12	3UTR
hsa-miR-10a-5p	NM_032342	PGAP4	TACCCTGTAGATCCGAATTTGTG#ACTGTTTTAGGATCTTAAGGGTAG#((((((..((((((.........#.))))))..)))))).	1869	1893	1	-20.2	0	0.0279835	0.618	0	0	-8.76339	12	16	6	3UTR
hsa-miR-10a-5p	NM_032357	CCDC115	TACCCTGTAGATCCGAATTTGTG#CACATGATTCTGAATTTGGGTTTGTAACTGATAAGGCAATCAGGGA#..((((((((((((((((((...#.)))))))))))))................))))).	1514	1560	1	-18.2	1	0.000555381	0.603	0	0	-4.957	18	36	13	3UTR
hsa-miR-10a-5p	NM_032359	CMSS1	TACCCTGTAGATCCGAATTTGTG#GCCCCTGTGGCTCTGCAGGGTAC#(((((((((((.(((........#.))).))))))))))).	2194	2217	1	-22	1	6.26308e-06	0.382	0	0	-7.51743	14	17	11	3UTR
hsa-miR-10a-5p	NM_032486	DCTN5	TACCCTGTAGATCCGAATTTGTG#GCAAATTCTTTGTTTACAGGGG#..((((((((((..((((((((.#))))))))...)))))))))).	9510	9532	1	-22.8	1	3.00215e-06	0.5	0	0	-7.10297	18	22	10	3UTR
hsa-miR-10a-5p	NM_032501	ACSS1	TACCCTGTAGATCCGAATTTGTG#CAGGAGGTGGTGTTGGCTGCAGGGTAC#((((((((((..((((.......#.)))))))))))))).	3406	3433	1	-19.3	1	0.000166646	0.485	0	0	-10.1092	14	16	14	3UTR
hsa-miR-10a-5p	NM_032512	PDZD4	TACCCTGTAGATCCGAATTTGTG#GGGTCCTGCAGGGTGT#((((((((((((((.........#))))).))))))))).	3351	3367	1	-22.1	1	4.40888e-06	0.397	2.63225	2.7514	-4.90607	14	16	9	3UTR
hsa-miR-10a-5p	NM_032522	ZBTB37	TACCCTGTAGATCCGAATTTGTG#AGATTAGGATCCAGGGTAT#(((((((..(((((.(((((...#))))).)))))))))))).	13008	13027	1	-19.6	1	0.0155731	0.632	0	0	-8.04305	17	19	12	3UTR
hsa-miR-10a-5p	NM_032552	DAB2IP	TACCCTGTAGATCCGAATTTGTG#ACAGTATTGGGCAGGAGGAAAAGGCTTGGTGTCTGCGGGGG#..((((((((((((((.......#.)))).)))))))))).	4707	4748	1	-21.2	1	2.5997e-05	0.426	0	0	-4.957	14	17	10	3UTR
hsa-miR-10a-5p	NM_032554	HCAR1	TACCCTGTAGATCCGAATTTGTG#TTGGATTACAGGTGTAA#((((((((.(((((((.......#)))))))))))).))).	4180	4197	1	-17.2	1	2.31573e-05	0.368	0	0	-4.99396	15	17	12	3UTR
hsa-miR-10a-5p	NM_032580	HES7	TACCCTGTAGATCCGAATTTGTG#GGGTCTAGGGGTGG#((((((.(((((((.........#))))))))))))).	722	736	1	-18.6	0	1.03387e-07	0.294	0	0	-6.44976	13	14	13	3UTR
hsa-miR-10a-5p	NM_032679	ZNF577	TACCCTGTAGATCCGAATTTGTG#CGGAGAGGGGGATGTGGCAGGACTATAGGGTAA#((((((((((.(((.........#.))))))))))))).	4861	4894	1	-19.7	1	0.0174474	0.426	0	0	-7.73085	13	15	13	3UTR
hsa-miR-10a-5p	NM_032682	FOXP1	TACCCTGTAGATCCGAATTTGTG#GCAAATTTGGTACTGCAGT#....((((((..((((((((((.#))))))))))..)))))).	3990	4009	1	-20.2	0	0.000637708	0.706	0	0	-15.7181	16	19	10	3UTR
hsa-miR-10a-5p	NM_032711	MAFG	TACCCTGTAGATCCGAATTTGTG#GGGTTTGGATGCGGGGTGA#((((((((..((((((((((...#)))))))))))))))))).	4720	4739	1	-21.2	1	0.00100183	0.368	0	0	-6.23647	18	19	18	3UTR
hsa-miR-10a-5p	NM_032795	RPUSD4	TACCCTGTAGATCCGAATTTGTG#CACCTAAGCAAATAATACTTAGAGGTTGAATTTGGTCTACAGGC#...((((((((.((((((((...#.)))))))))))))))).	1920	1964	1	-21	0	0.00176379	0.662	0	0	-9.86134	16	18	16	3UTR
hsa-miR-10a-5p	NM_032804	ADO	TACCCTGTAGATCCGAATTTGTG#CACAAGGGCTGTGTCTCTACCCCCTAGCCTGGGCGTTGGATCTACTGGA#...((.((((((((((.......#.)))))))))).)).	1201	1250	1	-18.1	0	0.00133812	0.382	0	0	-8.4155	12	15	10	3UTR
hsa-miR-10a-5p	NM_032817	ITIH5	TACCCTGTAGATCCGAATTTGTG#TTGGGTCTTGAGGGC#..((((..((((((((.......#))))))))..)))).	5142	5157	1	-17.7	0	0.0011532	0.471	0	0	-8.81432	12	15	8	3UTR
hsa-miR-10a-5p	NM_032819	ZNF341	TACCCTGTAGATCCGAATTTGTG#GCTCCTGTTTGGGTCCAGGGC#..(((((..(((((((((.....#.)))))))))))))).	2606	2627	1	-18.6	0	9.44201e-08	0.353	0	0	-8.32703	14	16	14	3UTR
hsa-miR-10a-5p	NM_032828	ZNF587	TACCCTGTAGATCCGAATTTGTG#GCGATCCACTTGCCTAGGCTCCAAAAGTGCTTGGTCTACAGGGG#..(((((((((.((((.......#.))))))))))))).	3332	3376	1	-21.2	1	9.48463e-05	0.397	0.501273	0.202802	-8.3038	13	15	13	3UTR
hsa-miR-10a-5p	NM_032859	ABHD13	TACCCTGTAGATCCGAATTTGTG#GAATTTTGCTACAGGGC#..((((((((....((((((...#))))))..)))))))).	4177	4194	1	-16	1	0.000155249	0.676	0	0	-13.2745	14	17	8	3UTR
hsa-miR-10a-5p	NM_032860	LTV1	TACCCTGTAGATCCGAATTTGTG#TGGAGCATACAGGGC#..(((((((..((((........#))))...))))))).	1572	1587	1	-16.9	1	0.00549166	0.529	0	0	-9.25733	11	15	7	3UTR
hsa-miR-10a-5p	NM_032875	FBXL20	TACCCTGTAGATCCGAATTTGTG#TGGGACTACAGGTGTGT#((((((((((.(((.(.......#).)))))))))).))).	3780	3797	1	-17.6	1	4.67244e-06	0.456	0	0	-7.4978	14	17	10	3UTR
hsa-miR-10a-5p	NM_032947	SMIM3	TACCCTGTAGATCCGAATTTGTG#CACATCTGTTAGCTTTGACACTCAAGCAATGTTGGAAAATGCAGGGTGA#(((((((((..(((((..((((.#.))))..)))))...))))))))).	1069	1118	1	-23.6	1	0.000360026	0.5	0	0	-8.00486	18	25	9	3UTR
hsa-miR-10a-5p	NM_032950	MMP28	TACCCTGTAGATCCGAATTTGTG#TGGGATCCAAGCAGGGG#..((((((.(((((.(.......#).)))))...)))))).	2222	2239	1	-18.7	1	0.00110585	0.529	0	0	-6.74884	12	17	6	3UTR
hsa-miR-10a-5p	NM_032996	CASP9	TACCCTGTAGATCCGAATTTGTG#CACCTGAGTAGCTTGGACTACAGGTGTGC#((((((((((.(((((.......#.)))))))))))).))).	2614	2643	1	-19	1	7.0306e-07	0.515	2.84562	1.84217	-6.76235	15	18	12	3UTR
hsa-miR-10a-5p	NM_033023	PDGFA	TACCCTGTAGATCCGAATTTGTG#TGGGCTCTGCAGGGG#..(((((((((((((........#)))).))))))))).	1878	1893	1	-20.4	1	0.000717571	0.368	0	0	-5.19005	13	15	9	3UTR
hsa-miR-10a-5p	NM_033064	ATCAY	TACCCTGTAGATCCGAATTTGTG#GCAAGAGGAAGATACAGGGTAT#(((((((((..(((...(((((.#))))).)))...))))))))).	2368	2390	1	-19.9	1	0.00357237	0.544	0	0	-8.97335	17	22	9	3UTR
hsa-miR-10a-5p	NM_033083	EAF1	TACCCTGTAGATCCGAATTTGTG#AGAGGCTGGTTCAGCAGGGTGT#((((((((.((.(((........#.))).)).)))))))).	4024	4046	1	-17.1	1	0.00293167	0.544	0	0	-8.57382	13	17	8	3UTR
hsa-miR-10a-5p	NM_033115	TBCK	TACCCTGTAGATCCGAATTTGTG#ATAGAAGACATAGCTTTGGATCTTATGGGTGG#(((((...(((((((((.(((((#.))))).)))))))))...))))).	6338	6370	1	-23.1	0	0.00140392	0.647	0	0	-9.69585	19	25	9	3UTR
hsa-miR-10a-5p	NM_033129	SCRT2	TACCCTGTAGATCCGAATTTGTG#GGAGGCTGCAGGGA#..((((((((.(((.........#)))..)))))))).	2949	2963	1	-18.9	1	0.00325343	0.324	0	0	-8.75027	11	14	8	3UTR
hsa-miR-10a-5p	NM_033141	MAP3K9	TACCCTGTAGATCCGAATTTGTG#TAACTTTGGATCTATACCTGGGTGT#(((((((((((((((((......#.))))))))))))...))))).	9768	9793	1	-21	1	3.45102e-05	0.544	0	0	-3.93757	17	22	12	3UTR
hsa-miR-10a-5p	NM_033161	SURF4	TACCCTGTAGATCCGAATTTGTG#CATCCATTGGCTCTGCAGGGC#..(((((((((.((((.......#.)))).))))))))).	2246	2267	1	-20.9	1	1.22197e-05	0.412	0	0	-8.3038	13	16	9	3UTR
hsa-miR-10a-5p	NM_033200	LMF2	TACCCTGTAGATCCGAATTTGTG#GCCCCTGGGGTTTGCAGGGTGC#((((((((((((((.(.......#.).)))))))))))))).	2277	2299	1	-23.4	1	0.00036629	0.294	0	0	-4.67302	15	18	14	3UTR
hsa-miR-10a-5p	NM_033204	ZNF101	TACCCTGTAGATCCGAATTTGTG#AAGTGTTGGATCTGTGGGTGA#(((((..(((((((((.......#.))))))))).))))).	3837	3858	1	-19.1	0	0.000115341	0.706	0	0	-7.38222	14	17	9	3UTR
hsa-miR-10a-5p	NM_033210	ZNF502	TACCCTGTAGATCCGAATTTGTG#TGGGAATACAGGGTAG#(((((((((..(((.(.......#).))).))))))))).	2063	2079	1	-18.8	1	9.16341e-05	0.544	0.233619	-0.125411	-8.7403	13	16	9	3UTR
hsa-miR-10a-5p	NM_033224	PURB	TACCCTGTAGATCCGAATTTGTG#TGGCTTTACAGGGG#..(((((((((.(((........#))).))))))))).	5007	5021	1	-17.5	1	3.71452e-05	0.603	0	0	-8.53685	12	14	9	3UTR
hsa-miR-10a-5p	NM_033282	OPN4	TACCCTGTAGATCCGAATTTGTG#TGGATCTGACAGGGTAT#(((((((((((((((........#)))))))).))))))).	2329	2346	1	-23	1	0.00122357	0.515	0	0	-4.17062	15	17	8	3UTR
hsa-miR-10a-5p	NM_033334	NR6A1	TACCCTGTAGATCCGAATTTGTG#CGGGCTCTGCAGGC#...((((((((((((........#)))).)))))))).	6887	6901	1	-18	0	2.6995e-07	0.368	0	0	-6.74759	12	14	8	3UTR
hsa-miR-10a-5p	NM_033389	SSH2	TACCCTGTAGATCCGAATTTGTG#GCAGATTCGGAGGGGTGG#((((((.....(((((((((((.#))))))))))))))))).	4672	4690	1	-22.3	0	0.0528017	0.515	0.770397	1.60949	-12.9186	17	18	17	3UTR
hsa-miR-10a-5p	NM_033403	DCLK3	TACCCTGTAGATCCGAATTTGTG#ACGTGTTCATTTTCTTGAATGTAATAATGGATTTATGGGGG#..(((((((((((((........#.))))))))))))).	5213	5254	1	-18.5	1	0.0032288	0.706	1.4423	1.6595	-5.19005	13	15	13	3UTR
hsa-miR-10a-5p	NM_033416	IMP4	TACCCTGTAGATCCGAATTTGTG#GGTCAGGCCAAGTCTGCAGGGC#..((((((((((...........#.)))))))))).	1085	1107	1	-17.4	1	0.000100874	0.353	0	0	-8.07147	10	12	10	3UTR
hsa-miR-10a-5p	NM_033428	DMAC1	TACCCTGTAGATCCGAATTTGTG#CACATAAACCTAACTTGGTCTTGGCTTGATCTACTGGGTAA#(((((.(((((((..........#.))))))).))))).	1892	1933	1	-18.2	0	0.00279061	0.691	0.0951956	0.450091	-7.66387	12	15	7	3UTR
hsa-miR-10a-5p	NM_033429	CALML4	TACCCTGTAGATCCGAATTTGTG#CACAGGGAAAACTGCAGGGA#..((((((((.(((....(((((#))))))))...)))))))).	1878	1898	1	-19	1	0.00326474	0.5	-0.103317	0.244401	-8.75027	16	20	8	3UTR
hsa-miR-10a-5p	NM_033484	FBXO4	TACCCTGTAGATCCGAATTTGTG#CAGATTTGGGCATCTGTTTTTTCCAAGCACCCAGGGA#..(((((((((((((((((((..#)))))))))..)))))...............))))).	1180	1217	1	-17.8	1	0.000655246	0.588	0.0343973	-0.226568	-4.957	19	37	9	3UTR
hsa-miR-10a-5p	NM_033505	SELENOI	TACCCTGTAGATCCGAATTTGTG#TACAATGTTGTGATTCATGCAGGGTT#.(((((((((((((((..(((((#)))))..))).))))..)))))))).	1556	1582	1	-20.2	1	6.41702e-05	0.706	1.17832	2.53336	-3.79332	20	26	8	3UTR
hsa-miR-10a-5p	NM_033549	TRIM41	TACCCTGTAGATCCGAATTTGTG#ACGGGTTTGGGTCCCCAGGA#...((((..(((((((((((((.#)))))))))))))..)))).	3476	3496	1	-22.3	0	0.000236266	0.441	0	0	-9.88456	17	20	13	3UTR
hsa-miR-10a-5p	NM_033626	CCDC120	TACCCTGTAGATCCGAATTTGTG#CATATCGGGTCTCAGGGC#..(((((.((((((((.......#.))))))))))))).	3091	3109	1	-22.2	0	1.21115e-05	0.441	0	0	-7.27064	13	15	13	3UTR
hsa-miR-10a-5p	NM_033631	LUZP1	TACCCTGTAGATCCGAATTTGTG#CACGAATTCTAAGACTAGGGGGG#..((((.(((.((.(((((((((#)))))))))...))))).)))).	7751	7774	1	-21.1	0	0.00577517	0.544	0	0	-10.1823	18	23	9	3UTR
hsa-miR-10a-5p	NM_033642	FGF13	TACCCTGTAGATCCGAATTTGTG#GCAAATTAGCACTATGTGGGTCTCAGGGA#..(((((.((((((((((((((.#))))))).........)))))))))))).	3249	3278	1	-21.3	0	0.00132076	0.559	2.36924	1.96365	-7.27064	19	29	12	3UTR
hsa-miR-10a-5p	NM_052859	RFT1	TACCCTGTAGATCCGAATTTGTG#TGGGATCACAGGTGTGT#((((((((.(((((.(.......#).)))))))))).))).	4844	4861	1	-17.6	1	9.09967e-06	0.5	0	0	-5.72941	14	17	10	3UTR
hsa-miR-10a-5p	NM_052898	XKR4	TACCCTGTAGATCCGAATTTGTG#TTGGGTCAGAGGGTAT#((((((.(.(((((((.......#)))))))).)))))).	13812	13828	1	-18.8	0	0.000141153	0.544	0	0	-6.53765	14	16	8	3UTR
hsa-miR-10a-5p	NM_052907	TMEM132B	TACCCTGTAGATCCGAATTTGTG#GCATCTCTAAGAAATATGATTTTAAAGGCCCAAAGTAGGAAGGATCTGCAGGGG#..((((((((((((.........#.)))))))))))).	4777	4831	1	-24.5	1	4.13673e-07	0.5	-0.347368	-0.372154	-5.9255	12	14	12	3UTR
hsa-miR-10a-5p	NM_052927	PWWP2A	TACCCTGTAGATCCGAATTTGTG#GCAAAGTGCCCCGCCCCACCCCACAAACACAATTTGGATCTTTTCCTTCTTTAATAAAGCAGGGC#..(((((((((((((((.(((((#.)))))))))))))).................)))))).	2306	2371	1	-23.8	1	0.00289273	0.691	0	0	-4.957	20	39	14	3UTR
hsa-miR-10a-5p	NM_052934	SLC26A9	TACCCTGTAGATCCGAATTTGTG#CATAAAGGATGAGCCTGGGGTCACAGGGG#..((((((.(((((.(.......#.).))))))))))).	2538	2567	1	-19.3	1	2.24842e-06	0.397	3.71543	1.63513	-6.74884	12	15	11	3UTR
hsa-miR-10a-5p	NM_052942	GBP5	TACCCTGTAGATCCGAATTTGTG#CACAGGTTAGAGATCTGTCACTGGGTGC#((((((((((((((.((((((((#)))))))).).)))))).))..))))).	4898	4926	1	-20.3	1	0.0120213	0.574	0.794669	0.830956	-4.67302	22	28	8	3UTR
hsa-miR-10a-5p	NM_052950	WDFY2	TACCCTGTAGATCCGAATTTGTG#CACCTCGGATCAGCAGGC#...(((((.(((((((.......#.))))))).))))).	2371	2389	1	-18.9	0	0.00952124	0.529	0.344961	1.54629	-7.57093	12	15	7	3UTR
hsa-miR-10a-5p	NM_052972	LRG1	TACCCTGTAGATCCGAATTTGTG#GCAAGGTTGCAGGGGCAGGATGGGGCTGAAGGGATGAGCAGGGTC#.(((((((..((((.........#.))))..))))))).	2139	2184	1	-18.9	1	0.000157771	0.353	0	0	-7.06072	11	15	7	3UTR
hsa-miR-10a-5p	NM_053044	HTRA3	TACCCTGTAGATCCGAATTTGTG#TGGAGCTGCGGGGTGT#((((((((((.((((........#)))).)))))))))).	2303	2319	1	-21.1	1	5.72953e-05	0.324	0	0	-6.9954	14	16	10	3UTR
hsa-miR-10a-5p	NM_053285	TEKT1	TACCCTGTAGATCCGAATTTGTG#GGCTCTGCAGGGA#..(((((((((.((.........#)).))))))))).	3093	3106	1	-19.6	1	3.55627e-05	0.456	0	0	-9.2723	11	13	9	3UTR
hsa-miR-10a-5p	NM_054022	GOSR2	TACCCTGTAGATCCGAATTTGTG#GCAAATTTGGATTTACAC#.....(((((((((((((((((.#))))))))))))))))).	1351	1369	1	-21.7	0	0.0120877	0.647	0.984343	0.760996	-13.6656	17	18	17	3UTR
hsa-miR-10a-5p	NM_054027	ANKH	TACCCTGTAGATCCGAATTTGTG#TAAGTTCAAACCACCCTTGCGTAACAAAGGAGTACAGGGTAC#(((((((((..(((...(((((.#.)))))))).))))))))).	7180	7222	1	-19.8	1	5.05962e-05	0.485	0	0	-8.97335	17	20	9	3UTR
hsa-miR-10a-5p	NM_057158	DUSP4	TACCCTGTAGATCCGAATTTGTG#TGGGACTGCAGGTGTGT#((((((((((.(((.(.......#).)))))))))).))).	3500	3517	1	-17.6	1	0.000137039	0.471	0	0	-7.4978	14	17	10	3UTR
hsa-miR-10a-5p	NM_058180	C21orf58	TACCCTGTAGATCCGAATTTGTG#CGCGAGTGTGGACTGCAGGC#...(((((((.((((.(((((((#))))))).))))))))))).	2222	2242	1	-21.9	0	6.4793e-06	0.309	0	0	-9.57236	18	20	11	3UTR
hsa-miR-10a-5p	NM_058216	RAD51C	TACCCTGTAGATCCGAATTTGTG#TGGGACTACAGGGA#..((((((((.(((.(.......#).))))))))))).	2278	2292	1	-19.2	1	1.77016e-05	0.471	0	0	-8.51722	12	14	11	3UTR
hsa-miR-10a-5p	NM_078476	BTN2A1	TACCCTGTAGATCCGAATTTGTG#TATGGACTTGGAATGAGGCCTACAGGGTT#.(((((((((..((..((((...#.))))..)).))))))))).	2386	2415	1	-19.1	1	1.56714e-05	0.5	0	0	-10.9334	15	20	9	3UTR
hsa-miR-10a-5p	NM_078487	CDKN2B	TACCCTGTAGATCCGAATTTGTG#CACAGAGAAGCGGATTTCCAGGGA#..(((((.(((((((..((((((#))))))....))))))).))))).	1120	1144	1	-23.9	0	0.0320573	0.515	0.130345	0.0469305	-7.50368	18	24	7	3UTR
hsa-miR-10a-5p	NM_080491	GAB2	TACCCTGTAGATCCGAATTTGTG#TTGGGGGTGCAGGGTGG#(((((((((..(((((.......#)))))..))))))))).	3355	3372	1	-19.7	1	0.000157945	0.382	0	0	-8.00486	14	17	9	3UTR
hsa-miR-10a-5p	NM_080491	GAB2	TACCCTGTAGATCCGAATTTGTG#GCGTATGTCAGATCGCAGGGTAG#((((((((.((((.((...(((.#)))....)).)))))))))))).	3542	3565	1	-19.8	1	0.000286656	0.353	0	0	-5.8508	17	23	12	3UTR
hsa-miR-10a-5p	NM_080594	RNPS1	TACCCTGTAGATCCGAATTTGTG#GCAAACCCTTGACTCTGGCAGGATTTGCAGGC#...(((((((((((.........#.))))))))))).	1196	1228	1	-17.7	0	8.72061e-05	0.382	0	0	-7.48304	11	13	11	3UTR
hsa-miR-10a-5p	NM_080677	DYNLL2	TACCCTGTAGATCCGAATTTGTG#GGAGGCTGCAGGGG#..((((((((.(((.........#)))..)))))))).	981	995	1	-19.4	1	0.0153067	0.412	0	0	-8.75027	11	14	8	3UTR
hsa-miR-10a-5p	NM_080823	SRMS	TACCCTGTAGATCCGAATTTGTG#CAGGAGGGGGCAGGGATGTGCAGGGTC#.((((((((.((((.........#.)))).)))))))).	2865	2892	1	-21.5	1	0.004206	0.294	0	0	-6.00433	12	15	8	3UTR
hsa-miR-10a-5p	NM_080826	ISM1	TACCCTGTAGATCCGAATTTGTG#TGGTCCTATGGGGTAG#((((((((((..(((........#)))..)))))))))).	2981	2997	1	-17.7	1	9.64037e-05	0.662	0	0	-10.3422	13	16	10	3UTR
hsa-miR-10a-5p	NM_130434	DPP8	TACCCTGTAGATCCGAATTTGTG#GCAGGGGTCTACGGTTTGTGGTAG#((((((((((((((.........#.)))))))))).....)))).	3006	3030	1	-18.3	1	0.000551939	0.544	0	0	-4.90607	14	21	10	3UTR
hsa-miR-10a-5p	NM_130786	A1BG	TACCCTGTAGATCCGAATTTGTG#CAAAGTGCTGGGATTACAGGGG#..((((((.(((((.(.......#.).))))))))))).	3142	3164	1	-17.7	1	2.17814e-08	0.353	0	0	-6.74884	12	15	11	3UTR
hsa-miR-10a-5p	NM_130838	UBE3A	TACCCTGTAGATCCGAATTTGTG#TGGGATCTTGATAGGGA#..((((((((((((.(.......#).))))))..)))))).	7751	7768	1	-17.3	1	5.78317e-05	0.632	0	0	-5.69245	13	17	6	3UTR
hsa-miR-10a-5p	NM_130839	UBE3A	TACCCTGTAGATCCGAATTTGTG#TGGGATCTTGATAGGGA#..((((((((((((.(.......#).))))))..)))))).	7935	7952	1	-17.3	1	5.78317e-05	0.632	0	0	-5.69245	13	17	6	3UTR
hsa-miR-10a-5p	NM_130848	DCANP1	TACCCTGTAGATCCGAATTTGTG#TGGATTTGACAGGGTGC#(((((((((((((((........#)))))))).))))))).	2133	2150	1	-20	1	0.000445078	0.5	0	0	-4.17062	15	17	8	3UTR
hsa-miR-10a-5p	NM_130899	FAM71B	TACCCTGTAGATCCGAATTTGTG#GGATATTCAGGGTAG#(((((((...((((.........#))))...))))))).	2362	2377	1	-17.7	1	0.0306728	0.515	0	0	-9.5186	11	15	7	3UTR
hsa-miR-10a-5p	NM_133170	PTPRT	TACCCTGTAGATCCGAATTTGTG#GGGAGGGGGTGGAACTGCAGGGA#..((((((((.((((........#.)))).)))))))).	5270	5293	1	-19.6	1	0.00125983	0.5	0	0	-8.01482	12	15	8	3UTR
hsa-miR-10a-5p	NM_133171	ELMO2	TACCCTGTAGATCCGAATTTGTG#CAAGTCCTGCCCTCTTAAGTCTCCAGGAACGCTGCAGGGA#..((((((((.(((.........#.)))...)))))))).	3029	3069	1	-17.5	1	4.56714e-06	0.412	0	0	-8.75027	11	16	8	3UTR
hsa-miR-10a-5p	NM_133371	MYOZ3	TACCCTGTAGATCCGAATTTGTG#CACGGGTGCAGGGTGTTCTGCAGAAGGG#((((((((..(((((........#.))))))))))))).	2070	2098	1	-18.4	1	0.000183712	0.412	0	0	-6.46952	13	15	13	3UTR
hsa-miR-10a-5p	NM_133374	ZNF618	TACCCTGTAGATCCGAATTTGTG#TACAGAGAAGGATTTGCTAGGTT#.(((..((((((((...((((((#))))))...))))))))..))).	7481	7504	1	-19.3	0	0.00114592	0.574	0	0	-10.7818	17	23	8	3UTR
hsa-miR-10a-5p	NM_133457	COL26A1	TACCCTGTAGATCCGAATTTGTG#GGGTCTGGAGGGG#..((((.(((((((.........#))))))).)))).	1639	1652	1	-20.3	0	0.00154196	0.368	0	0	-7.46919	11	13	7	3UTR
hsa-miR-10a-5p	NM_133457	COL26A1	TACCCTGTAGATCCGAATTTGTG#GCAGGCAGGGCTGCGGGGA#..((((((((.(((...(((((.#)))))..))))))))))).	2054	2073	1	-19.9	1	1.88426e-05	0.279	0	0	-8.75027	16	19	11	3UTR
hsa-miR-10a-5p	NM_133463	AMZ1	TACCCTGTAGATCCGAATTTGTG#GGGTCTGCCTGGGTGG#(((((.((((((((.........#))))))))..))))).	1962	1978	1	-20.4	0	2.39898e-05	0.412	0	0	-6.80703	13	16	8	3UTR
hsa-miR-10a-5p	NM_133625	SYN2	TACCCTGTAGATCCGAATTTGTG#GGATCTGCAGT#....((((((((((.........#)))))))))).	2504	2515	1	-17.6	0	0.0061707	0.515	0.172268	0.261522	-10.5151	10	11	10	3UTR
hsa-miR-10a-5p	NM_134261	RORA	TACCCTGTAGATCCGAATTTGTG#ATTTGACATCTATAGGGTGA#((((((((((((.(((((.....#)))))..)))))))))))).	9088	9108	1	-18.7	1	0.000655653	0.721	6.38322	3.68455	-5.22671	17	20	12	3UTR
hsa-miR-10a-5p	NM_134428	RFX3	TACCCTGTAGATCCGAATTTGTG#GCAAATTTTTTTCTCTACTCATTTCCATCATCAATTTGGACCTATGGTGGTGA#((((((((((.((((((((.(((#.))).)))))))).)))))).)))).	8469	8522	1	-20.6	1	1.90329e-06	0.618	0	0	-6.76235	21	26	8	3UTR
hsa-miR-10a-5p	NM_134431	SLCO1A2	TACCCTGTAGATCCGAATTTGTG#GAGTGAGAGTGTCTGCAGGGA#..((((((((((((..((((...#))))..).).)))))))))).	4042	4063	1	-17.9	1	0.00234778	0.588	0	0	-5.9255	16	21	10	3UTR
hsa-miR-10a-5p	NM_134442	CREB1	TACCCTGTAGATCCGAATTTGTG#CACCAATCTGCTTCCTGTTTCTTTGGATTTACATCCGGGTAT#(((((((((((((((((......#.))))))))))))...))))).	8918	8960	1	-20.6	1	0.00907468	0.618	0	0	-3.93757	17	22	12	3UTR
hsa-miR-10a-5p	NM_138278	BNIPL	TACCCTGTAGATCCGAATTTGTG#GCAGGGCTTTGAGGCTGGGAAACTGATCTGCTGGGTGA#(((((.(((((((..........#.))))))).))))).	1375	1413	1	-17.9	0	0.00125043	0.441	0	0	-7.66387	12	15	7	3UTR
hsa-miR-10a-5p	NM_138328	RHBDL3	TACCCTGTAGATCCGAATTTGTG#CGGGGCCACAGGGTGG#((((((((...((((........#))))...)))))))).	4165	4181	1	-18.3	1	1.01437e-05	0.382	0	0	-9.29429	12	16	8	3UTR
hsa-miR-10a-5p	NM_138357	MCU	TACCCTGTAGATCCGAATTTGTG#ACAGAAAGGATCTGAGGGA#..((((.(((((((...(((((.#)))))..))))))))))).	1191	1210	1	-19.7	0	0.00640269	0.647	2.31488	2.09702	-7.46919	16	19	11	3UTR
hsa-miR-10a-5p	NM_138364	PRMT9	TACCCTGTAGATCCGAATTTGTG#GATTTGGATGTACAA#.....((((.(((((((((....#))))))))).)))).	3378	3393	1	-15.1	0	0.00159652	0.765	0	0	-14.9081	13	15	9	3UTR
hsa-miR-10a-5p	NM_138383	MTSS2	TACCCTGTAGATCCGAATTTGTG#GGACGATACAGGGTGT#(((((((((..(((.........#)))...))))))))).	3472	3488	1	-18	1	0.00286713	0.368	0	0	-8.97335	12	16	9	3UTR
hsa-miR-10a-5p	NM_138389	FAM114A1	TACCCTGTAGATCCGAATTTGTG#TGGGACTACAGGTGTGT#((((((((((.(((.(.......#).)))))))))).))).	2521	2538	1	-17.6	1	7.57021e-06	0.456	0	0	-7.4978	14	17	10	3UTR
hsa-miR-10a-5p	NM_138435	FAM83F	TACCCTGTAGATCCGAATTTGTG#TGGAACTGCAGGGG#..((((((((.((((........#)))).)))))))).	2120	2134	1	-20.1	1	1.2896e-05	0.382	-0.263514	-0.878405	-8.01482	12	14	8	3UTR
hsa-miR-10a-5p	NM_138450	ARL11	TACCCTGTAGATCCGAATTTGTG#GGGTCTGCAGGT#...(((((((((((.........#))))))))))).	1665	1677	1	-20.3	0	3.02846e-06	0.368	0	0	-7.48304	11	12	11	3UTR
hsa-miR-10a-5p	NM_138456	BATF2	TACCCTGTAGATCCGAATTTGTG#CACCAAGGCTTCTGGGAGATTCTGCAGGGTC#.(((((((((((((.(.......#.).)))...)))))))))).	1547	1578	1	-20.3	1	4.16223e-05	0.456	0	0	-4.52877	14	20	10	3UTR
hsa-miR-10a-5p	NM_138632	TRIOBP	TACCCTGTAGATCCGAATTTGTG#CACAAGGAGGTCTGCAGGA#...((((((((.((...((((((#))))))..)))))))))).	1455	1474	1	-21.4	0	0.000860628	0.353	0	0	-10.8298	16	19	10	3UTR
hsa-miR-10a-5p	NM_138780	SYTL5	TACCCTGTAGATCCGAATTTGTG#TGGATTGACAGGGC#..((((((.((((((........#)))))).)))))).	3198	3212	1	-17.9	1	0.0123868	0.676	0	0	-6.24644	12	14	6	3UTR
hsa-miR-10a-5p	NM_138967	SCAMP5	TACCCTGTAGATCCGAATTTGTG#GCTTGGGCCTGAGAGTTTGATCTGCAGGGG#..((((((((((.(((((((...#.))))))))))))))))).	1737	1767	1	-22.9	1	0.000288906	0.441	0	0	-6.24613	17	19	17	3UTR
hsa-miR-10a-5p	NM_138991	BACE2	TACCCTGTAGATCCGAATTTGTG#GCTGCAGGCTCTATGGGGTT#.((((((((((.((.........#.)).)))))))))).	1760	1780	1	-17.2	1	1.84501e-05	0.485	0	0	-8.10863	12	15	10	3UTR
hsa-miR-10a-5p	NM_138992	BACE2	TACCCTGTAGATCCGAATTTGTG#GGCTCTATGGGGTT#.((((((((((.((.........#)).)))))))))).	1747	1761	1	-17.5	1	1.84501e-05	0.485	0	0	-8.10863	12	14	10	3UTR
hsa-miR-10a-5p	NM_139055	ADAMTS15	TACCCTGTAGATCCGAATTTGTG#TCTGATGTGCAGGGTGT#(((((((((.(((.((.......#)).))).))))))))).	3834	3851	1	-19.9	1	0.00115689	0.456	0	0	-6.03692	14	17	9	3UTR
hsa-miR-10a-5p	NM_139067	SMARCC2	TACCCTGTAGATCCGAATTTGTG#CAGATGAGGATGCAGGGA#..((((((..((((..(((((..#)))))..)))))))))).	4417	4435	1	-19	1	0.00359961	0.397	0	0	-8.2244	15	18	10	3UTR
hsa-miR-10a-5p	NM_139174	ADAD2	TACCCTGTAGATCCGAATTTGTG#TGGGTTGTGCGGGGTGA#(((((((((((((((........#)))))).))))))))).	2160	2177	1	-19	1	0.00194782	0.368	0	0	-4.17062	15	17	9	3UTR
hsa-miR-10a-5p	NM_139241	FGD4	TACCCTGTAGATCCGAATTTGTG#TATAAAGAAAACGATAAAGTTTGTGGTACTGCAGGGTT#.(((((((((((((((((((...#.))))))).))).))))))))).	6016	6054	1	-22.6	1	0.0028656	0.691	0.44136	0.236561	-3.79332	19	23	9	3UTR
hsa-miR-10a-5p	NM_139245	PPM1L	TACCCTGTAGATCCGAATTTGTG#GCAAAGGCGGATGTAATAGTCAAGTATCAGGGA#..(((((((.(((((..(((((.#)))))..))))).))............))))).	7248	7281	1	-20.5	1	0.0445018	0.574	3.283	3.29982	-6.43256	17	33	5	3UTR
hsa-miR-10a-5p	NM_139277	KLK7	TACCCTGTAGATCCGAATTTGTG#TGGGACTACAGGTGTGC#((((((((((.(((.(.......#).)))))))))).))).	1469	1486	1	-17.5	1	3.99683e-07	0.485	3.91024	0.0691248	-7.4978	14	17	10	3UTR
hsa-miR-10a-5p	NM_139321	ATRN	TACCCTGTAGATCCGAATTTGTG#ATCTGCAGGGA#..((((((((((...........#)))))))))).	4434	4445	1	-16.5	1	0.000205413	0.368	0	0	-8.07147	10	11	10	3UTR
hsa-miR-10a-5p	NM_144589	COMTD1	TACCCTGTAGATCCGAATTTGTG#GGATTGCAGGGG#..(((((((.((((.........#))))))))))).	1237	1249	1	-17.4	1	0.00347882	0.5	5.10328	4.35371	-7.16801	11	12	11	3UTR
hsa-miR-10a-5p	NM_144669	GLT1D1	TACCCTGTAGATCCGAATTTGTG#ATGGAGCTTGGGTCTGCAGGGC#..((((((((((((((.......#.)))))))))))))).	1723	1745	1	-25.2	1	2.49476e-05	0.368	3.03426	2.18774	-4.957	14	16	14	3UTR
hsa-miR-10a-5p	NM_144712	SLC23A3	TACCCTGTAGATCCGAATTTGTG#TGGAACTACAGGGA#..((((((((.((((........#)))).)))))))).	1835	1849	1	-19.6	1	1.14399e-05	0.456	0	0	-8.01482	12	14	8	3UTR
hsa-miR-10a-5p	NM_144719	CCDC13	TACCCTGTAGATCCGAATTTGTG#ACTTGGAGGGATGCTGCAGGGG#..((((((((((((.........#.)))).)))))))).	3211	3233	1	-20.9	1	1.27331e-07	0.397	0	0	-5.9255	12	15	8	3UTR
hsa-miR-10a-5p	NM_144984	VSTM4	TACCCTGTAGATCCGAATTTGTG#CACGGATTGGTCTACAT#.....((((((.((.((((((((#)))))))))))))))).	1356	1373	1	-15.8	0	0.000374883	0.618	4.15613	3.78616	-17.7479	16	17	16	3UTR
hsa-miR-10a-5p	NM_145058	RILPL2	TACCCTGTAGATCCGAATTTGTG#GGATGTGCAGGGTGG#(((((((((.((((.........#)))).))))))))).	1142	1157	1	-22.9	1	0.0229495	0.471	0	0	-6.14858	13	15	9	3UTR
hsa-miR-10a-5p	NM_145065	PELI3	TACCCTGTAGATCCGAATTTGTG#TGGACTGCGGGGG#..((((((((.((((........#)))))))))))).	2456	2469	1	-19	1	0.0146303	0.397	0	0	-8.01482	12	13	12	3UTR
hsa-miR-10a-5p	NM_145185	MAP2K7	TACCCTGTAGATCCGAATTTGTG#GGGGATGTGGAGGGGTCTGCGGGGC#..((((((((((((.........#.)))))))))))).	2208	2233	1	-22.9	1	3.77754e-06	0.353	0	0	-5.9255	12	14	12	3UTR
hsa-miR-10a-5p	NM_145239	PRRT2	TACCCTGTAGATCCGAATTTGTG#CGCTGAGGAGGCGGGGACCGAGCTACAACGCGGTTCGGATTTGGCGGGGG#..(((((((((((((((.(((((#.))))))))))))))).))))).	2244	2294	1	-25.6	1	0.000704987	0.574	0.481783	1.23434	-4.957	20	23	15	3UTR
hsa-miR-10a-5p	NM_145246	FRA10AC1	TACCCTGTAGATCCGAATTTGTG#GGGTCTATGGAGGTGC#((((((((((((((.........#)))))))))).)))).	2520	2536	1	-18.8	1	1.42847e-05	0.559	2.88475	1.23933	-4.90607	14	16	10	3UTR
hsa-miR-10a-5p	NM_145350	SCARF1	TACCCTGTAGATCCGAATTTGTG#GGGTTGCCTGCAGGGA#..((((((((((((.........#))))...)))))))).	2703	2719	1	-17.6	1	2.24547e-06	0.412	0	0	-5.9255	12	16	8	3UTR
hsa-miR-10a-5p	NM_145698	ACBD5	TACCCTGTAGATCCGAATTTGTG#TACAAATGATTTGCAGGC#...((((((((((...(((((((#))))))))))))))))).	2318	2336	1	-17	0	0.0772319	0.603	0	0	-8.33988	17	18	17	3UTR
hsa-miR-10a-5p	NM_145796	POGZ	TACCCTGTAGATCCGAATTTGTG#GGATCATACAGGTGTT#.(((((((((((((.........#))))).)))))).)).	5128	5144	1	-17.8	1	0.00960724	0.544	0.626591	1.03048	-4.76182	13	16	6	3UTR
hsa-miR-10a-5p	NM_145891	RBFOX1	TACCCTGTAGATCCGAATTTGTG#CATATTCGGATTTATAGA#....((((((((((((((.((..#)).)))))))))))))).	2460	2478	1	-19.9	0	0.0914614	0.735	2.30745	1.5505	-9.54656	16	18	14	3UTR
hsa-miR-10a-5p	NM_145892	RBFOX1	TACCCTGTAGATCCGAATTTGTG#CATATTCGGATTTATAGA#....((((((((((((((.((..#)).)))))))))))))).	2382	2400	1	-19.9	0	0.0914614	0.735	0	0	-9.54656	16	18	14	3UTR
hsa-miR-10a-5p	NM_145893	RBFOX1	TACCCTGTAGATCCGAATTTGTG#TCGGATGCAGGGC#..((((((..((((((.......#)))))))))))).	2810	2823	1	-18.4	1	0.000206564	0.515	3.56719	3.46982	-7.2559	12	13	12	3UTR
hsa-miR-10a-5p	NM_147180	PPP3R2	TACCCTGTAGATCCGAATTTGTG#TGGGTTTCCAGGGTT#.((((((.(((((((........#))))))).)))))).	1280	1295	1	-17.5	1	1.80449e-06	0.5	1.44007	1.77539	-6.34001	13	15	7	3UTR
hsa-miR-10a-5p	NM_147233	NCOA1	TACCCTGTAGATCCGAATTTGTG#TGGATTTACTTTGGGGTT#.((((((((((((((........#)))))))))...))))).	5631	5649	1	-17	1	0.00108023	0.632	1.86384	1.19327	-4.02637	14	18	9	3UTR
hsa-miR-10a-5p	NM_148897	SDR9C7	TACCCTGTAGATCCGAATTTGTG#GCAGGTTCAGCGATCTGCAGC#....((((((((((((((((((.#)))))))).).))))))))).	1308	1329	1	-21	0	1.14504e-05	0.485	2.01708	1.74303	-9.54656	18	21	9	3UTR
hsa-miR-10a-5p	NM_148912	ABHD11	TACCCTGTAGATCCGAATTTGTG#GGTTTTACAGGGG#..(((((((((.((.........#)).))))))))).	1361	1374	1	-17.9	1	0.00359375	0.5	0	0	-9.2723	11	13	9	3UTR
hsa-miR-10a-5p	NM_148913	ABHD11	TACCCTGTAGATCCGAATTTGTG#GGTTTTACAGGGG#..(((((((((.((.........#)).))))))))).	1340	1353	1	-17.9	1	0.00359375	0.5	0	0	-9.2723	11	13	9	3UTR
hsa-miR-10a-5p	NM_152230	IPMK	TACCCTGTAGATCCGAATTTGTG#TACTATTGTGGGGGTATACTTGGACTGCAGGGG#..((((((((.(((((.......#.))))))))))))).	5927	5960	1	-21.2	1	0.000545099	0.632	0	0	-7.78178	13	15	13	3UTR
hsa-miR-10a-5p	NM_152293	TADA2B	TACCCTGTAGATCCGAATTTGTG#TTGGATCATGGGGG#..((((((.(((((((.......#))))))))))))).	1646	1660	1	-17.8	1	0.00365032	0.662	0.0187469	0.0112384	-6.01339	13	14	13	3UTR
hsa-miR-10a-5p	NM_152318	NOPCHAP1	TACCCTGTAGATCCGAATTTGTG#TTGGGGTTTCAGGGTAA#(((((((.((((((.((......#)).))))))))))))).	6220	6237	1	-19.6	1	7.37353e-05	0.529	0	0	-6.98666	15	17	13	3UTR
hsa-miR-10a-5p	NM_152332	TC2N	TACCCTGTAGATCCGAATTTGTG#ACAAATTTGTCAATTTATGGGGG#..((((((((((.(((((((((.#)))))))))...)))))))))).	1891	1914	1	-19.6	1	0.0107402	0.691	0	0	-6.24613	19	23	10	3UTR
hsa-miR-10a-5p	NM_152345	ANKRD13B	TACCCTGTAGATCCGAATTTGTG#TGGGTCTCAGGGTGG#(((((((.(((((((........#)))))))))))))).	2956	2971	1	-21.2	1	3.1157e-05	0.338	0	0	-6.48426	14	15	14	3UTR
hsa-miR-10a-5p	NM_152376	UBXN10	TACCCTGTAGATCCGAATTTGTG#ATAAGTTCGGATAAAAGAGACTTTTACATGGTAA#((((.(((((((((((((((((.#)))))))))))...........)))))).)))).	4254	4288	1	-20.2	0	0.000569698	0.676	0	0	-8.05661	21	34	11	3UTR
hsa-miR-10a-5p	NM_152395	NUDT16	TACCCTGTAGATCCGAATTTGTG#TAGGGGTAGAGGTAGTCTACAGGGG#..((((((((((((.........#.))..)))))))))).	4600	4625	1	-19.1	1	6.48523e-05	0.485	0	0	-5.9255	12	16	10	3UTR
hsa-miR-10a-5p	NM_152465	PROCA1	TACCCTGTAGATCCGAATTTGTG#TCAGGGCTGCAGGGG#..((((((((.(((((.......#)).))))))))))).	1347	1362	1	-18.7	1	0.000633788	0.441	0.530488	0.26695	-7.78178	13	15	11	3UTR
hsa-miR-10a-5p	NM_152495	CNIH3	TACCCTGTAGATCCGAATTTGTG#CAGAGTCAAGGCCAAGTCTGCAGGGA#..((((((((((.....((((..#.)))).....)))))))))).	1757	1783	1	-18.6	1	7.07547e-05	0.471	-0.0417392	1.36118	-8.07147	14	21	10	3UTR
hsa-miR-10a-5p	NM_152551	SNRNP48	TACCCTGTAGATCCGAATTTGTG#GCAAATCAGGATTGGGAGGGTGG#((((((.(.(((((..((((((.#))))))..))))).).)))))).	1835	1858	1	-22.1	0	0.0218085	0.544	0	0	-7.50615	18	23	6	3UTR
hsa-miR-10a-5p	NM_152553	RNF217	TACCCTGTAGATCCGAATTTGTG#TACCAGTTGGATCAGAGGGC#..((((.(.(((((((.......#.)))))))).)))).	7465	7485	1	-16.9	0	0.00346125	0.618	0	0	-7.55708	12	15	8	3UTR
hsa-miR-10a-5p	NM_152557	ZNF746	TACCCTGTAGATCCGAATTTGTG#GCAGACGCGGGACGGGGA#..((((((...((((..(((((.#)))))..)))))))))).	2290	2308	1	-18.5	1	0.000576339	0.412	1.62115	2.29137	-10.3137	15	18	10	3UTR
hsa-miR-10a-5p	NM_152592	SYNE3	TACCCTGTAGATCCGAATTTGTG#GCAGAATTGGCAACTACAGGGG#..((((((((.(((((.(((((.#))))).)))).).)))))))).	5278	5300	1	-22.1	1	0.000913992	0.618	0	0	-7.78178	18	22	8	3UTR
hsa-miR-10a-5p	NM_152622	MIER3	TACCCTGTAGATCCGAATTTGTG#TGGGTTTACAGTGGC#..(((((((((((((........#))))))))))).)).	3590	3605	1	-17.3	1	0.000599936	0.691	0	0	-5.19005	13	15	11	3UTR
hsa-miR-10a-5p	NM_152624	DCP2	TACCCTGTAGATCCGAATTTGTG#CAGGTTTTGCAATAGGAATACTTAACTTTGGATCTCAAGGGG#..((((..(((((((((......#.)))))))))..)))).	9473	9515	1	-19.4	0	0.000576812	0.662	0	0	-8.81432	13	17	9	3UTR
hsa-miR-10a-5p	NM_152667	NANP	TACCCTGTAGATCCGAATTTGTG#CGTGTGCTGCAGGGG#..((((((((..(((........#)).)..)))))))).	2811	2826	1	-17.8	1	0.000377087	0.485	0	0	-11.3616	11	15	8	3UTR
hsa-miR-10a-5p	NM_152716	PATL1	TACCCTGTAGATCCGAATTTGTG#CTACAGGGTAC#((((((((((.............#)))))))))).	3260	3271	1	-16.9	1	0.00021751	0.559	0	0	-13.2236	10	11	10	3UTR
hsa-miR-10a-5p	NM_152722	HEPACAM	TACCCTGTAGATCCGAATTTGTG#GCCGGTTACTGGGTGTGCAGGGG#..(((((((.(((((........#.))))).))))))).	1819	1842	1	-20.6	1	1.36965e-05	0.441	0	0	-6.43256	12	15	7	3UTR
hsa-miR-10a-5p	NM_152748	ELAPOR2	TACCCTGTAGATCCGAATTTGTG#CATAGTTTTGGCTTTGCAGGGC#..(((((((((.(((((.(((((#))))).))))).))))))))).	6220	6242	1	-22.8	1	3.25728e-05	0.574	0	0	-8.3038	19	22	9	3UTR
hsa-miR-10a-5p	NM_152866	MS4A1	TACCCTGTAGATCCGAATTTGTG#TCTACAGGGC#..(((((((((............#))))))))).	1780	1790	1	-15.9	1	0.0243087	0.588	0	0	-11.4183	9	10	9	3UTR
hsa-miR-10a-5p	NM_152867	MS4A1	TACCCTGTAGATCCGAATTTGTG#TCTACAGGGC#..(((((((((............#))))))))).	1691	1701	1	-15.9	1	0.0243087	0.588	0	0	-11.4183	9	10	9	3UTR
hsa-miR-10a-5p	NM_152890	COL24A1	TACCCTGTAGATCCGAATTTGTG#TATAAATATGGAATTCTTCAGGGTAT#(((((((.(((((((.(((((((#))))))).))))..))).))))))).	5779	5805	1	-20.8	1	0.000196702	0.706	0	0	-6.48426	21	26	7	3UTR
hsa-miR-10a-5p	NM_152903	KBTBD6	TACCCTGTAGATCCGAATTTGTG#CACAGGATCAACAGGGTT#.(((((((.(((((.....((((#))))))))).))))))).	2320	2338	1	-21	1	0.0039259	0.574	0	0	-5.81821	16	18	9	3UTR
hsa-miR-10a-5p	NM_153015	TMEM74	TACCCTGTAGATCCGAATTTGTG#GGATCAGGGGGTC#.(((((.(.(((((.........#)))))).))))).	2488	2501	1	-16.7	0	0.000120588	0.559	0.133328	0.56273	-7.3619	11	13	6	3UTR
hsa-miR-10a-5p	NM_153035	TCEANC2	TACCCTGTAGATCCGAATTTGTG#ACAACTCTTGATGCTACAGGGTT#.((((((((((((.....((((.#)))).....))).))))))))).	6751	6774	1	-18.8	1	0.000427793	0.603	0	0	-5.61866	16	23	9	3UTR
hsa-miR-10a-5p	NM_153209	KIF19	TACCCTGTAGATCCGAATTTGTG#TGGGGTCTAGCAGGGC#..((((((((((((.(.......#).))))))).))))).	3164	3180	1	-19.9	1	2.08962e-05	0.397	0.654332	0.393566	-5.69245	13	16	7	3UTR
hsa-miR-10a-5p	NM_153335	STRADA	TACCCTGTAGATCCGAATTTGTG#TACCTCCCAAAGGTTCTGCAGGGG#..(((((((((.((.........#.)).))))))))).	1357	1381	1	-20.2	1	0.00345538	0.441	0.859787	2.14817	-9.2723	11	14	9	3UTR
hsa-miR-10a-5p	NM_153367	ZCCHC24	TACCCTGTAGATCCGAATTTGTG#GGAGCTGCAGGGTGG#((((((((((.(((.........#))).)))))))))).	2618	2633	1	-22	1	0.00030273	0.441	0.519602	0.726425	-7.73085	13	15	10	3UTR
hsa-miR-10a-5p	NM_153442	GPR26	TACCCTGTAGATCCGAATTTGTG#CATTTGGCCCGGATCTAACATGGCACCTCGTCTCCACAGGGTAG#(((((((((((((((........#.)))))))...................)))))))).	1514	1558	1	-21.3	1	0.000316377	0.471	2.98171	2.71754	-4.17062	15	36	8	3UTR
hsa-miR-10a-5p	NM_153456	HS6ST3	TACCCTGTAGATCCGAATTTGTG#AGAGATGGGCGGTGCTGCAGGGG#..((((((((..(((........#.)))..)))))))).	6649	6672	1	-21.8	1	0.00399888	0.5	0	0	-11.3616	11	15	8	3UTR
hsa-miR-10a-5p	NM_153636	CPNE7	TACCCTGTAGATCCGAATTTGTG#GGGTCTGCGGGGTC#.(((((((((((((.........#))))))))))))).	2364	2378	1	-24.1	1	3.34886e-07	0.279	0	0	-4.76182	13	14	13	3UTR
hsa-miR-10a-5p	NM_153646	SLC24A4	TACCCTGTAGATCCGAATTTGTG#TTGGATTTACAGGT#...(((((((((((((.......#))))))))))))).	8322	8336	1	-19.6	0	0.0018365	0.559	0	0	-6.51454	13	14	13	3UTR
hsa-miR-10a-5p	NM_153647	SLC24A4	TACCCTGTAGATCCGAATTTGTG#TTGGATTTACAGGT#...(((((((((((((.......#))))))))))))).	7723	7737	1	-19.6	0	0.0018365	0.559	0	0	-6.51454	13	14	13	3UTR
hsa-miR-10a-5p	NM_153711	CALHM5	TACCCTGTAGATCCGAATTTGTG#TACAATATCTTTGGGAACTTGGAGGTGCAGGGTC#.((((((((..(((((.(((.(.#.).))).)))))..)))))))).	3422	3456	1	-21	1	0.00365649	0.485	0	0	-7.86061	17	23	8	3UTR
hsa-miR-10a-5p	NM_153713	LIX1L	TACCCTGTAGATCCGAATTTGTG#ACAGGCTATAATTGGCTCTTTTGGATTTGATAGGGG#..(((((((((((((((...((.#.))...))))))))).)))))).	3445	3481	1	-19.7	1	0.00736279	0.603	0	0	-4.957	17	23	9	3UTR
hsa-miR-10a-5p	NM_153812	PHF13	TACCCTGTAGATCCGAATTTGTG#ACAGGCTGGCCTGCCGGTTCCACAGGGTAC#((((((((.((.(((........#.))).)).)))))))).	2241	2271	1	-20	1	0.000278601	0.485	0	0	-8.57382	13	17	8	3UTR
hsa-miR-10a-5p	NM_153815	RASGRF1	TACCCTGTAGATCCGAATTTGTG#GCATTTTCATCCTAGCCCTACTTTGTGCTGGGATCTGAGGGGG#..((((.(((((((.(.......#.).))))))).)))).	4595	4638	1	-18.5	0	4.47235e-05	0.5	0	0	-7.23614	12	16	7	3UTR
hsa-miR-10a-5p	NM_153823	GSG1	TACCCTGTAGATCCGAATTTGTG#TTGGACACAGGGTGG#((((((((.(.(((((.......#)))))))))))))).	2211	2226	1	-17.8	1	6.79973e-05	0.485	0.173994	1.74566	-7.81874	14	15	14	3UTR
hsa-miR-10a-5p	NM_153832	GPR161	TACCCTGTAGATCCGAATTTGTG#CACAGAGGTGGAACAGGGC#..((((((...((((..((((((#))))))..)))))))))).	4467	4486	1	-19.8	1	0.000211941	0.515	0	0	-10.3137	16	19	10	3UTR
hsa-miR-10a-5p	NM_170769	RNF39	TACCCTGTAGATCCGAATTTGTG#GCAGGATCTGGGGGTGG#((((((.(((((((.........#.))))))))))))).	1572	1589	1	-18.5	0	3.53841e-05	0.441	1.85252	1.49077	-6.44976	13	15	13	3UTR
hsa-miR-10a-5p	NM_170782	KCNN3	TACCCTGTAGATCCGAATTTGTG#TTGACTCTGCAGGGTT#.((((((((((..(((.......#)))..)))))))))).	5976	5992	1	-18.3	1	0.000114511	0.559	0	0	-8.42926	13	16	10	3UTR
hsa-miR-10a-5p	NM_170782	KCNN3	TACCCTGTAGATCCGAATTTGTG#CACTGAGAAAGGAGTTTACAGGGA#..((((((((((((...((.(((#))).))....))).))))))))).	6152	6176	1	-19.3	1	0.00243709	0.559	0	0	-5.9255	17	24	9	3UTR
hsa-miR-10a-5p	NM_172000	TEDDM1	TACCCTGTAGATCCGAATTTGTG#TGGGATTTGCGGGA#...(((((((((((.(.......#).))))))))))).	1392	1406	1	-18.1	0	0.00898069	0.471	5.83874	6.03524	-7.24999	12	14	11	3UTR
hsa-miR-10a-5p	NM_172078	CAMK2B	TACCCTGTAGATCCGAATTTGTG#TGGGGCTGCAGGGTGG#((((((((((..(((........#)))..)))))))))).	3439	3455	1	-21	1	5.0954e-05	0.309	1.58134	2.65346	-10.3422	13	16	10	3UTR
hsa-miR-10a-5p	NM_172079	CAMK2B	TACCCTGTAGATCCGAATTTGTG#TGGGGCTGCAGGGTGG#((((((((((..(((........#)))..)))))))))).	3367	3383	1	-21	1	5.0954e-05	0.309	4.68537	5.43586	-10.3422	13	16	10	3UTR
hsa-miR-10a-5p	NM_172080	CAMK2B	TACCCTGTAGATCCGAATTTGTG#TGGGGCTGCAGGGTGG#((((((((((..(((........#)))..)))))))))).	3364	3380	1	-21	1	5.0954e-05	0.309	3.49468	5.02213	-10.3422	13	16	10	3UTR
hsa-miR-10a-5p	NM_172084	CAMK2B	TACCCTGTAGATCCGAATTTGTG#TGGGGCTGCAGGGTGG#((((((((((..(((........#)))..)))))))))).	3160	3176	1	-21	1	5.0954e-05	0.309	0	0	-10.3422	13	16	10	3UTR
hsa-miR-10a-5p	NM_172177	MRPL42	TACCCTGTAGATCCGAATTTGTG#TGGGACTACAGGTGTGC#((((((((((.(((.(.......#).)))))))))).))).	14846	14863	1	-17.5	1	9.31902e-05	0.529	0	0	-7.4978	14	17	10	3UTR
hsa-miR-10a-5p	NM_172367	TRARG1	TACCCTGTAGATCCGAATTTGTG#GCAGGTCAGTACAGAGGTTCTGTCTACAGGGA#..((((((((((..((((((.((#.)).)))))).)))))))))).	2487	2519	1	-23.3	1	4.73185e-05	0.397	0	0	-7.10297	18	22	10	3UTR
hsa-miR-10a-5p	NM_173091	NFATC2	TACCCTGTAGATCCGAATTTGTG#ACAGAGTGACTGGAGCTTGGGGGGATGGACGGGGG#..((((((..((((.........#.))))..)))))).	3314	3349	1	-16.6	1	0.0186346	0.441	0	0	-8.2244	10	14	6	3UTR
hsa-miR-10a-5p	NM_173156	SMG7	TACCCTGTAGATCCGAATTTGTG#TTGGGTTTGCAGGA#...(((((((((((((.......#))))))))))))).	3583	3597	1	-19.5	0	3.23491e-05	0.426	0	0	-6.51454	13	14	13	3UTR
hsa-miR-10a-5p	NM_173344	ST3GAL1	TACCCTGTAGATCCGAATTTGTG#TGGTTCTCTGCAGGGA#..(((((((((.(((........#)))...))))))))).	5377	5393	1	-17.8	1	3.02097e-05	0.515	0	0	-8.53685	12	16	9	3UTR
hsa-miR-10a-5p	NM_173467	MCAT	TACCCTGTAGATCCGAATTTGTG#CACTGGGACTGCGGGTCTGCGGGGC#..(((((((((((((........#.))))))))))))).	1929	1954	1	-25	1	1.89023e-06	0.324	0	0	-5.19005	13	15	13	3UTR
hsa-miR-10a-5p	NM_173478	CNTD1	TACCCTGTAGATCCGAATTTGTG#CATTAGTAACTGAGATCTGAGTTAAGTAAGTTCGGGGCAGGGA#..((((((...((((((((((..#.)))))))))))))))).	2616	2659	1	-20.6	1	0.00115109	0.559	4.87848	4.24194	-10.0807	16	18	16	3UTR
hsa-miR-10a-5p	NM_173483	CYP4F22	TACCCTGTAGATCCGAATTTGTG#TGGATCGTAGGGTT#.((((((..((((((........#)))))).)))))).	2320	2334	1	-16.8	1	6.53865e-05	0.441	0	0	-7.3964	12	14	6	3UTR
hsa-miR-10a-5p	NM_173488	SLCO6A1	TACCCTGTAGATCCGAATTTGTG#GGATTTACTGGGA#..(((.((((((((.........#)))))))).))).	2547	2560	1	-17.1	0	0.00353684	0.809	0	0	-7.82646	11	13	8	3UTR
hsa-miR-10a-5p	NM_173562	KCTD20	TACCCTGTAGATCCGAATTTGTG#TGGATGACAGGGC#..((((((..(((((........#))))).)))))).	5051	5064	1	-15.9	1	3.50763e-06	0.515	0	0	-7.48895	11	13	6	3UTR
hsa-miR-10a-5p	NM_173587	RCOR2	TACCCTGTAGATCCGAATTTGTG#ATAAGTCTGGGGTGAGGTGGGGAGGGAGGCTGCAGGGG#..((((((((.(((.........#.)))..)))))))).	2676	2714	1	-19.3	1	0.00547129	0.338	0	0	-8.75027	11	15	8	3UTR
hsa-miR-10a-5p	NM_173595	ANKRD52	TACCCTGTAGATCCGAATTTGTG#GGGTCTGCCTTGGGGG#..((((((((((((.........#))))))))...)))).	7250	7266	1	-18.4	1	2.72294e-05	0.368	0	0	-5.9255	12	16	8	3UTR
hsa-miR-10a-5p	NM_173615	VWA3A	TACCCTGTAGATCCGAATTTGTG#GGATGAGACTGGTGTCCCAGGATCTGCAGGT#...(((((((((((.........#.))))))))))).	4176	4207	1	-20.6	0	4.81232e-05	0.426	0	0	-7.48304	11	13	11	3UTR
hsa-miR-10a-5p	NM_173642	RIMKLA	TACCCTGTAGATCCGAATTTGTG#GGGTCTCAGGGG#..(((((.((((((.........#))))))))))).	9307	9319	1	-19.3	0	0.00307165	0.544	0	0	-8.23913	11	12	11	3UTR
hsa-miR-10a-5p	NM_173653	SLC9A9	TACCCTGTAGATCCGAATTTGTG#ACAGCTGTGCTGGGTCTTCAGGGC#..(((((.(((((((........#.))))))).))))).	2371	2395	1	-19.2	0	3.41069e-06	0.382	0	0	-7.50368	12	15	7	3UTR
hsa-miR-10a-5p	NM_173658	ZNF660	TACCCTGTAGATCCGAATTTGTG#GGATCTGCAGA#....((((((((((.........#)))))))))).	2142	2153	1	-18.1	0	0.00245702	0.529	0	0	-10.5151	10	11	10	3UTR
hsa-miR-10a-5p	NM_173809	BLOC1S2	TACCCTGTAGATCCGAATTTGTG#GGATTTGGGGGGA#..((((.(((((((.........#))))))).)))).	1231	1244	1	-17.8	0	5.16081e-06	0.574	0	0	-7.46919	11	13	7	3UTR
hsa-miR-10a-5p	NM_173825	RABL3	TACCCTGTAGATCCGAATTTGTG#GGTCTAACAGGGTGT#(((((((((((((..........#)))))).))))))).	4272	4287	1	-17.9	1	0.0247993	0.721	0	0	-5.76291	13	15	7	3UTR
hsa-miR-10a-5p	NM_173831	ZNF707	TACCCTGTAGATCCGAATTTGTG#CACCTGGAGTTGGGAGATCAAGTTGGGTCTCAGGGC#..(((((.((((((.((((((..#.))))))))))))))))).	2047	2083	1	-22	0	0.000875624	0.441	0.0527322	0.121238	-8.00609	17	19	17	3UTR
hsa-miR-10a-5p	NM_173851	SLC30A8	TACCCTGTAGATCCGAATTTGTG#GCTCATCTCTCTGTATTCCCTGTTTTGGATCACAGGGC#..((((((.((((((((......#.)))))))))))))).	5146	5184	1	-21.4	1	0.000134241	0.632	0	0	-6.01339	14	16	14	3UTR
hsa-miR-10a-5p	NM_173854	SLC41A1	TACCCTGTAGATCCGAATTTGTG#GCAGAGGAGGACTGTAGGGTGA#((((((((((.(((...(((((.#)))))...))))))))))))).	4761	4783	1	-21	1	0.0182837	0.471	0	0	-7.73085	18	22	13	3UTR
hsa-miR-10a-5p	NM_174894	TRAPPC5	TACCCTGTAGATCCGAATTTGTG#GGAACTGCAGGGA#..((((((((.(((.........#))).)))))))).	3444	3457	1	-19.6	1	0.00639398	0.471	0	0	-8.75027	11	13	8	3UTR
hsa-miR-10a-5p	NM_174911	LRATD2	TACCCTGTAGATCCGAATTTGTG#CGTTTCTACAGGGTAC#(((((((((((..((........#))..))))))))))).	4170	4186	1	-20.9	1	0.0183289	0.574	0	0	-8.80656	13	16	11	3UTR
hsa-miR-10a-5p	NM_174953	ATP2A3	TACCCTGTAGATCCGAATTTGTG#CACAGGTTCTGGGCGGCCAGTGAGAGAAACGCAGTGGGGGAGGCAGGGA#..((((((...((((((((((((#)))))))))...........................)))...)))))).	4675	4724	1	-19.7	1	0.00771932	0.368	0	0	-10.0807	18	49	9	3UTR
hsa-miR-10a-5p	NM_174956	ATP2A3	TACCCTGTAGATCCGAATTTGTG#CACAGGTTCTGGGCGGCCAGTGAGAGAAACGCAGTGGGGGAGGCAGGGA#..((((((...((((((((((((#)))))))))...........................)))...)))))).	4617	4666	1	-19.7	1	0.00771932	0.368	0.478598	0.627839	-10.0807	18	49	9	3UTR
hsa-miR-10a-5p	NM_174957	ATP2A3	TACCCTGTAGATCCGAATTTGTG#CACAGGTTCTGGGCGGCCAGTGAGAGAAACGCAGTGGGGGAGGCAGGGA#..((((((...((((((((((((#)))))))))...........................)))...)))))).	4513	4562	1	-19.7	1	0.00771932	0.368	0	0	-10.0807	18	49	9	3UTR
hsa-miR-10a-5p	NM_175063	EMC10	TACCCTGTAGATCCGAATTTGTG#TGGGATTACAGGGG#..((((((.(((((.(.......#).))))))))))).	8901	8915	1	-17.5	1	1.89998e-05	0.441	0	0	-6.74884	12	14	11	3UTR
hsa-miR-10a-5p	NM_175709	CBX7	TACCCTGTAGATCCGAATTTGTG#CAGAGATAGGGATGGGTTGGGGGCGGGGTAA#((((((((...(((.(((((((.#.))))))).))))))))))).	1047	1078	1	-19.4	1	0.0128583	0.544	0.196048	0.554793	-9.79669	18	21	11	3UTR
hsa-miR-10a-5p	NM_175769	TCF23	TACCCTGTAGATCCGAATTTGTG#AGGAACAGGATGGCAGGGTGG#((((((((..((((.........#.)))).)))))))).	3908	3929	1	-18.3	1	0.0127931	0.397	-0.895986	0.117437	-7.20497	12	15	8	3UTR
hsa-miR-10a-5p	NM_175885	FAM181B	TACCCTGTAGATCCGAATTTGTG#GGGCTCTGCAGGGA#..((((((((((((.........#))).))))))))).	2692	2706	1	-19.9	1	8.66522e-05	0.485	1.40054	1.18531	-5.9255	12	14	9	3UTR
hsa-miR-10a-5p	NM_175929	FGF14	TACCCTGTAGATCCGAATTTGTG#CACAATGAAGATTCCATGCAAAATGTTCAATATTGGATCTAAAGGGG#..((((.(((((((((..(((..#.)))..))))))))).)))).	2666	2713	1	-21	0	0.00186807	0.676	1.75839	1.87034	-6.50069	16	21	9	3UTR
hsa-miR-10a-5p	NM_175932	PSMD13	TACCCTGTAGATCCGAATTTGTG#CACAGGGAGGAGGCTTCTTTGTGGGTCTCTCCTGCAGAGGGTGGGGGTCTCAGGGTC#.((((((.((((((...(((((.#.)))))......)))))))))))).	1384	1441	1	-22.1	1	0.000349715	0.426	0	0	-7.07546	17	25	12	3UTR
hsa-miR-10a-5p	NM_176805	MRPS11	TACCCTGTAGATCCGAATTTGTG#TGGATCTGGAGGGG#..((((.((((((((........#)))))))).)))).	2656	2670	1	-20.9	0	0.00100465	0.412	0	0	-6.73374	12	14	8	3UTR
hsa-miR-10a-5p	NM_176805	MRPS11	TACCCTGTAGATCCGAATTTGTG#GGAGCTACAGGGG#..((((((((.(((.........#))).)))))))).	709	722	1	-20.1	1	4.9252e-07	0.426	3.86521	2.52082	-8.75027	11	13	8	3UTR
hsa-miR-10a-5p	NM_176818	GATC	TACCCTGTAGATCCGAATTTGTG#ACTGGAAAGGATCTCAGGGG#..(((((.((((((.........#.))))))))))).	2977	2997	1	-19.6	0	1.77671e-05	0.515	0	0	-8.23913	11	13	11	3UTR
hsa-miR-10a-5p	NM_176825	SULT1C2	TACCCTGTAGATCCGAATTTGTG#GCTTTTTGTTGGATTTCGTAGGGTAT#(((((((.((((((((.......#.))))))))..))))))).	2260	2286	1	-17.2	1	0.00242069	0.706	0.363614	0.456745	-6.25121	15	19	8	3UTR
hsa-miR-10a-5p	NM_178013	PRIMA1	TACCCTGTAGATCCGAATTTGTG#CGGAGACAGGGTGA#((((((((...((((........#)))).)))))))).	1799	1813	1	-17.9	1	3.58978e-06	0.456	4.81017	2.70258	-9.29429	12	14	8	3UTR
hsa-miR-10a-5p	NM_178229	IQGAP3	TACCCTGTAGATCCGAATTTGTG#TGGGTCACTAGGGTAT#((((((((.((((((........#)))))))).)))))).	5580	5596	1	-17.3	1	0.000599894	0.588	0	0	-5.22701	14	16	8	3UTR
hsa-miR-10a-5p	NM_178310	SNAI3	TACCCTGTAGATCCGAATTTGTG#TGGGGTCTCAGGGC#..(((((.((((((.(.......#).))))))))))).	1674	1688	1	-18.8	0	3.32373e-09	0.353	0	0	-8.00609	12	14	11	3UTR
hsa-miR-10a-5p	NM_178554	KY	TACCCTGTAGATCCGAATTTGTG#TTGGGCTACAGAGGTGA#((((((((((.(((((.......#))))))))))).)))).	3655	3672	1	-18.5	1	4.77613e-05	0.382	0	0	-6.76235	15	17	11	3UTR
hsa-miR-10a-5p	NM_178557	NAT8L	TACCCTGTAGATCCGAATTTGTG#GGGTGTGCGGGGTGG#(((((((((.((((.........#)))).))))))))).	3330	3345	1	-21.6	1	0.0038072	0.368	0	0	-6.14858	13	15	9	3UTR
hsa-miR-10a-5p	NM_178568	RTN4RL1	TACCCTGTAGATCCGAATTTGTG#ACAAGTGGAAGATCTGCTGGGTT#.((((.(((((((...((((((.#))))))....))))))).)))).	1867	1890	1	-20.8	0	0.00026675	0.574	0.343628	0.242203	-7.51962	17	23	7	3UTR
hsa-miR-10a-5p	NM_178578	PSMF1	TACCCTGTAGATCCGAATTTGTG#TGGGTTTAGAGGGA#..((((.((((((((........#)))))))).)))).	5404	5418	1	-17.5	0	0.00955015	0.485	0	0	-6.73374	12	14	8	3UTR
hsa-miR-10a-5p	NM_178820	FBXO27	TACCCTGTAGATCCGAATTTGTG#CACAGCGAGACTCCGTCTCAAAAAGAAAAAGTTTGGATCAGGCAGGGTGG#((((((((.(((((((((((...#.)))))))))))..)))))))).	1776	1826	1	-27.1	1	0.0010515	0.515	0	0	-4.99396	19	23	11	3UTR
hsa-miR-10a-5p	NM_178833	SLC9B2	TACCCTGTAGATCCGAATTTGTG#ATAAGTGCTATTATGCAGGAACTACAGGGC#..((((((((.(((.........#.))).)))))))).	4481	4511	1	-19.3	1	0.00147911	0.529	0	0	-8.75027	11	14	8	3UTR
hsa-miR-10a-5p	NM_181354	OXR1	TACCCTGTAGATCCGAATTTGTG#TACATATGATCTGCAGGT#...((((((((((..........#.)))))))))).	3333	3351	1	-16.7	0	0.00310803	0.662	1.14163	1.21723	-8.33988	10	12	10	3UTR
hsa-miR-10a-5p	NM_181357	DCAF11	TACCCTGTAGATCCGAATTTGTG#TGGGTCTTTAGGGTAG#(((((((.(((((((........#))))))).))))))).	2241	2257	1	-20.2	1	0.00104996	0.471	0	0	-6.48426	14	16	7	3UTR
hsa-miR-10a-5p	NM_181466	EIF6	TACCCTGTAGATCCGAATTTGTG#CACATTCCGCCCAATCTGTACCGGATGCTGGCAGGGA#..(((((((((((((........#.))))).))).))))).	789	826	1	-18.9	1	0.000848736	0.382	0	0	-5.19005	13	17	5	3UTR
hsa-miR-10a-5p	NM_181578	RFC5	TACCCTGTAGATCCGAATTTGTG#TTGGATGACAGGGA#..((((((..((((((.......#)))))).)))))).	1806	1820	1	-17.2	1	0.000112389	0.603	0	0	-7.2559	12	14	6	3UTR
hsa-miR-10a-5p	NM_181714	LCA5	TACCCTGTAGATCCGAATTTGTG#ATGACCTTGGATCATGCTGGGTAT#(((((.((((((((((.......#.))))))).))).))))).	3822	3846	1	-19.9	0	0.000106254	0.632	0.535549	-0.0640973	-5.83853	15	19	7	3UTR
hsa-miR-10a-5p	NM_181724	TMEM119	TACCCTGTAGATCCGAATTTGTG#CGGCCCAAACTACTTTTTAAAACAGCTACAGGGTAA#((((((((((.............#.)))))))))).	2094	2130	1	-17.4	1	0.00359876	0.529	0	0	-13.2236	10	12	10	3UTR
hsa-miR-10a-5p	NM_181780	BTLA	TACCCTGTAGATCCGAATTTGTG#TAGAAATGTTCATGTTAGTGCTTGGGTCTTAAGGGTC#.(((((..((((((((.......#.))))))))..))))).	1092	1129	1	-19.8	0	0.000199972	0.676	0	0	-7.65065	13	17	8	3UTR
hsa-miR-10a-5p	NM_181828	NF2	TACCCTGTAGATCCGAATTTGTG#GGGTCTACAGGGTGG#((((((((((((((.........#)))))))))))))).	3934	3949	1	-26.1	1	2.56905e-06	0.412	0	0	-4.90607	14	15	14	3UTR
hsa-miR-10a-5p	NM_181829	NF2	TACCCTGTAGATCCGAATTTGTG#GGGTCTACAGGGTGG#((((((((((((((.........#)))))))))))))).	3937	3952	1	-26.1	1	2.56905e-06	0.412	0	0	-4.90607	14	15	14	3UTR
hsa-miR-10a-5p	NM_181830	NF2	TACCCTGTAGATCCGAATTTGTG#GGGTCTACAGGGTGG#((((((((((((((.........#)))))))))))))).	3811	3826	1	-26.1	1	2.56905e-06	0.412	0	0	-4.90607	14	15	14	3UTR
hsa-miR-10a-5p	NM_181833	NF2	TACCCTGTAGATCCGAATTTGTG#GGGTCTACAGGGTGG#((((((((((((((.........#)))))))))))))).	2725	2740	1	-26.1	1	2.56905e-06	0.412	0	0	-4.90607	14	15	14	3UTR
hsa-miR-10a-5p	NM_181838	UBE2D2	TACCCTGTAGATCCGAATTTGTG#ATTTGGATGTAAGGGTGA#((((((.((.((((((((.....#)))))))).)))))))).	1815	1833	1	-18.3	0	0.00178867	0.676	0.802716	0.57548	-6.72377	16	18	8	3UTR
hsa-miR-10a-5p	NM_181839	PKIA	TACCCTGTAGATCCGAATTTGTG#TCTACAGGGC#..(((((((((............#))))))))).	1995	2005	1	-15.9	1	0.000994942	0.559	0	0	-11.4183	9	10	9	3UTR
hsa-miR-10a-5p	NM_181861	APAF1	TACCCTGTAGATCCGAATTTGTG#TGGGACTACAGGTGTGC#((((((((((.(((.(.......#).)))))))))).))).	5034	5051	1	-17.5	1	5.7053e-06	0.485	0	0	-7.4978	14	17	10	3UTR
hsa-miR-10a-5p	NM_181868	APAF1	TACCCTGTAGATCCGAATTTGTG#TGGGACTACAGGTGTGC#((((((((((.(((.(.......#).)))))))))).))).	4905	4922	1	-17.5	1	5.7053e-06	0.485	0	0	-7.4978	14	17	10	3UTR
hsa-miR-10a-5p	NM_182526	TMEM229B	TACCCTGTAGATCCGAATTTGTG#CACGGGATCTACAGGT#...(((((((((((.........#.))))))))))).	3221	3237	1	-20.8	0	2.18039e-05	0.456	0	0	-7.48304	11	13	11	3UTR
hsa-miR-10a-5p	NM_182614	TMEM255B	TACCCTGTAGATCCGAATTTGTG#CACAGGAATAACCCTCCTTCCCCTCATGTCAGCCCTCGGTCGCAGGGTGC#((((((((.((.((((.......#.)))))))))))))).	3396	3446	1	-19.4	1	2.68746e-05	0.324	0	0	-8.34077	14	16	14	3UTR
hsa-miR-10a-5p	NM_182623	FAM131C	TACCCTGTAGATCCGAATTTGTG#GCAGGGCATCCCTTGACCCCTCGGGTAGGCACAGGGTAG#((((((((..((((((.......#.))))))....)))))))).	1139	1178	1	-20.4	1	0.000198768	0.324	3.13664	2.48634	-6.23647	14	20	8	3UTR
hsa-miR-10a-5p	NM_182643	DLC1	TACCCTGTAGATCCGAATTTGTG#TACTGGCTCTGATCCACAGGGTT#.(((((((.((((.((.......#.)).)))).))))))).	5777	5800	1	-18.2	1	0.00106326	0.603	0	0	-5.70655	13	17	7	3UTR
hsa-miR-10a-5p	NM_182757	RNF144B	TACCCTGTAGATCCGAATTTGTG#GGAAGTGTGGGTCTACATAGGGA#..(((((((((((((.((((.(.#).)))).))))))))))..))).	4245	4268	1	-19.9	1	0.00143375	0.603	0	0	-5.19005	18	23	10	3UTR
hsa-miR-10a-5p	NM_182763	MCL1	TACCCTGTAGATCCGAATTTGTG#TGGGTTTATAGGGG#..(((((((((((((........#))))))))))))).	3347	3361	1	-19.7	1	0.40321	0.426	0	0	-5.19005	13	14	13	3UTR
hsa-miR-10a-5p	NM_182764	ELMO2	TACCCTGTAGATCCGAATTTGTG#CAAGTCCTGCCCTCTTAAGTCTCCAGGAACGCTGCAGGGA#..((((((((.(((.........#.)))...)))))))).	2925	2965	1	-17.5	1	4.56714e-06	0.412	0.659863	0.493228	-8.75027	11	16	8	3UTR
hsa-miR-10a-5p	NM_182847	ASIC4	TACCCTGTAGATCCGAATTTGTG#GAAGGTGGGTAGGGCTACAGGGG#..((((((((.(((.........#.))))))))))).	2172	2195	1	-18.8	1	0.000345261	0.426	0	0	-8.75027	11	13	11	3UTR
hsa-miR-10a-5p	NM_182969	XRRA1	TACCCTGTAGATCCGAATTTGTG#TGGGTGCACAGGGC#..((((((..(((((........#)))))..)))))).	2831	2845	1	-16.7	1	0.000369583	0.441	0	0	-7.48895	11	14	6	3UTR
hsa-miR-10a-5p	NM_183228	IKZF3	TACCCTGTAGATCCGAATTTGTG#ACAGAATGTGGTTTGGGGCTCAGGGTGG#(((((((.((..(((((((....#.)))))))..))))))))).	9250	9278	1	-19.9	1	0.00696143	0.368	0	0	-12.4228	16	20	9	3UTR
hsa-miR-10a-5p	NM_183228	IKZF3	TACCCTGTAGATCCGAATTTGTG#GAATTTGGAAGCAGGGA#..((((((...(((((((((...#))))))))).)))))).	4337	4354	1	-19.4	1	0.146852	0.588	0.104979	0.040546	-10.0807	15	17	9	3UTR
hsa-miR-10a-5p	NM_183229	IKZF3	TACCCTGTAGATCCGAATTTGTG#GAATTTGGAAGCAGGGA#..((((((...(((((((((...#))))))))).)))))).	4388	4405	1	-19.4	1	0.146852	0.588	-0.797658	0.27926	-10.0807	15	17	9	3UTR
hsa-miR-10a-5p	NM_183230	IKZF3	TACCCTGTAGATCCGAATTTGTG#GAATTTGGAAGCAGGGA#..((((((...(((((((((...#))))))))).)))))).	4388	4405	1	-19.4	1	0.146852	0.588	-0.797658	0.27926	-10.0807	15	17	9	3UTR
hsa-miR-10a-5p	NM_183231	IKZF3	TACCCTGTAGATCCGAATTTGTG#ACAGAATGTGGTTTGGGGCTCAGGGTGG#(((((((.((..(((((((....#.)))))))..))))))))).	9133	9161	1	-19.9	1	0.00696143	0.368	0	0	-12.4228	16	20	9	3UTR
hsa-miR-10a-5p	NM_183231	IKZF3	TACCCTGTAGATCCGAATTTGTG#GAATTTGGAAGCAGGGA#..((((((...(((((((((...#))))))))).)))))).	4220	4237	1	-19.4	1	0.146852	0.588	0	0	-10.0807	15	17	9	3UTR
hsa-miR-10a-5p	NM_183232	IKZF3	TACCCTGTAGATCCGAATTTGTG#ACAGAATGTGGTTTGGGGCTCAGGGTGG#(((((((.((..(((((((....#.)))))))..))))))))).	9184	9212	1	-19.9	1	0.00696143	0.368	0	0	-12.4228	16	20	9	3UTR
hsa-miR-10a-5p	NM_183232	IKZF3	TACCCTGTAGATCCGAATTTGTG#GAATTTGGAAGCAGGGA#..((((((...(((((((((...#))))))))).)))))).	4271	4288	1	-19.4	1	0.146852	0.588	0	0	-10.0807	15	17	9	3UTR
hsa-miR-10a-5p	NM_183243	IMPDH1	TACCCTGTAGATCCGAATTTGTG#CACAGATTTGCACTACGGGT#...(((((((...((((((((((#))))))))))..))))))).	1858	1878	1	-19.7	0	0.0271525	0.456	0	0	-13.9752	17	20	10	3UTR
hsa-miR-10a-5p	NM_183353	RLIM	TACCCTGTAGATCCGAATTTGTG#TTCAGATCTGCAGGGTAG#(((((((((((((.(((......#))).))))))))))))).	4282	4300	1	-24.9	1	0.000948501	0.662	0	0	-4.79441	16	18	13	3UTR
hsa-miR-10a-5p	NM_194255	SLC19A1	TACCCTGTAGATCCGAATTTGTG#CACAGAACGAATGACTCGGGTTGATGTTGCCGGATCTCAGGGG#..(((((.(((((((........#.)))))))))))).	3992	4035	1	-22.1	0	0.000623826	0.441	0	0	-7.50368	12	14	12	3UTR
hsa-miR-10a-5p	NM_194441	BTN3A1	TACCCTGTAGATCCGAATTTGTG#CACCTGAGAATGGATTCTGGACTATGGGGC#..((((((((.(((((((((((.#.)))))))).))))))))))).	1897	1927	1	-20.8	1	0.00413693	0.559	0	0	-7.78178	19	22	11	3UTR
hsa-miR-10a-5p	NM_197960	DPP8	TACCCTGTAGATCCGAATTTGTG#GCAGGGGTCTACGGTTTGTGGTAG#((((((((((((((.........#.)))))))))).....)))).	3007	3031	1	-18.3	1	0.000551939	0.544	0	0	-4.90607	14	21	10	3UTR
hsa-miR-10a-5p	NM_197961	DPP8	TACCCTGTAGATCCGAATTTGTG#GCAGGGGTCTACGGTTTGTGGTAG#((((((((((((((.........#.)))))))))).....)))).	2989	3013	1	-18.3	1	0.000551939	0.544	0	0	-4.90607	14	21	10	3UTR
hsa-miR-10a-5p	NM_197972	NME7	TACCCTGTAGATCCGAATTTGTG#CATTTAACACCAGTCTATGGGGTAC#((((((((((((...........#.)))))))))))).	1369	1394	1	-16.6	1	5.56357e-05	0.662	1.64518	1.54689	-7.05204	12	14	12	3UTR
hsa-miR-10a-5p	NM_197974	BTN3A3	TACCCTGTAGATCCGAATTTGTG#CACAGGAAGAGCCCACATGTAGCCCTGAGGTTTCCTTCCCAGGACAGCTGCAGGGTAG#((((((((((.(((.........#.)))...)))))))))).	2267	2325	1	-20.2	1	0.000468423	0.5	0	0	-7.73085	13	18	10	3UTR
hsa-miR-10a-5p	NM_198120	EBAG9	TACCCTGTAGATCCGAATTTGTG#TGGGTCTGTAGGGG#..(((((((((((((........#))))))))))))).	1905	1919	1	-19.3	1	0.000401558	0.676	0	0	-5.19005	13	14	13	3UTR
hsa-miR-10a-5p	NM_198271	LMOD3	TACCCTGTAGATCCGAATTTGTG#TTTGGAGTATTCTTTCTATAGGGG#..(((((((((((((((......#))))))........))))))))).	2494	2518	1	-18.1	1	0.000331179	0.515	-0.067186	0.0359794	-4.957	15	24	9	3UTR
hsa-miR-10a-5p	NM_198400	NEDD4	TACCCTGTAGATCCGAATTTGTG#GCAAATTCATATTTGCAATGGGTAA#((((((((((((..((((((((.#))))))))..)))))))..))))).	4744	4769	1	-20.5	1	0.00202495	0.662	1.2292	1.88828	-6.08354	20	25	8	3UTR
hsa-miR-10a-5p	NM_198449	EMB	TACCCTGTAGATCCGAATTTGTG#ATTCTGGTCTCAGGGC#..(((((.(((((.((((.....#)))).)))))))))).	2652	2668	1	-17.3	0	9.57936e-05	0.765	0.269213	0.207546	-8.12748	14	16	10	3UTR
hsa-miR-10a-5p	NM_198459	DENND2C	TACCCTGTAGATCCGAATTTGTG#TACAGATGTGGGTCCAGGGA#..(((((..((((((.(((((((#))))))).))))))))))).	5254	5274	1	-20.9	0	0.000632274	0.632	0	0	-8.56007	18	20	11	3UTR
hsa-miR-10a-5p	NM_198461	LONRF2	TACCCTGTAGATCCGAATTTGTG#GGGTCTGCGGGA#...(((((((((((.........#))))))))))).	9427	9439	1	-20.1	0	3.79767e-05	0.456	0.0205423	0.0214621	-7.48304	11	12	11	3UTR
hsa-miR-10a-5p	NM_198461	LONRF2	TACCCTGTAGATCCGAATTTGTG#TAGATTTGGATTTGGGGTAT#((((((..(((((((((((((..#))))))))))))))))))).	9099	9119	1	-20.8	0	0.00162214	0.574	-0.0389411	0.0973844	-7.7949	19	20	19	3UTR
hsa-miR-10a-5p	NM_198461	LONRF2	TACCCTGTAGATCCGAATTTGTG#CGGGTCGTTAGGGTGG#(((((((..((((((........#))))))..))))))).	7218	7234	1	-19.9	1	0.000169516	0.426	0.223642	-0.0495924	-7.54065	13	16	7	3UTR
hsa-miR-10a-5p	NM_198501	SMTNL2	TACCCTGTAGATCCGAATTTGTG#TCGGCTTTACAGGGTT#.((((((((((.((((.......#)))).)))))))))).	1427	1443	1	-21.5	1	0.000970294	0.618	0	0	-7.14013	14	16	10	3UTR
hsa-miR-10a-5p	NM_198510	ITIH6	TACCCTGTAGATCCGAATTTGTG#CACAGATATGGATGGATAGAGGGA#..((((.((.(((((.(((((((#))))))).)))))...)).)))).	4816	4840	1	-19.7	0	0.0309203	0.574	1.30301	1.00186	-7.97624	18	24	7	3UTR
hsa-miR-10a-5p	NM_198515	CCDC172	TACCCTGTAGATCCGAATTTGTG#GGAGGTGATTGGGTCATGGGGGTGG#((((((...(((((((.......#.)))))))...)))))).	1404	1429	1	-18	0	0.000955731	0.485	0	0	-8.85129	13	18	7	3UTR
hsa-miR-10a-5p	NM_198539	ZNF568	TACCCTGTAGATCCGAATTTGTG#CAAAGTGCTGGGGTTTACAGGC#...(((((((((((.(.......#.).))))))))))).	3250	3272	1	-17.6	0	1.68075e-05	0.456	0	0	-7.24999	12	15	11	3UTR
hsa-miR-10a-5p	NM_198568	GJB7	TACCCTGTAGATCCGAATTTGTG#TCTGCAGGGA#..(((((((((............#))))))))).	1600	1610	1	-15.9	1	0.00364122	0.456	0	0	-11.4183	9	10	9	3UTR
hsa-miR-10a-5p	NM_198887	NUP43	TACCCTGTAGATCCGAATTTGTG#GCAAAATTTTAGTATCAGAAAATACGAGATTTGCAGGGG#..(((((((((((((.((((...#.)))).)).))))))))))).	1241	1280	1	-21.4	1	0.00134012	0.676	0	0	-5.19005	17	21	11	3UTR
hsa-miR-10a-5p	NM_198904	GABRG2	TACCCTGTAGATCCGAATTTGTG#GGGTTTGGAAATGGAGGGA#..((((.((..(((((((((...#)))))))))..)).)))).	2340	2359	1	-17.8	0	0.0236873	0.603	0	0	-10.568	15	19	9	3UTR
hsa-miR-10a-5p	NM_198993	STAC2	TACCCTGTAGATCCGAATTTGTG#GGCTCTGCAGGGG#..(((((((((.((.........#)).))))))))).	2910	2923	1	-20.1	1	2.23824e-06	0.368	0	0	-9.2723	11	13	9	3UTR
hsa-miR-10a-5p	NM_199001	CYSRT1	TACCCTGTAGATCCGAATTTGTG#GGACATGCGGGGTGG#(((((((((..(((.........#)))..))))))))).	574	589	1	-19.1	1	3.57712e-07	0.353	0	0	-8.97335	12	15	9	3UTR
hsa-miR-10a-5p	NM_199129	PEDS1	TACCCTGTAGATCCGAATTTGTG#CAGGGCTGAAAAATGTCCATCTGGATTTGCAGGGTT#.((((((((((((((........#.)))))))))))))).	3970	4006	1	-23	1	0.000384811	0.515	0	0	-4.02637	14	16	14	3UTR
hsa-miR-10a-5p	NM_199287	CCDC137	TACCCTGTAGATCCGAATTTGTG#GGGCTCTGCAGGGG#..((((((((((((.........#))).))))))))).	1336	1350	1	-20.4	1	9.49478e-06	0.324	0	0	-5.9255	12	14	9	3UTR
hsa-miR-10a-5p	NM_199334	THRA	TACCCTGTAGATCCGAATTTGTG#GGGAGGAGCCCCTACCCCTTCTCCTGGTGGCGGGTCTGCAGGGC#..(((((((((((((........#.))))))))))))).	4399	4443	1	-25.7	1	1.03865e-05	0.324	0	0	-5.19005	13	15	13	3UTR
hsa-miR-10a-5p	NM_199344	SFT2D2	TACCCTGTAGATCCGAATTTGTG#TCTTTTGGAAGCTTCTTCCTGGATCTGCAGGA#...((((((((((((........#.)))))))))))).	1875	1907	1	-21.6	0	2.11273e-06	0.5	0	0	-6.74759	12	14	12	3UTR
hsa-miR-10a-5p	NM_199351	ILDR2	TACCCTGTAGATCCGAATTTGTG#CAGACATGGACTACGGGGA#..((((((((.((((..((((..#))))..)))))))))))).	2224	2243	1	-19.6	1	0.00890823	0.544	0	0	-8.01482	16	19	12	3UTR
hsa-miR-10a-5p	NM_199359	TPD52L2	TACCCTGTAGATCCGAATTTGTG#CAGCCTCTCTCGCACACCGGGGCCCTGCATGTCAGATGGCGTGGTCTGCAGGGG#..(((((((((((((.(((((..#.)))))..)).))))))))))).	1837	1891	1	-25	1	4.4035e-06	0.353	0	0	-5.19005	18	23	11	3UTR
hsa-miR-10a-5p	NM_199360	TPD52L2	TACCCTGTAGATCCGAATTTGTG#CAGCCTCTCTCGCACACCGGGGCCCTGCATGTCAGATGGCGTGGTCTGCAGGGG#..(((((((((((((.(((((..#.)))))..)).))))))))))).	1966	2020	1	-25	1	4.4035e-06	0.353	0	0	-5.19005	18	23	11	3UTR
hsa-miR-10a-5p	NM_199361	TPD52L2	TACCCTGTAGATCCGAATTTGTG#CAGCCTCTCTCGCACACCGGGGCCCTGCATGTCAGATGGCGTGGTCTGCAGGGG#..(((((((((((((.(((((..#.)))))..)).))))))))))).	1906	1960	1	-25	1	4.4035e-06	0.353	0	0	-5.19005	18	23	11	3UTR
hsa-miR-10a-5p	NM_199362	TPD52L2	TACCCTGTAGATCCGAATTTGTG#CAGCCTCTCTCGCACACCGGGGCCCTGCATGTCAGATGGCGTGGTCTGCAGGGG#..(((((((((((((.(((((..#.)))))..)).))))))))))).	1939	1993	1	-25	1	4.4035e-06	0.353	0	0	-5.19005	18	23	11	3UTR
hsa-miR-10a-5p	NM_199363	TPD52L2	TACCCTGTAGATCCGAATTTGTG#CAGCCTCTCTCGCACACCGGGGCCCTGCATGTCAGATGGCGTGGTCTGCAGGGG#..(((((((((((((.(((((..#.)))))..)).))))))))))).	1879	1933	1	-25	1	4.4035e-06	0.353	0	0	-5.19005	18	23	11	3UTR
hsa-miR-10a-5p	NM_201274	MPRIP	TACCCTGTAGATCCGAATTTGTG#TCGGGTCTAAGAAGTAGAGCCCCGGGGTAG#((((((((((((((((.......#))))))))).............))))))).	11007	11037	1	-21.2	1	0.000897488	0.353	0	0	-3.93757	16	30	9	3UTR
hsa-miR-10a-5p	NM_201441	TEAD4	TACCCTGTAGATCCGAATTTGTG#ACGGGGACGTGGGGAGGGGACCTGCAGGGG#..((((((((.(((.........#.))).)))))))).	1428	1458	1	-20	1	1.1076e-05	0.324	0	0	-8.75027	11	14	8	3UTR
hsa-miR-10a-5p	NM_201443	TEAD4	TACCCTGTAGATCCGAATTTGTG#ACGGGGACGTGGGGAGGGGACCTGCAGGGG#..((((((((.(((.........#.))).)))))))).	1230	1260	1	-20	1	1.1076e-05	0.324	-0.0362303	0.449586	-8.75027	11	14	8	3UTR
hsa-miR-10a-5p	NM_201559	FOXO3	TACCCTGTAGATCCGAATTTGTG#CGGTTCTGAGTCAGGGTGA#(((((((((((.(((........#))).))))...))))))).	3070	3089	1	-18	1	0.000788819	0.382	0	0	-7.51743	14	19	7	3UTR
hsa-miR-10a-5p	NM_201568	SMG7	TACCCTGTAGATCCGAATTTGTG#TTGGGTTTGCAGGA#...(((((((((((((.......#))))))))))))).	3445	3459	1	-19.5	0	3.23491e-05	0.426	0	0	-6.51454	13	14	13	3UTR
hsa-miR-10a-5p	NM_201591	GPM6A	TACCCTGTAGATCCGAATTTGTG#TACAAGTTCTTGTAGTAGGTAGGGGGTACTACTAGGGA#..(((((((((((((((((((((#)))))))))..............)))).)))).)))).	2372	2410	1	-20.1	1	6.33523e-05	0.574	0	0	-4.957	21	38	9	3UTR
hsa-miR-10a-5p	NM_201592	GPM6A	TACCCTGTAGATCCGAATTTGTG#TACAAGTTCTTGTAGTAGGTAGGGGGTACTACTAGGGA#..(((((((((((((((((((((#)))))))))..............)))).)))).)))).	2383	2421	1	-20.1	1	6.33523e-05	0.574	0	0	-4.957	21	38	9	3UTR
hsa-miR-10a-5p	NM_201627	TRIM41	TACCCTGTAGATCCGAATTTGTG#ACGGGTTTGGGTCCCCAGGA#...((((..(((((((((((((.#)))))))))))))..)))).	2536	2556	1	-22.3	0	0.000236266	0.441	0	0	-9.88456	17	20	13	3UTR
hsa-miR-10a-5p	NM_203314	BDH1	TACCCTGTAGATCCGAATTTGTG#TGGGCTACGGGGTT#.(((((((((.((((........#))))))))))))).	3211	3225	1	-19	1	0.000104465	0.324	0	0	-6.85115	13	14	13	3UTR
hsa-miR-10a-5p	NM_203315	BDH1	TACCCTGTAGATCCGAATTTGTG#TGGGCTACGGGGTT#.(((((((((.((((........#))))))))))))).	3034	3048	1	-19	1	0.000104465	0.324	0	0	-6.85115	13	14	13	3UTR
hsa-miR-10a-5p	NM_203371	FIBIN	TACCCTGTAGATCCGAATTTGTG#CACAAAACTATAGGCAAATCGTGTTTGCAGGGA#..((((((((((.((.((((((.#.)))))))).)))))))))).	1631	1664	1	-22.2	1	0.00316894	0.559	0	0	-6.47918	18	21	10	3UTR
hsa-miR-10a-5p	NM_203372	ACSL3	TACCCTGTAGATCCGAATTTGTG#AAGTTTGGATGTATAGAGGG#..(((((((.((((((((((...#)))))))))).))))).)).	2831	2851	1	-20.3	1	0.0793976	0.75	0	0	-6.19951	17	20	10	3UTR
hsa-miR-10a-5p	NM_203390	RBM12B	TACCCTGTAGATCCGAATTTGTG#TGGGACTACAGGTGTGT#((((((((((.(((.(.......#).)))))))))).))).	5570	5587	1	-17.6	1	7.93032e-06	0.5	0	0	-7.4978	14	17	10	3UTR
hsa-miR-10a-5p	NM_203446	SYNJ1	TACCCTGTAGATCCGAATTTGTG#CAGGGCTTCATCTTCACTTGATGGCTTTAAGGACAGTTTTGATCTACAGGGC#..(((((((((((.(((.((((.#.))))))).))))))))))).	4469	4521	1	-23.5	1	0.00173606	0.603	0	0	-5.81384	18	21	11	3UTR
hsa-miR-10a-5p	NM_203451	SERTM1	TACCCTGTAGATCCGAATTTGTG#CGGGTGGCAGGGG#..((((((..(((((........#))))).)))))).	1871	1884	1	-17.9	1	0.000109384	0.426	0	0	-7.48895	11	13	6	3UTR
hsa-miR-10a-5p	NM_203456	PPIE	TACCCTGTAGATCCGAATTTGTG#CGGCCGTGGGAGCCGTGGACGTCATCTGCAGGGA#..(((((((((((((........#.)))).....))))))))).	934	968	1	-18.2	1	0.00381308	0.353	0	0	-5.19005	13	20	9	3UTR
hsa-miR-10a-5p	NM_203463	CERS6	TACCCTGTAGATCCGAATTTGTG#CACAGTTCTTTGGGGCTAATTAAAATGGGGTTTGCAGGC#...(((((((((((.(.((((..#.)))).).))))))))))).	3661	3700	1	-18.1	0	0.0125944	0.632	0	0	-7.24999	16	20	11	3UTR
hsa-miR-10a-5p	NM_206538	EMC10	TACCCTGTAGATCCGAATTTGTG#TGGGATTACAGGGG#..((((((.(((((.(.......#).))))))))))).	8814	8828	1	-17.5	1	1.89998e-05	0.441	0	0	-6.74884	12	14	11	3UTR
hsa-miR-10a-5p	NM_206594	ESRRG	TACCCTGTAGATCCGAATTTGTG#CGGGCTTTAGGGTAA#(((((((.((.((((........#)))))).))))))).	4592	4607	1	-16.9	1	0.000208423	0.588	0	0	-9.30903	13	15	7	3UTR
hsa-miR-10a-5p	NM_206595	ESRRG	TACCCTGTAGATCCGAATTTGTG#CGGGCTTTAGGGTAA#(((((((.((.((((........#)))))).))))))).	4474	4489	1	-16.9	1	0.000208423	0.588	0	0	-9.30903	13	15	7	3UTR
hsa-miR-10a-5p	NM_206827	RASL11A	TACCCTGTAGATCCGAATTTGTG#CAATGATGGGAGATTACCATGAAACAAATTGTTACTTCTGCAGGGC#..(((((((((....(((((((.#.)))))))......))))))))).	2242	2288	1	-21	1	0.00571785	0.603	0	0	-11.1852	16	24	9	3UTR
hsa-miR-10a-5p	NM_206964	FAM3B	TACCCTGTAGATCCGAATTTGTG#CTGCAGGGTC#.(((((((((.............#))))))))).	645	655	1	-15.6	1	0.000559714	0.559	0	0	-13.0794	9	10	9	3UTR
hsa-miR-10a-5p	NM_207012	AP3M1	TACCCTGTAGATCCGAATTTGTG#GAATTTGATTTACAGGGA#..((((((((((.(((((((...#))))))))))))))))).	2103	2121	1	-20	1	0.00829192	0.691	0	0	-6.24613	17	18	17	3UTR
hsa-miR-10a-5p	NM_207045	ENSA	TACCCTGTAGATCCGAATTTGTG#ACTCCAGCGGGTGTACGGTGGC#..(((((((.(((((........#.))))).))))).)).	1700	1722	1	-17.4	1	7.98054e-05	0.5	0	0	-6.43256	12	16	5	3UTR
hsa-miR-10a-5p	NM_207046	ENSA	TACCCTGTAGATCCGAATTTGTG#ACTCCAGCGGGTGTACGGTGGC#..(((((((.(((((........#.))))).))))).)).	1652	1674	1	-17.4	1	7.98054e-05	0.5	0	0	-6.43256	12	16	5	3UTR
hsa-miR-10a-5p	NM_207115	ZNF580	TACCCTGTAGATCCGAATTTGTG#TGGTTGTCTGCGGGGA#..(((((((((((((........#)))..)))))))))).	1039	1055	1	-18.2	1	0.00328925	0.412	0	0	-5.19005	13	16	10	3UTR
hsa-miR-10a-5p	NM_207335	KBTBD12	TACCCTGTAGATCCGAATTTGTG#ATCTGCAGGGTAG#((((((((((((...........#)))))))))))).	3218	3231	1	-19.2	1	0.000181044	0.426	0	0	-7.05204	12	13	12	3UTR
hsa-miR-10a-5p	NM_207340	ZDHHC24	TACCCTGTAGATCCGAATTTGTG#TTCGGGTCTTAGGCGTAC#(((((((.(((((((((......#))))))))))))).))).	3199	3217	1	-19.3	1	6.09843e-05	0.441	0	0	-6.25121	16	18	13	3UTR
hsa-miR-10a-5p	NM_207360	ZC3H12D	TACCCTGTAGATCCGAATTTGTG#CACAATTTTACCATAACATATTGGGATCTCAGGC#...((((.((((((.(((.(((.#.))).))).)))))))))).	3879	3913	1	-20.8	0	0.000595409	0.603	0	0	-9.56362	16	20	10	3UTR
hsa-miR-10a-5p	NM_207386	SHISA6	TACCCTGTAGATCCGAATTTGTG#TGGATCTTAGGGGG#..((((..(((((((........#)))))))..)))).	3803	3817	1	-18.6	0	6.62482e-05	0.441	0	0	-9.04737	11	14	7	3UTR
hsa-miR-10a-5p	NM_207386	SHISA6	TACCCTGTAGATCCGAATTTGTG#TCTGCAGGGTGT#(((((((((((............#))))))))))).	3760	3772	1	-18.1	1	8.43781e-05	0.456	0	0	-10.3988	11	12	11	3UTR
hsa-miR-10a-5p	NM_207396	RNF207	TACCCTGTAGATCCGAATTTGTG#AAATGCTGGGATTACAGGGG#..((((((.(((((.(.......#.).))))))))))).	2740	2760	1	-17.7	1	3.80199e-08	0.397	0	0	-6.74884	12	15	11	3UTR
hsa-miR-10a-5p	NM_207404	ZNF662	TACCCTGTAGATCCGAATTTGTG#CACCTTATTTAGTCTAATCATCTGGCAGGATTTGCAGGGTAA#((((((((((((((.........#.)))))))))))))).	5072	5114	1	-24.1	1	0.00516314	0.618	0	0	-4.90607	14	16	14	3UTR
hsa-miR-10a-5p	NM_207437	DNAH10	TACCCTGTAGATCCGAATTTGTG#ATGAATTCGGAGCCTGGGGTT#.((((((....(((((((((((.#)))))))))))...)))))).	13465	13486	1	-19.4	1	0.00035037	0.515	0	0	-11.2306	17	21	11	3UTR
hsa-miR-10a-5p	NM_207469	DEFB132	TACCCTGTAGATCCGAATTTGTG#GCAGATTCGTCCACAGGGG#..((((((.((..(((((((((.#))))))))))).)))))).	547	566	1	-21.9	1	0.00032161	0.544	-0.468846	-0.017125	-10.6493	17	19	11	3UTR
hsa-miR-10a-5p	NM_207645	C11orf87	TACCCTGTAGATCCGAATTTGTG#CTGCAGGGTGT#((((((((((.............#)))))))))).	2953	2964	1	-16.7	1	0.000137019	0.485	0	0	-13.2236	10	11	10	3UTR
hsa-miR-10a-5p	NM_207660	ZC3H14	TACCCTGTAGATCCGAATTTGTG#GAGTGGGGGTGTGCAGGAGTAA#(((((((((.((((..((((...#))))..)))).)))))).))).	13889	13911	1	-19.9	1	0.0367375	0.515	0	0	-6.14858	17	22	6	3UTR
hsa-miR-10a-5p	NM_207661	ZC3H14	TACCCTGTAGATCCGAATTTGTG#GAGTGGGGGTGTGCAGGAGTAA#(((((((((.((((..((((...#))))..)))).)))))).))).	13943	13965	1	-19.9	1	0.0367375	0.515	0	0	-6.14858	17	22	6	3UTR
hsa-miR-10a-5p	NM_207662	ZC3H14	TACCCTGTAGATCCGAATTTGTG#GAGTGGGGGTGTGCAGGAGTAA#(((((((((.((((..((((...#))))..)))).)))))).))).	13280	13302	1	-19.9	1	0.0367375	0.515	0	0	-6.14858	17	22	6	3UTR
hsa-miR-10a-5p	NM_212502	CDK18	TACCCTGTAGATCCGAATTTGTG#CACAAATTCGGGTAGGATGGA#...((.....(((((((((((((#))))))))))))).....)).	1620	1641	1	-20.1	0	0.00248996	0.471	0	0	-14.5717	15	21	13	3UTR
hsa-miR-10a-5p	NM_212503	CDK18	TACCCTGTAGATCCGAATTTGTG#CACAAATTCGGGTAGGATGGA#...((.....(((((((((((((#))))))))))))).....)).	1710	1731	1	-20.1	0	0.00248996	0.471	0	0	-14.5717	15	21	13	3UTR
hsa-miR-10a-5p	NM_213568	SLC39A3	TACCCTGTAGATCCGAATTTGTG#GGACCTCACAGGGTAT#((((((((((.(((.........#))).)).)))))))).	1264	1280	1	-18.3	1	3.31208e-05	0.397	0	0	-7.73085	13	16	8	3UTR
hsa-miR-10a-5p	XM_005245510	SNX27	TACCCTGTAGATCCGAATTTGTG#TGGGACTACAGGTGTGC#((((((((((.(((.(.......#).)))))))))).))).	2508	2525	1	-17.5	1	4.12405e-06	0.456	0	0	-7.4978	14	17	10	3UTR
hsa-miR-10a-5p	XM_005246643	PLCL1	TACCCTGTAGATCCGAATTTGTG#GCAGCTTAGAGGTGTTGGCTTTGTTTGGATGTAATTTAGGGTAC#(((((((((.((((((((.....#.)))))))).))...))))))).	4012	4056	1	-18.7	1	0.0207059	0.735	0	0	-5.18008	17	23	8	3UTR
hsa-miR-10a-5p	XM_005248636	SYNCRIP	TACCCTGTAGATCCGAATTTGTG#GGGTTTGCAGGT#...(((((((((((.........#))))))))))).	2712	2724	1	-17.7	0	0.00186723	0.559	0	0	-7.48304	11	12	11	3UTR
hsa-miR-10a-5p	XM_005249561	VIPR2	TACCCTGTAGATCCGAATTTGTG#ACAGGTGAGGCGGTCGGATCTACAGA#....((((((((((((((((((.#)))))).......)))))))))))).	3427	3453	1	-22.6	0	0.0292428	0.412	0	0	-9.54656	18	26	12	3UTR
hsa-miR-10a-5p	XM_005251719	DAB2IP	TACCCTGTAGATCCGAATTTGTG#ACAGTATTGGGCAGGAGGAAAAGGCTTGGTGTCTGCGGGGG#..((((((((((((((.......#.)))).)))))))))).	5905	5946	1	-21.2	1	2.5997e-05	0.426	0	0	-4.957	14	17	10	3UTR
hsa-miR-10a-5p	XM_005251824	FNBP1	TACCCTGTAGATCCGAATTTGTG#CGGATGACACAGGGTGA#((((((((..(((((........#)))))...)))))))).	4083	4100	1	-19.4	1	0.00098038	0.412	0	0	-6.46952	13	17	8	3UTR
hsa-miR-10a-5p	XM_005251834	FNBP1	TACCCTGTAGATCCGAATTTGTG#CGGATGACACAGGGTGA#((((((((..(((((........#)))))...)))))))).	3900	3917	1	-19.4	1	0.00098038	0.412	0	0	-6.46952	13	17	8	3UTR
hsa-miR-10a-5p	XM_005251934	CRB2	TACCCTGTAGATCCGAATTTGTG#CGGATGGGGCCTGGGGGTCTGCCCAGGGTGC#((((((((((((((.........#.))))))))..)))))).	5755	5786	1	-20.3	1	4.3546e-06	0.412	0	0	-4.90607	14	18	8	3UTR
hsa-miR-10a-5p	XM_005251975	TNC	TACCCTGTAGATCCGAATTTGTG#AGGGGTAGGATGTACAGGGG#..(((((((.((((.........#.)))).))))))).	5313	5333	1	-20.7	1	0.00527296	0.515	0	0	-7.16801	11	14	7	3UTR
hsa-miR-10a-5p	XM_005252593	CCDC7	TACCCTGTAGATCCGAATTTGTG#TGGATCAACAGGGTAG#((((((((.((((((........#)))))).)))))))).	2685	2701	1	-22.4	1	0.000181136	0.5	0	0	-5.22701	14	16	8	3UTR
hsa-miR-10a-5p	XM_005255048	RNPS1	TACCCTGTAGATCCGAATTTGTG#GCAAACCCTTGACTCTGGCAGGATTTGCAGGC#...(((((((((((.........#.))))))))))).	1377	1409	1	-17.7	0	8.72061e-05	0.382	0	0	-7.48304	11	13	11	3UTR
hsa-miR-10a-5p	XM_005256321	SPG7	TACCCTGTAGATCCGAATTTGTG#CGTGCCCTGCAGGGTGG#((((((((((..(((........#)).)..)))))))))).	2327	2344	1	-17.8	1	1.59041e-08	0.294	0	0	-10.3422	13	17	10	3UTR
hsa-miR-10a-5p	XM_005256564	MPRIP	TACCCTGTAGATCCGAATTTGTG#TCGGGTCTAAGAAGTAGAGCCCCGGGGTAG#((((((((((((((((.......#))))))))).............))))))).	10832	10862	1	-21.2	1	0.000897488	0.353	0	0	-3.93757	16	30	9	3UTR
hsa-miR-10a-5p	XM_005256861	GLP2R	TACCCTGTAGATCCGAATTTGTG#GCAATTCTCATGCTTTAGCCTCCCGAGGAGCTGGGTCTACAGGCGTGA#(((((((((((((((........#.)))))))))))).))).	4202	4250	1	-22.5	1	2.21956e-06	0.471	0	0	-4.17062	15	18	12	3UTR
hsa-miR-10a-5p	XM_005258849	ZNF181	TACCCTGTAGATCCGAATTTGTG#GCAGTCATGCTATTTGTAAACTGGATTCTACAGGA#...((((((((((((........#.))))).))))))).	2462	2497	1	-17.8	0	0.00129594	0.691	0	0	-6.74759	12	15	7	3UTR
hsa-miR-10a-5p	XM_005258915	ZNF324B	TACCCTGTAGATCCGAATTTGTG#GGAGACTACAGGGG#..((((((((.(((.........#)))..)))))))).	2306	2320	1	-19.4	1	0.010596	0.397	0	0	-8.75027	11	14	8	3UTR
hsa-miR-10a-5p	XM_005259392	PDCD5	TACCCTGTAGATCCGAATTTGTG#CACACCTCAAAAAGAGTACAAAGTGATTCCATCTGCAGAGGTAA#((((((((((((..(((((((((#.))))....))))).)))))))).)))).	1154	1198	1	-18.9	1	0.000815627	0.691	0	0	-6.08354	21	29	8	3UTR
hsa-miR-10a-5p	XM_005260198	ZBTB46	TACCCTGTAGATCCGAATTTGTG#GGGTTCCCCGCCGGAGCTACAGGGG#..((((((((.((((........#.)))).)))))))).	3990	4015	1	-22.3	1	1.28639e-06	0.441	0	0	-8.01482	12	15	8	3UTR
hsa-miR-10a-5p	XM_005262205	TMEM164	TACCCTGTAGATCCGAATTTGTG#TTGGTTTTACAGGGC#..(((((((((.((((.......#)))).))))))))).	2320	2335	1	-18.7	1	3.11122e-06	0.559	0	0	-8.3038	13	15	9	3UTR
hsa-miR-10a-5p	XM_005262774	THAP6	TACCCTGTAGATCCGAATTTGTG#TGGGACTACAGGAGTGC#((((((((((.(((.(.......#).)))))))))).))).	2661	2678	1	-17.5	1	2.24018e-06	0.515	0	0	-7.4978	14	17	10	3UTR
hsa-miR-10a-5p	XM_005263804	AMMECR1L	TACCCTGTAGATCCGAATTTGTG#GCAACGGTTACTCTTAGGTGCCATGGATCGATGTCAGGGTGG#(((((((..((((((........#.)))))).....))))))).	4862	4904	1	-18.3	1	0.00421925	0.441	0	0	-7.54065	13	20	7	3UTR
hsa-miR-10a-5p	XM_005263807	AMMECR1L	TACCCTGTAGATCCGAATTTGTG#GCAACGGTTACTCTTAGGTGCCATGGATCGATGTCAGGGTGG#(((((((..((((((........#.)))))).....))))))).	4616	4658	1	-18.3	1	0.00421925	0.441	0	0	-7.54065	13	20	7	3UTR
hsa-miR-10a-5p	XM_005266868	FOXO3	TACCCTGTAGATCCGAATTTGTG#CGGTTCTGAGTCAGGGTGA#(((((((((((.(((........#))).))))...))))))).	2344	2363	1	-18	1	0.000788819	0.382	0	0	-7.51743	14	19	7	3UTR
hsa-miR-10a-5p	XM_005267249	DHRS2	TACCCTGTAGATCCGAATTTGTG#CAGGAGCCTGAGGGGGTGTCTAGGTGATCATTTGGATCTGGAGGC#...(((.(((((((((((.....#.))))))))))).))).	1040	1085	1	-19.8	0	2.34071e-05	0.471	0	0	-8.05823	14	17	11	3UTR
hsa-miR-10a-5p	XM_005267683	MAP3K9	TACCCTGTAGATCCGAATTTGTG#TAACTTTGGATCTATACCTGGGTGT#(((((((((((((((((......#.))))))))))))...))))).	9406	9431	1	-21	1	3.45102e-05	0.544	0	0	-3.93757	17	22	12	3UTR
hsa-miR-10a-5p	XM_005267733	SERPINA10	TACCCTGTAGATCCGAATTTGTG#TGGATGGCAGGGG#..((((((..(((((........#))))).)))))).	1630	1643	1	-16.7	1	0.00605303	0.574	0	0	-7.48895	11	13	6	3UTR
hsa-miR-10a-5p	XM_005268305	ATP11A	TACCCTGTAGATCCGAATTTGTG#TCGGGCTGACGGGGG#..((((((((.(((((.......#)))))))).))))).	4875	4890	1	-18	1	2.10465e-06	0.353	0	0	-7.78178	13	15	8	3UTR
hsa-miR-10a-5p	XM_005268706	ANO6	TACCCTGTAGATCCGAATTTGTG#TGGAGATGCAGGGTC#.((((((((..((((........#))))..)))))))).	5326	5341	1	-19.5	1	0.000228329	0.529	0	0	-8.09365	12	15	8	3UTR
hsa-miR-10a-5p	XM_005268707	ANO6	TACCCTGTAGATCCGAATTTGTG#TGGAGATGCAGGGTC#.((((((((..((((........#))))..)))))))).	5246	5261	1	-19.5	1	0.000228329	0.529	0	0	-8.09365	12	15	8	3UTR
hsa-miR-10a-5p	XM_005268730	FAIM2	TACCCTGTAGATCCGAATTTGTG#TGGGATCTCAGGCAGGGTGT#((((((((((((((.(.......#).))))))...)))))))).	2157	2177	1	-21.3	1	0.000409072	0.338	0	0	-4.67302	15	20	8	3UTR
hsa-miR-10a-5p	XM_005269005	DRAM1	TACCCTGTAGATCCGAATTTGTG#TTCTGGGTTCAGGGTAC#(((((((..((((((((......#))).)))))))))))).	1854	1871	1	-16.4	1	6.26274e-05	0.5	0	0	-7.3076	15	17	12	3UTR
hsa-miR-10a-5p	XM_005269550	DYDC1	TACCCTGTAGATCCGAATTTGTG#GCTTACAGGATCAGTGCGGGGC#..((((((((((((.........#.)))))..))))))).	2580	2602	1	-17.9	1	0.00324949	0.5	0	0	-5.9255	12	16	7	3UTR
hsa-miR-10a-5p	XM_005272686	CASK	TACCCTGTAGATCCGAATTTGTG#CACTTTGTGCCTTGGCAGGATGTGCAGGGTGT#(((((((((.((((.........#.)))).))))))))).	5000	5032	1	-22.4	1	0.000170861	0.471	0	0	-6.14858	13	16	9	3UTR
hsa-miR-10a-5p	XM_005273659	GINS4	TACCCTGTAGATCCGAATTTGTG#GCAGATTTCCATTTGCAGGGTAT#((((((((((((..((((((((.#))))))))..)))))))))))).	2394	2417	1	-24	1	0.000469955	0.529	0	0	-6.08354	20	23	12	3UTR
hsa-miR-10a-5p	XM_005274140	RAB3IL1	TACCCTGTAGATCCGAATTTGTG#ACTGTTCTGGGTGGCTGGATCTCCAGGGTAC#(((((((.(((((((........#.))))))).))))))).	1748	1779	1	-22.2	1	1.66883e-05	0.353	0	0	-6.48426	14	17	7	3UTR
hsa-miR-10a-5p	XM_006710417	TMEM201	TACCCTGTAGATCCGAATTTGTG#TGGAACTGCAGGGC#..((((((((.((((........#)))).)))))))).	2783	2797	1	-19.6	1	6.6693e-05	0.368	0	0	-8.01482	12	14	8	3UTR
hsa-miR-10a-5p	XM_006710929	ANKRD13C	TACCCTGTAGATCCGAATTTGTG#TCTGCAGGGA#..(((((((((............#))))))))).	2563	2573	1	-15.9	1	0.00235834	0.544	0	0	-11.4183	9	10	9	3UTR
hsa-miR-10a-5p	XM_006711113	ADAR	TACCCTGTAGATCCGAATTTGTG#TTCAGGCTACAGGGTT#.(((((((((.((.(((......#))).))))))))))).	5674	5690	1	-17.6	1	3.88677e-05	0.412	0	0	-7.47494	14	16	11	3UTR
hsa-miR-10a-5p	XM_006712718	STAT1	TACCCTGTAGATCCGAATTTGTG#GCCATCATGGATCTGGTAGGGG#..((((.((((((((........#.))))))))..)))).	2980	3002	1	-17.1	0	0.00385432	0.603	0	0	-6.73374	12	16	8	3UTR
hsa-miR-10a-5p	XM_006712793	CASP8	TACCCTGTAGATCCGAATTTGTG#TTGGATGCAGGGG#..((((((..((((((.......#)))))))))))).	1003	1016	1	-16.8	1	0.000138976	0.5	0	0	-7.2559	12	13	12	3UTR
hsa-miR-10a-5p	XM_006712800	CUL3	TACCCTGTAGATCCGAATTTGTG#GCTAATAGTGGATTGTATAGGGTGG#(((((((((((((((........#.)))))).))))))))).	3130	3155	1	-18.4	1	0.0154389	0.676	0	0	-4.17062	15	18	9	3UTR
hsa-miR-10a-5p	XM_006717098	TNC	TACCCTGTAGATCCGAATTTGTG#AGGGGTAGGATGTACAGGGG#..(((((((.((((.........#.)))).))))))).	6678	6698	1	-20.7	1	0.00527296	0.515	0	0	-7.16801	11	14	7	3UTR
hsa-miR-10a-5p	XM_006719797	ZDHHC20	TACCCTGTAGATCCGAATTTGTG#TACAGGTTGGAGCTTCCTGTCTGTAAAATGGGACTGCAGGGG#..((((((((.(((.(.((((..#.)))).).))))))))))).	2573	2615	1	-20.4	1	0.000602367	0.485	0	0	-8.51722	16	20	11	3UTR
hsa-miR-10a-5p	XM_006720063	SYNE3	TACCCTGTAGATCCGAATTTGTG#GCAGAATTGGCAACTACAGGGG#..((((((((.(((((.(((((.#))))).)))).).)))))))).	5421	5443	1	-22.1	1	0.000913992	0.618	0	0	-7.78178	18	22	8	3UTR
hsa-miR-10a-5p	XM_006720094	KLHDC2	TACCCTGTAGATCCGAATTTGTG#TGGGATCTAGTGGGTAA#(((((..(((((((.(.......#).)))))))..))))).	2519	2536	1	-19.9	0	0.000780684	0.529	0	0	-8.11767	13	17	7	3UTR
hsa-miR-10a-5p	XM_006720191	GPATCH2L	TACCCTGTAGATCCGAATTTGTG#ATGAGAAGTATTGTTGAAGAGTATGGACCTACAGGGTT#.(((((((((.((((.((((...#.)))).)))).))))))))).	6039	6077	1	-21.8	1	0.00018078	0.618	0	0	-6.85115	17	21	9	3UTR
hsa-miR-10a-5p	XM_006721671	TLCD1	TACCCTGTAGATCCGAATTTGTG#TGGAGTGGCAGGGTGA#((((((((...((((........#))))...)))))))).	1113	1129	1	-18.5	1	0.000504642	0.569	0	0	-9.29429	12	16	8	3UTR
hsa-miR-10a-5p	XM_006723727	ASXL1	TACCCTGTAGATCCGAATTTGTG#CACGGAGTGGGGTTGCGGGGG#..(((((((.((((.(.((((((#)))))).).))))))))))).	5598	5619	1	-21.4	1	0.000443298	0.324	0	0	-6.93496	18	21	11	3UTR
hsa-miR-10a-5p	XM_006724566	CASK	TACCCTGTAGATCCGAATTTGTG#CACTTTGTGCCTTGGCAGGATGTGCAGGGTGT#(((((((((.((((.........#.)))).))))))))).	4895	4927	1	-22.4	1	0.000170861	0.471	0	0	-6.14858	13	16	9	3UTR
hsa-miR-10a-5p	XM_011509099	MTMR11	TACCCTGTAGATCCGAATTTGTG#GCAGAGGGGGATCTGGGGTAG#((((((..((((((...(((((.#)))))...)))))))))))).	3225	3246	1	-21.9	0	0.000350506	0.515	0	0	-8.76339	17	21	12	3UTR
hsa-miR-10a-5p	XM_011509277	ESRRG	TACCCTGTAGATCCGAATTTGTG#CGGGCTTTAGGGTAA#(((((((.((.((((........#)))))).))))))).	4500	4515	1	-16.9	1	0.000208423	0.588	0	0	-9.30903	13	15	7	3UTR
hsa-miR-10a-5p	XM_011509510	PEAR1	TACCCTGTAGATCCGAATTTGTG#GGCCTACAGGGTGC#((((((((((..((.........#)).)))))))))).	4231	4245	1	-18.2	1	1.04548e-05	0.515	0	0	-11.0777	12	14	10	3UTR
hsa-miR-10a-5p	XM_011510324	MYT1L	TACCCTGTAGATCCGAATTTGTG#GGAGACTACAGGGA#..((((((((.(((.........#)))..)))))))).	6386	6400	1	-18.9	1	0.00618901	0.588	0	0	-8.75027	11	14	8	3UTR
hsa-miR-10a-5p	XM_011512169	STK17B	TACCCTGTAGATCCGAATTTGTG#GGGTTTAGGGGGA#..((((.(((((((.........#))))))).)))).	4382	4395	1	-17.5	0	0.00783713	0.574	0	0	-7.46919	11	13	7	3UTR
hsa-miR-10a-5p	XM_011512556	NCBP2	TACCCTGTAGATCCGAATTTGTG#TGGTCTCTACAGGGA#..(((((((((.(((........#)))..))))))))).	1683	1698	1	-18.6	1	0.000345485	0.529	0	0	-8.53685	12	15	9	3UTR
hsa-miR-10a-5p	XM_011512557	NCBP2	TACCCTGTAGATCCGAATTTGTG#TGGTCTCTACAGGGA#..(((((((((.(((........#)))..))))))))).	1797	1812	1	-18.6	1	0.000345485	0.529	0	0	-8.53685	12	15	9	3UTR
hsa-miR-10a-5p	XM_011512558	NCBP2	TACCCTGTAGATCCGAATTTGTG#TGGTCTCTACAGGGA#..(((((((((.(((........#)))..))))))))).	1722	1737	1	-18.6	1	0.000345485	0.529	0	0	-8.53685	12	15	9	3UTR
hsa-miR-10a-5p	XM_011512777	NME9	TACCCTGTAGATCCGAATTTGTG#GGAACGTGCAGGGTGG#((((((((((.(((.........#))).).))))))))).	6661	6677	1	-18.2	1	0.000201197	0.5	0	0	-7.73085	13	16	9	3UTR
hsa-miR-10a-5p	XM_011513004	BBX	TACCCTGTAGATCCGAATTTGTG#TAAAGGGGATGTTGCGGGGTGT#((((((((((((((.........#.)))).)))))))))).	7172	7194	1	-19.3	1	0.0163274	0.515	0	0	-4.90607	14	17	10	3UTR
hsa-miR-10a-5p	XM_011513595	TADA2B	TACCCTGTAGATCCGAATTTGTG#TTGGATCATGGGGG#..((((((.(((((((.......#))))))))))))).	2269	2283	1	-17.8	1	0.00365032	0.662	0	0	-6.01339	13	14	13	3UTR
hsa-miR-10a-5p	XM_011515456	C1GALT1	TACCCTGTAGATCCGAATTTGTG#CACTCTGTCTCCCAGGCTGGACTGCAGTGGTGC#((((((((((.((((........#.)))))))))).)))).	2766	2799	1	-17.7	1	6.04367e-05	0.382	0	0	-6.9954	14	17	10	3UTR
hsa-miR-10a-5p	XM_011517029	RBM12B	TACCCTGTAGATCCGAATTTGTG#TGGGACTACAGGTGTGT#((((((((((.(((.(.......#).)))))))))).))).	5524	5541	1	-17.6	1	7.93032e-06	0.5	0	0	-7.4978	14	17	10	3UTR
hsa-miR-10a-5p	XM_011517285	MROH1	TACCCTGTAGATCCGAATTTGTG#TCTGCAGGGC#..(((((((((............#))))))))).	3899	3909	1	-15.9	1	7.21978e-06	0.382	0	0	-11.4183	9	10	9	3UTR
hsa-miR-10a-5p	XM_011517512	NKAIN3	TACCCTGTAGATCCGAATTTGTG#GCTATTCTGAATGGCATGTGCAGGGTGG#(((((((((.(((((........#.))).)).))))))))).	8206	8234	1	-18.6	1	0.00139178	0.574	0	0	-5.41313	14	18	9	3UTR
hsa-miR-10a-5p	XM_011518625	TNC	TACCCTGTAGATCCGAATTTGTG#AGGGGTAGGATGTACAGGGG#..(((((((.((((.........#.)))).))))))).	6678	6698	1	-20.7	1	0.00527296	0.515	0	0	-7.16801	11	14	7	3UTR
hsa-miR-10a-5p	XM_011518626	TNC	TACCCTGTAGATCCGAATTTGTG#AGGGGTAGGATGTACAGGGG#..(((((((.((((.........#.)))).))))))).	6408	6428	1	-20.7	1	0.00527296	0.515	0	0	-7.16801	11	14	7	3UTR
hsa-miR-10a-5p	XM_011519402	BEND7	TACCCTGTAGATCCGAATTTGTG#CGGAGTGCTACAGGGTT#.(((((((((.((((........#))))...))))))))).	2219	2236	1	-20.7	1	0.00502209	0.588	0	0	-6.85115	13	17	9	3UTR
hsa-miR-10a-5p	XM_011519663	CCDC7	TACCCTGTAGATCCGAATTTGTG#TGGATCAACAGGGTAG#((((((((.((((((........#)))))).)))))))).	4606	4622	1	-22.4	1	0.000181136	0.5	0	0	-5.22701	14	16	8	3UTR
hsa-miR-10a-5p	XM_011520555	FGD4	TACCCTGTAGATCCGAATTTGTG#TATAAAGAAAACGATAAAGTTTGTGGTACTGCAGGGTT#.(((((((((((((((((((...#.))))))).))).))))))))).	5842	5880	1	-22.6	1	0.0028656	0.691	0	0	-3.79332	19	23	9	3UTR
hsa-miR-10a-5p	XM_011520555	FGD4	TACCCTGTAGATCCGAATTTGTG#TTTGGAAACAGGGTGG#((((((((...((((((......#)))))).)))))))).	5968	5984	1	-18.1	1	7.28903e-06	0.676	0	0	-9.06125	14	16	8	3UTR
hsa-miR-10a-5p	XM_011521220	LRRC28	TACCCTGTAGATCCGAATTTGTG#ACAATTGGCTGAAGTTTGGGCAGGGTGG#((((((((....((((((((...#.)))))))))))))))).	1536	1564	1	-19.1	1	0.000266512	0.471	0	0	-12.408	16	18	16	3UTR
hsa-miR-10a-5p	XM_011521506	FMN1	TACCCTGTAGATCCGAATTTGTG#GGATCTACCTAAGGGA#..((((((((((((.........#))))))))...)))).	11023	11039	1	-18.5	1	6.29471e-06	0.662	0	0	-5.9255	12	16	8	3UTR
hsa-miR-10a-5p	XM_011521941	TTC23	TACCCTGTAGATCCGAATTTGTG#GCAGGTGTAAGGGAGTGAAAAGAAAGGCTAGCCGGAGGCTGCGGGGG#..((((((((.((((........#.))))..)))))))).	2041	2088	1	-20.9	1	3.31398e-06	0.382	0	0	-8.01482	12	16	8	3UTR
hsa-miR-10a-5p	XM_011522546	RBFOX1	TACCCTGTAGATCCGAATTTGTG#CATGATAATCATATTCGGATTTATAGA#....((((((((((((((.((..#.)).)))))))))))))).	2448	2475	1	-20	0	0.0914614	0.735	0	0	-9.54656	16	19	14	3UTR
hsa-miR-10a-5p	XM_011522547	RBFOX1	TACCCTGTAGATCCGAATTTGTG#CATGATAATCATATTCGGATTTATAGA#....((((((((((((((.((..#.)).)))))))))))))).	2501	2528	1	-20	0	0.0914614	0.735	0	0	-9.54656	16	19	14	3UTR
hsa-miR-10a-5p	XM_011522548	RBFOX1	TACCCTGTAGATCCGAATTTGTG#CATGATAATCATATTCGGATTTATAGA#....((((((((((((((.((..#.)).)))))))))))))).	2420	2447	1	-20	0	0.0914614	0.735	0	0	-9.54656	16	19	14	3UTR
hsa-miR-10a-5p	XM_011523297	SLC6A2	TACCCTGTAGATCCGAATTTGTG#CACATTACCTGCCATCTGCCCAGTGAGGACTGCAGGGC#..((((((((.(((..(((....#.)))..))))))))))).	3878	3916	1	-19.6	1	2.60631e-05	0.456	0	0	-8.75027	14	18	11	3UTR
hsa-miR-10a-5p	XM_011523480	VPS9D1	TACCCTGTAGATCCGAATTTGTG#TAGAGCCCAGGGTCCCTGCAGGGC#..((((((((((((.........#.)))))..))))))).	1946	1970	1	-18	1	2.43328e-06	0.324	0	0	-5.9255	12	16	7	3UTR
hsa-miR-10a-5p	XM_011523702	DLG4	TACCCTGTAGATCCGAATTTGTG#TGGGGTCTGGGGGGG#..((((.(((((((.(.......#).))))))).)))).	2382	2397	1	-20.3	0	7.64902e-09	0.324	0	0	-7.23614	12	15	7	3UTR
hsa-miR-10a-5p	XM_011525469	PRR29	TACCCTGTAGATCCGAATTTGTG#GCAGTGTCAGGATGACCTGCCTTGGAGGCTCTGCAGGGG#..((((((((((((((.......#.)))))...))))))))).	2675	2714	1	-21	1	0.000216065	0.382	0	0	-4.957	14	19	9	3UTR
hsa-miR-10a-5p	XM_011526316	PAK4	TACCCTGTAGATCCGAATTTGTG#CTGCGGGGTGG#((((((((((.............#)))))))))).	2717	2728	1	-16.2	1	2.66964e-07	0.382	0	0	-13.2236	10	11	10	3UTR
hsa-miR-10a-5p	XM_011527294	TSEN34	TACCCTGTAGATCCGAATTTGTG#GGGTTTGATTCATCTGTTTTCTACAGGGTT#.((((((((((............#.)))))))))).	1363	1393	1	-17.2	1	0.000143663	0.559	0	0	-10.2546	10	12	10	3UTR
hsa-miR-10a-5p	XM_011528940	COL20A1	TACCCTGTAGATCCGAATTTGTG#TGGGGTCACAGGGTGG#((((((((.(((((.(.......#).))))))))))))).	6714	6730	1	-21	1	5.90045e-06	0.368	0	0	-5.72941	14	16	13	3UTR
hsa-miR-10a-5p	XM_011529625	C21orf58	TACCCTGTAGATCCGAATTTGTG#CGCGAGTGTGGACTGCAGGC#...(((((((.((((.(((((((#))))))).))))))))))).	1389	1409	1	-21.9	0	6.4793e-06	0.309	0	0	-9.57236	18	20	11	3UTR
hsa-miR-10a-5p	XM_011529638	SETD4	TACCCTGTAGATCCGAATTTGTG#GGATTTCTGCAGGGG#..((((((((((((.........#)))..))))))))).	1950	1965	1	-19.9	1	8.51038e-05	0.382	0	0	-5.9255	12	15	9	3UTR
hsa-miR-10a-5p	XM_011529917	HORMAD2	TACCCTGTAGATCCGAATTTGTG#CGCGAGTCCACTTTGCCATAAGGAAAGCGGGTCAATAGGGC#..((((((.((((((..((((((#.)))))).....)))))).)))))).	1411	1452	1	-21.4	1	0.00172824	0.5	0	0	-6.24644	18	26	6	3UTR
hsa-miR-10a-5p	XM_011530295	RANGAP1	TACCCTGTAGATCCGAATTTGTG#CATGGGTGGGACTGTGGGGGTCGGATCGTGGGGTT#.((((((..(((((((.......#.))))))).)))))).	2932	2967	1	-18.9	1	7.87358e-06	0.338	0	0	-7.16335	13	16	7	3UTR
hsa-miR-10a-5p	XM_011530556	PPM1F	TACCCTGTAGATCCGAATTTGTG#GGCCATCTGCAGGGC#..((((((((((((.........#))..)))))))))).	2910	2925	1	-18.6	1	1.38323e-06	0.338	0	0	-5.9255	12	15	10	3UTR
hsa-miR-10a-5p	XM_011530986	HDAC8	TACCCTGTAGATCCGAATTTGTG#GAATTTGTGACTGCAGGGA#..((((((((.(((((((((...#))))))).)))))))))).	1378	1397	1	-20.8	1	0.00103553	0.662	0	0	-7.78178	17	19	10	3UTR
hsa-miR-10a-5p	XM_011531181	EOLA2	TACCCTGTAGATCCGAATTTGTG#GTTTGGGTCATAGAGGTGG#((((((((.(((((((((.....#))))))))))))).)))).	6385	6404	1	-18.2	1	0.0978516	0.515	0	0	-4.99396	17	19	13	3UTR
hsa-miR-10a-5p	XM_011531716	TMEM154	TACCCTGTAGATCCGAATTTGTG#ACAAAACAGGAGGAGCTTTACGGGTCACCTGCAGGGA#..(((((((((((((........#.))))))...))))))).	1340	1377	1	-19.7	1	6.68278e-05	0.574	0	0	-5.19005	13	18	7	3UTR
hsa-miR-10a-5p	XM_011533000	TTC7A	TACCCTGTAGATCCGAATTTGTG#GCAAATGCTGTTGGTTTATCTCAGGGTGC#(((((((.((((((((((((((.#))))))....))))...))))))))))).	3470	3499	1	-19.5	1	0.000938981	0.632	0	0	-6.25121	21	29	11	3UTR
hsa-miR-10a-5p	XM_011533848	SLC6A20	TACCCTGTAGATCCGAATTTGTG#TTCTGATCAGTGAAGGTCGATCCGATGGTCTGCTCTGCAGGGTGA#(((((((((((.(.((.......#.)).).))))))))))).	1109	1154	1	-19.2	1	0.000162961	0.429	0	0	-8.14122	14	18	11	3UTR
hsa-miR-10a-5p	XM_011533849	IL17RD	TACCCTGTAGATCCGAATTTGTG#CACTAATGTGCTCATCTGTTGTTTTAAAAGTTTGGTATCAGGCGGGGC#..((((((.(((((((((((...#.)))))))).)))..)))))).	7776	7824	1	-20.2	1	1.56507e-05	0.485	0	0	-6.01339	17	22	8	3UTR
hsa-miR-10a-5p	XM_011534593	RNF130	TACCCTGTAGATCCGAATTTGTG#CACAGGTTGGGGTTCAGGGTT#.((((((..(((((.((((((((#)))))))).))))))))))).	1419	1440	1	-24.3	1	0.000123322	0.485	0	0	-7.8988	19	21	11	3UTR
hsa-miR-10a-5p	XM_011535500	RNF217	TACCCTGTAGATCCGAATTTGTG#TACCAGTTGGATCAGAGGGC#..((((.(.(((((((.......#.)))))))).)))).	7238	7258	1	-16.9	0	0.00346125	0.618	0	0	-7.55708	12	15	8	3UTR
hsa-miR-10a-5p	XM_011536339	DHRS2	TACCCTGTAGATCCGAATTTGTG#CAGGAGCCTGAGGGGGTGTCTAGGTGATCATTTGGATCTGGAGGC#...(((.(((((((((((.....#.))))))))))).))).	819	864	1	-19.8	0	2.34071e-05	0.471	0	0	-8.05823	14	17	11	3UTR
hsa-miR-10a-5p	XM_011540103	BMPR1A	TACCCTGTAGATCCGAATTTGTG#TGGAAACTGCAGGGA#..((((((((.((((........#))))..)))))))).	5802	5817	1	-17.8	1	0.00666559	0.5	0	0	-8.01482	12	15	8	3UTR
hsa-miR-10a-5p	XM_011541396	KCNA2	TACCCTGTAGATCCGAATTTGTG#GCAGGGGTCGGGCTATGCAGGGG#..(((((((..(((((.(((((.#)))))..)))))...))))))).	4431	4454	1	-21.8	1	8.12145e-05	0.368	0	0	-9.02428	17	23	7	3UTR
hsa-miR-10a-5p	XM_011541399	KCNA2	TACCCTGTAGATCCGAATTTGTG#GCAGGGGTCGGGCTATGCAGGGG#..(((((((..(((((.(((((.#)))))..)))))...))))))).	4520	4543	1	-21.8	1	8.12145e-05	0.368	0	0	-9.02428	17	23	7	3UTR
hsa-miR-10a-5p	XM_011541400	KCNA2	TACCCTGTAGATCCGAATTTGTG#GCAGGGGTCGGGCTATGCAGGGG#..(((((((..(((((.(((((.#)))))..)))))...))))))).	4450	4473	1	-21.8	1	8.12145e-05	0.368	0	0	-9.02428	17	23	7	3UTR
hsa-miR-10a-5p	XM_011541812	AMIGO1	TACCCTGTAGATCCGAATTTGTG#GCTTTGGCGGGGGATGAGCAGGGTGA#((((((((..((((.........#.))))..)))))))).	3425	3451	1	-20.2	1	3.38147e-05	0.485	0	0	-7.20497	12	16	8	3UTR
hsa-miR-10a-5p	XM_011543218	CDC20B	TACCCTGTAGATCCGAATTTGTG#ACAGATCCCACATAAGCCAAGTAATTGCTCATCAGTGGATCACGGGGA#..((((((.((((((........#.)))))))))))).	889	937	1	-18.5	1	8.60946e-06	0.618	0	0	-6.24644	12	14	12	3UTR
hsa-miR-10a-5p	XM_011543994	CASK	TACCCTGTAGATCCGAATTTGTG#CACTTTGTGCCTTGGCAGGATGTGCAGGGTGT#(((((((((.((((.........#.)))).))))))))).	4543	4575	1	-22.4	1	0.000170861	0.471	0	0	-6.14858	13	16	9	3UTR
hsa-miR-10a-5p	XM_011543995	CASK	TACCCTGTAGATCCGAATTTGTG#CACTTTGTGCCTTGGCAGGATGTGCAGGGTGT#(((((((((.((((.........#.)))).))))))))).	4510	4542	1	-22.4	1	0.000170861	0.471	0	0	-6.14858	13	16	9	3UTR
hsa-miR-10a-5p	XM_011544512	NRG1	TACCCTGTAGATCCGAATTTGTG#ATGGGTTCTGGCTTGCTATCAGGGTAA#((((((((((..((((((((((.#)))))))).))....))).))))))).	2985	3012	1	-18.8	1	0.000687608	0.588	0	0	-10.1092	20	27	8	3UTR
hsa-miR-10a-5p	XM_011544607	PLEKHA2	TACCCTGTAGATCCGAATTTGTG#GCTAGGACTACAGGGTT#.(((((((((.(((.........#.)))))))))))).	3942	3959	1	-20	1	5.02479e-05	0.544	0	0	-7.5866	12	14	12	3UTR
hsa-miR-10a-5p	XM_011545152	ACER3	TACCCTGTAGATCCGAATTTGTG#CAAAGGGGTCTAGATCAGGGG#..((((((((((((.........#.)))))))...))))).	5801	5822	1	-18.2	1	0.00466488	0.603	0	0	-5.9255	12	17	7	3UTR
hsa-miR-10a-5p	XM_011545347	SYT12	TACCCTGTAGATCCGAATTTGTG#TCGATCACGGGGTGG#((((((((.(((.(((.......#)))))))))))))).	2466	2481	1	-17.2	1	2.86123e-05	0.309	0	0	-6.28309	14	15	14	3UTR
hsa-miR-10a-5p	XM_011545893	POLR3E	TACCCTGTAGATCCGAATTTGTG#TGGATCCATGGGGTAG#((((((((.((((((........#)))))).)))))))).	3820	3836	1	-19.2	1	0.00231973	0.426	0	0	-5.22701	14	16	8	3UTR
hsa-miR-10a-5p	XM_016999990	TTC34	TACCCTGTAGATCCGAATTTGTG#ACGAACCCCAGTCCAGGGGGTCAGGCAGGGA#..((((((.(((((.........#.)))))..)))))).	2622	2653	1	-18.6	1	0.00281323	0.368	0	0	-6.98189	11	15	6	3UTR
hsa-miR-10a-5p	XM_017000154	CHRM3	TACCCTGTAGATCCGAATTTGTG#GGATCAGTCAGGGTGT#(((((((..(((((.........#)))))...))))))).	6145	6161	1	-18.6	1	0.000193149	0.515	0	0	-8.2761	12	16	7	3UTR
hsa-miR-10a-5p	XM_017000417	FAM78B	TACCCTGTAGATCCGAATTTGTG#CACCTGAGTTGAATGAGGATCTACTGTTAACAGAGAAAGGGGTC#.(((((((((((((..((((...#.))))..))))))))..............))))).	7618	7662	1	-19.4	1	0.00450927	0.515	0	0	-4.76182	17	35	8	3UTR
hsa-miR-10a-5p	XM_017001213	KCNA2	TACCCTGTAGATCCGAATTTGTG#GCAGGGGTCGGGCTATGCAGGGG#..(((((((..(((((.(((((.#)))))..)))))...))))))).	4412	4435	1	-21.8	1	8.12145e-05	0.368	0	0	-9.02428	17	23	7	3UTR
hsa-miR-10a-5p	XM_017001240	PEAR1	TACCCTGTAGATCCGAATTTGTG#GGCCTACAGGGTGC#((((((((((..((.........#)).)))))))))).	3756	3770	1	-18.2	1	1.04548e-05	0.515	0	0	-11.0777	12	14	10	3UTR
hsa-miR-10a-5p	XM_017001256	ILDR2	TACCCTGTAGATCCGAATTTGTG#CAGACATGGACTACGGGGA#..((((((((.((((..((((..#))))..)))))))))))).	1799	1818	1	-19.6	1	0.00890823	0.544	0	0	-8.01482	16	19	12	3UTR
hsa-miR-10a-5p	XM_017001518	RSBN1	TACCCTGTAGATCCGAATTTGTG#GCATGTTCGGATTACAGGTGTGA#((((((((.(((((((((.(((.#))).)))))))))))))).))).	5346	5369	1	-24.2	1	0.000374948	0.544	0	0	-4.99396	20	23	14	3UTR
hsa-miR-10a-5p	XM_017001914	POGK	TACCCTGTAGATCCGAATTTGTG#TGGATGCGCAGGGA#..((((((..(((((........#)))))..)))))).	4275	4289	1	-17.6	1	4.2332e-05	0.471	0	0	-7.48895	11	14	6	3UTR
hsa-miR-10a-5p	XM_017002373	KIAA0319L	TACCCTGTAGATCCGAATTTGTG#GGATTCAGATGCTACAGGGA#..(((((((((((.((((((...#)))))).))).)))))))).	3372	3392	1	-21.4	1	0.0516989	0.5	0	0	-5.81384	17	20	8	3UTR
hsa-miR-10a-5p	XM_017002417	SNX27	TACCCTGTAGATCCGAATTTGTG#TGGGACTACAGGTGTGC#((((((((((.(((.(.......#).)))))))))).))).	3254	3271	1	-17.5	1	4.12405e-06	0.456	0	0	-7.4978	14	17	10	3UTR
hsa-miR-10a-5p	XM_017002996	RABGAP1L	TACCCTGTAGATCCGAATTTGTG#TACAGATTTGGGCAGAGGA#..((((((....(((((((((((#))))))))))))))).)).	4644	4663	1	-17.1	1	0.0929411	0.603	0	0	-13.4275	17	19	15	3UTR
hsa-miR-10a-5p	XM_017003611	MYT1L	TACCCTGTAGATCCGAATTTGTG#GGAGACTACAGGGA#..((((((((.(((.........#)))..)))))))).	6323	6337	1	-18.9	1	0.00618901	0.588	0	0	-8.75027	11	14	8	3UTR
hsa-miR-10a-5p	XM_017004340	PLCL1	TACCCTGTAGATCCGAATTTGTG#GTTTGGATGTAATTTAGGGTAC#(((((((((.((((((((.....#)))))))).))...))))))).	4828	4850	1	-18.3	1	0.0207059	0.735	0	0	-5.18008	17	22	8	3UTR
hsa-miR-10a-5p	XM_017004394	SEMA4C	TACCCTGTAGATCCGAATTTGTG#TGGGGTGGACAGGGTGC#((((((((..((((.(.......#).))))..)))))))).	2819	2836	1	-18.4	1	0.000370341	0.382	0	0	-6.97192	13	17	8	3UTR
hsa-miR-10a-5p	XM_017004717	COPS7B	TACCCTGTAGATCCGAATTTGTG#GCTGTGGGTCTGCTGGGTGG#(((((.(((((((((........#.))))))))).))))).	1594	1614	1	-21.5	0	0.000163503	0.397	0	0	-6.07158	14	17	9	3UTR
hsa-miR-10a-5p	XM_017005871	USF3	TACCCTGTAGATCCGAATTTGTG#TCGGGTCATAAGGGTAA#((((((...(((((((.......#)))))))...)))))).	7813	7830	1	-20.4	0	0.0507867	0.588	0	0	-8.85129	13	17	7	3UTR
hsa-miR-10a-5p	XM_017007053	SHOX2	TACCCTGTAGATCCGAATTTGTG#GCGGGTTTGGGGGAGTCTGGAGAGAGACTGGACAGGGG#..((((((((((((((((((((.#))))))))))....)))).............)))))).	2027	2065	1	-19.5	1	0.00219353	0.368	0	0	-4.957	20	38	10	3UTR
hsa-miR-10a-5p	XM_017007055	SHOX2	TACCCTGTAGATCCGAATTTGTG#GCGGGTTTGGGGGAGTCTGGAGAGAGACTGGACAGGGG#..((((((((((((((((((((.#))))))))))....)))).............)))))).	1077	1115	1	-19.5	1	0.00219353	0.368	0	0	-4.957	20	38	10	3UTR
hsa-miR-10a-5p	XM_017007436	CCRL2	TACCCTGTAGATCCGAATTTGTG#TACAAAATCGGATACAGGA#...((((((..(((((.((((((#)))))).))))))))))).	1264	1283	1	-19.8	0	0.0471	0.647	0	0	-10.5818	17	19	11	3UTR
hsa-miR-10a-5p	XM_017008352	LARP1B	TACCCTGTAGATCCGAATTTGTG#TCTGCAGGGTAG#(((((((((((............#))))))))))).	2921	2933	1	-18.6	1	0.00143953	0.632	0	0	-10.3988	11	12	11	3UTR
hsa-miR-10a-5p	XM_017009866	PTCD2	TACCCTGTAGATCCGAATTTGTG#TGGATCTGAGGGGC#..((((.((((((((........#)))))))).)))).	1064	1078	1	-17.8	0	0.000276913	0.529	0	0	-6.73374	12	14	8	3UTR
hsa-miR-10a-5p	XM_017011306	OGFRL1	TACCCTGTAGATCCGAATTTGTG#TAAATAGTTCTACAGGGTT#.((((((((((............#.)))))))))).	4667	4686	1	-17.2	1	0.0032089	0.588	0	0	-10.2546	10	12	10	3UTR
hsa-miR-10a-5p	XM_017012172	IMPDH1	TACCCTGTAGATCCGAATTTGTG#CACAGATTTGCACTACGGGT#...(((((((...((((((((((#))))))))))..))))))).	2054	2074	1	-19.7	0	0.0271525	0.456	0	0	-13.9752	17	20	10	3UTR
hsa-miR-10a-5p	XM_017012743	FAM71F1	TACCCTGTAGATCCGAATTTGTG#CACAGAATATTCAGTCCCAGATAAAGTGGGATCCAGGGTC#.((((((..(((((.(.(((((.#.))))).).))))))))))).	1061	1101	1	-19.7	1	3.88197e-06	0.603	0	0	-7.8988	17	21	11	3UTR
hsa-miR-10a-5p	XM_017013107	LRATD2	TACCCTGTAGATCCGAATTTGTG#CGTTTCTACAGGGTAC#(((((((((((..((........#))..))))))))))).	4204	4220	1	-20.9	1	0.0183289	0.574	0	0	-8.80656	13	16	11	3UTR
hsa-miR-10a-5p	XM_017013408	RBM12B	TACCCTGTAGATCCGAATTTGTG#TGGGACTACAGGTGTGT#((((((((((.(((.(.......#).)))))))))).))).	5576	5593	1	-17.6	1	7.93032e-06	0.5	0	0	-7.4978	14	17	10	3UTR
hsa-miR-10a-5p	XM_017013600	OXR1	TACCCTGTAGATCCGAATTTGTG#TACATATGATCTGCAGGT#...((((((((((..........#.)))))))))).	2964	2982	1	-16.7	0	0.00310803	0.662	0	0	-8.33988	10	12	10	3UTR
hsa-miR-10a-5p	XM_017013622	PKIA	TACCCTGTAGATCCGAATTTGTG#TCTACAGGGC#..(((((((((............#))))))))).	1919	1929	1	-15.9	1	0.000994942	0.559	0	0	-11.4183	9	10	9	3UTR
hsa-miR-10a-5p	XM_017013719	PLEKHA2	TACCCTGTAGATCCGAATTTGTG#GCTAGGACTACAGGGTT#.(((((((((.(((.........#.)))))))))))).	3765	3782	1	-20	1	5.02479e-05	0.544	0	0	-7.5866	12	14	12	3UTR
hsa-miR-10a-5p	XM_017013736	ST3GAL1	TACCCTGTAGATCCGAATTTGTG#TGGTTCTCTGCAGGGA#..(((((((((.(((........#)))...))))))))).	5323	5339	1	-17.8	1	3.02097e-05	0.515	0	0	-8.53685	12	16	9	3UTR
hsa-miR-10a-5p	XM_017017632	SLC29A2	TACCCTGTAGATCCGAATTTGTG#TCAGGCCTCTGCGGGGTGG#(((((((((((.((((.......#)).))..))))))))))).	1838	1857	1	-19.1	1	1.93357e-06	0.265	0	0	-7.28438	15	19	11	3UTR
hsa-miR-10a-5p	XM_017017923	RSF1	TACCCTGTAGATCCGAATTTGTG#TACAGATTCAGAGGATAAAGGGTAG#((((((....(((((((((((((#)))))))))...))))..)))))).	7551	7576	1	-20.3	0	0.0481964	0.662	0	0	-10.0938	19	25	9	3UTR
hsa-miR-10a-5p	XM_017018128	BTBD18	TACCCTGTAGATCCGAATTTGTG#TCTGCAGGGG#..(((((((((............#))))))))).	2898	2908	1	-16.4	1	0.00120244	0.559	0	0	-11.4183	9	10	9	3UTR
hsa-miR-10a-5p	XM_017018139	SLC1A2	TACCCTGTAGATCCGAATTTGTG#ACAAATGGATCCAGGGTAT#(((((((..(((((..((((((.#)))))))))))))))))).	4717	4736	1	-20.8	1	0.00096878	0.662	0	0	-8.2761	18	19	18	3UTR
hsa-miR-10a-5p	XM_017018227	UVRAG	TACCCTGTAGATCCGAATTTGTG#TGGATCTGCAGA#....(((((((((((........#))))))))))).	3376	3388	1	-18.1	0	0.00251485	0.515	0	0	-9.77961	11	12	11	3UTR
hsa-miR-10a-5p	XM_017022132	FMN1	TACCCTGTAGATCCGAATTTGTG#GGATCTACCTAAGGGA#..((((((((((((.........#))))))))...)))).	11233	11249	1	-18.5	1	6.29471e-06	0.662	0	0	-5.9255	12	16	8	3UTR
hsa-miR-10a-5p	XM_017022378	DPP8	TACCCTGTAGATCCGAATTTGTG#GCAGGGGTCTACGGTTTGTGGTAG#((((((((((((((.........#.)))))))))).....)))).	2976	3000	1	-18.3	1	0.000551939	0.544	0	0	-4.90607	14	21	10	3UTR
hsa-miR-10a-5p	XM_017022514	TTC23	TACCCTGTAGATCCGAATTTGTG#GCAGGTGTAAGGGAGTGAAAAGAAAGGCTAGCCGGAGGCTGCGGGGG#..((((((((.((((........#.))))..)))))))).	2356	2403	1	-20.9	1	3.31398e-06	0.382	0	0	-8.01482	12	16	8	3UTR
hsa-miR-10a-5p	XM_017022516	TTC23	TACCCTGTAGATCCGAATTTGTG#GCAGGTGTAAGGGAGTGAAAAGAAAGGCTAGCCGGAGGCTGCGGGGG#..((((((((.((((........#.))))..)))))))).	2421	2468	1	-20.9	1	3.31398e-06	0.382	0	0	-8.01482	12	16	8	3UTR
hsa-miR-10a-5p	XM_017022581	SNX22	TACCCTGTAGATCCGAATTTGTG#CTCAGAGCCCTGTGGCGGACTACAGGGC#..((((((((.((((........#.)))))))))))).	2014	2042	1	-21.2	1	7.21323e-05	0.397	0	0	-8.01482	12	14	12	3UTR
hsa-miR-10a-5p	XM_017022581	SNX22	TACCCTGTAGATCCGAATTTGTG#GCATGGAGGTACAGGGTT#.((((((((..((((....(((.#)))))))..)))))))).	2623	2641	1	-18.6	1	0.0228665	0.5	0	0	-8.09365	15	18	8	3UTR
hsa-miR-10a-5p	XM_017022888	PRRT2	TACCCTGTAGATCCGAATTTGTG#CGCTGAGGAGGCGGGGACCGAGCTACAACGCGGTTCGGATTTGGCGGGGG#..(((((((((((((((.(((((#.))))))))))))))).))))).	2224	2274	1	-25.6	1	0.000704987	0.574	0	0	-4.957	20	23	15	3UTR
hsa-miR-10a-5p	XM_017022923	ACSM2A	TACCCTGTAGATCCGAATTTGTG#TTGGAACTGTCAGGGTC#.(((((((((.(((((.......#))))).))).)))))).	2690	2707	1	-18.2	1	0.00049304	0.529	0	0	-6.6181	14	17	6	3UTR
hsa-miR-10a-5p	XM_017023318	RBFOX1	TACCCTGTAGATCCGAATTTGTG#GCTAAGAGGACTGGCTGACAGAATTTGGTTTTGCAGGGA#..(((((((((.((((((((((.#.))))).))))).))))))))).	2632	2671	1	-23.5	1	0.00752802	0.529	0	0	-8.3038	19	23	9	3UTR
hsa-miR-10a-5p	XM_017023318	RBFOX1	TACCCTGTAGATCCGAATTTGTG#CATATTCGGATTTATAGA#....((((((((((((((.((..#)).)))))))))))))).	4037	4055	1	-19.9	0	0.0914614	0.735	0	0	-9.54656	16	18	14	3UTR
hsa-miR-10a-5p	XM_017023318	RBFOX1	TACCCTGTAGATCCGAATTTGTG#CACCTTTCTCGGATGCAGGGC#..((((((..((((((....(((#))).....)))))))))))).	4326	4347	1	-18.7	1	0.000206564	0.515	0	0	-7.2559	15	21	12	3UTR
hsa-miR-10a-5p	XM_017023320	RBFOX1	TACCCTGTAGATCCGAATTTGTG#GCTAAGAGGACTGGCTGACAGAATTTGGTTTTGCAGGGA#..(((((((((.((((((((((.#.))))).))))).))))))))).	3021	3060	1	-23.5	1	0.00752802	0.529	0	0	-8.3038	19	23	9	3UTR
hsa-miR-10a-5p	XM_017023320	RBFOX1	TACCCTGTAGATCCGAATTTGTG#CATATTCGGATTTATAGA#....((((((((((((((.((..#)).)))))))))))))).	4426	4444	1	-19.9	0	0.0914614	0.735	0	0	-9.54656	16	18	14	3UTR
hsa-miR-10a-5p	XM_017023320	RBFOX1	TACCCTGTAGATCCGAATTTGTG#CACCTTTCTCGGATGCAGGGC#..((((((..((((((....(((#))).....)))))))))))).	4715	4736	1	-18.7	1	0.000206564	0.515	0	0	-7.2559	15	21	12	3UTR
hsa-miR-10a-5p	XM_017023322	RBFOX1	TACCCTGTAGATCCGAATTTGTG#GCTAAGAGGACTGGCTGACAGAATTTGGTTTTGCAGGGA#..(((((((((.((((((((((.#.))))).))))).))))))))).	5642	5681	1	-23.5	1	0.00752802	0.529	0	0	-8.3038	19	23	9	3UTR
hsa-miR-10a-5p	XM_017023322	RBFOX1	TACCCTGTAGATCCGAATTTGTG#CATATTCGGATTTATAGA#....((((((((((((((.((..#)).)))))))))))))).	7047	7065	1	-19.9	0	0.0914614	0.735	0	0	-9.54656	16	18	14	3UTR
hsa-miR-10a-5p	XM_017023330	RBFOX1	TACCCTGTAGATCCGAATTTGTG#CATATTCGGATTTATAGA#....((((((((((((((.((..#)).)))))))))))))).	3851	3869	1	-19.9	0	0.0914614	0.735	0	0	-9.54656	16	18	14	3UTR
hsa-miR-10a-5p	XM_017023332	RBFOX1	TACCCTGTAGATCCGAATTTGTG#CATGATAATCATATTCGGATTTATAGA#....((((((((((((((.((..#.)).)))))))))))))).	2522	2549	1	-20	0	0.0914614	0.735	0	0	-9.54656	16	19	14	3UTR
hsa-miR-10a-5p	XM_017023333	RBFOX1	TACCCTGTAGATCCGAATTTGTG#CATGATAATCATATTCGGATTTATAGA#....((((((((((((((.((..#.)).)))))))))))))).	2351	2378	1	-20	0	0.0914614	0.735	0	0	-9.54656	16	19	14	3UTR
hsa-miR-10a-5p	XM_017023336	RBFOX1	TACCCTGTAGATCCGAATTTGTG#CATGATAATCATATTCGGATTTATAGA#....((((((((((((((.((..#.)).)))))))))))))).	2404	2431	1	-20	0	0.0914614	0.735	0	0	-9.54656	16	19	14	3UTR
hsa-miR-10a-5p	XM_017023889	ZNF276	TACCCTGTAGATCCGAATTTGTG#TGGATCTTTAGGGTT#.((((((.(((((((........#))))))).)))))).	3191	3206	1	-19.2	1	0.00328996	0.662	0	0	-6.34001	13	15	7	3UTR
hsa-miR-10a-5p	XM_017024174	ANKRD13B	TACCCTGTAGATCCGAATTTGTG#TGGGTCTCAGGGTGG#(((((((.(((((((........#)))))))))))))).	2479	2494	1	-21.2	1	3.1157e-05	0.338	0	0	-6.48426	14	15	14	3UTR
hsa-miR-10a-5p	XM_017024551	SOCS7	TACCCTGTAGATCCGAATTTGTG#GGGTCTGAGGGTGG#((((((.(((((((.........#))))))))))))).	7754	7768	1	-19	0	0.00893921	0.485	0	0	-6.44976	13	14	13	3UTR
hsa-miR-10a-5p	XM_017024772	ATP6V0A1	TACCCTGTAGATCCGAATTTGTG#TTGGATTAGCAGGGG#..((((((.(((((((.......#))))))).)))))).	3139	3154	1	-20	1	3.342e-06	0.5	0	0	-6.01339	13	15	7	3UTR
hsa-miR-10a-5p	XM_017025389	GOSR2	TACCCTGTAGATCCGAATTTGTG#GGTCTGCAGGGA#..(((((((((((..........#))))))))))).	2564	2576	1	-19.5	1	3.7062e-06	0.456	0	0	-6.78234	11	12	11	3UTR
hsa-miR-10a-5p	XM_017025389	GOSR2	TACCCTGTAGATCCGAATTTGTG#GCAAATTTGGATTTACAC#.....(((((((((((((((((.#))))))))))))))))).	3260	3278	1	-21.7	0	0.0120877	0.647	0	0	-13.6656	17	18	17	3UTR
hsa-miR-10a-5p	XM_017025395	GOSR2	TACCCTGTAGATCCGAATTTGTG#GCAAATTTGGATTTACAC#.....(((((((((((((((((.#))))))))))))))))).	3460	3478	1	-21.7	0	0.0120877	0.647	0	0	-13.6656	17	18	17	3UTR
hsa-miR-10a-5p	XM_017025681	NEDD4L	TACCCTGTAGATCCGAATTTGTG#CGCACTCGTCCAAGTTCGGATGCGGGA#...(((((..(((((((((((..#.)))))))))))))))).	2773	2800	1	-21.4	0	2.35779e-08	0.412	0	0	-8.81344	16	18	16	3UTR
hsa-miR-10a-5p	XM_017028500	SYNJ1	TACCCTGTAGATCCGAATTTGTG#CAGGGCTTCATCTTCACTTGATGGCTTTAAGGACAGTTTTGATCTACAGGGC#..(((((((((((.(((.((((.#.))))))).))))))))))).	4486	4538	1	-23.5	1	0.00173606	0.603	0	0	-5.81384	18	21	11	3UTR
hsa-miR-10a-5p	XM_017028505	SYNJ1	TACCCTGTAGATCCGAATTTGTG#CACTTGATGGCTTTAAGGACAGTTTTGATCTACAGGGC#..(((((((((((.(((.((((.#.))))))).))))))))))).	7576	7614	1	-23.5	1	0.00173606	0.603	0	0	-5.81384	18	21	11	3UTR
hsa-miR-10a-5p	XM_017029223	SLC9A6	TACCCTGTAGATCCGAATTTGTG#TACAGGTGTATATAGTTCAGGGCACTTGATTTAGATTTGGAGGGGCTGGGGTGG#((((((((...((((((((((..#.))))))))))...)).)))))).	2919	2973	1	-20	1	0.00383196	0.485	0	0	-9.06125	18	24	10	3UTR
hsa-miR-10a-5p	XM_017029423	RPS6KA6	TACCCTGTAGATCCGAATTTGTG#GCAGATTTGGATTGAACATTTTTTTGATGGGA#..((((((.(((((((((((((.#)))))))))))))..)))..........))).	5841	5873	1	-19.4	1	0.00544999	0.706	0	0	-6.01339	19	32	13	3UTR
hsa-miR-10a-5p	XM_017029475	NHSL2	TACCCTGTAGATCCGAATTTGTG#GGTTTGCAGGGTGC#(((((((((((((..........#))))))))))))).	7350	7364	1	-19	1	0.00039004	0.5	0	0	-5.76291	13	14	13	3UTR
hsa-miR-10a-5p	XM_017029476	NHSL2	TACCCTGTAGATCCGAATTTGTG#GGTTTGCAGGGTGC#(((((((((((((..........#))))))))))))).	3467	3481	1	-19	1	0.00039004	0.5	0	0	-5.76291	13	14	13	3UTR
hsa-miR-10a-5p	XM_017029489	IGBP1	TACCCTGTAGATCCGAATTTGTG#GGACTGCAGGGTGC#((((((((((.(((.........#))))))))))))).	1537	1551	1	-21.3	1	9.38214e-05	0.426	0	0	-7.73085	13	14	13	3UTR
hsa-miR-10a-5p	XM_017029641	HDAC8	TACCCTGTAGATCCGAATTTGTG#GAATTTGTGACTGCAGGGA#..((((((((.(((((((((...#))))))).)))))))))).	1222	1241	1	-20.8	1	0.00103553	0.662	0	0	-7.78178	17	19	10	3UTR
hsa-miR-10a-5p	XM_017029642	HDAC8	TACCCTGTAGATCCGAATTTGTG#GCAGTTTGTGGAATTTGTGACTGCAGGGA#..((((((((.(((((((((...#.))))))).)))))))))).	1344	1373	1	-20.9	1	0.00103553	0.662	0	0	-7.78178	17	20	10	3UTR
hsa-miR-10a-5p	XM_024446261	NRG2	TACCCTGTAGATCCGAATTTGTG#GCAAAGGCGTTTTTATAGGGA#..(((((((((..((..(((((.#)))))..))..))))))))).	2215	2236	1	-20	1	0.000378406	0.691	0	0	-9.82598	16	21	9	3UTR
hsa-miR-10a-5p	XM_024446757	IMPDH1	TACCCTGTAGATCCGAATTTGTG#CACAGATTTGCACTACGGGT#...(((((((...((((((((((#))))))))))..))))))).	1783	1803	1	-19.7	0	0.0271525	0.456	0	0	-13.9752	17	20	10	3UTR
hsa-miR-10a-5p	XM_024447004	CEP41	TACCCTGTAGATCCGAATTTGTG#TGGTAACTGCTACGGGGTAA#((((((((((..(((........#)))......)))))))))).	2736	2756	1	-17.1	1	2.98795e-06	0.559	0	0	-10.3422	13	20	10	3UTR
hsa-miR-10a-5p	XM_024447417	DAB2IP	TACCCTGTAGATCCGAATTTGTG#ACAGTATTGGGCAGGAGGAAAAGGCTTGGTGTCTGCGGGGG#..((((((((((((((.......#.)))).)))))))))).	5914	5955	1	-21.2	1	2.5997e-05	0.426	0	0	-4.957	14	17	10	3UTR
hsa-miR-10a-5p	XM_024447701	PGAP4	TACCCTGTAGATCCGAATTTGTG#ACTGTTTTAGGATCTTAAGGGTAG#((((((..((((((.........#.))))))..)))))).	1726	1750	1	-20.2	0	0.0279835	0.618	0	0	-8.76339	12	16	6	3UTR
hsa-miR-10a-5p	XM_024448004	CC2D2B	TACCCTGTAGATCCGAATTTGTG#CACAAGCAGAGAGCAGAGACCCCAAATGTATCTGCAGGGA#..((((((((((....(((((..#.)))))..)))))))))).	5119	5159	1	-19.3	1	0.00149619	0.559	0	0	-8.07147	15	19	10	3UTR
hsa-miR-10a-5p	XM_024448228	SYT15	TACCCTGTAGATCCGAATTTGTG#GTTTAGTGATGACCCAGCTCTACCTGCTGAATGGACCTGCAGGGTAA#((((((((((.((((........#.)))).)))))))))).	2534	2581	1	-21.8	1	0.000106428	0.456	0	0	-6.9954	14	17	10	3UTR
hsa-miR-10a-5p	XM_024448520	ARHGAP1	TACCCTGTAGATCCGAATTTGTG#TTCGGATCTATTTGGTC#.(((..(((((((((((......#)))))))))))..))).	3133	3150	1	-19.1	0	0.000778098	0.456	0	0	-9.81332	14	17	11	3UTR
hsa-miR-10a-5p	XM_024448839	FGD4	TACCCTGTAGATCCGAATTTGTG#TATAAAGAAAACGATAAAGTTTGTGGTACTGCAGGGTT#.(((((((((((((((((((...#.))))))).))).))))))))).	6421	6459	1	-22.6	1	0.0028656	0.691	0	0	-3.79332	19	23	9	3UTR
hsa-miR-10a-5p	XM_024448839	FGD4	TACCCTGTAGATCCGAATTTGTG#TTTGGAAACAGGGTGG#((((((((...((((((......#)))))).)))))))).	6547	6563	1	-18.1	1	7.28903e-06	0.676	0	0	-9.06125	14	16	8	3UTR
hsa-miR-10a-5p	XM_024448871	RPS6KA1	TACCCTGTAGATCCGAATTTGTG#ATTCGGGCCACAGGGC#..((((((.(.(((((((.....#)))))))).)))))).	2372	2388	1	-18.7	1	9.17427e-05	0.382	0	0	-8.83816	14	16	8	3UTR
hsa-miR-10a-5p	XM_024449482	PRIMA1	TACCCTGTAGATCCGAATTTGTG#ACAATCTCCGAGCAGCCTTTTGTGTCCCCATCCTGGATCGCAGGGG#..((((((.((((((........#.)))))))))))).	1371	1417	1	-19.5	1	2.77109e-07	0.397	0	0	-6.24644	12	14	12	3UTR
hsa-miR-10a-5p	XM_024449694	GPR135	TACCCTGTAGATCCGAATTTGTG#CACAGAAGTCTACAGGGC#..((((((((((.....((((((#)))))).)))))))))).	4356	4374	1	-19.7	1	0.000379185	0.544	0	0	-8.07147	16	18	10	3UTR
hsa-miR-10a-5p	XM_024450296	PDPK1	TACCCTGTAGATCCGAATTTGTG#GGAGCCCTGCGGGGG#..((((((((.(((.........#)))...)))))))).	2394	2409	1	-17.6	1	3.75861e-07	0.294	0	0	-8.75027	11	15	8	3UTR
hsa-miR-10a-5p	XM_024450315	RBFOX1	TACCCTGTAGATCCGAATTTGTG#CATGATAATCATATTCGGATTTATAGA#....((((((((((((((.((..#.)).)))))))))))))).	4304	4331	1	-20	0	0.0914614	0.735	0	0	-9.54656	16	19	14	3UTR
hsa-miR-10a-5p	XM_024450422	NPIPB11	TACCCTGTAGATCCGAATTTGTG#CACAATTTCTCCTTCCTCTGGAAACCTCTGTTTTCTTAGATTTGGAGCAGGGTGG#((((((((...((((((((((..#.)))))))))))))))))).	1398	1453	1	-21.9	1	4.73342e-07	0.544	0	0	-9.06125	18	20	18	3UTR
hsa-miR-10a-5p	XM_024450427	NPIPB2	TACCCTGTAGATCCGAATTTGTG#CACAATTTCTCCTTCCTCTGGAAACCTCTGTTTTCTTAGATTTGGAGCAGGGTGG#((((((((...((((((((((..#.)))))))))))))))))).	1624	1679	1	-21.9	1	4.73342e-07	0.544	0	0	-9.06125	18	20	18	3UTR
hsa-miR-10a-5p	XM_024450629	DLG4	TACCCTGTAGATCCGAATTTGTG#TGGGGTCTGGGGGGG#..((((.(((((((.(.......#).))))))).)))).	2379	2394	1	-20.3	0	7.64902e-09	0.324	0	0	-7.23614	12	15	7	3UTR
hsa-miR-10a-5p	XM_024450770	MYO1D	TACCCTGTAGATCCGAATTTGTG#CACACTTGGGTCAGGAACCCTAATGAGAACGGGGAGCTGCCAGGGTGA#((((((((((.(((.........#.))).)))).)))))).	3751	3799	1	-18.1	1	2.18135e-06	0.338	0	0	-7.73085	13	17	6	3UTR
hsa-miR-10a-5p	XM_024451135	NEDD4L	TACCCTGTAGATCCGAATTTGTG#CAAGTTCGGATGCGGGA#...(((((..(((((((((((..#)))))))))))))))).	3070	3087	1	-21	0	2.35779e-08	0.412	0	0	-8.81344	16	17	16	3UTR
hsa-miR-10a-5p	XM_024451136	NEDD4L	TACCCTGTAGATCCGAATTTGTG#CAAGTTCGGATGCGGGA#...(((((..(((((((((((..#)))))))))))))))).	3039	3056	1	-21	0	2.35779e-08	0.412	0	0	-8.81344	16	17	16	3UTR
hsa-miR-10a-5p	XM_024451480	HNRNPL	TACCCTGTAGATCCGAATTTGTG#ACCTTAATGGAAACGCTGGAAATCTGCAGGGG#..(((((((((((((........#.))))..))))))))).	1832	1864	1	-20.1	1	0.000333971	0.515	0	0	-5.19005	13	17	9	3UTR
hsa-miR-10a-5p	XM_024451557	TRPM4	TACCCTGTAGATCCGAATTTGTG#TGGAGGCTGCAGGGTC#.(((((((((.((((........#))))..))))))))).	3323	3339	1	-20	1	2.59969e-05	0.368	0	0	-6.85115	13	16	9	3UTR
hsa-miR-10a-5p	XM_024452473	CASK	TACCCTGTAGATCCGAATTTGTG#CACTTTGTGCCTTGGCAGGATGTGCAGGGTGT#(((((((((.((((.........#.)))).))))))))).	4118	4150	1	-22.4	1	0.000170861	0.471	0	0	-6.14858	13	16	9	3UTR
hsa-miR-10a-5p	XM_024453013	TTC7A	TACCCTGTAGATCCGAATTTGTG#GCAAATGCTGTTGGTTTATCTCAGGGTGC#(((((((.((((((((((((((.#))))))....))))...))))))))))).	3073	3102	1	-19.5	1	0.000938981	0.632	0	0	-6.25121	21	29	11	3UTR
hsa-miR-10a-5p	XM_024453290	RBM5	TACCCTGTAGATCCGAATTTGTG#TTCATTCTGCAGGGTT#.((((((((((...(((......#)))..)))))))))).	5418	5434	1	-17.3	1	1.24996e-05	0.544	0	0	-9.2861	13	16	10	3UTR
hsa-miR-10a-5p	XM_024454324	LHFPL2	TACCCTGTAGATCCGAATTTGTG#CAAAGGGGTCAGCAGGGA#..((((((.(((((.........#.))))).)))))).	2926	2944	1	-18.3	1	7.22028e-05	0.5	0	0	-6.98189	11	14	6	3UTR
hsa-miR-10a-5p	NM_014232	VAMP2	TACCCTGTAGATCCGAATTTGTG#GGGTTTGAGGGTAC#((((((.(((((((.........#))))))))))))).	1854	1868	1	-16.4	0	0.00963269	0.5	0.520556	0.752262	-6.44976	13	14	13	3UTR
hsa-miR-10a-5p	NM_014239	EIF2B2	TACCCTGTAGATCCGAATTTGTG#TACTGCATCTGATCTCAGGGTT#.((((((.(((((.((.......#.)).))))))))))).	2117	2139	1	-17.7	1	0.0023881	0.529	0.203606	1.00205	-6.9638	13	16	11	3UTR
hsa-miR-10a-5p	NM_014240	LIMD1	TACCCTGTAGATCCGAATTTGTG#GGTGCTATAGGGTGC#((((((((((..((.........#))..)))))))))).	8067	8082	1	-19.5	1	0.000189922	0.441	0	0	-11.0777	12	15	10	3UTR
hsa-miR-10a-5p	NM_014314	DDX58	TACCCTGTAGATCCGAATTTGTG#CAAGGGAGGGACCTGACGGGAGGTGATTGGATCACGGGGG#..((((((.(((((((.......#.))))))))))))).	4369	4409	1	-20.3	1	0.00184744	0.412	2.63224	1.79456	-6.01339	13	15	13	3UTR
hsa-miR-10a-5p	NM_014320	HEBP2	TACCCTGTAGATCCGAATTTGTG#CACAAGGACAGACTTCCTATTCTAGGTATGTGGTTCCTTTCGGGCCTACAGGGTC#.(((((((((.((((((......#.)))))).))))))))).	7177	7232	1	-24.1	1	5.74056e-06	0.559	-0.0221052	0.0865542	-6.6181	15	18	9	3UTR
hsa-miR-10a-5p	NM_014351	SULT4A1	TACCCTGTAGATCCGAATTTGTG#GATCTCAGGGTT#.((((((.(((((..........#))))))))))).	1407	1419	1	-16.3	1	0.00114196	0.618	0.646855	0.660669	-7.9323	11	12	11	3UTR
hsa-miR-10a-5p	NM_014467	SRPX2	TACCCTGTAGATCCGAATTTGTG#ATGAGGGGTGGGTAGCAGGGTAC#((((((((..(((((........#.))))).)))))))).	2267	2290	1	-18	1	0.0154789	0.618	0	0	-6.46952	13	16	8	3UTR
hsa-miR-10a-5p	NM_014470	RND1	TACCCTGTAGATCCGAATTTGTG#GCAATCGGAAGTGCAGGA#...((((((..(((((..((((.#)))))))))..)))))).	1290	1308	1	-19.8	0	0.00368929	0.471	0	0	-10.5818	15	18	9	3UTR
hsa-miR-10a-5p	NM_014470	RND1	TACCCTGTAGATCCGAATTTGTG#TGGTGCTGCAGGGG#..((((((((..(((........#)))..)))))))).	1460	1474	1	-19.8	1	8.46287e-05	0.368	0	0	-11.3616	11	14	8	3UTR
hsa-miR-10a-5p	NM_014488	RAB30	TACCCTGTAGATCCGAATTTGTG#CACAGATTTGGGTTCCATGTCAGGGC#..(((((((((((((((((((((#))))))))))))))...)).))))).	5507	5533	1	-23.8	1	0.000378444	0.5	0	0	-4.957	21	26	14	3UTR
hsa-miR-10a-5p	NM_014496	RPS6KA6	TACCCTGTAGATCCGAATTTGTG#GCAGATTTGGATTGAACATTTTTTTGATGGGA#..((((((.(((((((((((((.#)))))))))))))..)))..........))).	4935	4967	1	-19.4	1	0.00544999	0.706	0	0	-6.01339	19	32	13	3UTR
hsa-miR-10a-5p	NM_014507	MCAT	TACCCTGTAGATCCGAATTTGTG#CACTGGGACTGCGGGTCTGCGGGGC#..(((((((((((((........#.))))))))))))).	1710	1735	1	-25	1	1.89023e-06	0.324	0	0	-5.19005	13	15	13	3UTR
hsa-miR-10a-5p	NM_014553	TFCP2L1	TACCCTGTAGATCCGAATTTGTG#GGGTCTACAATGGGG#..((((((((((((.........#)))))))))..))).	2813	2828	1	-18.8	1	0.0176811	0.603	0	0	-5.9255	12	15	9	3UTR
hsa-miR-10a-5p	NM_014553	TFCP2L1	TACCCTGTAGATCCGAATTTGTG#CGGTTTTTGCGGGGTAT#(((((((((((.(((........#)))..))))))))))).	5393	5410	1	-19.6	1	0.0010799	0.529	0	0	-7.51743	14	17	11	3UTR
hsa-miR-10a-5p	NM_014580	SLC2A8	TACCCTGTAGATCCGAATTTGTG#CAGAATCCAGCCCCTTGGAGCCTTGGTCTGCAGGGTC#.((((((((((.((((.......#.)))))))))))))).	1577	1614	1	-21.8	1	1.2852e-05	0.353	0	0	-7.14013	14	16	14	3UTR
hsa-miR-10a-5p	NM_014587	SOX8	TACCCTGTAGATCCGAATTTGTG#GTCTGCAGGGA#..((((((((((...........#)))))))))).	1608	1619	1	-16.8	1	1.35841e-05	0.353	0	0	-8.07147	10	11	10	3UTR
hsa-miR-10a-5p	NM_014598	SOCS7	TACCCTGTAGATCCGAATTTGTG#GGGTCTGAGGGTGG#((((((.(((((((.........#))))))))))))).	7888	7902	1	-19	0	0.00893921	0.485	0	0	-6.44976	13	14	13	3UTR
hsa-miR-10a-5p	NM_014634	PPM1F	TACCCTGTAGATCCGAATTTGTG#GGCCATCTGCAGGGC#..((((((((((((.........#))..)))))))))).	3149	3164	1	-18.6	1	1.38323e-06	0.338	0	0	-5.9255	12	15	10	3UTR
hsa-miR-10a-5p	NM_014656	KIAA0040	TACCCTGTAGATCCGAATTTGTG#CACAGGTGGGATGCAGAGGTAA#((((((((..((((..(((((((#))))))).)))))))).)))).	1946	1968	1	-19.2	1	0.0540044	0.544	0	0	-7.20497	19	22	8	3UTR
hsa-miR-10a-5p	NM_014665	LRRC14	TACCCTGTAGATCCGAATTTGTG#TCGGGCTGGAGGGG#..((((.(((.(((((.......#)))))))).)))).	2142	2156	1	-18.6	0	9.04841e-05	0.353	0	0	-9.32546	12	14	8	3UTR
hsa-miR-10a-5p	NM_014697	NOS1AP	TACCCTGTAGATCCGAATTTGTG#ACGGAAAAGAACGAGGATCTCCAGGGTGT#(((((((.((((((.........#.)))))).))))))).	3701	3730	1	-21.5	1	0.00176344	0.588	0	0	-7.21971	13	16	7	3UTR
hsa-miR-10a-5p	NM_014715	ARHGAP32	TACCCTGTAGATCCGAATTTGTG#GCAAACTTATTTGAAGCTGAGTTGTGGGTTTGGGTTTTGTTTGTTTCTTTGGTTGCAGGGTGG#((((((((((((((((((((...#.))))))))))).................))))))))).	9247	9310	1	-21	1	0.00264838	0.412	0	0	-3.93757	20	39	11	3UTR
hsa-miR-10a-5p	NM_014741	ATG13	TACCCTGTAGATCCGAATTTGTG#TTTGGCATCTACAGGTGG#..(((((((((((((((......#))))).))))))))).).	3717	3735	1	-19.2	1	2.71892e-05	0.456	0	0	-4.957	15	18	9	3UTR
hsa-miR-10a-5p	NM_014753	BMS1	TACCCTGTAGATCCGAATTTGTG#ACTGTCCCTGGATCTGCGGAGGTAG#(((((((((((((((........#.))))))))))).)))).	3935	3960	1	-22.7	1	9.85485e-05	0.5	0	0	-4.17062	15	18	11	3UTR
hsa-miR-10a-5p	NM_014797	ZBTB24	TACCCTGTAGATCCGAATTTGTG#GGGTCTGCCTTGGGA#..(((.((((((((.........#))))))))...))).	5338	5353	1	-17.2	0	0.00010875	0.559	0	0	-7.82646	11	15	8	3UTR
hsa-miR-10a-5p	NM_014826	CDC42BPA	TACCCTGTAGATCCGAATTTGTG#GCTGGCCTGCGGCATGTGCAGGGA#..(((((((.(((((........#.))).)).))))))).	7983	8007	1	-18.7	1	3.74708e-06	0.368	0	0	-6.43256	12	16	7	3UTR
hsa-miR-10a-5p	NM_014848	SV2B	TACCCTGTAGATCCGAATTTGTG#GATCTGGGGGGTGC#((((((.((((((..........#)))))).)))))).	12450	12464	1	-18.3	0	3.78088e-05	0.471	0	0	-7.3066	12	14	6	3UTR
hsa-miR-10a-5p	NM_014849	SV2A	TACCCTGTAGATCCGAATTTGTG#GCAGGGACTACAGGGA#..((((((((.(((.........#.))))))))))).	2850	2866	1	-19.1	1	0.000217911	0.471	0	0	-8.75027	11	13	11	3UTR
hsa-miR-10a-5p	NM_014850	SRGAP3	TACCCTGTAGATCCGAATTTGTG#CACCGAGTTATTTGGTGGGATTTGCAGGGA#..((((((((((((.(.......#.).)))))))))))).	4538	4568	1	-21.7	1	1.65446e-05	0.529	0	0	-5.69245	13	16	12	3UTR
hsa-miR-10a-5p	NM_014851	KLHL21	TACCCTGTAGATCCGAATTTGTG#GAAGAAGGAGCTCTACAGGGTC#.(((((((((((((...(((...#)))...)))..)))))))))).	2737	2759	1	-20.5	1	0.000812884	0.574	0	0	-4.76182	16	22	10	3UTR
hsa-miR-10a-5p	NM_014900	COBLL1	TACCCTGTAGATCCGAATTTGTG#GGATTTAGGGGGC#..((((.(((((((.........#))))))).)))).	6203	6216	1	-18.1	0	0.00840065	0.721	0	0	-7.46919	11	13	7	3UTR
hsa-miR-10a-5p	NM_014911	AAK1	TACCCTGTAGATCCGAATTTGTG#CGGAATGCAGGGTC#.((((((((..((((........#)))).)))))))).	20005	20019	1	-19	1	4.39327e-05	0.544	0	0	-8.09365	12	14	8	3UTR
hsa-miR-10a-5p	NM_014911	AAK1	TACCCTGTAGATCCGAATTTGTG#TGGATTGAACAGGGTC#.(((((((.((((((........#))))))..))))))).	5909	5925	1	-18.3	1	0.000244111	0.397	0	0	-5.08276	13	16	7	3UTR
hsa-miR-10a-5p	NM_014962	BTBD3	TACCCTGTAGATCCGAATTTGTG#CTGCAGGGTT#.(((((((((.............#))))))))).	3126	3136	1	-15.6	1	0.00099212	0.559	0	0	-13.0794	9	10	9	3UTR
hsa-miR-10a-5p	NM_014971	EFR3B	TACCCTGTAGATCCGAATTTGTG#CACGTGTGGTGTGCACGGATGTGCAGGGA#..(((((((.(((((........#.))))).))))))).	4419	4448	1	-22.3	1	5.31643e-05	0.471	0	0	-6.43256	12	15	7	3UTR
hsa-miR-10a-5p	NM_014979	SV2C	TACCCTGTAGATCCGAATTTGTG#GGGTTCTAGGGCCTGCAGGGG#..((((((((.(((((((((...#))))))..))).)))))))).	8387	8408	1	-20.6	1	1.73186e-05	0.456	0	0	-7.78178	17	21	8	3UTR
hsa-miR-10a-5p	NM_014979	SV2C	TACCCTGTAGATCCGAATTTGTG#AATTCAGGTCTGCAGAGGG#..(((((((((((.(((((....#))))).))))))))).)).	4104	4123	1	-19.8	1	4.3985e-05	0.456	0	0	-5.81384	16	19	9	3UTR
hsa-miR-10a-5p	NM_014997	KLHDC10	TACCCTGTAGATCCGAATTTGTG#CACAGTCTCTGAGAGGTGAGCCTAGCTTTGCTCTTCCTACAGGGTAT#((((((((((.............#.)))))))))).	6093	6140	1	-17.4	1	9.223e-05	0.471	0	0	-13.2236	10	12	10	3UTR
hsa-miR-10a-5p	NM_014999	RAB21	TACCCTGTAGATCCGAATTTGTG#TGGGACTACAGGTGTGC#((((((((((.(((.(.......#).)))))))))).))).	13488	13505	1	-17.5	1	3.27241e-09	0.515	0	0	-7.4978	14	17	10	3UTR
hsa-miR-10a-5p	NM_015008	TMCC1	TACCCTGTAGATCCGAATTTGTG#CACATTCCATGTCTGAATTTTTGGATTCGGGGTGG#(((((((..((((((((......#.))))))))))))))).	2392	2427	1	-18.2	1	0.00177106	0.544	1.33678	0.860786	-7.3076	15	17	15	3UTR
hsa-miR-10a-5p	NM_015025	MYT1L	TACCCTGTAGATCCGAATTTGTG#GGAGACTACAGGGA#..((((((((.(((.........#)))..)))))))).	6217	6231	1	-18.9	1	0.00618901	0.588	0	0	-8.75027	11	14	8	3UTR
hsa-miR-10a-5p	NM_015033	FNBP1	TACCCTGTAGATCCGAATTTGTG#CGGATGACACAGGGTGA#((((((((..(((((........#)))))...)))))))).	4120	4137	1	-19.4	1	0.00098038	0.412	0	0	-6.46952	13	17	8	3UTR
hsa-miR-10a-5p	NM_015049	TRAK2	TACCCTGTAGATCCGAATTTGTG#TTTGGAGGCAGGGTGG#((((((((...((((((......#)))))).)))))))).	5313	5329	1	-18.4	1	0.000203191	0.574	5.02983	4.24085	-9.06125	14	16	8	3UTR
hsa-miR-10a-5p	NM_015051	ERP44	TACCCTGTAGATCCGAATTTGTG#CACTGTCTATCTGGATCCCAGGGC#..(((((..((((((........#.)))))).))))).	3585	3609	1	-16.4	0	0.000169551	0.529	0	0	-8.56007	11	14	6	3UTR
hsa-miR-10a-5p	NM_015056	RRP1B	TACCCTGTAGATCCGAATTTGTG#GTCTGCAGGGTT#.(((((((((((...........#))))))))))).	5011	5023	1	-17.9	1	0.000405927	0.588	0	0	-6.90779	11	12	11	3UTR
hsa-miR-10a-5p	NM_015113	ZZEF1	TACCCTGTAGATCCGAATTTGTG#CAGTGTGCCCCGTGGCCTCTGAAGATCCCTCTGTGCAGGGTCTGCAGGGA#..((((((((((((..((.....#.))...)))))))))))).	10252	10302	1	-22.3	1	4.31306e-06	0.397	0	0	-5.9255	14	19	12	3UTR
hsa-miR-10a-5p	NM_015114	ANKLE2	TACCCTGTAGATCCGAATTTGTG#GGATATACAGGGA#..(((((((.((((.........#)))).))))))).	4048	4061	1	-17.9	1	0.0155258	0.676	0	0	-7.16801	11	13	7	3UTR
hsa-miR-10a-5p	NM_015134	MPRIP	TACCCTGTAGATCCGAATTTGTG#TCGGGTCTAAGAAGTAGAGCCCCGGGGTAG#((((((((((((((((.......#))))))))).............))))))).	10944	10974	1	-21.2	1	0.000897488	0.353	0	0	-3.93757	16	30	9	3UTR
hsa-miR-10a-5p	NM_015146	SEPTIN8	TACCCTGTAGATCCGAATTTGTG#GCTGGGTCACAGGGTGA#((((((((.((((((........#.)))))))))))))).	2332	2349	1	-21.2	1	0.000667208	0.544	0	0	-5.22701	14	16	14	3UTR
hsa-miR-10a-5p	NM_015147	CEP68	TACCCTGTAGATCCGAATTTGTG#GGATCTACAGT#....((((((((((.........#)))))))))).	3093	3104	1	-17.6	0	0.00453733	0.574	0	0	-10.5151	10	11	10	3UTR
hsa-miR-10a-5p	NM_015169	RRS1	TACCCTGTAGATCCGAATTTGTG#CGGGAGTGCGGGGG#..(((((((..((((........#))))..))))))).	1613	1627	1	-17.7	1	0.00507316	0.574	-1.10066	0.158047	-9.25733	11	14	7	3UTR
hsa-miR-10a-5p	NM_015188	TBC1D12	TACCCTGTAGATCCGAATTTGTG#CATAGGTTCGGGAACTTAGCAGGT#...(((((((.((((((((((((#))))))))))))..))..))))).	3738	3762	1	-19.7	0	0.000834444	0.559	0	0	-9.33931	19	24	12	3UTR
hsa-miR-10a-5p	NM_015194	MYO1D	TACCCTGTAGATCCGAATTTGTG#CACACTTGGGTCAGGAACCCTAATGAGAACGGGGAGCTGCCAGGGTGA#((((((((((.(((.........#.))).)))).)))))).	4075	4123	1	-18.1	1	2.18135e-06	0.338	0	0	-7.73085	13	17	6	3UTR
hsa-miR-10a-5p	NM_015202	KATNIP	TACCCTGTAGATCCGAATTTGTG#ACAAGCTCGGATCAGGGA#..((((...(((((((.(((((.#))))).))))))))))).	6005	6023	1	-20.1	0	0.00306691	0.559	0	0	-9.87071	16	18	11	3UTR
hsa-miR-10a-5p	NM_015205	ATP11A	TACCCTGTAGATCCGAATTTGTG#TCGGGCTGACGGGGG#..((((((((.(((((.......#)))))))).))))).	4809	4824	1	-18	1	2.10465e-06	0.353	0	0	-7.78178	13	15	8	3UTR
hsa-miR-10a-5p	NM_015207	OTUD3	TACCCTGTAGATCCGAATTTGTG#GGATCTCTGCGGGGG#..((((((((((((.........#))))))..)))))).	4663	4678	1	-19.3	1	9.39432e-05	0.544	0	0	-5.9255	12	15	6	3UTR
hsa-miR-10a-5p	NM_015216	PPIP5K2	TACCCTGTAGATCCGAATTTGTG#TTGGCAACTACAGGGTT#.(((((((((.(((((.......#)))).).))))))))).	11012	11029	1	-18.2	1	3.52839e-05	0.529	0	0	-6.6181	14	17	9	3UTR
hsa-miR-10a-5p	NM_015226	CLEC16A	TACCCTGTAGATCCGAATTTGTG#TGGGCTTGCAGGGTC#.(((((((((.((((........#)))).))))))))).	5612	5627	1	-17.6	1	1.44243e-05	0.382	0	0	-6.85115	13	15	9	3UTR
hsa-miR-10a-5p	NM_015247	CYLD	TACCCTGTAGATCCGAATTTGTG#TCGGTATCTGCAGGT#...(((((((((((((.......#)))).))))))))).	4994	5009	1	-20.5	0	0.000559109	0.544	0	0	-6.51454	13	15	9	3UTR
hsa-miR-10a-5p	NM_015259	ICOSLG	TACCCTGTAGATCCGAATTTGTG#CAGGACGGACCTGCGGGGG#..((((((((.((((........#.)))).)))))))).	2721	2740	1	-21.2	1	8.50695e-06	0.368	0.387834	-0.211554	-8.01482	12	15	8	3UTR
hsa-miR-10a-5p	NM_015277	NEDD4L	TACCCTGTAGATCCGAATTTGTG#CAAGTTCGGATGCGGGA#...(((((..(((((((((((..#)))))))))))))))).	3446	3463	1	-21	0	2.35779e-08	0.412	0	0	-8.81344	16	17	16	3UTR
hsa-miR-10a-5p	NM_015297	PHF24	TACCCTGTAGATCCGAATTTGTG#GCAGCTGGAGGATGTGGTGGAGCTGCAGGGA#..((((((((.((((........#.)))).)))))))).	4141	4172	1	-19.6	1	1.24564e-05	0.338	0.392129	0.246582	-8.01482	12	15	8	3UTR
hsa-miR-10a-5p	NM_015396	ARMC8	TACCCTGTAGATCCGAATTTGTG#TTGGACTGCAGGGA#..((((((((.(((((.......#))))))))))))).	2219	2233	1	-20.5	1	2.94894e-06	0.559	4.52021	3.13601	-7.78178	13	14	13	3UTR
hsa-miR-10a-5p	NM_015421	TMEM186	TACCCTGTAGATCCGAATTTGTG#GGGTCTGTCAGGA#...(((((((((((.........#))))))).)))).	1292	1305	1	-17	0	3.44341e-05	0.485	-0.0633884	0.379542	-7.48304	11	13	7	3UTR
hsa-miR-10a-5p	NM_015459	ATL3	TACCCTGTAGATCCGAATTTGTG#TGGGACTACAGGTGTAC#((((((((((.(((.(.......#).)))))))))).))).	4720	4737	1	-17.8	1	0.000187399	0.515	0	0	-7.4978	14	17	10	3UTR
hsa-miR-10a-5p	NM_015471	NSL1	TACCCTGTAGATCCGAATTTGTG#CACACTCGAGTCTACAGGC#...(((((((((.(((...((((#)))).))).))))))))).	6597	6616	1	-19.8	0	0.00929855	0.544	0.32	0.164482	-7.80367	16	19	9	3UTR
hsa-miR-10a-5p	NM_015544	TMEM98	TACCCTGTAGATCCGAATTTGTG#TGGGTCTGCAGGGTGG#(((((((((((((((........#))))))))))))))).	2920	2936	1	-26.1	1	4.27903e-08	0.441	-0.391108	-0.283377	-4.17062	15	16	15	3UTR
hsa-miR-10a-5p	NM_015562	UBXN7	TACCCTGTAGATCCGAATTTGTG#ACAAGCTCAGAAATCCAAAAATTCAGGGAGGGCACAGGGTAA#((((((((...(((((((((.((#.)).))))))..)))....)))))))).	3598	3640	1	-19.2	1	0.00358174	0.529	1.2027	0.36628	-9.06125	19	28	8	3UTR
hsa-miR-10a-5p	NM_015627	LDLRAP1	TACCCTGTAGATCCGAATTTGTG#CACCTTAGACGGAGGTGCCTGAGGGTGGGGTGGGATTTGCAGGGTC#.(((((((((((((.(.......#.).))))))))))))).	2567	2613	1	-22.8	1	0.00132534	0.471	-0.301148	-0.395211	-4.52877	14	17	13	3UTR
hsa-miR-10a-5p	NM_015659	RSL1D1	TACCCTGTAGATCCGAATTTGTG#TCAGACTACAGGGG#..((((((((.((.((.......#)).)))))))))).	4293	4307	1	-16.9	1	6.20464e-05	0.441	1.50859	0.220444	-8.63862	12	14	10	3UTR
hsa-miR-10a-5p	NM_015679	TRUB2	TACCCTGTAGATCCGAATTTGTG#TGGGTGACAGGGTGA#((((((((..(((((........#))))).)))))))).	5161	5176	1	-17.7	1	1.75421e-07	0.574	2.61096	1.52631	-6.46952	13	15	8	3UTR
hsa-miR-10a-5p	NM_015679	TRUB2	TACCCTGTAGATCCGAATTTGTG#TGGGACTGCAGGCGTGC#((((((((((.(((.(.......#).)))))))))).))).	2796	2813	1	-17.5	1	3.14999e-05	0.544	-0.175919	-0.0581538	-7.4978	14	17	10	3UTR
hsa-miR-10a-5p	NM_015840	ADAR	TACCCTGTAGATCCGAATTTGTG#TTCAGGCTACAGGGTT#.(((((((((.((.(((......#))).))))))))))).	5830	5846	1	-17.6	1	3.88677e-05	0.412	2.06097	0.920196	-7.47494	14	16	11	3UTR
hsa-miR-10a-5p	NM_015852	ZNF117	TACCCTGTAGATCCGAATTTGTG#GCAAATTCATTTATTGTGTTCACAGGGTGG#((((((((.(((.(((((((((.#)))))))).......).))).)))))))).	7850	7880	1	-18.4	1	0.00042462	0.603	0.0954779	0.291858	-6.28309	20	30	8	3UTR
hsa-miR-10a-5p	NM_016221	DCTN4	TACCCTGTAGATCCGAATTTGTG#GCAAGGCATTGGGAACACAGGGTAG#((((((((.(.(((.(((((((.#))))...))).))).))))))))).	1552	1577	1	-20.4	1	0.00134755	0.456	0.177785	0.417248	-8.55419	19	25	9	3UTR
hsa-miR-10a-5p	NM_016235	GPRC5B	TACCCTGTAGATCCGAATTTGTG#ACAACCCAGTGCAACTAACTACTAGGCTTTCGGATCTGCCTTGAGGGTC#.((((((((((((((((......#.)))))))))))....))))).	4562	4611	1	-23.5	1	1.16944e-06	0.529	2.37235	3.69527	-3.79332	16	22	11	3UTR
hsa-miR-10a-5p	NM_016360	TACO1	TACCCTGTAGATCCGAATTTGTG#TCGGATGCAGGGC#..((((((..((((((.......#)))))))))))).	1310	1323	1	-18.4	1	0.000144181	0.397	-0.442495	0.196702	-7.2559	12	13	12	3UTR
hsa-miR-10a-5p	NM_016363	GP6	TACCCTGTAGATCCGAATTTGTG#CTCAGAACGGGTCTTGCAGGC#...((((((((((((........#.))))))).))))).	1542	1563	1	-18	0	0.000284466	0.559	-0.135325	-0.0126801	-6.74759	12	15	7	3UTR
hsa-miR-10a-5p	NM_016390	SPOUT1	TACCCTGTAGATCCGAATTTGTG#CGGACCTGCAGGGG#..((((((((.((((........#)))).)))))))).	2467	2481	1	-21.9	1	0.000146191	0.309	-0.448431	0.106026	-8.01482	12	14	8	3UTR
hsa-miR-10a-5p	NM_016418	NF2	TACCCTGTAGATCCGAATTTGTG#GGGTCTACAGGGTGG#((((((((((((((.........#)))))))))))))).	4137	4152	1	-26.1	1	2.56905e-06	0.412	0.0909462	-0.13427	-4.90607	14	15	14	3UTR
hsa-miR-10a-5p	NM_016535	ZNF581	TACCCTGTAGATCCGAATTTGTG#GGACTTTGCAGGGA#..((((((((((((.........#))).))))))))).	769	783	1	-17.9	1	0.000851147	0.353	0	0	-5.9255	12	14	9	3UTR
hsa-miR-10a-5p	NM_016578	RSF1	TACCCTGTAGATCCGAATTTGTG#TACAGATTCAGAGGATAAAGGGTAG#((((((....(((((((((((((#)))))))))...))))..)))))).	7665	7690	1	-20.3	0	0.0481964	0.662	0	0	-10.0938	19	25	9	3UTR
hsa-miR-10a-5p	NM_016654	GABPB1	TACCCTGTAGATCCGAATTTGTG#TGGGTTTATCAGGGTAT#(((((((((((((((........#)))))))).))))))).	4476	4493	1	-19.8	1	0.00476721	0.765	1.68791	1.91635	-4.17062	15	17	8	3UTR
hsa-miR-10a-5p	NM_016946	F11R	TACCCTGTAGATCCGAATTTGTG#CACTGTTTTTCCTGTCTTAACAGGATCTACAGA#....((((((((((.........#.)))))))))).	4455	4488	1	-17.8	0	0.000893568	0.515	-0.0696469	0.548782	-10.5151	10	12	10	3UTR
hsa-miR-10a-5p	NM_017413	APLN	TACCCTGTAGATCCGAATTTGTG#GCTGCGGGGATCCAGACAGGGC#..((((((.(((((.........#.)))))...)))))).	1061	1083	1	-17.8	1	0.000171264	0.382	0.342746	0.636461	-6.98189	11	16	6	3UTR
hsa-miR-10a-5p	NM_017438	SETD4	TACCCTGTAGATCCGAATTTGTG#GGATTTCTGCAGGGG#..((((((((((((.........#)))..))))))))).	1636	1651	1	-19.9	1	8.51038e-05	0.382	1.40906	1.9392	-5.9255	12	15	9	3UTR
hsa-miR-10a-5p	NM_017456	CYTH1	TACCCTGTAGATCCGAATTTGTG#TTGGTCTGCGGGGG#..(((((((((.((((.......#))))))))))))).	1261	1275	1	-20.3	1	1.29841e-06	0.324	-0.473339	-0.693998	-8.3038	13	14	13	3UTR
hsa-miR-10a-5p	NM_017488	ADD2	TACCCTGTAGATCCGAATTTGTG#GGATTGGCAGGGC#..((((((.(((((.........#))))).)))))).	5390	5403	1	-18.2	1	0.00168532	0.574	-0.211394	0.47142	-6.98189	11	13	6	3UTR
hsa-miR-10a-5p	NM_017490	MARK2	TACCCTGTAGATCCGAATTTGTG#CGAGACTGGATCTGTGGGGTT#.((((((((((((((........#.)))))))))))))).	3110	3131	1	-19.4	1	3.60697e-06	0.368	1.28092	1.70822	-4.02637	14	16	14	3UTR
hsa-miR-10a-5p	NM_017491	WDR1	TACCCTGTAGATCCGAATTTGTG#CATGACCCTCGTCTCTGCAGGGTGT#(((((((((((..(((.......#.)))..))))))))))).	2086	2111	1	-21.6	1	2.82478e-05	0.456	4.11478	4.12648	-8.57351	14	18	11	3UTR
hsa-miR-10a-5p	NM_017510	TMED9	TACCCTGTAGATCCGAATTTGTG#CTGCAGGGTGC#((((((((((.............#)))))))))).	1457	1468	1	-16.6	1	0.000182656	0.456	-0.321698	0.112826	-13.2236	10	11	10	3UTR
hsa-miR-10a-5p	NM_017525	CDC42BPG	TACCCTGTAGATCCGAATTTGTG#GGAAATTCGGACTCAGGGA#..(((((.((.(((((((((.(.#).)))))))))))))))).	4834	4853	1	-22.1	0	0.0167233	0.353	0.669446	0.617048	-10.0954	17	19	16	3UTR
hsa-miR-10a-5p	NM_017526	LEPROT	TACCCTGTAGATCCGAATTTGTG#TACCTAACCTGTGATACTGAAGGTGCCTGCCTGAGTTTTGGGTCTCTGAGACAGGGTAG#(((((((((((((((((......#.))))))))).....)))))))).	3092	3151	1	-22.3	1	0.000205563	0.471	-0.22695	-0.157202	-3.93757	17	24	9	3UTR
hsa-miR-10a-5p	NM_017551	GRID1	TACCCTGTAGATCCGAATTTGTG#TTGGATCTTGCGGGA#...(((((((((((((.......#)))))))).))))).	4037	4052	1	-18.2	0	1.15903e-05	0.441	4.34489	4.46933	-6.51454	13	15	8	3UTR
hsa-miR-10a-5p	NM_017580	ZRANB1	TACCCTGTAGATCCGAATTTGTG#CAAATCTGGCAGGATCTGCTCGGGG#..(((.((((((((.........#.))))))))..))).	2595	2620	1	-18.8	0	3.53532e-06	0.515	-0.23292	0.328701	-7.82646	11	15	8	3UTR
hsa-miR-10a-5p	NM_017583	TRIM44	TACCCTGTAGATCCGAATTTGTG#GCAGATGGTCTACAGGGC#..(((((((((((...((((((.#))))))))))))))))).	11754	11772	1	-22.8	1	0.00046028	0.588	-0.0458562	0.00243458	-6.78234	17	18	17	3UTR
hsa-miR-10a-5p	NM_017612	ZCCHC8	TACCCTGTAGATCCGAATTTGTG#GCAAGTTTGGGTGTTTTCAGTGGA#..(((((.(.((((((((((((.#)))))))))))).)...))).)).	3557	3581	1	-19.2	0	0.00174863	0.662	1.65085	3.62955	-8.51314	18	24	12	3UTR
hsa-miR-10a-5p	NM_017629	AGO4	TACCCTGTAGATCCGAATTTGTG#GCAATTTTTTTTGGCCTGCAGGGA#..((((((((..(((((......#.))))).)))))))).	6971	6995	1	-18.3	1	0.00120677	0.662	4.6461	2.87382	-11.1286	13	16	8	3UTR
hsa-miR-10a-5p	NM_017636	TRPM4	TACCCTGTAGATCCGAATTTGTG#TGGAGGCTGCAGGGTC#.(((((((((.((((........#))))..))))))))).	3964	3980	1	-20	1	2.59969e-05	0.368	-0.0651262	0.0303513	-6.85115	13	16	9	3UTR
hsa-miR-10a-5p	NM_017643	MBTD1	TACCCTGTAGATCCGAATTTGTG#CAGATTTTTCAGGTGGGTGGGGGAGCTATTTTAGTCGGGGGGGCAGGGG#..((((((...(((((.......#.)))))...)))))).	2336	2385	1	-19.1	1	0.00450085	0.485	0.510275	0.875025	-10.0807	11	16	6	3UTR
hsa-miR-10a-5p	NM_017698	TMEM164	TACCCTGTAGATCCGAATTTGTG#TTGGTTTTACAGGGC#..(((((((((.((((.......#)))).))))))))).	1675	1690	1	-18.7	1	3.11122e-06	0.559	0	0	-8.3038	13	15	9	3UTR
hsa-miR-10a-5p	NM_017706	WDR55	TACCCTGTAGATCCGAATTTGTG#TGGGACTACAGGTGTGC#((((((((((.(((.(.......#).)))))))))).))).	1367	1384	1	-17.5	1	6.21565e-07	0.485	0.158777	0.176123	-7.4978	14	17	10	3UTR
hsa-miR-10a-5p	NM_017740	ZDHHC7	TACCCTGTAGATCCGAATTTGTG#CGGATCACAGCAGGGC#..((((((.((((((........#))))))...)))))).	1702	1718	1	-20	1	0.0182377	0.441	-0.121141	-0.0520499	-6.24644	12	16	6	3UTR
hsa-miR-10a-5p	NM_017743	DPP8	TACCCTGTAGATCCGAATTTGTG#GCAGGGGTCTACGGTTTGTGGTAG#((((((((((((((.........#.)))))))))).....)))).	2706	2730	1	-18.3	1	0.000551939	0.544	0	0	-4.90607	14	21	10	3UTR
hsa-miR-10a-5p	NM_017752	TBC1D8B	TACCCTGTAGATCCGAATTTGTG#GGATTTGGATTTAATCTGGGTAA#(((((..(((((((((((((...#)))))))))))))....))))).	4254	4277	1	-20.5	0	0.0106318	0.662	0.635188	0.663577	-7.38222	18	23	13	3UTR
hsa-miR-10a-5p	NM_017753	PLPPR1	TACCCTGTAGATCCGAATTTGTG#CACCTAGTTATACAAACAATTGTCAGAGAATTCTGGATTTGGAGGGTAT#((((((.(((((((((((((...#.)))))).))))))).)))))).	1803	1852	1	-23.8	0	0.0289941	0.676	-0.207323	0.164758	-5.48126	19	23	7	3UTR
hsa-miR-10a-5p	NM_017789	SEMA4C	TACCCTGTAGATCCGAATTTGTG#TGGGGTGGACAGGGTGC#((((((((..((((.(.......#).))))..)))))))).	3247	3264	1	-18.4	1	0.000370341	0.382	2.69484	1.30904	-6.97192	13	17	8	3UTR
hsa-miR-10a-5p	NM_017790	RGS3	TACCCTGTAGATCCGAATTTGTG#TTTGGACTGTCTGCAGGGA#..(((((((((((((((......#))))))...))))))))).	9478	9497	1	-21	1	1.7327e-06	0.426	0	0	-4.957	15	19	9	3UTR
hsa-miR-10a-5p	NM_017793	RPP25	TACCCTGTAGATCCGAATTTGTG#TTTGGAGTCTTCAGGGTC#.((((((.(((((((((......#)))))).))).)))))).	1570	1588	1	-18.9	1	1.45886e-05	0.485	0.227348	0.0921433	-6.10696	15	18	6	3UTR
hsa-miR-10a-5p	NM_017831	RNF125	TACCCTGTAGATCCGAATTTGTG#CGGCCTACAGGGTT#.(((((((((..(((........#))).))))))))).	2819	2833	1	-19	1	1.26509e-05	0.529	0.106593	-0.0539298	-10.198	12	14	9	3UTR
hsa-miR-10a-5p	NM_017848	FAM120C	TACCCTGTAGATCCGAATTTGTG#TTTGGAAAGATAGGGTAG#((((((((...((((((......#))))))...)))))))).	4896	4914	1	-17.6	1	0.00338121	0.574	1.5022	1.07572	-9.06125	14	18	8	3UTR
hsa-miR-10a-5p	NM_017912	HERC6	TACCCTGTAGATCCGAATTTGTG#TACATAGGGTGTAACCATCAAGAAACCTCTACAGGGTAC#(((((((((((............#.))))))))))).	3604	3643	1	-18.5	1	0.00129419	0.544	0.128727	0.073125	-10.3988	11	13	11	3UTR
hsa-miR-10a-5p	NM_017913	CDC37L1	TACCCTGTAGATCCGAATTTGTG#CATAGTCTGGGATCTCTCAGGGA#..(((((.((((((....(((((#)))))....))))))..))))).	1969	1992	1	-20.6	0	0.00013385	0.618	0.845324	0.554957	-8.23913	16	23	6	3UTR
hsa-miR-10a-5p	NM_017920	URGCP	TACCCTGTAGATCCGAATTTGTG#GCAGTTTGTTCTGTCTCAGCTCCTGTCAAGGATCCTGCGGGGTGG#((((((((((((((.........#.))))).))))))))).	3030	3075	1	-21.9	1	1.96589e-06	0.426	-0.0672409	1.66084	-4.90607	14	17	9	3UTR
hsa-miR-10a-5p	NM_017926	GPATCH2L	TACCCTGTAGATCCGAATTTGTG#ATGAGAAGTATTGTTGAAGAGTATGGACCTACAGGGTT#.(((((((((.((((.((((...#.)))).)))).))))))))).	6044	6082	1	-21.8	1	0.00018078	0.618	0	0	-6.85115	17	21	9	3UTR
hsa-miR-10a-5p	NM_017929	PEX26	TACCCTGTAGATCCGAATTTGTG#GCTGGTTGTTTCTACAGGGTT#.((((((((((..(((....((.#))...)))..)))))))))).	3644	3665	1	-19.5	1	0.0014277	0.574	0	0	-8.42926	15	21	10	3UTR
hsa-miR-10a-5p	NM_017953	ZNHIT6	TACCCTGTAGATCCGAATTTGTG#ACAAATTTGGATCTACT#......((((((((((((((((.#)))))))))))))))).	2465	2482	1	-22.9	0	0.0574675	0.676	0.798666	0.643517	-15.5666	16	17	16	3UTR
hsa-miR-10a-5p	NM_017953	ZNHIT6	TACCCTGTAGATCCGAATTTGTG#GCAGAGCCTAATGGAAGGTGTTTGGGTCATGGGGG#..((((((.(((((((((.....#.))))))))))))))).	4702	4737	1	-19.2	1	0.000364117	0.515	1.13796	2.47446	-6.01339	15	17	15	3UTR
hsa-miR-10a-5p	NM_017964	SLC30A6	TACCCTGTAGATCCGAATTTGTG#GCATTGTTAGGTCTGCAGTGGG#..(((((((((((.((...(((.#)))...)).))))))))).)).	2759	2781	1	-18.3	1	0.0126647	0.662	0.00855057	0.685768	-5.81384	16	22	9	3UTR
hsa-miR-10a-5p	NM_017972	GPATCH2L	TACCCTGTAGATCCGAATTTGTG#ATGAGAAGTATTGTTGAAGAGTATGGACCTACAGGGTT#.(((((((((.((((.((((...#.)))).)))).))))))))).	5959	5997	1	-21.8	1	0.00018078	0.618	-0.103717	0.0539303	-6.85115	17	21	9	3UTR
hsa-miR-10a-5p	NM_018002	OXR1	TACCCTGTAGATCCGAATTTGTG#TACATATGATCTGCAGGT#...((((((((((..........#.)))))))))).	3503	3521	1	-16.7	0	0.00310803	0.662	1.14163	1.21723	-8.33988	10	12	10	3UTR
hsa-miR-10a-5p	NM_018068	PIWIL2	TACCCTGTAGATCCGAATTTGTG#TTGGGTCATGGGGTGG#((((((((.(((((((.......#))))))))))))))).	5074	5090	1	-19.1	1	0.00138487	0.667	0.138562	1.05369	-4.99396	15	16	15	3UTR
hsa-miR-10a-5p	NM_018090	NECAP2	TACCCTGTAGATCCGAATTTGTG#GGATTCAGATCAGCCCTTCCCAGGGTCTGCAGGTGTC#.(((((((((((((.........#.))))))))))).)).	1181	1218	1	-20.7	1	0.000451978	0.441	0.347036	0.35117	-4.76182	13	16	11	3UTR
hsa-miR-10a-5p	NM_018176	LGI2	TACCCTGTAGATCCGAATTTGTG#GATCTGCAGGA#...((((((((((..........#)))))))))).	5685	5696	1	-17.2	0	0.000428029	0.515	4.44922	3.30323	-8.33988	10	11	10	3UTR
hsa-miR-10a-5p	NM_018196	TMLHE	TACCCTGTAGATCCGAATTTGTG#CACGAAAAGGGTCTCAGGGA#..(((((.((((((...((((((#))))))..))))))))))).	2237	2257	1	-22.8	0	5.06739e-06	0.529	0.46111	0.0841944	-8.23913	17	20	11	3UTR
hsa-miR-10a-5p	NM_018196	TMLHE	TACCCTGTAGATCCGAATTTGTG#GCGGGGGCGGGTGGGGGGCAGGGTAT#((((((((..(((((..(((((.#)))))..))))).....)))))))).	2897	2923	1	-22.8	1	8.04357e-05	0.441	4.32657	3.15644	-6.46952	18	26	8	3UTR
hsa-miR-10a-5p	NM_018199	EXD2	TACCCTGTAGATCCGAATTTGTG#GCAAAGATATTGTTTGAAGGAGAGTTTATGGTTTTGGATTTTAAACGGGCAGGGTC#.((((((((((((((((.(((((#.))))).))))))))).......))))))).	1779	1835	1	-19.2	1	0.000202251	0.603	0.490666	0.385481	-3.79332	21	31	9	3UTR
hsa-miR-10a-5p	NM_018240	KIRREL1	TACCCTGTAGATCCGAATTTGTG#TATGGATGGGTCTGGGGGGC#..((((.((((((((........#.)))))))).)))).	4136	4156	1	-19.3	0	6.54197e-06	0.412	0.698363	0.826053	-6.73374	12	15	8	3UTR
hsa-miR-10a-5p	NM_018244	UQCC1	TACCCTGTAGATCCGAATTTGTG#TCTGATCTGCTGGGGTAC#(((((((((((((.((.......#)).))))))).)))))).	1078	1096	1	-19.4	1	0.00146651	0.382	0.260513	0.285632	-4.79441	15	18	7	3UTR
hsa-miR-10a-5p	NM_018255	ELP2	TACCCTGTAGATCCGAATTTGTG#ATGGGGAGGGAGATGTCTACAGGGTC#.(((((((((((((.........#.)))....)))))))))).	7942	7968	1	-19.6	1	0.000430999	0.441	-0.153388	0.0406951	-4.76182	13	19	10	3UTR
hsa-miR-10a-5p	NM_018259	TTC17	TACCCTGTAGATCCGAATTTGTG#GGTAGTTTGCAGGGG#..((((((((((((.........#))..)))))))))).	3993	4008	1	-16.8	1	0.0235895	0.588	1.82098	0.986038	-5.9255	12	15	10	3UTR
hsa-miR-10a-5p	NM_018273	TMEM143	TACCCTGTAGATCCGAATTTGTG#CGGTTGTCGCTGCAGGGA#..((((((((..(((........#)))......)))))))).	1903	1921	1	-16.9	1	0.000388518	0.529	2.29623	1.38182	-11.3616	11	18	8	3UTR
hsa-miR-10a-5p	NM_018287	ARHGAP12	TACCCTGTAGATCCGAATTTGTG#CACAGGGTTTGGAAGGTTTTGTTACAGGGA#..((((((((.((((((((((((#)))))).))))))........)))))))).	4033	4063	1	-19.5	1	0.00944631	0.662	3.55921	4.3048	-7.78178	20	30	8	3UTR
hsa-miR-10a-5p	NM_018339	RFK	TACCCTGTAGATCCGAATTTGTG#ACAGATTTGGTGGTGATGGGGG#..((((((....((((((((((.#)))))))))).....)))))).	2003	2025	1	-19.4	1	0.12063	0.559	0	0	-13.4275	16	22	10	3UTR
hsa-miR-10a-5p	NM_018367	ACER3	TACCCTGTAGATCCGAATTTGTG#CAAAGGGGTCTAGATCAGGGG#..((((((((((((.........#.)))))))...))))).	5820	5841	1	-18.2	1	0.00466488	0.603	0.103137	0.274811	-5.9255	12	17	7	3UTR
hsa-miR-10a-5p	NM_018401	STK32B	TACCCTGTAGATCCGAATTTGTG#GTTGGGATGAGCAGGGA#..((((((..((((.(((.....#))).))))..)))))).	2691	2708	1	-19.5	1	0.000581071	0.529	0	0	-7.99135	13	17	6	3UTR
hsa-miR-10a-5p	NM_018425	PI4K2A	TACCCTGTAGATCCGAATTTGTG#GCCTGGGGGTCTAACAGGGA#..((((((((((((.........#.))))))).))))).	3362	3382	1	-19.8	1	1.12529e-06	0.338	-0.172998	-0.204268	-5.9255	12	15	7	3UTR
hsa-miR-10a-5p	NM_018538	ERMAP	TACCCTGTAGATCCGAATTTGTG#GATCTGCAGGA#...((((((((((..........#)))))))))).	2916	2927	1	-17.2	0	0.00688863	0.515	0.18491	0.0372531	-8.33988	10	11	10	3UTR
hsa-miR-10a-5p	NM_018558	GABRQ	TACCCTGTAGATCCGAATTTGTG#CAGTGTTGGGTTTTCAGGGG#..(((((.((((((((..(((..#)))..)))))))).))))).	5852	5872	1	-18.7	0	0.0216743	0.618	0.840999	0.482474	-7.27064	16	20	8	3UTR
hsa-miR-10a-5p	NM_018566	YOD1	TACCCTGTAGATCCGAATTTGTG#GCAAGTTTACAGATGTGTGTCTACAGTGGTAA#((((((((((((.((.(((((((#.))))))).)).)))))))).)))).	1394	1426	1	-22.4	1	2.17354e-05	0.588	0.47811	0.628887	-5.45975	21	26	8	3UTR
hsa-miR-10a-5p	NM_018569	AP1AR	TACCCTGTAGATCCGAATTTGTG#ACAGGTTTGGGAAAGTGGGGA#..((((.....(((((((((((.#))))))))))).....)))).	4474	4495	1	-17.2	0	0.185672	0.632	0.319082	0.101967	-13.938	15	21	11	3UTR
hsa-miR-10a-5p	NM_018674	ASIC4	TACCCTGTAGATCCGAATTTGTG#GAAGGTGGGTAGGGCTACAGGGG#..((((((((.(((.........#.))))))))))).	2229	2252	1	-18.8	1	0.000345261	0.426	0.663299	0.572581	-8.75027	11	13	11	3UTR
hsa-miR-10a-5p	NM_018684	ZC4H2	TACCCTGTAGATCCGAATTTGTG#GCTGTAGGGTCTGAGGGGCAGGGG#..((((((((((((.........#.)))))).....)))))).	1083	1107	1	-17.9	1	5.38508e-05	0.426	0.0247948	0.257517	-5.9255	12	19	6	3UTR
hsa-miR-10a-5p	NM_018723	RBFOX1	TACCCTGTAGATCCGAATTTGTG#CATATTCGGATTTATAGA#....((((((((((((((.((..#)).)))))))))))))).	3335	3353	1	-19.9	0	0.0914614	0.735	0	0	-9.54656	16	18	14	3UTR
hsa-miR-10a-5p	NM_018943	TUBA8	TACCCTGTAGATCCGAATTTGTG#CACATGAGTGGGTCTATAGC#....(((((((((((....((((#))))....))))))))))).	1820	1840	1	-18.6	0	0.00401313	0.426	0.0512928	-0.248578	-9.77961	15	20	11	3UTR
hsa-miR-10a-5p	NM_018948	ERRFI1	TACCCTGTAGATCCGAATTTGTG#TGGAGGGCAGGGTAT#((((((((...((((........#))))..)))))))).	2158	2173	1	-17.8	1	2.22038e-05	0.559	1.21939	2.10341	-9.29429	12	15	8	3UTR
hsa-miR-10a-5p	NM_018972	GDAP1	TACCCTGTAGATCCGAATTTGTG#CACTGATGTATGTTTAAGGGATTTGGGGGGG#..((((.(((((((.........#.))))))).)))).	2153	2184	1	-18.2	0	0.0482613	0.529	0.204535	0.0763359	-7.46919	11	14	7	3UTR
hsa-miR-10a-5p	NM_019001	XRN1	TACCCTGTAGATCCGAATTTGTG#TTCAAAATCTACAGGGTAC#((((((((((((...........#.)))))))))))).	5963	5982	1	-19.5	1	0.0528781	0.765	3.82569	2.34049	-7.05204	12	14	12	3UTR
hsa-miR-10a-5p	NM_019055	ROBO4	TACCCTGTAGATCCGAATTTGTG#CACCATTTGGATCACAGGA#...(((((.(((((((((..(((#))).)))))))))))))).	3411	3430	1	-20.6	0	0.00502849	0.412	1.62822	0.54581	-7.57093	17	19	14	3UTR
hsa-miR-10a-5p	NM_019593	GPCPD1	TACCCTGTAGATCCGAATTTGTG#AAATTTCAAAATGCTGCAGGGTAA#((((((((((.............#.)))))))))).	2856	2880	1	-17.4	1	0.0371398	0.794	1.01778	1.35425	-13.2236	10	12	10	3UTR
hsa-miR-10a-5p	NM_019594	LRRC8A	TACCCTGTAGATCCGAATTTGTG#CGCAGTATTTGGATAATCAGGGTC#.((((((...(((((((((((((#))))).))))))))...)))))).	2911	2935	1	-23.2	1	0.00873399	0.426	0.862845	0.37764	-8.40586	19	24	8	3UTR
hsa-miR-10a-5p	NM_019604	CRTAM	TACCCTGTAGATCCGAATTTGTG#CACAAAGAGGAGCTCAGGGTAG#(((((((.((.(((...((((((#))))))..))).))))))))).	2094	2116	1	-22.8	1	3.07953e-05	0.5	0.121198	-0.231112	-10.0445	18	22	9	3UTR
hsa-miR-10a-5p	NM_019839	LTB4R2	TACCCTGTAGATCCGAATTTGTG#CATTTGGGGACCCTTCTTTGACTAGAGTTTGGATCTGGCTGGGTAG#(((((.((((((((((((((..(#.)..))))))))))))).).))))).	1281	1327	1	-24.4	0	7.0136e-05	0.471	0.463177	-0.200338	-5.83853	20	26	13	3UTR
hsa-miR-10a-5p	NM_019859	HTR7	TACCCTGTAGATCCGAATTTGTG#GCAGTGTTTGTTTCAAGCTTCTGTCAAATAGTTTGGCTTTTCTGCAGGGTC#.((((((((((.(((((((....#.)))))))....)))))))))).	2330	2381	1	-21.3	1	0.000995647	0.574	0	0	-7.14013	17	23	10	3UTR
hsa-miR-10a-5p	NM_019860	HTR7	TACCCTGTAGATCCGAATTTGTG#GCAGTGTTTGTTTCAAGCTTCTGTCAAATAGTTTGGCTTTTCTGCAGGGTC#.((((((((((.(((((((....#.)))))))....)))))))))).	2237	2288	1	-21.3	1	0.000995647	0.574	0	0	-7.14013	17	23	10	3UTR
hsa-miR-10a-5p	NM_019893	ASAH2	TACCCTGTAGATCCGAATTTGTG#TGGATGCTGCAGGGA#..(((((((((((((........#))))).)))))))).	4648	4663	1	-20.5	1	3.4901e-06	0.485	-0.179437	0.793183	-5.19005	13	15	8	3UTR
hsa-miR-10a-5p	NM_020039	ASIC1	TACCCTGTAGATCCGAATTTGTG#AGGGGTGGAAGGGATCTCTGGGGTC#.((((((.((((((.........#.)))))).)))))).	2434	2459	1	-17.5	1	2.8744e-06	0.426	1.65801	1.35711	-7.07546	12	15	6	3UTR
hsa-miR-10a-5p	NM_020141	TMEM167B	TACCCTGTAGATCCGAATTTGTG#TTGGTCCACAGGGTAA#((((((((.((.((((.......#)))))).)))))))).	2038	2054	1	-18.6	1	0.00323892	0.618	0	0	-8.34077	14	16	8	3UTR
hsa-miR-10a-5p	NM_020150	SAR1A	TACCCTGTAGATCCGAATTTGTG#GCAGGTCAGTATCCTGGGACTTGGAAGCTGGCAGGATTTGCCGGGTAA#(((((.((((((((.........#.)))))))).))))).	924	972	1	-19.4	0	0.00148985	0.471	0.283426	-0.0696314	-6.80703	13	16	8	3UTR
hsa-miR-10a-5p	NM_020235	BBX	TACCCTGTAGATCCGAATTTGTG#CAAATTTGATCTATGGTGGTAT#((((((((((((.((((((((..#)))))))))))))))).)))).	7823	7845	1	-20.2	1	0.000789109	0.632	0.416952	0.193405	-5.22671	20	22	16	3UTR
hsa-miR-10a-5p	NM_020235	BBX	TACCCTGTAGATCCGAATTTGTG#TAAAGGGGATGTTGCGGGGTGT#((((((((((((((.........#.)))).)))))))))).	7018	7040	1	-19.3	1	0.0163274	0.515	0.137212	0.145798	-4.90607	14	17	10	3UTR
hsa-miR-10a-5p	NM_020381	PDSS2	TACCCTGTAGATCCGAATTTGTG#TCGGGCACTGCAGGGC#..((((((((.(((((.......#)))))..)))))))).	3343	3359	1	-20.3	1	4.41704e-05	0.441	0.00524547	0.360515	-7.78178	13	16	8	3UTR
hsa-miR-10a-5p	NM_020381	PDSS2	TACCCTGTAGATCCGAATTTGTG#GCTGGTTGGATGTGCAGGA#...((((((.((((((....((.#))...)))))).)))))).	3289	3308	1	-19.3	0	0.00463426	0.544	0.666089	0.626967	-7.75705	14	19	6	3UTR
hsa-miR-10a-5p	NM_020385	REXO4	TACCCTGTAGATCCGAATTTGTG#CGGATGGTCAGGGTGG#(((((((...(((((........#)))))...))))))).	1643	1659	1	-19.4	1	0.000294192	0.338	-0.519295	0.37131	-8.78315	12	16	7	3UTR
hsa-miR-10a-5p	NM_020423	SCYL3	TACCCTGTAGATCCGAATTTGTG#TTGGATCACAAGGGTAG#((((((((.(((((((.......#)))))))))).))))).	3250	3267	1	-19.4	1	0.0343758	0.559	1.8745	1.18774	-4.99396	15	17	10	3UTR
hsa-miR-10a-5p	NM_020444	KIAA1191	TACCCTGTAGATCCGAATTTGTG#AAGTTAGACTAATATTCTCAGCACGGGTGTATGGGGA#..(((((((.(((((........#.))))).))))))).	1760	1797	1	-18.5	1	2.63055e-05	0.647	2.04737	2.73377	-6.43256	12	15	7	3UTR
hsa-miR-10a-5p	NM_020657	ZNF304	TACCCTGTAGATCCGAATTTGTG#GAGCTAGGGTCTGCTGGGA#..(((.((((((((.........#.)))))))).))).	2861	2880	1	-18.8	0	4.29812e-06	0.5	-0.196884	-0.336163	-7.82646	11	14	8	3UTR
hsa-miR-10a-5p	NM_020724	RNF150	TACCCTGTAGATCCGAATTTGTG#ACAGGCTTGGAGAAGCAGGGTAA#((((((((...(((((.(((((.#))))).)))))...)))))))).	8121	8144	1	-22.7	1	0.0189512	0.544	0.974967	0.388607	-9.06125	18	23	8	3UTR
hsa-miR-10a-5p	NM_020748	INTS2	TACCCTGTAGATCCGAATTTGTG#CACATCTTTGGATCTACT#......(((((((((((..((((#))))..))))))))))).	3840	3858	1	-20.4	0	0.117801	0.603	4.67547	3.57213	-15.5666	15	18	11	3UTR
hsa-miR-10a-5p	NM_020759	STARD9	TACCCTGTAGATCCGAATTTGTG#ACAGATTTGGGGTCAGGGTT#.((((((....(((((((((((.#)))))))))))..)))))).	14935	14955	1	-22.5	1	0.00400563	0.5	-0.0808952	-0.239932	-11.2306	17	20	11	3UTR
hsa-miR-10a-5p	NM_020766	PCDH19	TACCCTGTAGATCCGAATTTGTG#GGAGAGGCAGGGTGA#((((((((...(((.........#)))...)))))))).	8253	8268	1	-18.5	1	0.179216	0.441	0.137411	0.253861	-10.0297	11	15	8	3UTR
hsa-miR-10a-5p	NM_020768	KCTD16	TACCCTGTAGATCCGAATTTGTG#CATAAGTTTGGAATTTTTAATTTTGGTTTTTCCTTTTGTTTATGGGGTT#.((((((((((((((((((((((#))))))))))))..........................)))))))))).	2317	2366	1	-20.9	1	0.0168184	0.676	0.515646	0.991651	-3.79332	22	49	12	3UTR
hsa-miR-10a-5p	NM_020769	RTL9	TACCCTGTAGATCCGAATTTGTG#TGGGTCTCCAGGGTC#.((((((.(((((((........#))))))).)))))).	4900	4915	1	-20.1	1	3.0229e-06	0.515	0	0	-6.34001	13	15	7	3UTR
hsa-miR-10a-5p	NM_020807	ZNF319	TACCCTGTAGATCCGAATTTGTG#CAGGTTTCTGGCAGGGGAGATGTGCAGGGTGG#(((((((((.(((....(((((.#.)))))...))).))))))))).	3762	3794	1	-21.5	1	0.00854469	0.353	0.160137	-0.266323	-7.00542	17	23	9	3UTR
hsa-miR-10a-5p	NM_020846	SLAIN2	TACCCTGTAGATCCGAATTTGTG#TACAGATTGAGATTAGGGGGTGG#((((((.(.((((..((((((((#))))))))..))))).)))))).	2458	2481	1	-19.1	0	0.0312721	0.559	0.242909	0.881438	-8.12994	19	23	8	3UTR
hsa-miR-10a-5p	NM_020922	WNK3	TACCCTGTAGATCCGAATTTGTG#TGGCTTTACAGGGTT#.((((((((((.(((........#))).)))))))))).	7142	7157	1	-18.1	1	0.00025819	0.559	7.04464	4.46636	-7.37318	13	15	10	3UTR
hsa-miR-10a-5p	NM_021005	NR2F2	TACCCTGTAGATCCGAATTTGTG#GGAAACTTTACAGGGTGT#((((((((((((((.........#)))...))))))))))).	4689	4707	1	-18.6	1	0.00618008	0.632	1.7864	0.79203	-4.90607	14	18	11	3UTR
hsa-miR-10a-5p	NM_021033	RAP2A	TACCCTGTAGATCCGAATTTGTG#TCGATCTACAGGGTGA#((((((((((((.(((.......#))))))))))))))).	1097	1113	1	-23	1	0.00172915	0.574	0	0	-5.22671	15	16	15	3UTR
hsa-miR-10a-5p	NM_021067	GINS1	TACCCTGTAGATCCGAATTTGTG#GCTTTTGATGTGAAATTTGGGAACAGGCAGGGTGT#((((((((...(((((((((...#.))))))))).....)))))))).	2571	2606	1	-20.4	1	3.55621e-05	0.559	0.00503911	0.118405	-9.06125	17	24	9	3UTR
hsa-miR-10a-5p	NM_021137	TNFAIP1	TACCCTGTAGATCCGAATTTGTG#CACAAGGACCTGAAGTGACATGACGGCGGGACAGGGG#..((((((...((((...(((((#.)))))...)))))))))).	2684	2721	1	-16.6	1	0.0729557	0.544	0.918354	0.269953	-10.3137	15	20	10	3UTR
hsa-miR-10a-5p	NM_021156	TMX4	TACCCTGTAGATCCGAATTTGTG#GCCTGTTGGGTTCACAGGGC#..((((((.(((((((.......#.))))))).)))))).	4717	4737	1	-18.6	1	2.61567e-06	0.441	2.86204	0.117268	-6.01339	13	16	7	3UTR
hsa-miR-10a-5p	NM_021158	TRIB3	TACCCTGTAGATCCGAATTTGTG#AGGGACAGGATTAGGCAGGGTC#.(((((((.(((((.........#.)))))..))))))).	2192	2214	1	-18.3	1	0.00214824	0.397	-0.220374	-0.0505348	-5.81821	12	16	7	3UTR
hsa-miR-10a-5p	NM_021184	C6orf47	TACCCTGTAGATCCGAATTTGTG#ACAGGGAGCCTGCAGGGC#..((((((((.(((.........#.)))..)))))))).	2224	2242	1	-18.8	1	4.3153e-05	0.353	0.329753	0.147217	-8.75027	11	15	8	3UTR
hsa-miR-10a-5p	NM_021219	JAM2	TACCCTGTAGATCCGAATTTGTG#CACAAGTTTGCAGATACCTTTCCCTGCAGGAGTGG#(((((((((((((((((((((((#))))))))))..)))........))))))).))).	2262	2297	1	-20.4	1	2.29809e-05	0.574	0	0	-3.93757	23	35	10	3UTR
hsa-miR-10a-5p	NM_021249	SNX6	TACCCTGTAGATCCGAATTTGTG#GCGAGTGGATAGATTGGTATGTAGAGGGA#..((((.((.((((.(((((((.#.))))))))).)).)).)))).	2386	2415	1	-16.7	0	0.0105298	0.588	4.58571	4.6253	-8.47864	17	22	9	3UTR
hsa-miR-10a-5p	NM_021623	PLEKHA2	TACCCTGTAGATCCGAATTTGTG#GCTAGGACTACAGGGTT#.(((((((((.(((.........#.)))))))))))).	3934	3951	1	-20	1	5.02479e-05	0.544	0.193675	-0.190149	-7.5866	12	14	12	3UTR
hsa-miR-10a-5p	NM_021647	MFAP3L	TACCCTGTAGATCCGAATTTGTG#TACTCGAGGGTCTACAGGA#...(((((((((((.........#.))))))))))).	3327	3346	1	-20.5	0	0.000195505	0.618	0.109425	0.154346	-7.48304	11	13	11	3UTR
hsa-miR-10a-5p	NM_021705	NFYA	TACCCTGTAGATCCGAATTTGTG#CACAAAGTGGGGGCAGGGTAT#((((((((...(((.(.((((((#)))))).).))))))))))).	3276	3297	1	-21.1	1	0.00233343	0.559	-0.469367	0.603905	-9.79669	18	21	11	3UTR
hsa-miR-10a-5p	NM_021903	GABBR1	TACCCTGTAGATCCGAATTTGTG#TGGACCTATGGGGTGG#((((((((((.((((........#)))).)))))))))).	3970	3986	1	-18.8	1	0.000351399	0.456	0.356387	0.293855	-6.9954	14	16	10	3UTR
hsa-miR-10a-5p	NM_021923	FGFRL1	TACCCTGTAGATCCGAATTTGTG#AGGAAGACTGGGTTGCAGGGA#..(((((((.(((((........#.)))))))))))).	2870	2891	1	-16.5	1	0.0012702	0.456	0.338509	0.774282	-6.43256	12	14	12	3UTR
hsa-miR-10a-5p	NM_021931	DHX35	TACCCTGTAGATCCGAATTTGTG#GGGTTTGCTGGGC#..(((.((((((((.........#)))))))).))).	2510	2523	1	-16.5	0	0.00103218	0.397	0	0	-7.82646	11	13	8	3UTR
hsa-miR-10a-5p	NM_021950	MS4A1	TACCCTGTAGATCCGAATTTGTG#TCTACAGGGC#..(((((((((............#))))))))).	1517	1527	1	-15.9	1	0.0243087	0.588	0	0	-11.4183	9	10	9	3UTR
hsa-miR-10a-5p	NM_021960	MCL1	TACCCTGTAGATCCGAATTTGTG#TGGGTTTATAGGGG#..(((((((((((((........#))))))))))))).	3595	3609	1	-19.7	1	0.40321	0.426	0.822328	0.687074	-5.19005	13	14	13	3UTR
hsa-miR-10a-5p	NM_021971	GMPPB	TACCCTGTAGATCCGAATTTGTG#TGGGCTGCAGGGA#..((((((((.((((........#)))))))))))).	2036	2049	1	-18.6	1	0.000279814	0.368	3.68813	4.65736	-8.01482	12	13	12	3UTR
hsa-miR-10a-5p	NM_022037	TIA1	TACCCTGTAGATCCGAATTTGTG#TGGACTGCAGGGTAA#((((((((((.((((........#)))))))))))))).	3394	3409	1	-21.9	1	0.000175899	0.706	0	0	-6.9954	14	15	14	3UTR
hsa-miR-10a-5p	NM_022066	UBE2O	TACCCTGTAGATCCGAATTTGTG#CACATGCACATGGAGTTGAGGACCAGGGAGCTGCAGGGA#..((((((((.(((.........#.))).)))))))).	4567	4606	1	-19.5	1	0.000142172	0.456	5.47924	5.29322	-8.75027	11	14	8	3UTR
hsa-miR-10a-5p	NM_022097	CHP2	TACCCTGTAGATCCGAATTTGTG#CGGATGGGTGACAGGGG#..((((((..(((((........#))))).....)))))).	823	840	1	-17.3	1	0.000956566	0.5	0.117667	0.0913625	-7.48895	11	17	6	3UTR
hsa-miR-10a-5p	NM_022131	CLSTN2	TACCCTGTAGATCCGAATTTGTG#TTGGCTTTACAGGGG#..(((((((((.((((.......#)))).))))))))).	8596	8611	1	-18.8	1	7.20843e-06	0.515	0	0	-8.3038	13	15	9	3UTR
hsa-miR-10a-5p	NM_022166	XYLT1	TACCCTGTAGATCCGAATTTGTG#GGATCTCAGGGTAC#(((((((.((((((.........#))))))))))))).	5287	5301	1	-21.8	1	0.00538118	0.544	0	0	-7.21971	13	14	13	3UTR
hsa-miR-10a-5p	NM_022170	EIF4H	TACCCTGTAGATCCGAATTTGTG#GGATAAAAATATCTGCAGGGTC#.(((((((((((((.........#)))........)))))))))).	1343	1365	1	-18.6	1	0.0100292	0.588	0	0	-4.76182	13	22	10	3UTR
hsa-miR-10a-5p	NM_022173	TIA1	TACCCTGTAGATCCGAATTTGTG#TGGACTGCAGGGTAA#((((((((((.((((........#)))))))))))))).	3427	3442	1	-21.9	1	0.000175899	0.706	0	0	-6.9954	14	15	14	3UTR
hsa-miR-10a-5p	NM_022351	NECAB1	TACCCTGTAGATCCGAATTTGTG#GGGTTCTGTTTTCATTAACAGTACTAAGTGGAAGGGATCTGCAGA#....((((((((((.........#.)))))))))).	3044	3089	1	-18	0	0.00040104	0.647	0.0741073	0.133056	-10.5151	10	12	10	3UTR
hsa-miR-10a-5p	NM_022458	LMBR1	TACCCTGTAGATCCGAATTTGTG#CGGAAGGTTTACGGGGTGG#(((((((((((((((........#))))...))))))))))).	7585	7604	1	-19.9	1	0.00428847	0.471	4.47602	4.52304	-4.17062	15	19	11	3UTR
hsa-miR-10a-5p	NM_022459	XPO4	TACCCTGTAGATCCGAATTTGTG#ACAGTATTTGACAGTGTCCTTTCCAGCACCATTATTTGGGTCTTTCAGGGTGG#(((((((.((((((((((..(((#.)))....))))))))))..))))))).	6372	6425	1	-24.6	1	9.97967e-05	0.544	2.18833	4.6783	-6.25121	20	28	10	3UTR
hsa-miR-10a-5p	NM_022489	INF2	TACCCTGTAGATCCGAATTTGTG#GTTCGCCTCTGCAGGGTC#.((((((((((..(((((.....#)))))..)))))))))).	7380	7398	1	-21.9	1	9.34148e-05	0.441	-0.681267	-0.450936	-8.42926	15	18	10	3UTR
hsa-miR-10a-5p	NM_022648	TNS1	TACCCTGTAGATCCGAATTTGTG#GTTCTATTCTGCAGGGTC#.((((((((((...((((.....#))))...)))))))))).	6776	6794	1	-19.1	1	0.000441437	0.426	2.57593	2.62149	-9.2861	14	18	10	3UTR
hsa-miR-10a-5p	NM_022658	HOXC8	TACCCTGTAGATCCGAATTTGTG#CACTCTTTATTTGTTTGGGGGCTGGAGGGG#..((((.(((.(((((((.....#.)))))))..))).)))).	1207	1237	1	-17.9	0	0.0431014	0.471	0.444286	1.41917	-9.32546	14	19	7	3UTR
hsa-miR-10a-5p	NM_022730	COPS7B	TACCCTGTAGATCCGAATTTGTG#GCTGTGGGTCTGCTGGGTGG#(((((.(((((((((........#.))))))))).))))).	1574	1594	1	-21.5	0	0.000163503	0.397	0.479728	0.32915	-6.07158	14	17	9	3UTR
hsa-miR-10a-5p	NM_022731	NUCKS1	TACCCTGTAGATCCGAATTTGTG#ACAAGATCAGTCTACAGGT#...(((((((((..((.(((((.#))))).)).))))))))).	1841	1860	1	-17.3	0	0.000198205	0.662	1.0036	0.45382	-8.66051	16	19	9	3UTR
hsa-miR-10a-5p	NM_022758	ILRUN	TACCCTGTAGATCCGAATTTGTG#CAGGGATATGGATCCAGGGTGC#(((((((..((((((.((((.((#)).)))).))))))))))))).	2342	2364	1	-21.5	1	0.00291784	0.471	-0.0319775	-0.108815	-7.54065	19	22	13	3UTR
hsa-miR-10a-5p	NM_022832	USP46	TACCCTGTAGATCCGAATTTGTG#CACTTTGTCCTGGGATTTATAGGA#...(((((((((((.(.......#.).))))))))))).	5618	5642	1	-17.1	0	3.50645e-05	0.529	0.20659	0.237666	-7.24999	12	15	11	3UTR
hsa-miR-10a-5p	NM_022895	C12orf43	TACCCTGTAGATCCGAATTTGTG#GGGTCTGCAGGGC#..((((((((((((.........#)))))))))))).	2881	2894	1	-23.7	1	8.9719e-08	0.338	-0.580152	-0.271055	-5.9255	12	13	12	3UTR
hsa-miR-10a-5p	NM_022896	LPIN3	TACCCTGTAGATCCGAATTTGTG#ATAAATTTGGAGTGGGGGGTC#.(((((.((..(((((((((((.#))))))))))).)).))))).	4338	4359	1	-20.7	0	0.00698296	0.544	0	0	-9.40429	18	21	11	3UTR
hsa-miR-10a-5p	NM_023015	INTS3	TACCCTGTAGATCCGAATTTGTG#GGAGATTGCAGGGG#..((((((((.(((.........#)))..)))))))).	3790	3804	1	-17.2	1	0.0108565	0.485	-0.677087	0.0643826	-8.75027	11	14	8	3UTR
hsa-miR-10a-5p	NM_023112	OTUB2	TACCCTGTAGATCCGAATTTGTG#CACAGGTTTCATTCTGCAGGGA#..(((((((((...(((((((((#)))))))))...))))))))).	2194	2216	1	-24.1	1	0.00064533	0.544	0.308026	-0.017106	-10.4498	18	22	9	3UTR
hsa-miR-10a-5p	NM_023931	ZNF747	TACCCTGTAGATCCGAATTTGTG#CAAAGTGCTGGGATTACAGGGG#..((((((.(((((.(.......#.).))))))))))).	2267	2289	1	-17.7	1	7.97311e-05	0.426	1.44114	0.205356	-6.74884	12	15	11	3UTR
hsa-miR-10a-5p	NM_023936	MRPS34	TACCCTGTAGATCCGAATTTGTG#GGGTCTGCATCTTAGGGG#..((((((((((((.........#))))))))).....))).	804	822	1	-17.6	1	0.00218449	0.368	1.88791	1.92443	-5.9255	12	18	9	3UTR
hsa-miR-10a-5p	NM_023936	MRPS34	TACCCTGTAGATCCGAATTTGTG#CGAGTCTGCCTCTCGGAGCAGGGA#..((((((...(((((.......#.))))))))))).	755	779	1	-17.1	1	1.38185e-07	0.397	2.33047	2.16019	-10.0807	11	13	11	3UTR
hsa-miR-10a-5p	NM_024060	AHNAK	TACCCTGTAGATCCGAATTTGTG#GCAAGGGGACAGAGTGTGGGCTTAGGTTTGGGACTAGAGGGG#..((((.(((.((((((((((..#.)))))))))).))).)))).	925	967	1	-20.4	0	0.000865791	0.456	0.627853	0.963093	-9.32546	17	21	10	3UTR
hsa-miR-10a-5p	NM_024075	TSEN34	TACCCTGTAGATCCGAATTTGTG#GGGTTTGATTCATCTGTTTTCTACAGGGTT#.((((((((((............#.)))))))))).	1277	1307	1	-17.2	1	0.000198267	0.559	0.0616643	0.57272	-10.2546	10	12	10	3UTR
hsa-miR-10a-5p	NM_024081	PRRG4	TACCCTGTAGATCCGAATTTGTG#GCAATGAAAAGGATTTGCAAGGGTT#.(((((((((((((....((((.#))))......))))))))).)))).	2283	2308	1	-20.2	1	1.66718e-05	0.676	0.685946	0.191446	-4.76182	17	25	9	3UTR
hsa-miR-10a-5p	NM_024082	PRRG3	TACCCTGTAGATCCGAATTTGTG#TCGTATGTACAGGGTGA#(((((((((.((.(((.......#))).)).))))))))).	5100	5117	1	-19.4	1	0.00111774	0.515	0	0	-6.46921	14	17	9	3UTR
hsa-miR-10a-5p	NM_024119	DHX58	TACCCTGTAGATCCGAATTTGTG#GGTTTGGGCTGTAGGGG#..((((((((.((((((((....#)))))))))))))))).	2263	2280	1	-17.6	1	3.0989e-07	0.338	3.52496	3.22227	-7.78178	16	17	16	3UTR
hsa-miR-10a-5p	NM_024295	DERL1	TACCCTGTAGATCCGAATTTGTG#TAGAATCATTTGGGTTTGAGGGTGT#((((((.(((((((((((.....#.))))))))))))))))).	2082	2107	1	-19.3	0	0.0932462	0.618	1.42131	1.59976	-5.48126	17	19	17	3UTR
hsa-miR-10a-5p	NM_024424	WT1	TACCCTGTAGATCCGAATTTGTG#CACTGATAAGACTGTTTTTAAGTAACTTAAGGACCTTTGGGTCTACAAGTATATGTGAAAAAAATGAGACTTACTGGGTGA#(((((((((((((((((......#.))))))))))))............................))))).	2653	2734	1	-19.7	1	0.0046216	0.647	0.527975	1.4641	-3.93757	17	47	12	3UTR
hsa-miR-10a-5p	NM_024426	WT1	TACCCTGTAGATCCGAATTTGTG#CACTGATAAGACTGTTTTTAAGTAACTTAAGGACCTTTGGGTCTACAAGTATATGTGAAAAAAATGAGACTTACTGGGTGA#(((((((((((((((((......#.))))))))))))............................))))).	2662	2743	1	-19.7	1	0.0046216	0.647	0.527975	1.4641	-3.93757	17	47	12	3UTR
hsa-miR-10a-5p	NM_024482	GMEB1	TACCCTGTAGATCCGAATTTGTG#GGATCTCAGGGC#..(((((.((((((.........#))))))))))).	1779	1791	1	-19.4	0	8.83687e-05	0.603	1.04739	2.61349	-8.23913	11	12	11	3UTR
hsa-miR-10a-5p	NM_024575	TNFAIP8L2	TACCCTGTAGATCCGAATTTGTG#ACAGAACTGCCTGAAAAAGGTGAAGTGAAACTTGGATCTCTATTTCTCCCATAAGGGACTTCTGAAACAGGGA#..((((((((((((((.......#.))))))))...........................)))))).	890	963	1	-17.5	1	0.00139469	0.5	1.68886	0.40227	-4.957	14	43	8	3UTR
hsa-miR-10a-5p	NM_024576	OGFRL1	TACCCTGTAGATCCGAATTTGTG#TAAATAGTTCTACAGGGTT#.((((((((((............#.)))))))))).	3814	3833	1	-17.2	1	0.0032089	0.588	0.233259	-0.0463403	-10.2546	10	12	10	3UTR
hsa-miR-10a-5p	NM_024590	ARSJ	TACCCTGTAGATCCGAATTTGTG#CGCAAGCATGCTAATTTGATGGAAGTTACAGGGTAG#((((((((((.((((((((.((.#.)).)))))...)))..)))))))))).	2997	3033	1	-18.7	1	0.000401644	0.647	2.89146	4.35157	-6.76235	20	28	10	3UTR
hsa-miR-10a-5p	NM_024613	PLEKHF2	TACCCTGTAGATCCGAATTTGTG#CACACTCTTCTACAGGGA#..(((((((((...((...((((#)))).)).))))))))).	1190	1208	1	-17.9	1	0.00618984	0.559	2.23622	0.85405	-10.4498	15	18	9	3UTR
hsa-miR-10a-5p	NM_024626	VTCN1	TACCCTGTAGATCCGAATTTGTG#GGATCTACAGA#....((((((((((.........#)))))))))).	966	977	1	-18.1	0	0.0346983	0.618	0.511149	0.253197	-10.5151	10	11	10	3UTR
hsa-miR-10a-5p	NM_024630	ZDHHC14	TACCCTGTAGATCCGAATTTGTG#CAGGAAGCAGGCGGATGCTGCAGGA#...((((((((((((..(((((.#.)))))))))).))))))).	5222	5247	1	-20.7	0	2.12778e-05	0.338	-0.0849453	0.0766021	-6.74759	17	20	10	3UTR
hsa-miR-10a-5p	NM_024666	AAGAB	TACCCTGTAGATCCGAATTTGTG#TGGAATGCTACAGGGG#..((((((((.((((........#))))...)))))))).	2377	2393	1	-18.3	1	0.0180845	0.426	3.48435	2.45221	-8.01482	12	16	8	3UTR
hsa-miR-10a-5p	NM_024674	LIN28A	TACCCTGTAGATCCGAATTTGTG#CAAAATTTTCGGGTTCCAGGGA#..(((((..((((((((......#.)))))))).))))).	2049	2071	1	-18.3	0	0.00970782	0.529	0.283808	0.434026	-8.32703	13	16	8	3UTR
hsa-miR-10a-5p	NM_024697	ZNF385D	TACCCTGTAGATCCGAATTTGTG#GGAGGTTTGGGGGTGGGAGGGA#..((((.(...(((((((((.(.#).)))))))))....).)))).	1636	1658	1	-15.9	0	0.170263	0.529	0.074989	0.241121	-11.6244	15	22	9	3UTR
hsa-miR-10a-5p	NM_024711	GIMAP6	TACCCTGTAGATCCGAATTTGTG#AGAAGTTTGGGGCAGGGTAT#((((((((...(((((((((.(.#).))))))))))))))))).	1763	1783	1	-20.8	1	0.016727	0.5	-0.0475912	-0.136278	-9.06125	18	20	17	3UTR
hsa-miR-10a-5p	NM_024738	SPRING1	TACCCTGTAGATCCGAATTTGTG#GGATCTGGAGGGG#..((((.(((((((.........#))))))).)))).	5827	5840	1	-20.9	0	1.40577e-05	0.441	-0.211106	-0.241247	-7.46919	11	13	7	3UTR
hsa-miR-10a-5p	NM_024798	SNX22	TACCCTGTAGATCCGAATTTGTG#CTCAGAGCCCTGTGGCGGACTACAGGGC#..((((((((.((((........#.)))))))))))).	2074	2102	1	-21.2	1	7.21323e-05	0.397	0.78211	0.340182	-8.01482	12	14	12	3UTR
hsa-miR-10a-5p	NM_024806	JHY	TACCCTGTAGATCCGAATTTGTG#GGTCGGGGTCACAGGGA#..((((((.(((((..(((....#)))..))))))))))).	3468	3485	1	-18.4	1	5.00552e-05	0.426	-0.24107	0.0489862	-6.98189	14	17	11	3UTR
hsa-miR-10a-5p	NM_024807	TREML2	TACCCTGTAGATCCGAATTTGTG#GAGGAGGGGAGGGTACAGGGTGG#(((((((((..(((.........#.)))...))))))))).	3224	3247	1	-18.8	1	0.000472059	0.471	0.211106	0.403148	-8.97335	12	17	9	3UTR
hsa-miR-10a-5p	NM_024813	RPAP2	TACCCTGTAGATCCGAATTTGTG#GCAGATGGGCACAAGGGATCTTTTGGGGGTGA#((((((..((((((...((((((#.))))))))))))....)))))).	11401	11433	1	-20.8	0	0.000373247	0.588	0.233753	0.0574178	-8.76339	18	24	12	3UTR
hsa-miR-10a-5p	NM_024824	ZC3H14	TACCCTGTAGATCCGAATTTGTG#GAGTGGGGGTGTGCAGGAGTAA#(((((((((.((((..((((...#))))..)))).)))))).))).	14360	14382	1	-19.9	1	0.0367375	0.515	0	0	-6.14858	17	22	6	3UTR
hsa-miR-10a-5p	NM_024837	ATP8B4	TACCCTGTAGATCCGAATTTGTG#CAGAAAGATATAAAACTGGTTAGGGTCCTACAGGGA#..((((((((((((.((((.((.#.)).)))).))))).))))))).	5168	5204	1	-21.5	1	0.00358181	0.632	3.28424	4.54696	-5.69245	18	23	7	3UTR
hsa-miR-10a-5p	NM_024859	MAGIX	TACCCTGTAGATCCGAATTTGTG#CACCTTTTTGGAGGTGTACAGGGTC#.((((((((..((((((...(((#)))...))))))....)))))))).	1497	1522	1	-21.3	1	0.00129239	0.632	0	0	-7.86061	17	25	8	3UTR
hsa-miR-10a-5p	NM_024946	PSME3IP1	TACCCTGTAGATCCGAATTTGTG#GGGTTGCAGGGTT#.((((((((.((((.........#)))))))))))).	2761	2774	1	-17.4	1	0.0170893	0.632	1.91858	0.877731	-6.00433	12	13	12	3UTR
hsa-miR-10a-5p	NM_025065	RPF1	TACCCTGTAGATCCGAATTTGTG#GATCTACCAGGGTT#.((((((((((((..........#))))))).))))).	1532	1546	1	-17.4	1	0.0207935	0.691	-0.25675	-0.0844688	-5.61866	12	14	7	3UTR
hsa-miR-10a-5p	NM_025069	ZNF703	TACCCTGTAGATCCGAATTTGTG#CGGGGGCTGCGGGGC#..((((((((.((((........#))))..)))))))).	3228	3243	1	-19.1	1	2.42882e-09	0.338	1.11596	2.08911	-8.01482	12	15	8	3UTR
hsa-miR-10a-5p	NM_025078	SLC66A2	TACCCTGTAGATCCGAATTTGTG#TCGGGTCCAGGGA#..(((((..(((((((.......#)))))))))))).	1898	1911	1	-18.7	0	0.000305834	0.338	3.14341	3.31697	-8.32703	12	13	12	3UTR
hsa-miR-10a-5p	NM_025107	MYCT1	TACCCTGTAGATCCGAATTTGTG#TGGGACTACAGGGG#..((((((((.(((.(.......#).))))))))))).	1331	1345	1	-19.7	1	9.08141e-07	0.485	-0.317327	-0.0797916	-8.51722	12	14	11	3UTR
hsa-miR-10a-5p	NM_025158	RUFY1	TACCCTGTAGATCCGAATTTGTG#CAAACCCTGTGGGTCTCCAGGGG#..(((((.(((((((........#.))))))).))))).	2180	2203	1	-19.5	0	0.000196906	0.441	0	0	-7.50368	12	15	7	3UTR
hsa-miR-10a-5p	NM_001794	CDH4	TACCCTGTAGATCCGAATTTGTG#TTGGTTCTGCAGGA#...((((((((.((((.......#)))).)))))))).	4344	4358	1	-18.4	0	0.00228387	0.397	0	0	-9.86134	12	14	8	3UTR
hsa-miR-10a-5p	NM_001893	CSNK1D	TACCCTGTAGATCCGAATTTGTG#TGGATCTCAAGGGTGT#((((((..(((((((........#)))))))..)))))).	2112	2128	1	-18.9	0	0.00665966	0.5	3.54109	3.92851	-8.02794	13	16	7	3UTR
hsa-miR-10a-5p	NM_001949	E2F3	TACCCTGTAGATCCGAATTTGTG#ATAGATTTGTTACAGGGTGA#((((((((((...(((((((((.#))))))))))))))))))).	4920	4940	1	-19.8	1	0.000173417	0.647	3.72048	3.46018	-11.3983	19	20	19	3UTR
hsa-miR-10a-5p	NM_002003	FCN1	TACCCTGTAGATCCGAATTTGTG#TGGGACTACAGGTGTGC#((((((((((.(((.(.......#).)))))))))).))).	6154	6171	1	-17.5	1	4.3211e-06	0.485	0	0	-7.4978	14	17	10	3UTR
hsa-miR-10a-5p	NM_002056	GFPT1	TACCCTGTAGATCCGAATTTGTG#CATATTGTTTATAGGAAGTTTACGGGGTAT#((((((((((((((.........#.)))..))))))))))).	7179	7209	1	-18.3	1	0.0599682	0.721	0	0	-4.90607	14	18	11	3UTR
hsa-miR-10a-5p	NM_002069	GNAI1	TACCCTGTAGATCCGAATTTGTG#CAGGAATTTGCTATCTGCAGGA#...(((((((((.(((((((.((#)).)))))))..))))))))).	9513	9535	1	-20.7	0	0.000448944	0.588	0	0	-7.80367	18	22	9	3UTR
hsa-miR-10a-5p	NM_002090	CXCL3	TACCCTGTAGATCCGAATTTGTG#CTGCAGGGTGG#((((((((((.............#)))))))))).	445	456	1	-16.9	1	7.41822e-05	0.515	0	0	-13.2236	10	11	10	3UTR
hsa-miR-10a-5p	NM_002160	TNC	TACCCTGTAGATCCGAATTTGTG#AGGGGTAGGATGTACAGGGG#..(((((((.((((.........#.)))).))))))).	7224	7244	1	-20.7	1	0.00527296	0.515	0	0	-7.16801	11	14	7	3UTR
hsa-miR-10a-5p	NM_002165	ID1	TACCCTGTAGATCCGAATTTGTG#CGCCTCGCCGGATCTGAGGGA#..((((.((((((((........#.)))))))))))).	647	668	1	-19.4	0	2.5287e-06	0.309	0	0	-6.73374	12	14	12	3UTR
hsa-miR-10a-5p	NM_002199	IRF2	TACCCTGTAGATCCGAATTTGTG#GCCTGCTGGATCTCCCAGGGC#..(((((.(((((((........#.)))))))..))))).	1437	1458	1	-18	0	1.10568e-05	0.485	0	0	-7.50368	12	16	7	3UTR
hsa-miR-10a-5p	NM_002204	ITGA3	TACCCTGTAGATCCGAATTTGTG#GGTTGTCTACGGGGG#..((((((((((((.........#))..)))))))))).	4201	4216	1	-18.7	1	0.000149422	0.368	0	0	-5.9255	12	15	10	3UTR
hsa-miR-10a-5p	NM_002212	EIF6	TACCCTGTAGATCCGAATTTGTG#CACATTCCGCCCAATCTGTACCGGATGCTGGCAGGGA#..(((((((((((((........#.))))).))).))))).	846	883	1	-18.9	1	0.000848736	0.382	0	0	-5.19005	13	17	5	3UTR
hsa-miR-10a-5p	NM_002239	KCNJ3	TACCCTGTAGATCCGAATTTGTG#GGGTCCACAGGGC#..((((((.(((((.........#))))).)))))).	3509	3522	1	-19.1	1	0.00100751	0.588	0	0	-6.98189	11	13	6	3UTR
hsa-miR-10a-5p	NM_002240	KCNJ6	TACCCTGTAGATCCGAATTTGTG#GGGTCGCAGGGC#..((((((.(((((.........#))))))))))).	4108	4120	1	-18.2	1	6.35159e-09	0.382	0	0	-6.98189	11	12	11	3UTR
hsa-miR-10a-5p	NM_002248	KCNN1	TACCCTGTAGATCCGAATTTGTG#TGGGCTACAGGGG#..((((((((.((((........#)))))))))))).	3153	3166	1	-19.1	1	0.00527295	0.441	0	0	-8.01482	12	13	12	3UTR
hsa-miR-10a-5p	NM_002249	KCNN3	TACCCTGTAGATCCGAATTTGTG#TTGACTCTGCAGGGTT#.((((((((((..(((.......#)))..)))))))))).	7044	7060	1	-18.3	1	0.000114511	0.559	0	0	-8.42926	13	16	10	3UTR
hsa-miR-10a-5p	NM_002249	KCNN3	TACCCTGTAGATCCGAATTTGTG#CACTGAGAAAGGAGTTTACAGGGA#..((((((((((((...((.(((#))).))....))).))))))))).	7220	7244	1	-19.3	1	0.00243709	0.559	0	0	-5.9255	17	24	9	3UTR
hsa-miR-10a-5p	NM_002253	KDR	TACCCTGTAGATCCGAATTTGTG#ACAGAAAAAGGACCTCGGACTGCAGGGA#..((((((((.(((((.......#.))))))))))))).	4488	4516	1	-22.8	1	0.000537113	0.5	0	0	-7.78178	13	15	13	3UTR
hsa-miR-10a-5p	NM_002262	KLRD1	TACCCTGTAGATCCGAATTTGTG#ACAGATTTGGTCCACAGGC#...(((((.((.((((((((((.#)))))))))))).))))).	5113	5132	1	-20.3	0	2.05655e-05	0.559	0	0	-10.9177	17	19	12	3UTR
hsa-miR-10a-5p	NM_002304	LFNG	TACCCTGTAGATCCGAATTTGTG#TGGGCTGCAGGGC#..((((((((.((((........#)))))))))))).	1078	1091	1	-18.6	1	2.20333e-07	0.397	0	0	-8.01482	12	13	12	3UTR
hsa-miR-10a-5p	NM_002336	LRP6	TACCCTGTAGATCCGAATTTGTG#TATAAATTTGGTTGAGATCTGGAGGGG#..((((.((((((((((((((((#))))))))))).....))))).)))).	5196	5223	1	-21.7	0	0.00886546	0.588	0	0	-6.50069	20	27	11	3UTR
hsa-miR-10a-5p	NM_002337	LRPAP1	TACCCTGTAGATCCGAATTTGTG#GCAGGCTCGGAGCAGGGC#..((((((...(((((.(((((.#))))).))))))))))).	8133	8151	1	-20.6	1	8.47958e-06	0.353	0	0	-10.0807	16	18	11	3UTR
hsa-miR-10a-5p	NM_002340	LSS	TACCCTGTAGATCCGAATTTGTG#CACCTGCGTGGAATGCTGTTTGTGAGGTGTCTACAGGGTT#.(((((((((((((..((.....#.))..)).))))))))))).	2992	3032	1	-20.7	1	0.000137131	0.544	0	0	-4.76182	15	20	11	3UTR
hsa-miR-10a-5p	NM_002359	MAFG	TACCCTGTAGATCCGAATTTGTG#GGGTTTGGATGCGGGGTGA#((((((((..((((((((((...#)))))))))))))))))).	4814	4833	1	-21.2	1	0.00100183	0.368	0	0	-6.23647	18	19	18	3UTR
hsa-miR-10a-5p	NM_002393	MDM4	TACCCTGTAGATCCGAATTTGTG#TGGGACTACAGGCGTGC#((((((((((.(((.(.......#).)))))))))).))).	9464	9481	1	-17.5	1	6.28488e-07	0.5	0	0	-7.4978	14	17	10	3UTR
hsa-miR-10a-5p	NM_002417	MKI67	TACCCTGTAGATCCGAATTTGTG#TTTGGATTTGCTGGGTC#.((((.(((((((((((......#))))))))))).)))).	10310	10327	1	-20.2	0	0.00230118	0.544	0	0	-5.69428	15	17	11	3UTR
hsa-miR-10a-5p	NM_002442	MSI1	TACCCTGTAGATCCGAATTTGTG#AGGAGGGCAGGGCTGCGGGGA#..((((((((.(((.........#.))))))))))).	1783	1804	1	-17.6	1	1.15617e-08	0.25	0	0	-8.75027	11	13	11	3UTR
hsa-miR-10a-5p	NM_002455	MTX1	TACCCTGTAGATCCGAATTTGTG#CGGACACGGGGTGC#((((((((.(.((((........#))))))))))))).	1592	1606	1	-17.3	1	7.12761e-09	0.397	0	0	-8.05179	13	14	13	3UTR
hsa-miR-10a-5p	NM_002505	NFYA	TACCCTGTAGATCCGAATTTGTG#CACAAAGTGGGGGCAGGGTAT#((((((((...(((.(.((((((#)))))).).))))))))))).	3363	3384	1	-21.1	1	0.00233343	0.559	0	0	-9.79669	18	21	11	3UTR
hsa-miR-10a-5p	NM_002505	NFYA	TACCCTGTAGATCCGAATTTGTG#CATGGATTCGGATGATGCAAGGA#..((.((((.(((((((((((((#)))))))))))))..)))).)).	1459	1482	1	-20.7	0	0.00306616	0.529	0	0	-10.3185	19	23	13	3UTR
hsa-miR-10a-5p	NM_002516	NOVA2	TACCCTGTAGATCCGAATTTGTG#ACAGGGGAGGCTGCAGGGC#..((((((((.(((...(((((.#))))))))..)))))))).	7575	7594	1	-19.1	1	0.000178311	0.441	0	0	-8.75027	16	19	8	3UTR
hsa-miR-10a-5p	NM_002522	NPTX1	TACCCTGTAGATCCGAATTTGTG#TTGGATCTGCAGGGA#..((((((((((((((.......#)))))))))))))).	3377	3392	1	-25.6	1	9.31153e-07	0.397	0	0	-4.957	14	15	14	3UTR
hsa-miR-10a-5p	NM_002539	ODC1	TACCCTGTAGATCCGAATTTGTG#GAATTAAGGGATTTGGGGGGA#..((((.(((((((.........#.))))))).)))).	1757	1778	1	-17.7	0	8.34998e-05	0.632	0	0	-7.46919	11	14	7	3UTR
hsa-miR-10a-5p	NM_002559	P2RX3	TACCCTGTAGATCCGAATTTGTG#GGGAGGCTGGGGTCACAGGGA#..((((((.(((((.(.......#.).))))))))))).	3219	3240	1	-18.8	1	0.00122545	0.426	0	0	-6.74884	12	15	11	3UTR
hsa-miR-10a-5p	NM_002563	P2RY1	TACCCTGTAGATCCGAATTTGTG#TGGATCTCTGAGCGGGGTGT#(((((((((((((((........#)))))))....)))))))).	2274	2294	1	-20.2	1	0.0011262	0.574	-0.189248	-0.131046	-4.17062	15	20	8	3UTR
hsa-miR-10a-5p	NM_002586	PBX2	TACCCTGTAGATCCGAATTTGTG#GCCCCTCAGGGTCACAGGGG#..((((((.(((((((.......#.)).))))))))))).	1584	1604	1	-18.9	1	7.8661e-05	0.412	0	0	-6.01339	13	16	11	3UTR
hsa-miR-10a-5p	NM_002596	CDK18	TACCCTGTAGATCCGAATTTGTG#CACAAATTCGGGTAGGATGGA#...((.....(((((((((((((#))))))))))))).....)).	1702	1723	1	-20.1	0	0.00248996	0.471	0	0	-14.5717	15	21	13	3UTR
hsa-miR-10a-5p	NM_002607	PDGFA	TACCCTGTAGATCCGAATTTGTG#TGGGCTCTGCAGGGG#..(((((((((((((........#)))).))))))))).	1947	1962	1	-20.4	1	0.000717571	0.368	0	0	-5.19005	13	15	9	3UTR
hsa-miR-10a-5p	NM_002613	PDPK1	TACCCTGTAGATCCGAATTTGTG#GGAGCCCTGCGGGGG#..((((((((.(((.........#)))...)))))))).	2234	2249	1	-17.6	1	3.75861e-07	0.294	0	0	-8.75027	11	15	8	3UTR
hsa-miR-10a-5p	NM_002622	PFDN1	TACCCTGTAGATCCGAATTTGTG#GGAGTGTCTGCAGGGA#..((((((((((((.........#)))...))))))))).	452	468	1	-19	1	5.05106e-06	0.382	0	0	-5.9255	12	16	9	3UTR
hsa-miR-10a-5p	NM_002699	POU3F1	TACCCTGTAGATCCGAATTTGTG#CGCGTGGACTCCTGAGCCTGCGGGTCCAGGGTGG#(((((((..((((((........#.))))))))))))).	1834	1868	1	-19.7	1	3.28126e-05	0.338	0	0	-7.54065	13	15	13	3UTR
hsa-miR-10a-5p	NM_002714	PPP1R10	TACCCTGTAGATCCGAATTTGTG#ACAGTGGATTGGTTGGGTTTTGTGCAGGGTC#.(((((((((((((((.......#.)))))))...)))))))).	4389	4420	1	-18.7	1	0.0420472	0.559	1.79901	2.37773	-3.79332	15	20	8	3UTR
hsa-miR-10a-5p	NM_002758	MAP2K6	TACCCTGTAGATCCGAATTTGTG#GGATTGGTGGGTTTCGGGGTGA#(((((((.(((((((........#.)))))))))))))).	1326	1348	1	-17.9	1	9.83037e-05	0.515	0	0	-6.48426	14	16	14	3UTR
hsa-miR-10a-5p	NM_002766	PRPSAP1	TACCCTGTAGATCCGAATTTGTG#CGGATTGATGGGGA#..((((((.((((((........#)))))).)))))).	1497	1511	1	-16.5	1	8.27972e-06	0.544	0	0	-6.24644	12	14	6	3UTR
hsa-miR-10a-5p	NM_002778	PSAP	TACCCTGTAGATCCGAATTTGTG#GGGTCTGCTGGGTGT#(((((.((((((((.........#)))))))).))))).	2540	2555	1	-21.3	0	6.33168e-05	0.353	0	0	-6.80703	13	15	8	3UTR
hsa-miR-10a-5p	NM_002787	PSMA2	TACCCTGTAGATCCGAATTTGTG#GCTGGGAGGATCTGCAGA#....((((((((((.........#.)))))))))).	1108	1126	1	-17.8	0	0.000165571	0.574	0	0	-10.5151	10	12	10	3UTR
hsa-miR-10a-5p	NM_002810	PSMD4	TACCCTGTAGATCCGAATTTGTG#GGGAAGCACGGAATATAGGGTT#.((((((((..((((........#.)))).)))))))).	1226	1248	1	-17.1	1	0.00628862	0.544	0	0	-8.09365	12	15	8	3UTR
hsa-miR-10a-5p	NM_002813	PSMD9	TACCCTGTAGATCCGAATTTGTG#AAGTGCTGGGATCACAGGCGTGA#((((((((.(((((.(.......#.).)))))))))).))).	1675	1698	1	-18	1	1.01952e-06	0.382	0	0	-5.72941	14	18	10	3UTR
hsa-miR-10a-5p	NM_002817	PSMD13	TACCCTGTAGATCCGAATTTGTG#CACAGGGAGGAGGCTTCTTTGTGGGTCTCTCCTGCAGAGGGTGGGGGTCTCAGGGTC#.((((((.((((((...(((((.#.)))))......)))))))))))).	1378	1435	1	-22.1	1	0.000349715	0.426	0	0	-7.07546	17	25	12	3UTR
hsa-miR-10a-5p	NM_002833	PTPN9	TACCCTGTAGATCCGAATTTGTG#TATAGGCCTTTAAAGTTTCCCTGTTTCTTAATGTGGGGTCTACAGGGTT#.(((((((((((((.(..(((..#.)))..).))))))))))))).	7063	7112	1	-25.4	1	2.76032e-05	0.559	0	0	-4.52877	17	22	13	3UTR
hsa-miR-10a-5p	NM_002867	RAB3B	TACCCTGTAGATCCGAATTTGTG#GGATTCACTACAGGGA#..((((((((((((.........#))))...)))))))).	1072	1088	1	-18.2	1	0.000575251	0.588	0	0	-5.9255	12	16	8	3UTR
hsa-miR-10a-5p	NM_002868	RAB5B	TACCCTGTAGATCCGAATTTGTG#TGGGACTACAGGCGTGT#((((((((((.(((.(.......#).)))))))))).))).	5198	5215	1	-17.6	1	8.15164e-05	0.456	0	0	-7.4978	14	17	10	3UTR
hsa-miR-10a-5p	NM_002883	RANGAP1	TACCCTGTAGATCCGAATTTGTG#CATGGGTGGGACTGTGGGGGTCGGATCGTGGGGTT#.((((((..(((((((.......#.))))))).)))))).	2560	2595	1	-18.9	1	7.87358e-06	0.338	0	0	-7.16335	13	16	7	3UTR
hsa-miR-10a-5p	NM_002891	RASGRF1	TACCCTGTAGATCCGAATTTGTG#TGGGATCTGAGGGGG#..((((.(((((((.(.......#).))))))).)))).	6079	6094	1	-18.3	0	4.47235e-05	0.5	0	0	-7.23614	12	15	7	3UTR
hsa-miR-10a-5p	NM_002946	RPA2	TACCCTGTAGATCCGAATTTGTG#TGGATCTAACTGGGTAC#(((((.(((((((((........#)))))))).).))))).	946	963	1	-18.3	0	0.000337106	0.603	0	0	-6.07158	14	17	8	3UTR
hsa-miR-10a-5p	NM_002953	RPS6KA1	TACCCTGTAGATCCGAATTTGTG#ATTCGGGCCACAGGGC#..((((((.(.(((((((.....#)))))))).)))))).	2379	2395	1	-18.7	1	9.17427e-05	0.382	0	0	-8.83816	14	16	8	3UTR
hsa-miR-10a-5p	NM_003024	ITSN1	TACCCTGTAGATCCGAATTTGTG#TAGGTTCTGGGGCGGATCTCAGGGA#..(((((.(((((((..((....#.))..)))))))))))).	9673	9698	1	-20.4	0	0.0109269	0.485	0	0	-7.50368	14	18	12	3UTR
hsa-miR-10a-5p	NM_003042	SLC6A1	TACCCTGTAGATCCGAATTTGTG#TCGGACTTTGCAGGAGTT#.(((((((((((((((.......#))))).)))))))).)).	2586	2604	1	-18.6	1	3.91705e-05	0.456	1.40043	1.12948	-3.79332	15	18	8	3UTR
hsa-miR-10a-5p	NM_003094	SNRPE	TACCCTGTAGATCCGAATTTGTG#ATTTGGATATAGGGA#..(((((((..(((((((.....#)))))))))))))).	886	901	1	-15.6	1	0.0475795	0.647	0.0855231	0.198153	-9.02428	14	15	14	3UTR
hsa-miR-10a-5p	NM_003104	SORD	TACCCTGTAGATCCGAATTTGTG#TTGGGATCTCAGGGC#..(((((.((((((.((......#)).))))))))))).	1195	1210	1	-20.1	0	1.3807e-06	0.397	0.295155	0.894782	-8.00609	13	15	11	3UTR
hsa-miR-10a-5p	NM_003118	SPARC	TACCCTGTAGATCCGAATTTGTG#TCGGATCTCACAGGC#...(((((((((((((.......#)))))))).))))).	1971	1986	1	-20.2	0	0.000120767	0.544	-0.0822835	0.286031	-6.51454	13	15	8	3UTR
hsa-miR-10a-5p	NM_003121	SPIB	TACCCTGTAGATCCGAATTTGTG#TCGGGGAGGCAGGGTAG#((((((((...(((((.......#)))))...)))))))).	1094	1111	1	-21.3	1	4.70085e-05	0.456	0.250869	0.0196351	-9.06125	13	17	8	3UTR
hsa-miR-10a-5p	NM_003144	SSR1	TACCCTGTAGATCCGAATTTGTG#CGGCTCACAGGGTAA#((((((((.((.(((........#))).)))))))))).	5405	5420	1	-19	1	1.13662e-05	0.426	0.569796	0.0433385	-8.57382	13	15	10	3UTR
hsa-miR-10a-5p	NM_003149	STAC	TACCCTGTAGATCCGAATTTGTG#TGGAGTGTGCTCCAGTTTGCAGGGTAG#((((((((((((..((.......#.))..)))))))))))).	1680	1707	1	-18	1	1.81858e-05	0.5	-0.00143525	0.324556	-6.08354	14	18	12	3UTR
hsa-miR-10a-5p	NM_003155	STC1	TACCCTGTAGATCCGAATTTGTG#AGGGGTAGGACTGCAGGGG#..((((((((.(((.........#.))))))))))).	2692	2711	1	-19.4	1	0.00150866	0.456	2.72169	1.85587	-8.75027	11	13	11	3UTR
hsa-miR-10a-5p	NM_003156	STIM1	TACCCTGTAGATCCGAATTTGTG#GGATCCATGGGGG#..((((((.(((((.........#))))).)))))).	3246	3259	1	-17	1	2.00373e-06	0.485	0.842938	0.624274	-6.98189	11	13	6	3UTR
hsa-miR-10a-5p	NM_003167	SULT2A1	TACCCTGTAGATCCGAATTTGTG#GGGAGGTCGGGGGGGTGGGGGAGGATCACGGGGTC#.(((((((.(((((.........#.)))))))))))).	1264	1299	1	-19.3	1	0.00135339	0.353	-0.394885	0.746674	-5.81821	12	14	12	3UTR
hsa-miR-10a-5p	NM_003178	SYN2	TACCCTGTAGATCCGAATTTGTG#TCAGGCTACAGGGTGG#((((((((((.((.((.......#)).)))))))))))).	3554	3570	1	-18.2	1	0.000150891	0.485	0	0	-7.61919	14	16	12	3UTR
hsa-miR-10a-5p	NM_003190	TAPBP	TACCCTGTAGATCCGAATTTGTG#TCGGACTACAGGCGTC#.(((((((((.(((((.......#)))))))))))).)).	2292	2308	1	-19.9	1	3.89456e-06	0.456	-0.0224287	0.968782	-6.6181	14	16	12	3UTR
hsa-miR-10a-5p	NM_003198	ELOA	TACCCTGTAGATCCGAATTTGTG#GGATTTGGAGGGA#..((((.(((((((.........#))))))).)))).	3509	3522	1	-17.8	0	0.00380353	0.485	0.139063	0.548964	-7.46919	11	13	7	3UTR
hsa-miR-10a-5p	NM_003213	TEAD4	TACCCTGTAGATCCGAATTTGTG#ACGGGGACGTGGGGAGGGGACCTGCAGGGG#..((((((((.(((.........#.))).)))))))).	1557	1587	1	-20	1	1.1076e-05	0.324	0	0	-8.75027	11	14	8	3UTR
hsa-miR-10a-5p	NM_003253	TIAM1	TACCCTGTAGATCCGAATTTGTG#TTCGGGTTTCCAGGGC#..(((((.(((((((((......#))))))))).))))).	6899	6915	1	-20.5	0	2.16327e-05	0.5	0.403948	0.721619	-7.27064	14	16	9	3UTR
hsa-miR-10a-5p	NM_003265	TLR3	TACCCTGTAGATCCGAATTTGTG#AAAGCCGGGTTACAGGA#...(((((.((((((..(((...#)))..))))))))))).	4879	4896	1	-15.6	0	0.00255151	0.485	0.207622	-0.0743229	-7.80398	14	17	11	3UTR
hsa-miR-10a-5p	NM_003288	TPD52L2	TACCCTGTAGATCCGAATTTGTG#CACACCGGGGCCCTGCATGTCAGATGGCGTGGTCTGCAGGGG#..(((((((((((((.(((((..#.)))))..)).))))))))))).	1909	1951	1	-25	1	4.4035e-06	0.353	0.120283	0.575791	-5.19005	18	23	11	3UTR
hsa-miR-10a-5p	NM_003295	TPT1	TACCCTGTAGATCCGAATTTGTG#TCTCATCTACAGGGC#..((((((((((..((.......#))..)))))))))).	2422	2437	1	-17.5	1	0.00186583	0.588	0.290157	-0.15579	-7.10297	12	15	10	3UTR
hsa-miR-10a-5p	NM_003337	UBE2B	TACCCTGTAGATCCGAATTTGTG#ACAAATTTTAAGTGCCACAGGTTTTAAGGATTCTGCAGA#....(((((((((((((((((((#.)))))))))...)))).)))))).	553	592	1	-20.3	0	0.00323485	0.691	3.2367	2.80099	-9.54656	19	25	9	3UTR
hsa-miR-10a-5p	NM_003369	UVRAG	TACCCTGTAGATCCGAATTTGTG#TGGATCTGCAGA#....(((((((((((........#))))))))))).	3895	3907	1	-18.1	0	0.00251485	0.515	0	0	-9.77961	11	12	11	3UTR
hsa-miR-10a-5p	NM_003391	WNT2	TACCCTGTAGATCCGAATTTGTG#ACTCCATTGGATCTGCAAGAACACTGGACCTTTGGGTT#.(((((((((((((((.......#.)))))))))))................)))).	1191	1229	1	-18.7	1	2.26577e-05	0.515	-0.191144	-0.160033	-3.79332	15	33	11	3UTR
hsa-miR-10a-5p	NM_003410	ZFX	TACCCTGTAGATCCGAATTTGTG#CAGGCTGGACTGCAGTGGTGT#((((((((((.((((........#.)))))))))).)))).	4294	4315	1	-17.8	1	6.95484e-06	0.426	-0.00815818	0.114672	-6.9954	14	17	10	3UTR
hsa-miR-10a-5p	NM_003435	ZNF134	TACCCTGTAGATCCGAATTTGTG#CACCTTGGGTCTAAAGGGA#..((((.(((((((((.......#.))))))))).)))).	4108	4127	1	-19	0	4.89199e-05	0.588	0.192105	0.130551	-6.50069	13	16	9	3UTR
hsa-miR-10a-5p	NM_003439	ZKSCAN1	TACCCTGTAGATCCGAATTTGTG#CACAGAACGGAGCAGCGGGGA#..((((((...((((..((((((#)))))).))))...)))))).	6061	6082	1	-20.6	1	0.0126338	0.5	1.19375	0.355165	-10.3137	16	21	6	3UTR
hsa-miR-10a-5p	NM_003439	ZKSCAN1	TACCCTGTAGATCCGAATTTGTG#GCAGAGGATCTACAGA#....((((((((((...(((((.#))))))))))))))).	5772	5788	1	-19.4	0	0.000173736	0.574	0.553591	0.407429	-10.5151	15	16	15	3UTR
hsa-miR-10a-5p	NM_003455	ZNF202	TACCCTGTAGATCCGAATTTGTG#CATAAGTGGAGCACAGGGTAT#((((((((.(.(((..(((((((#)))))))))).))))))))).	3745	3766	1	-19.4	1	0.00723508	0.471	1.53309	2.06548	-8.78724	19	21	10	3UTR
hsa-miR-10a-5p	NM_003507	FZD7	TACCCTGTAGATCCGAATTTGTG#GCAGATTTGGGGCGAGGGGTGA#((((((.....(((((((((((.#)))))))))))....)))))).	2661	2683	1	-21.9	0	0.000518678	0.5	3.89449	2.4608	-12.9186	17	22	11	3UTR
hsa-miR-10a-5p	NM_003576	STK24	TACCCTGTAGATCCGAATTTGTG#GATTTGGGTTTTATTTTGTATTTGCAGGGTT#.((((((((((((((((((....#))))))))))............)))))))).	2210	2241	1	-19.4	1	0.00315209	0.662	1.29507	1.3212	-3.79332	18	31	10	3UTR
hsa-miR-10a-5p	NM_003581	NCK2	TACCCTGTAGATCCGAATTTGTG#TACATGGCTCCCGGACTGTGCAGGGA#..(((((((.(((((........#.)))).).))))))).	2013	2039	1	-18.9	1	1.19415e-06	0.441	0.494813	0.518039	-6.43256	12	16	7	3UTR
hsa-miR-10a-5p	NM_003590	CUL3	TACCCTGTAGATCCGAATTTGTG#GCTAATAGTGGATTGTATAGGGTGG#(((((((((((((((........#.)))))).))))))))).	3423	3448	1	-18.4	1	0.0154389	0.676	1.67706	2.50599	-4.17062	15	18	9	3UTR
hsa-miR-10a-5p	NM_003592	CUL1	TACCCTGTAGATCCGAATTTGTG#TCGGATTTACATCGGA#...(((((((((((((.......#)))))))))))..)).	2763	2779	1	-16.8	0	0.00117759	0.544	1.75352	2.44254	-6.51454	13	16	11	3UTR
hsa-miR-10a-5p	NM_003593	FOXN1	TACCCTGTAGATCCGAATTTGTG#TACCCTTGGCCCTGCGGGGTGT#((((((((((..((((.......#.))))..)))))))))).	3234	3256	1	-20.4	1	1.89511e-07	0.309	0	0	-10.1092	14	18	10	3UTR
hsa-miR-10a-5p	NM_003595	TPST2	TACCCTGTAGATCCGAATTTGTG#GGATCTCAGGGG#..(((((.((((((.........#))))))))))).	5487	5499	1	-19.9	0	0.00575487	0.544	-0.604265	0.374965	-8.23913	11	12	11	3UTR
hsa-miR-10a-5p	NM_003608	GPR65	TACCCTGTAGATCCGAATTTGTG#CACTCTTTCTTTGGACTCCAGGGTGT#(((((((.((.((((((......#.)))))))).))))))).	1899	1925	1	-18.9	1	2.52708e-05	0.588	0.252473	0.015937	-9.07598	15	18	8	3UTR
hsa-miR-10a-5p	NM_003679	KMO	TACCCTGTAGATCCGAATTTGTG#TATATATGTGGGAAATACAGGGG#..(((((((..(((.(.......#.).)))..))))))).	3022	3045	1	-17.7	1	0.0160272	0.588	0.61172	0.244061	-9.75973	11	16	7	3UTR
hsa-miR-10a-5p	NM_003688	CASK	TACCCTGTAGATCCGAATTTGTG#CACTTTGTGCCTTGGCAGGATGTGCAGGGTGT#(((((((((.((((.........#.)))).))))))))).	4512	4544	1	-22.4	1	0.000170861	0.471	0	0	-6.14858	13	16	9	3UTR
hsa-miR-10a-5p	NM_003794	SNX4	TACCCTGTAGATCCGAATTTGTG#CACATGGCATTTCAGGGTAT#(((((((.(((((((....((((#))))))).))))))))))).	2155	2175	1	-17	1	0.00693816	0.618	4.79664	3.17823	-6.48426	18	20	11	3UTR
hsa-miR-10a-5p	NM_003824	FADD	TACCCTGTAGATCCGAATTTGTG#CACTAGGGTCAGGCGGGGTGC#((((((((.(((((.........#.)))))..)))))))).	1314	1335	1	-19.8	1	0.000121584	0.309	-0.493866	-0.403114	-5.96246	13	17	8	3UTR
hsa-miR-10a-5p	NM_003825	SNAP23	TACCCTGTAGATCCGAATTTGTG#CATGAATTCAGATTTACC#......(((((((.(((((((((#))))))))).))))))).	1920	1938	1	-14.9	0	0.0380264	0.691	1.62254	1.11329	-16.4234	16	18	9	3UTR
hsa-miR-10a-5p	NM_003904	ZPR1	TACCCTGTAGATCCGAATTTGTG#ACTCCTGTGGTGCAGACTGCAGGGTAT#((((((((((.((..........#.)))))))))))).	2561	2588	1	-17.7	1	0.00018107	0.603	-0.194198	-0.00400565	-8.58769	12	14	12	3UTR
hsa-miR-10a-5p	NM_003927	MBD2	TACCCTGTAGATCCGAATTTGTG#GCTGGTGGATGAGCAGGGA#..((((((..(((((........#.)))))..)))))).	2872	2891	1	-17.9	1	7.58976e-07	0.485	-0.105902	0.014428	-7.48895	11	15	6	3UTR
hsa-miR-10a-5p	NM_003965	CCRL2	TACCCTGTAGATCCGAATTTGTG#TACAAAATCGGATACAGGA#...((((((..(((((.((((((#)))))).))))))))))).	1375	1394	1	-19.8	0	0.0471	0.647	0	0	-10.5818	17	19	11	3UTR
hsa-miR-10a-5p	NM_003979	GPRC5A	TACCCTGTAGATCCGAATTTGTG#GCTGCCAGGGTCTGCAGGT#...(((((((((((.........#.))))))))))).	5585	5604	1	-20	0	2.16104e-06	0.368	-0.0814415	-0.0809896	-7.48304	11	13	11	3UTR
hsa-miR-10a-5p	NM_003992	CLK3	TACCCTGTAGATCCGAATTTGTG#GGAGCCTGCAGGGG#..((((((((.(((.........#)))..)))))))).	1654	1668	1	-19.4	1	5.10251e-06	0.412	1.87732	2.17787	-8.75027	11	14	8	3UTR
hsa-miR-10a-5p	NM_004027	INPP4A	TACCCTGTAGATCCGAATTTGTG#TGGAACCTGCAGGGG#..((((((((.((((........#))))..)))))))).	7902	7917	1	-18.3	1	2.06625e-06	0.382	0	0	-8.01482	12	15	8	3UTR
hsa-miR-10a-5p	NM_004040	RHOB	TACCCTGTAGATCCGAATTTGTG#CGGGTACTGCGGGA#...((((((((((((........#))))).))))))).	1424	1438	1	-18.1	0	6.91259e-07	0.368	0.906083	0.871807	-6.74759	12	14	7	3UTR
hsa-miR-10a-5p	NM_004050	BCL2L2	TACCCTGTAGATCCGAATTTGTG#GCCAAGAGGAGCTGCAGGGA#..((((((((.(((.........#.))).)))))))).	2820	2840	1	-19.3	1	5.29531e-06	0.412	0.581455	0.482115	-8.75027	11	14	8	3UTR
hsa-miR-10a-5p	NM_004051	BDH1	TACCCTGTAGATCCGAATTTGTG#TACTGGTTTGGGTCTGCTTGGTT#.(((..(((((((((((((.(((#))).)))))))))))))..))).	2283	2306	1	-22.2	0	0.000183386	0.456	2.84509	3.20272	-9.81332	19	23	13	3UTR
hsa-miR-10a-5p	NM_004051	BDH1	TACCCTGTAGATCCGAATTTGTG#TGGGCTACGGGGTT#.(((((((((.((((........#))))))))))))).	3059	3073	1	-19	1	0.000104465	0.324	0.505043	0.527847	-6.85115	13	14	13	3UTR
hsa-miR-10a-5p	NM_004059	KYAT1	TACCCTGTAGATCCGAATTTGTG#TGGGTTTGTAGGGTC#.((((((((((((((........#)))))))))))))).	1569	1584	1	-17.3	1	0.00186495	0.412	3.4414	4.24598	-4.02637	14	15	14	3UTR
hsa-miR-10a-5p	NM_004107	FCGRT	TACCCTGTAGATCCGAATTTGTG#CACGAGTTTGGGCCCGAATCAGTGTGTTCTCATCATTTTTCAGGCAGGGG#..((((((.((((((((((((((#))))))))))))...........................))..)))))).	1429	1479	1	-21.7	1	0.00147968	0.5	0.723292	0.0230867	-6.01339	20	50	12	3UTR
hsa-miR-10a-5p	NM_004109	FDX1	TACCCTGTAGATCCGAATTTGTG#TGGGGCTGCAGGGTGA#((((((((((..(((........#)))..)))))))))).	1612	1628	1	-21	1	0.0109028	0.353	-1.16121	-0.551956	-10.3422	13	16	10	3UTR
hsa-miR-10a-5p	NM_004114	FGF13	TACCCTGTAGATCCGAATTTGTG#CACTATGTGGGTCTCAGGGA#..(((((.(((((((.....(((#)))....)))))))))))).	4047	4067	1	-20.5	0	0.00132076	0.559	0.321834	-0.0616052	-7.50368	15	20	12	3UTR
hsa-miR-10a-5p	NM_004120	GBP2	TACCCTGTAGATCCGAATTTGTG#ATCTGCAGGGA#..((((((((((...........#)))))))))).	3446	3457	1	-16.5	1	0.00510741	0.544	0	0	-8.07147	10	11	10	3UTR
hsa-miR-10a-5p	NM_004171	SLC1A2	TACCCTGTAGATCCGAATTTGTG#ACAAATGGATCCAGGGTAT#(((((((..(((((..((((((.#)))))))))))))))))).	5175	5194	1	-20.8	1	0.00096878	0.662	0	0	-8.2761	18	19	18	3UTR
hsa-miR-10a-5p	NM_004173	SLC7A4	TACCCTGTAGATCCGAATTTGTG#CTCAGGACCTTAGGACCTTCATCCAGGGGCTGGGCTTCGGGTCTTCAGGAGTGG#(((((((.(((((((((......#.))))))))).)))).))).	2103	2157	1	-21.9	1	2.00126e-05	0.353	0	0	-6.25121	16	20	9	3UTR
hsa-miR-10a-5p	NM_004177	STX3	TACCCTGTAGATCCGAATTTGTG#TAAAGGAGGACTGCAGGGTAG#((((((((((.(((...((((..#))))...))))))))))))).	4346	4367	1	-22.4	1	0.00748124	0.485	0.069729	-0.360489	-7.73085	17	21	13	3UTR
hsa-miR-10a-5p	NM_004215	EBAG9	TACCCTGTAGATCCGAATTTGTG#TGGGTCTGTAGGGG#..(((((((((((((........#))))))))))))).	1976	1990	1	-19.3	1	0.000401558	0.676	0.292093	0.391085	-5.19005	13	14	13	3UTR
hsa-miR-10a-5p	NM_004229	MED14	TACCCTGTAGATCCGAATTTGTG#TCTGCAGGGTT#.((((((((((............#)))))))))).	5666	5677	1	-17	1	0.0100178	0.603	5.6537	5.30289	-10.2546	10	11	10	3UTR
hsa-miR-10a-5p	NM_004230	S1PR2	TACCCTGTAGATCCGAATTTGTG#CGGGTCTTTGGGGG#..(((((.(((((((........#))))))).))))).	3524	3538	1	-18.5	0	3.72002e-06	0.382	1.00783	0.581102	-7.50368	12	14	7	3UTR
hsa-miR-10a-5p	NM_004277	SLC25A27	TACCCTGTAGATCCGAATTTGTG#CACCTATTCCACAGAGACTGATTTATAGGGG#..(((((((((((.(..((((((#.))))))..).))))))))))).	1290	1321	1	-22.5	1	0.000532797	0.588	1.57553	1.33397	-6.04689	18	23	11	3UTR
hsa-miR-10a-5p	NM_004284	CHD1L	TACCCTGTAGATCCGAATTTGTG#GAATCAGGATCTGGTGGGC#..(((..(((((((..((((...#))))..)))))))..))).	2795	2814	1	-17.3	0	0.00343635	0.618	0.044678	0.14544	-9.37014	14	19	7	3UTR
hsa-miR-10a-5p	NM_004287	GOSR2	TACCCTGTAGATCCGAATTTGTG#GGTCTGCAGGGA#..(((((((((((..........#))))))))))).	2505	2517	1	-19.5	1	3.7062e-06	0.456	-0.085633	-0.0948694	-6.78234	11	12	11	3UTR
hsa-miR-10a-5p	NM_004307	APBB2	TACCCTGTAGATCCGAATTTGTG#TAAGTAGCTGGGACTACAGGCGTGT#((((((((((.(((.(.......#.).)))))))))).))).	8454	8479	1	-17.8	1	2.94221e-08	0.5	1.02147	1.56321	-7.4978	14	18	10	3UTR
hsa-miR-10a-5p	NM_004308	ARHGAP1	TACCCTGTAGATCCGAATTTGTG#TTCGGATCTATTTGGTC#.(((..(((((((((((......#)))))))))))..))).	3224	3241	1	-19.1	0	0.000778098	0.456	2.39315	3.04185	-9.81332	14	17	11	3UTR
hsa-miR-10a-5p	NM_004316	ASCL1	TACCCTGTAGATCCGAATTTGTG#TTTGGAAGCAGGGTGA#((((((((...((((((......#)))))).)))))))).	1318	1334	1	-18.4	1	8.29111e-06	0.471	1.71362	1.18729	-9.06125	14	16	8	3UTR
hsa-miR-10a-5p	NM_004329	BMPR1A	TACCCTGTAGATCCGAATTTGTG#TGGAAACTGCAGGGA#..((((((((.((((........#))))..)))))))).	5925	5940	1	-17.8	1	0.00666559	0.5	-0.0224734	-0.0608493	-8.01482	12	15	8	3UTR
hsa-miR-10a-5p	NM_004330	BNIP2	TACCCTGTAGATCCGAATTTGTG#ACAAGTCAAAAAGCCATTCTTAGAACTAGAGGATTTAAGAGGGTAG#((((((.(((((((.........#.)))))))..)))))).	1873	1919	1	-17.2	0	0.0669943	0.691	-0.574907	0.0958686	-6.44976	13	17	7	3UTR
hsa-miR-10a-5p	NM_004399	DDX11	TACCCTGTAGATCCGAATTTGTG#CGCTGGAGACAGTGTTTGTCGTGGGCGTGGTCTGCGGGGA#..(((((((((((((........#.)).))))))))))).	2855	2895	1	-21.2	1	6.84158e-05	0.426	-0.996371	-0.356726	-5.19005	13	16	11	3UTR
hsa-miR-10a-5p	NM_004419	DUSP5	TACCCTGTAGATCCGAATTTGTG#CGGACCTCAGGGTAG#(((((((.((.((((........#)))).))))))))).	1529	1544	1	-19.2	1	7.16931e-05	0.441	0.319123	0.998351	-9.30903	13	15	9	3UTR
hsa-miR-10a-5p	NM_004426	PHC1	TACCCTGTAGATCCGAATTTGTG#CAAGAAATACCAGATTCTCATGGAGGCTACTATAGGGTAC#((((((((((.((((((((((..#.)))))))....))).....)))))))))).	5262	5302	1	-20.3	1	0.0117453	0.618	0.755795	0.591479	-6.76235	20	31	10	3UTR
hsa-miR-10a-5p	NM_004449	ERG	TACCCTGTAGATCCGAATTTGTG#GCAATTTCTCACTTTACAGAAACAAGGGATAACGTCTAGATTTGCTGCGGGGTT#.(((((((((...((((((((..#.))))))))))))))))).	3476	3530	1	-18.5	1	0.000247183	0.529	4.88395	5.21125	-11.254	17	19	17	3UTR
hsa-miR-10a-5p	NM_004457	ACSL3	TACCCTGTAGATCCGAATTTGTG#AAGTTTGGATGTATAGAGGG#..(((((((.((((((((((...#)))))))))).))))).)).	2938	2958	1	-20.3	1	0.0793976	0.75	3.45935	2.99713	-6.19951	17	20	10	3UTR
hsa-miR-10a-5p	NM_004650	PNPLA4	TACCCTGTAGATCCGAATTTGTG#AGGAGTTTCTGACCCAGATACTGATATGTTTGCAGGGTAA#((((((((((((...........#.)))))))))))).	3208	3248	1	-17.3	1	0.00229455	0.588	0.754216	1.6585	-7.05204	12	14	12	3UTR
hsa-miR-10a-5p	NM_004664	LIN7A	TACCCTGTAGATCCGAATTTGTG#ATCTGCAGGGA#..((((((((((...........#)))))))))).	3817	3828	1	-16.5	1	0.00460833	0.676	0.0321217	0.21232	-8.07147	10	11	10	3UTR
hsa-miR-10a-5p	NM_004685	MTMR6	TACCCTGTAGATCCGAATTTGTG#GACCTACAGGGTAT#((((((((((.((..........#)).)))))))))).	3928	3942	1	-17.9	1	0.000762387	0.618	3.43959	3.6524	-8.58769	12	14	10	3UTR
hsa-miR-10a-5p	NM_004690	LATS1	TACCCTGTAGATCCGAATTTGTG#CACATCCTGAAACTAAGGAATACAGGGTT#.((((((((..(((.........#.))).)))))))).	4314	4343	1	-16.9	1	0.00800356	0.691	4.03438	4.44623	-8.8291	11	14	8	3UTR
hsa-miR-10a-5p	NM_004711	SYNGR1	TACCCTGTAGATCCGAATTTGTG#CGGAGGGCAGGGTAC#((((((((...((((........#))))..)))))))).	3085	3100	1	-19.5	1	1.80951e-05	0.426	0.166266	-0.12652	-9.29429	12	15	8	3UTR
hsa-miR-10a-5p	NM_004728	DDX21	TACCCTGTAGATCCGAATTTGTG#ATAACTGAACCATTTCATTATTTGGATAGGCATGGGTAC#((((((((..((((((((..(((#.))).))))))))..))).))))).	4181	4220	1	-18.9	1	0.000349223	0.662	0.059996	0.224515	-6.23647	19	25	8	3UTR
hsa-miR-10a-5p	NM_004732	KCNAB3	TACCCTGTAGATCCGAATTTGTG#CAGAGGTGGAGGAGGGCGGTCAGGGTGGGGTCTACAGTGGC#..((((((((((((.(.((((..#.)))).).)))))))))).)).	2189	2230	1	-21.6	1	0.000970412	0.412	4.67027	3.4021	-5.69245	17	22	10	3UTR
hsa-miR-10a-5p	NM_004751	GCNT3	TACCCTGTAGATCCGAATTTGTG#CAGGTTTGTGATTTTTCTGTAAAGGAAAAGGCAGGGTGA#(((((((((((((((((((((..#)))))))).)))))................)))))))).	2760	2799	1	-20	1	4.14409e-06	0.588	0.359406	0.0818207	-3.93757	21	39	8	3UTR
hsa-miR-10a-5p	NM_004762	CYTH1	TACCCTGTAGATCCGAATTTGTG#TTGGTCTGCGGGGG#..(((((((((.((((.......#))))))))))))).	1264	1278	1	-20.3	1	1.29841e-06	0.324	0	0	-8.3038	13	14	13	3UTR
hsa-miR-10a-5p	NM_004852	ONECUT2	TACCCTGTAGATCCGAATTTGTG#CGGTCAACAGGGTAT#((((((((.((.(((........#))))).)))))))).	16154	16169	1	-18.9	1	2.73107e-05	0.485	0.818517	0.630709	-8.57382	13	15	8	3UTR
hsa-miR-10a-5p	NM_004863	SPTLC2	TACCCTGTAGATCCGAATTTGTG#GGATTTGTAGGGTT#.(((((((((((((.........#))))))))))))).	5601	5615	1	-17.9	1	0.0021083	0.618	0.203272	0.0638113	-4.76182	13	14	13	3UTR
hsa-miR-10a-5p	NM_004873	BAG5	TACCCTGTAGATCCGAATTTGTG#TACATCTTTGGAAATCCAGGGTAA#(((((((.(..((((((..((((#))))..))))))..).))))))).	2986	3010	1	-20.4	1	0.000728395	0.618	0.0223408	0.358537	-10.3185	18	24	7	3UTR
hsa-miR-10a-5p	NM_004886	APBA3	TACCCTGTAGATCCGAATTTGTG#CAGTAAAAGCTTATGCATTTGGCAAAGTCTCGGATCAGGGTCTACGGGA#...(((((((((((..(((((.(#.).)))))..))))))))))).	2046	2095	1	-22.3	0	0.000227792	0.456	0.0360084	-0.463034	-7.48304	17	22	11	3UTR
hsa-miR-10a-5p	NM_004905	PRDX6	TACCCTGTAGATCCGAATTTGTG#TTGGATCTCTGCAGGGC#..((((((((((((((.......#))))))))..)))))).	1000	1017	1	-20.8	1	0.00114152	0.647	0.365828	-0.0370615	-4.957	14	17	8	3UTR
hsa-miR-10a-5p	NM_004911	PDIA4	TACCCTGTAGATCCGAATTTGTG#GATACTGCGGGGTGG#(((((((((((((..........#))).)))))))))).	2697	2712	1	-18	1	5.2212e-05	0.441	0	0	-5.76291	13	15	10	3UTR
hsa-miR-10a-5p	NM_004913	VPS9D1	TACCCTGTAGATCCGAATTTGTG#TAGAGCCCAGGGTCCCTGCAGGGC#..((((((((((((.........#.)))))..))))))).	1939	1963	1	-18	1	2.43328e-06	0.324	0.867407	2.91203	-5.9255	12	16	7	3UTR
hsa-miR-10a-5p	NM_004936	CDKN2B	TACCCTGTAGATCCGAATTTGTG#CACAGAGAAGCGGATTTCCAGGGA#..(((((.(((((((..((((((#))))))....))))))).))))).	989	1013	1	-23.9	0	0.0320573	0.515	0.335918	-0.168921	-7.50368	18	24	7	3UTR
hsa-miR-10a-5p	NM_004947	DOCK3	TACCCTGTAGATCCGAATTTGTG#CACAGGAGCCCCAGTGGTGACTGGATCTGCAAGGGTT#.((((((((((((((........#.)))))))))).)))).	7174	7211	1	-21.8	1	0.00019175	0.382	0	0	-4.02637	14	17	10	3UTR
hsa-miR-10a-5p	NM_004954	MARK2	TACCCTGTAGATCCGAATTTGTG#CGAGACTGGATCTGTGGGGTT#.((((((((((((((........#.)))))))))))))).	2971	2992	1	-19.4	1	3.60697e-06	0.368	1.28092	1.70822	-4.02637	14	16	14	3UTR
hsa-miR-10a-5p	NM_004974	KCNA2	TACCCTGTAGATCCGAATTTGTG#CACATCCCCAGGTATCTGCAGGGC#..((((((((((((.....((((#))))......)).)))))))))).	4576	4600	1	-22.9	1	2.72027e-05	0.397	0.904071	0.246719	-5.9255	16	24	10	3UTR
hsa-miR-10a-5p	NM_004974	KCNA2	TACCCTGTAGATCCGAATTTGTG#GCAGGGGTCGGGCTATGCAGGGG#..(((((((..(((((.(((((.#)))))..)))))...))))))).	4442	4465	1	-21.8	1	8.12145e-05	0.368	-0.0296386	0.209155	-9.02428	17	23	7	3UTR
hsa-miR-10a-5p	NM_004980	KCND3	TACCCTGTAGATCCGAATTTGTG#ACAGATTCAACAAAGGATCTGTTTGATAGGGC#..((((((((((((((((((((.#))))))))......)))))).....)))))).	5219	5251	1	-20.8	1	0.00172482	0.588	0	0	-4.957	20	32	8	3UTR
hsa-miR-10a-5p	NM_005103	FEZ1	TACCCTGTAGATCCGAATTTGTG#CGGTCTGCAGGGA#..(((((((((.(((........#)))))))))))).	4290	4303	1	-21	1	4.28968e-05	0.397	1.87234	3.18243	-8.53685	12	13	12	3UTR
hsa-miR-10a-5p	NM_005104	BRD2	TACCCTGTAGATCCGAATTTGTG#GCAGTGGGGGAGGGATGCAGGGA#..(((((((..(((....((((.#))))....)))....))))))).	4310	4333	1	-18.4	1	0.00544119	0.456	0	0	-9.99278	14	23	7	3UTR
hsa-miR-10a-5p	NM_005112	WDR1	TACCCTGTAGATCCGAATTTGTG#CATGACCCTCGTCTCTGCAGGGTGT#(((((((((((..(((.......#.)))..))))))))))).	1666	1691	1	-21.6	1	2.82478e-05	0.456	1.84568	4.10368	-8.57351	14	18	11	3UTR
hsa-miR-10a-5p	NM_005158	ABL2	TACCCTGTAGATCCGAATTTGTG#CATAGTTTTGTTAGGTTTACAGGGG#..(((((((((((((((.(((((#))))).))))...))))))))))).	8286	8311	1	-20.9	1	0.0196388	0.544	2.06376	2.69421	-4.957	20	25	11	3UTR
hsa-miR-10a-5p	NM_005165	ALDOC	TACCCTGTAGATCCGAATTTGTG#GCCCTGTCTCCTGGGATCAGAGGGTAG#((((((.(.(((((.(.......#.).)))))).)))))).	1519	1546	1	-18.5	0	2.02139e-06	0.456	-0.102361	1.57641	-7.2731	13	17	6	3UTR
hsa-miR-10a-5p	NM_005173	ATP2A3	TACCCTGTAGATCCGAATTTGTG#CACAGGTTCTGGGCGGCCAGTGAGAGAAACGCAGTGGGGGAGGCAGGGA#..((((((...((((((((((((#)))))))))...........................)))...)))))).	4516	4565	1	-19.7	1	0.00771932	0.368	0.810245	0.569359	-10.0807	18	49	9	3UTR
hsa-miR-10a-5p	NM_005185	CALML3	TACCCTGTAGATCCGAATTTGTG#TTGGATGAGCAGGGG#..((((((..((((((.......#))))))..)))))).	1249	1264	1	-19.7	1	0.00021992	0.515	-0.0116776	0.153824	-7.2559	12	15	6	3UTR
hsa-miR-10a-5p	NM_005188	CBL	TACCCTGTAGATCCGAATTTGTG#GCCCTGTCTTCGGGTCTCAGGA#...((((.(((((((((......#.))))))))))))).	7016	7038	1	-20.2	0	0.000439311	0.441	-0.176777	0.016665	-8.82818	13	15	13	3UTR
hsa-miR-10a-5p	NM_005189	CBX2	TACCCTGTAGATCCGAATTTGTG#ATGGGCTCTGGTTTGCGGGGG#..(((((((((((.((.......#.)).))))))))))).	3413	3434	1	-18.3	1	4.9078e-07	0.353	-0.382503	-0.544004	-5.81384	13	16	11	3UTR
hsa-miR-10a-5p	NM_005238	ETS1	TACCCTGTAGATCCGAATTTGTG#GCTGATTTGGGTACAGGGG#..((((((..(((((((((.((.#)).))))))))))))))).	2437	2456	1	-20.5	1	0.0174106	0.662	-0.271403	0.153991	-7.2559	17	19	15	3UTR
hsa-miR-10a-5p	NM_005254	GABPB1	TACCCTGTAGATCCGAATTTGTG#TGGGTTTATCAGGGTAT#(((((((((((((((........#)))))))).))))))).	4512	4529	1	-19.8	1	0.00476721	0.765	1.68791	1.91635	-4.17062	15	17	8	3UTR
hsa-miR-10a-5p	NM_005275	GNL1	TACCCTGTAGATCCGAATTTGTG#GCAGATGAGGATGAATAGGGC#..((((((..((((..((((((.#))))))..))))..)))))).	4083	4104	1	-21.5	1	0.00831295	0.471	0	0	-8.2244	16	21	6	3UTR
hsa-miR-10a-5p	NM_005277	GPM6A	TACCCTGTAGATCCGAATTTGTG#TACAAGTTCTTGTAGTAGGTAGGGGGTACTACTAGGGA#..(((((((((((((((((((((#)))))))))..............)))).)))).)))).	2442	2480	1	-20.1	1	6.33523e-05	0.574	0	0	-4.957	21	38	9	3UTR
hsa-miR-10a-5p	NM_005278	GPM6B	TACCCTGTAGATCCGAATTTGTG#GGATTTATATGTGGGTAG#((((((((((((((.........#)))))))))...))))).	1577	1595	1	-16.7	1	0.046356	0.794	0.457465	0.146703	-4.90607	14	18	9	3UTR
hsa-miR-10a-5p	NM_005281	GPR3	TACCCTGTAGATCCGAATTTGTG#GCCCTCCTCGGGTTTGGAAGGGG#..((((.(((((((((.......#.)))))))))..)))).	1779	1802	1	-18	0	1.47989e-05	0.456	0	0	-6.50069	13	17	9	3UTR
hsa-miR-10a-5p	NM_005285	NPBWR1	TACCCTGTAGATCCGAATTTGTG#GGATCGCGGGGC#..((((((.(((((.........#))))))))))).	2290	2302	1	-18.1	1	3.7263e-06	0.294	-0.971917	-0.528334	-6.98189	11	12	11	3UTR
hsa-miR-10a-5p	NM_005301	GPR35	TACCCTGTAGATCCGAATTTGTG#TTGGATCATGGGGG#..((((((.(((((((.......#))))))))))))).	3074	3088	1	-17.8	1	0.0628524	0.471	0	0	-6.01339	13	14	13	3UTR
hsa-miR-10a-5p	NM_005302	GPR37	TACCCTGTAGATCCGAATTTGTG#AGGGGTTTTTCCCTCCATTGTGTGTATTCTGTGGGATCTGCAGGA#...(((((((((((.(.......#.).))))))))))).	4149	4194	1	-21.4	0	7.50482e-05	0.559	-0.596575	-0.00855426	-7.24999	12	15	11	3UTR
hsa-miR-10a-5p	NM_005318	H1-0	TACCCTGTAGATCCGAATTTGTG#GCTATTAACCTACTTACGGGGTTAGGGATTTGCGGGGG#..((((((((((((...((((((#.)))))).....)))))))))))).	1135	1173	1	-22.9	1	0.00122378	0.5	0.139067	0.57738	-5.9255	18	25	12	3UTR
hsa-miR-10a-5p	NM_005359	SMAD4	TACCCTGTAGATCCGAATTTGTG#CACAGGTTTAAAATTTTATGTCTACTTTAAGGGTAA#((((((((((((..(((((((((#)))))))))..........))))))....)))))).	4879	4915	1	-17.7	1	0.00843524	0.662	0.568854	0.645104	-6.08354	21	36	9	3UTR
hsa-miR-10a-5p	NM_005434	MALL	TACCCTGTAGATCCGAATTTGTG#TACAGTTTTGTATCTACATTTTTCCCCTCCTGGGGTTTGCGGGGA#..((((((((((((.(.......#.).)))))))))))).	2041	2086	1	-20.6	1	5.59816e-06	0.5	1.92849	2.25486	-5.69245	13	16	12	3UTR
hsa-miR-10a-5p	NM_005441	CHAF1B	TACCCTGTAGATCCGAATTTGTG#CGGTGTGTGCAGGGA#..(((((((.(((((........#))).)).))))))).	1854	1869	1	-17.9	1	6.66926e-06	0.382	-0.030895	-0.402308	-6.43256	12	15	7	3UTR
hsa-miR-10a-5p	NM_005477	HCN4	TACCCTGTAGATCCGAATTTGTG#CATAGATGGGCTGCAGGGA#..((((((((.(((..(((((((#)))))))))))))))))).	6408	6427	1	-21.1	1	0.00437983	0.456	0.0510651	0.279107	-8.75027	18	19	18	3UTR
hsa-miR-10a-5p	NM_005506	SCARB2	TACCCTGTAGATCCGAATTTGTG#CACTTGCAAAACAGAAGTAAATAAGAGTTCGGGACCCAGGGTAA#(((((((....(((((((((...#.)))))))))...))))))).	2151	2195	1	-20.9	1	0.0326879	0.618	0.320945	0.0898017	-11.3749	16	21	9	3UTR
hsa-miR-10a-5p	NM_005543	INSL3	TACCCTGTAGATCCGAATTTGTG#TCGCATCTACAGGC#...(((((((((.(((.......#))).))))))))).	496	510	1	-17.1	0	0.0143193	0.471	0.0758566	0.345545	-7.80367	12	14	9	3UTR
hsa-miR-10a-5p	NM_005604	POU3F2	TACCCTGTAGATCCGAATTTGTG#CATAGGTCCTCAAATAATTTGGGATCTACAGA#....((((((((((.((.((((.#.)))).)).)))))))))).	4699	4731	1	-21.4	0	0.0079613	0.676	0	0	-10.282	16	20	10	3UTR
hsa-miR-10a-5p	NM_005629	SLC6A8	TACCCTGTAGATCCGAATTTGTG#GCAGGGCTGGGGCTGGGTGAGGGTGGCGGGCCTGCGGGGA#..((((((((.((((........#.)))).)))))))).	3831	3871	1	-20	1	0.000109574	0.353	0	0	-8.01482	12	15	8	3UTR
hsa-miR-10a-5p	NM_005647	TBL1X	TACCCTGTAGATCCGAATTTGTG#CGGACGTTACAGGGTGA#((((((((((.((((........#))))..)))))))))).	5321	5338	1	-19.8	1	0.00200781	0.353	0.460251	0.356549	-6.9954	14	17	10	3UTR
hsa-miR-10a-5p	NM_005687	FARSB	TACCCTGTAGATCCGAATTTGTG#TGGGACTACAGGTGTGT#((((((((((.(((.(.......#).)))))))))).))).	4934	4951	1	-17.6	1	1.49749e-07	0.5	-0.0985742	1.96788	-7.4978	14	17	10	3UTR
hsa-miR-10a-5p	NM_005737	ARL4C	TACCCTGTAGATCCGAATTTGTG#TTCGGTCACAGGGC#..((((((.((.(((((......#))))))))))))).	1597	1611	1	-18.2	1	1.39193e-07	0.5	0.441793	1.09065	-9.36019	13	14	13	3UTR
hsa-miR-10a-5p	NM_005766	FARP1	TACCCTGTAGATCCGAATTTGTG#ACAGAAGGCAATGCACCCAAAGATGCTGATGAGATTTGGGCTACAGTGGTGG#((((((((((.(((((((((...#.))))))))))))))).)))).	9429	9481	1	-22.8	1	0.000120888	0.544	-0.382785	-0.446731	-6.76235	19	22	15	3UTR
hsa-miR-10a-5p	NM_005779	LHFPL2	TACCCTGTAGATCCGAATTTGTG#CAAAGGGGTCAGCAGGGA#..((((((.(((((.........#.))))).)))))).	1845	1863	1	-18.3	1	7.22028e-05	0.5	-0.102222	0.0357254	-6.98189	11	14	6	3UTR
hsa-miR-10a-5p	NM_005808	CTDSPL	TACCCTGTAGATCCGAATTTGTG#TACAAACTCGGACAGGGTC#.((((((....(((((.((((((#)))))).))))))))))).	2205	2224	1	-20	1	0.00243317	0.5	2.94808	2.15278	-11.2306	17	19	11	3UTR
hsa-miR-10a-5p	NM_005840	SPRY3	TACCCTGTAGATCCGAATTTGTG#TGGAATGATTCTATGGGGTGG#(((((((((((((((........#)))).....))))))))))).	7612	7633	1	-17.4	1	0.000866882	0.426	0.599744	0.302444	-4.17062	15	21	11	3UTR
hsa-miR-10a-5p	NM_005860	FSTL3	TACCCTGTAGATCCGAATTTGTG#CAGAAAAGTGCCCCTAGGTTGGTGGGTCTACAGGA#...((((((((((((((((((..#.))))))..)))))))))))).	2404	2439	1	-21.4	0	7.50641e-05	0.353	-0.312065	-0.236725	-6.51454	18	22	12	3UTR
hsa-miR-10a-5p	NM_005871	SMNDC1	TACCCTGTAGATCCGAATTTGTG#CAGAAAAACTGTTGGATTTCATCTCTGCAGGGC#..((((((((((((((.......#.))))).......))))))))).	891	924	1	-18.9	1	0.0335076	0.706	0.0956244	0.188827	-4.957	14	23	9	3UTR
hsa-miR-10a-5p	NM_005881	BCKDK	TACCCTGTAGATCCGAATTTGTG#TTGGGTCTCAGGGA#..(((((.((((((((.......#))))))))))))).	1613	1627	1	-20.1	0	1.92432e-05	0.412	0.606315	0.487931	-7.27064	13	14	13	3UTR
hsa-miR-10a-5p	NM_005883	APC2	TACCCTGTAGATCCGAATTTGTG#CGCTAATGAGGGCTTTGCAGGGA#..((((((((((((..(((.(((#))).)))..))).))))))))).	7666	7689	1	-20.3	1	5.06718e-05	0.441	-0.369404	-0.211819	-5.9255	18	23	9	3UTR
hsa-miR-10a-5p	NM_005892	FMNL1	TACCCTGTAGATCCGAATTTGTG#TGGATTCTGCAGGGG#..(((((((((((((........#))))).)))))))).	3671	3686	1	-21	1	2.67535e-05	0.382	0.722199	0.733213	-5.19005	13	15	8	3UTR
hsa-miR-10a-5p	NM_005899	NBR1	TACCCTGTAGATCCGAATTTGTG#TCGGGGCTTCCGGGTAGAAGGTGGAGCGGCAGGGTGT#((((((((...((((..(((...#.)))..))))...)))))))).	4431	4468	1	-18.8	1	0.0118081	0.412	0.567086	0.459696	-9.29429	15	22	8	3UTR
hsa-miR-10a-5p	NM_005901	SMAD2	TACCCTGTAGATCCGAATTTGTG#GCAGATTCTGGGATGTACTAACTTAGGGTT#.((((((((.((((((((((((.#))))))))..)))).)))......))))).	7255	7285	1	-21.2	1	0.000941777	0.662	0.265785	0.274462	-5.03583	20	30	8	3UTR
hsa-miR-10a-5p	NM_005928	MFGE8	TACCCTGTAGATCCGAATTTGTG#GGGGCGGGTCTATGGGGA#..(((((((((((((..((....#))..))))))))))))).	1794	1812	1	-21.1	1	0.028525	0.338	1.63374	1.40572	-5.19005	15	18	13	3UTR
hsa-miR-10a-5p	NM_005988	SPRR2A	TACCCTGTAGATCCGAATTTGTG#TGGATACACAGGGA#..((((((..(((((........#)))))..)))))).	374	388	1	-16.7	1	5.56925e-05	0.544	-0.582392	-0.228606	-7.48895	11	14	6	3UTR
hsa-miR-10a-5p	NM_005995	TBX10	TACCCTGTAGATCCGAATTTGTG#GGAGAGCAGGGTAG#((((((((...(((.........#)))..)))))))).	1548	1562	1	-17.5	1	9.27119e-08	0.441	0	0	-10.0297	11	14	8	3UTR
hsa-miR-10a-5p	NM_006003	UQCRFS1	TACCCTGTAGATCCGAATTTGTG#TAGGTTGGGTCTGCCCAAAGGGA#..((((((((((((((.......#.))))))))))....)))).	2022	2045	1	-18.8	1	0.000305421	0.529	0.438831	0.7392	-4.957	14	20	10	3UTR
hsa-miR-10a-5p	NM_006037	HDAC4	TACCCTGTAGATCCGAATTTGTG#CGAGTTTCGGAGTTTGGTAAAGTTTACAGGGTAG#((((((((((((((((((((...#.))))))))....)))))))))))).	6526	6560	1	-23.7	1	0.0112635	0.603	0.292872	2.86627	-3.93757	20	26	12	3UTR
hsa-miR-10a-5p	NM_006038	SPATA2	TACCCTGTAGATCCGAATTTGTG#GAGTTTGGGGCAGGGA#..((((((...(((((((((...#))))))))))))))).	2741	2757	1	-18	1	0.000973918	0.441	2.23325	3.09311	-10.0807	15	16	15	3UTR
hsa-miR-10a-5p	NM_006041	HS3ST3B1	TACCCTGTAGATCCGAATTTGTG#ACAAATAAATCAAACATCATGTGCATCTCCTCATAAGGGTCTGCAAGGGTC#.(((((((((((((....(((((#.)))))))))))))).)))).	4354	4405	1	-20.7	1	6.17837e-05	0.559	0.276286	0.05748	-4.76182	18	21	14	3UTR
hsa-miR-10a-5p	NM_006106	YAP1	TACCCTGTAGATCCGAATTTGTG#CTAGAGTATGTGTCTACAGGAGTAA#((((((((((((.((.((((..(#)..)))).)).))))))))).))).	3383	3408	1	-17.8	1	0.022242	0.691	2.56257	3.1468	-5.45975	19	25	9	3UTR
hsa-miR-10a-5p	NM_006129	BMP1	TACCCTGTAGATCCGAATTTGTG#CAGGCCCCAGGACCTGCAGGGC#..((((((((.(((.........#.))).)))))))).	3094	3116	1	-19.3	1	8.398e-06	0.338	0.98903	0.184731	-8.75027	11	14	8	3UTR
hsa-miR-10a-5p	NM_006147	IRF6	TACCCTGTAGATCCGAATTTGTG#CACAAATTTGGCTTCTAAAGGGA#..((((.((((.(((((((((((#)))))))))))..)))).)))).	2356	2379	1	-23.6	0	8.16717e-05	0.544	0.890916	0.657341	-9.84749	19	23	11	3UTR
hsa-miR-10a-5p	NM_006153	NCK1	TACCCTGTAGATCCGAATTTGTG#TAGGAATTTGGGTGTATGGA#....(((((.((((((((((.((#)).)))))))))).))))).	2344	2364	1	-16.9	0	0.0491668	0.632	0.336151	0.131726	-10.7891	17	20	10	3UTR
hsa-miR-10a-5p	NM_006213	PHKG1	TACCCTGTAGATCCGAATTTGTG#CACTCAGGCTTTCTTCCCTTAGGGTCACAGGGTGA#((((((((.(((((.........#.))))))))))))).	1643	1678	1	-20.7	1	0.00179256	0.529	4.62903	4.77747	-5.96246	13	15	13	3UTR
hsa-miR-10a-5p	NM_006214	PHYH	TACCCTGTAGATCCGAATTTGTG#GATTTGGAGCTTAGGGTAT#(((((((.((.((((((((....#)))))))).))))))))).	1362	1381	1	-18.9	1	0.0124652	0.618	2.60666	2.86595	-9.07598	17	19	9	3UTR
hsa-miR-10a-5p	NM_006275	SRSF6	TACCCTGTAGATCCGAATTTGTG#TATTTCAGCAGGATCTGCTGGCAGGGTT#.(((((((((((((.........#.))))))....))))))).	1486	1514	1	-19.5	1	0.000116094	0.721	1.90485	0.951177	-4.76182	13	19	7	3UTR
hsa-miR-10a-5p	NM_006279	ST3GAL3	TACCCTGTAGATCCGAATTTGTG#CATTTTGTGAATTTGGGTAGGGGGGAGGGTAG#((((((.(..((((((((((...#.)))))))))).....).)))))).	1638	1670	1	-18.8	0	0.153292	0.647	1.82546	1.57838	-7.78016	17	25	10	3UTR
hsa-miR-10a-5p	NM_006281	STK3	TACCCTGTAGATCCGAATTTGTG#ACCAATTTATACTTTCTGCAGGGAGCTATGGGGTAC#((((((((((.(((.........#.))).)))))))))).	2123	2159	1	-18.7	1	0.000106576	0.603	5.5938	5.46387	-7.73085	13	16	10	3UTR
hsa-miR-10a-5p	NM_006288	THY1	TACCCTGTAGATCCGAATTTGTG#CGCAGGCCTGCCTTCTCAGGGACTTCTGCGGGGC#..((((((((((((.........#.)))..))))))))).	1584	1618	1	-18.6	1	1.70192e-06	0.324	-0.0626248	-0.0212418	-5.9255	12	16	9	3UTR
hsa-miR-10a-5p	NM_006306	SMC1A	TACCCTGTAGATCCGAATTTGTG#CGGAGCCACAGGGTGG#((((((((.(.((((........#)))).).)))))))).	9109	9125	1	-19.2	1	5.6877e-05	0.515	3.55747	3.77144	-8.05179	13	16	8	3UTR
hsa-miR-10a-5p	NM_006312	NCOR2	TACCCTGTAGATCCGAATTTGTG#ATGATGTGTTGGTTTACAGGGTAT#(((((((((((.((((.......#.))))))))))))))).	8668	8692	1	-20.4	1	0.000341616	0.691	0.25908	-0.0530519	-7.28438	15	17	15	3UTR
hsa-miR-10a-5p	NM_006329	FBLN5	TACCCTGTAGATCCGAATTTGTG#ATAGATTAGGTTTGCGGGGG#..(((((((((((..(((((((.#))))))).))))))))))).	2114	2134	1	-20.5	1	0.0398562	0.618	2.12488	2.24476	-6.54929	18	20	11	3UTR
hsa-miR-10a-5p	NM_006355	TRIM38	TACCCTGTAGATCCGAATTTGTG#CGGAGGCAGGGA#..((((((...((((........#)))).)))))).	6137	6149	1	-15.8	1	1.65542e-05	0.456	-0.0163677	-0.0931414	-10.3137	10	12	6	3UTR
hsa-miR-10a-5p	NM_006371	CRTAP	TACCCTGTAGATCCGAATTTGTG#CACTGGCTGTGTGAAGGGATCTGGCAGGGC#..((((((((((((.........#.))))))).))))).	3447	3477	1	-20.4	1	0.00146656	0.353	-0.35823	-0.429367	-5.9255	12	15	7	3UTR
hsa-miR-10a-5p	NM_006380	APPBP2	TACCCTGTAGATCCGAATTTGTG#ACAACATGGTATGTAGAAGCCTAGGATCACAGGGTGA#((((((((.(((((.........#.))))))))))))).	4327	4364	1	-21.3	1	0.00236885	0.588	3.40394	3.67892	-5.96246	13	15	13	3UTR
hsa-miR-10a-5p	NM_006390	IPO8	TACCCTGTAGATCCGAATTTGTG#TGGGTCATAGGGTT#.(((((((.((((((........#))))))))))))).	4548	4562	1	-17.8	1	0.000142083	0.618	2.17932	4.35103	-5.08276	13	14	13	3UTR
hsa-miR-10a-5p	NM_006418	OLFM4	TACCCTGTAGATCCGAATTTGTG#CACTTACTTAGATATCTGCAGGGG#..((((((((((...........#.)))))))))).	1612	1636	1	-17.4	1	0.0017503	0.632	0	0	-8.07147	10	12	10	3UTR
hsa-miR-10a-5p	NM_006454	MXD4	TACCCTGTAGATCCGAATTTGTG#CACTGGAGGCTGCAGGGA#..((((((((.((((........#.))))..)))))))).	3202	3220	1	-19.1	1	7.14819e-06	0.382	3.3179	2.64366	-8.01482	12	16	8	3UTR
hsa-miR-10a-5p	NM_006468	POLR3C	TACCCTGTAGATCCGAATTTGTG#CAGAAAGGGAAAAGGGTCAGGCAGGGA#..((((((.(((((.........#.)))))..)))))).	3068	3095	1	-18.4	1	0.0167127	0.5	0.0284998	0.168069	-6.98189	11	15	6	3UTR
hsa-miR-10a-5p	NM_006470	TRIM16	TACCCTGTAGATCCGAATTTGTG#TACAGTGATGGGATTTGCATTTTAGGGTGA#((((((((((((((....(((((#))))).....))))))))).....))))).	2357	2387	1	-19.1	1	0.0157741	0.559	0.460487	0.821674	-4.90607	19	30	9	3UTR
hsa-miR-10a-5p	NM_006487	FBLN1	TACCCTGTAGATCCGAATTTGTG#CACTGACACCTCAAGCAACATTGGATCTGCTGGGTC#.((((.((((((((((..((((.#.))))..)))))))))).)))).	2239	2275	1	-24.7	0	3.60285e-06	0.471	0.219862	0.0781883	-5.69428	18	23	10	3UTR
hsa-miR-10a-5p	NM_006505	PVR	TACCCTGTAGATCCGAATTTGTG#CAGAGACTTGGCGGGGGGCAGGGTAT#((((((((...((((........#.))))..)))))))).	4774	4800	1	-18.9	1	3.82415e-05	0.515	-0.187756	-0.14225	-9.29429	12	16	8	3UTR
hsa-miR-10a-5p	NM_006520	DYNLT3	TACCCTGTAGATCCGAATTTGTG#TTTGGATTTACACTTGAGGGTAA#(((((((((((((((((......#)))))))))))).....))))).	1006	1029	1	-19.8	1	0.00335581	0.75	0.294114	0.433922	-3.93757	17	23	12	3UTR
hsa-miR-10a-5p	NM_006521	TFE3	TACCCTGTAGATCCGAATTTGTG#GGGTCTATAGGT#...(((((((((((.........#))))))))))).	3223	3235	1	-18.4	0	0.00241636	0.544	2.19881	1.35114	-7.48304	11	12	11	3UTR
hsa-miR-10a-5p	NM_006548	IGF2BP2	TACCCTGTAGATCCGAATTTGTG#CGAACCTCGGAGCTAGAGGGA#..((((.(((.(((((.......#.))))).))).)))).	4012	4033	1	-19.6	0	0.000316478	0.471	5.02363	3.54822	-9.32546	12	16	5	3UTR
hsa-miR-10a-5p	NM_006578	GNB5	TACCCTGTAGATCCGAATTTGTG#GGGTCTCAGGGA#..(((((.((((((.........#))))))))))).	5553	5565	1	-18.8	0	6.75859e-09	0.397	-0.384082	0.0316537	-8.23913	11	12	11	3UTR
hsa-miR-10a-5p	NM_006582	GMEB1	TACCCTGTAGATCCGAATTTGTG#GGATCTCAGGGC#..(((((.((((((.........#))))))))))).	1812	1824	1	-19.4	0	8.83687e-05	0.603	1.04739	2.61349	-8.23913	11	12	11	3UTR
hsa-miR-10a-5p	NM_006599	NFAT5	TACCCTGTAGATCCGAATTTGTG#GGCTTTACAGGGTT#.((((((((((.((.........#)).)))))))))).	6173	6187	1	-18.1	1	0.000914746	0.618	2.21928	1.44493	-8.10863	12	14	10	3UTR
hsa-miR-10a-5p	NM_006609	MAP3K2	TACCCTGTAGATCCGAATTTGTG#GCTCGTTTTTGGTCTGTCAGGGTAA#(((((((((((.(((((......#.))))))))).))))))).	4349	4374	1	-20.3	1	5.53694e-05	0.544	0.512633	1.86607	-7.28438	16	19	9	3UTR
hsa-miR-10a-5p	NM_006636	MTHFD2	TACCCTGTAGATCCGAATTTGTG#CGGGATTACAGGTGTGA#((((((((((.((((........#)))).))))))).))).	3713	3730	1	-16.9	1	4.61989e-05	0.5	0.368934	0.0127518	-6.9954	14	17	7	3UTR
hsa-miR-10a-5p	NM_006641	CCR9	TACCCTGTAGATCCGAATTTGTG#GATTTTGAAACGATCTGCAGGT#...((((((((((..........#.)))))))))).	1793	1815	1	-17	0	0.00168024	0.5	-0.39092	-0.0382562	-8.33988	10	12	10	3UTR
hsa-miR-10a-5p	NM_006703	NUDT3	TACCCTGTAGATCCGAATTTGTG#TAAAAAGGGACTGCAGGGC#..((((((((.(((.........#.))))))))))).	3182	3201	1	-19.1	1	0.000460029	0.5	0.268065	-0.0308703	-8.75027	11	13	11	3UTR
hsa-miR-10a-5p	NM_006711	RNPS1	TACCCTGTAGATCCGAATTTGTG#GCAAACCCTTGACTCTGGCAGGATTTGCAGGC#...(((((((((((.........#.))))))))))).	1348	1380	1	-17.7	0	8.72061e-05	0.382	0	0	-7.48304	11	13	11	3UTR
hsa-miR-10a-5p	NM_006750	SNTB2	TACCCTGTAGATCCGAATTTGTG#CACTGAGATTTGCAGGGG#..(((((((((((((........#.)).))))))))))).	4088	4106	1	-18.6	1	0.000197381	0.529	0	0	-5.19005	13	16	11	3UTR
hsa-miR-10a-5p	NM_006753	SURF6	TACCCTGTAGATCCGAATTTGTG#GCTTCCCCGAGGTTTGCAGGGTC#.((((((((((((((........#.)).)))))))))))).	1420	1443	1	-20.6	1	0.00621822	0.353	0	0	-4.02637	14	17	12	3UTR
hsa-miR-10a-5p	NM_006753	SURF6	TACCCTGTAGATCCGAATTTGTG#TAGACGGTTTTACAGGGA#..(((((((((.(((........#.))).))))))))).	3027	3045	1	-19.2	1	0.00356704	0.588	0	0	-8.53685	12	15	9	3UTR
hsa-miR-10a-5p	NM_006801	KDELR1	TACCCTGTAGATCCGAATTTGTG#CGCCTCCTGCCGGGTTTCAGGGG#..(((((.(((((((........#.)))))))))))).	954	977	1	-18.9	0	4.43087e-05	0.338	4.61859	6.06141	-7.50368	12	14	12	3UTR
hsa-miR-10a-5p	NM_006805	HNRNPA0	TACCCTGTAGATCCGAATTTGTG#AGGAGTTTGGACTTAGGGTAG#(((((((.((.(((((((((.(.#).)))))))))))))))))).	6559	6580	1	-20.9	1	0.00714293	0.603	2.1044	2.30993	-9.07598	19	21	18	3UTR
hsa-miR-10a-5p	NM_006815	TMED2	TACCCTGTAGATCCGAATTTGTG#CATATTAGTTACTTGTGCTTTTTTTTTTTTTTTTGGATCTTTGCAAGGGC#..(((((((((((((((......#.)))))))))..))).))).	1791	1841	1	-17.9	1	0.00044617	0.721	2.40119	2.46665	-4.957	15	20	9	3UTR
hsa-miR-10a-5p	NM_006841	SLC38A3	TACCCTGTAGATCCGAATTTGTG#GGTTCTGCTGAGGGTGG#(((((((((((.((.........#)).)))))..)))))).	2195	2212	1	-17	1	6.1869e-05	0.338	0.304776	-0.389647	-8.25288	13	17	6	3UTR
hsa-miR-10a-5p	NM_006850	IL24	TACCCTGTAGATCCGAATTTGTG#ATCTGCAGGGA#..((((((((((...........#)))))))))).	1397	1408	1	-16.5	1	0.000113266	0.5	0.233736	-0.118221	-8.07147	10	11	10	3UTR
hsa-miR-10a-5p	NM_006856	ATF7	TACCCTGTAGATCCGAATTTGTG#CACAGACTCTGGGGGCAGGGTT#.(((((((...(((((.((((((#)))))).)).))).))))))).	5782	5804	1	-19.9	1	5.78575e-07	0.544	5.87048	5.00517	-8.917	18	22	7	3UTR
hsa-miR-10a-5p	NM_006867	RBPMS	TACCCTGTAGATCCGAATTTGTG#GCCTGGCCGGAGTCCAGGGTAA#(((((((....((((........#.))))...))))))).	1898	1920	1	-17.7	1	0.000694213	0.603	-0.477729	0.114513	-11.6079	11	16	7	3UTR
hsa-miR-10a-5p	NM_006884	SHOX2	TACCCTGTAGATCCGAATTTGTG#GCGGGTTTGGGGGAGTCTGGAGAGAGACTGGACAGGGG#..((((((((((((((((((((.#))))))))))....)))).............)))))).	1395	1433	1	-19.5	1	0.00219353	0.368	0.924763	1.41997	-4.957	20	38	10	3UTR
hsa-miR-10a-5p	NM_006895	HNMT	TACCCTGTAGATCCGAATTTGTG#ACTGTAGGATTTCAGGGG#..(((((.((((((.........#.))))))))))).	1916	1934	1	-17	0	0.000365604	0.632	0.340252	-0.0730937	-8.23913	11	13	11	3UTR
hsa-miR-10a-5p	NM_006916	RPE	TACCCTGTAGATCCGAATTTGTG#TATAAGTTTGGGTGGGGTGC#((((((....(((((((((((((#))))))))))))))))))).	1128	1148	1	-18.8	0	0.000633444	0.676	0.529974	0.434466	-10.0938	19	20	19	3UTR
hsa-miR-10a-5p	NM_006936	SUMO3	TACCCTGTAGATCCGAATTTGTG#ATCTGCAGGGA#..((((((((((...........#)))))))))).	562	573	1	-16.5	1	0.0102509	0.632	-0.218378	0.140579	-8.07147	10	11	10	3UTR
hsa-miR-10a-5p	NM_006981	NR4A3	TACCCTGTAGATCCGAATTTGTG#TGGTCATACAGGGTAA#(((((((((((.(((........#))))).))))))))).	3589	3605	1	-18.1	1	0.000400978	0.588	4.12525	1.10711	-7.51743	14	16	9	3UTR
hsa-miR-10a-5p	NM_006994	BTN3A3	TACCCTGTAGATCCGAATTTGTG#CACAGGAAGAGCCCACATGTAGCCCTGAGGTTTCCTTCCCAGGACAGCTGCAGGGTAG#((((((((((.(((.........#.)))...)))))))))).	2359	2417	1	-20.2	1	0.000468423	0.5	-0.4009	-0.382475	-7.73085	13	18	10	3UTR
hsa-miR-10a-5p	NM_007005	TLE4	TACCCTGTAGATCCGAATTTGTG#GCAGAGGAGGGTTTGCAGA#....((((((((((...(((((.#)))))...)))))))))).	4125	4144	1	-19.2	0	0.000195911	0.559	1.83269	1.85851	-10.5151	15	19	10	3UTR
hsa-miR-10a-5p	NM_007007	CPSF6	TACCCTGTAGATCCGAATTTGTG#GCAAAATTGGCAGAGGCAGGGTGT#((((((((....((((.(((((.#))))).)))).....)))))))).	3009	3033	1	-20.3	1	0.000265578	0.588	0.85695	0.647171	-12.408	17	24	8	3UTR
hsa-miR-10a-5p	NM_007050	PTPRT	TACCCTGTAGATCCGAATTTGTG#GGGAGGGGGTGGAACTGCAGGGA#..((((((((.((((........#.)))).)))))))).	5213	5236	1	-19.6	1	0.00125983	0.5	-0.117583	0.445283	-8.01482	12	15	8	3UTR
hsa-miR-10a-5p	NM_007051	FAF1	TACCCTGTAGATCCGAATTTGTG#TACAGATTTGGGGTTTGGGGTT#.((((((....((((((((((((#))))))))))))...)))))).	3577	3599	1	-20.2	1	0.00285374	0.618	0.602327	0.599932	-11.2306	18	22	12	3UTR
hsa-miR-10a-5p	NM_007054	KIF3A	TACCCTGTAGATCCGAATTTGTG#CACTCCAGCCTGGGTGACAGGGTGA#((((((((..(((((........#.))))).)))))))).	3635	3660	1	-17.9	1	2.90833e-06	0.559	0.54441	0.973069	-6.46952	13	16	8	3UTR
hsa-miR-10a-5p	NM_007067	KAT7	TACCCTGTAGATCCGAATTTGTG#GCAGGGAAAAGGTGGCACTTGTGAGTGTGTGTGGATTGGCAGGGG#..((((((.((((((........#.)))))).)))))).	2438	2483	1	-18.7	1	6.43983e-05	0.5	0.690129	0.443838	-6.24644	12	15	6	3UTR
hsa-miR-10a-5p	NM_007190	SEC23IP	TACCCTGTAGATCCGAATTTGTG#CACAATTCTCGGATATAGGGA#..(((((((..(((((..(((((#)))))...)))))))))))).	3198	3219	1	-19.7	1	0.00565785	0.603	0.286278	0.194591	-9.02428	17	21	12	3UTR
hsa-miR-10a-5p	NM_007202	AKAP10	TACCCTGTAGATCCGAATTTGTG#CGGAACAGGGTGA#((((((((...((((........#)))))))))))).	2645	2658	1	-17.4	1	0.00368782	0.471	6.44922	5.69235	-9.29429	12	13	12	3UTR
hsa-miR-10a-5p	NM_007220	CA5B	TACCCTGTAGATCCGAATTTGTG#CGTAAATTCTGATCACAGGGA#..((((((.((((.(((((((((#))))))))).)))))))))).	6445	6466	1	-21	1	0.0051613	0.529	0.0313127	0.336222	-6.87023	19	21	10	3UTR
hsa-miR-10a-5p	NM_007249	KLF12	TACCCTGTAGATCCGAATTTGTG#TTGGCATCTGCAGGGA#..((((((((((((((.......#)))).)))))))))).	2875	2891	1	-21.8	1	0.000194087	0.471	0.274513	-0.0956038	-4.957	14	16	10	3UTR
hsa-miR-10a-5p	NM_007250	KLF8	TACCCTGTAGATCCGAATTTGTG#GATTGGTAAGATTTACAGGGA#..((((((((((((.((((....#)))).)...))))))))))).	2544	2565	1	-17.8	1	0.0130487	0.603	0	0	-5.69245	16	21	11	3UTR
hsa-miR-10a-5p	NM_007256	SLCO2B1	TACCCTGTAGATCCGAATTTGTG#GGTTTTGCAGGGA#..(((((((((.((.........#)).))))))))).	4013	4026	1	-17.4	1	1.72954e-05	0.618	0.465937	0.439513	-9.2723	11	13	9	3UTR
hsa-miR-10a-5p	NM_007257	PNMA2	TACCCTGTAGATCCGAATTTGTG#GCAGGTTTGGATTTAGTGAGCAGGC#...(((((((((((((((((((.#)))))))))))))).....))))).	3030	3055	1	-21.2	0	0.000790151	0.515	1.10733	0.838314	-6.51454	19	25	14	3UTR
hsa-miR-10a-5p	NM_007259	VPS45	TACCCTGTAGATCCGAATTTGTG#GTTGGGATCTGACTTGGGG#..(((..(((((((.(((.....#))).)))))))....))).	2058	2077	1	-17.2	0	0.0015116	0.559	0.419213	0.453181	-9.1371	13	19	7	3UTR
hsa-miR-10a-5p	NM_007265	ECD	TACCCTGTAGATCCGAATTTGTG#CACAGGTTTTGAACTCGGCAGGGTAG#((((((((.((((.(((((((((#))))))))).))..)).)))))))).	2277	2303	1	-22.7	1	0.000202164	0.515	1.21135	2.38283	-5.8508	21	26	9	3UTR
hsa-miR-10a-5p	NM_007314	ABL2	TACCCTGTAGATCCGAATTTGTG#CATATTGGGTTGACAGGGTT#.(((((((.(((((((.......#.))))))).))))))).	8874	8894	1	-19.7	1	0.00138646	0.618	2.13797	1.34059	-4.84971	14	17	7	3UTR
hsa-miR-10a-5p	NM_007334	KLRD1	TACCCTGTAGATCCGAATTTGTG#ACAGATTTGGTCCACAGGC#...(((((.((.((((((((((.#)))))))))))).))))).	5020	5039	1	-20.3	0	2.05655e-05	0.559	0	0	-10.9177	17	19	12	3UTR
hsa-miR-10a-5p	NM_007362	NCBP2	TACCCTGTAGATCCGAATTTGTG#TGGTCTCTACAGGGA#..(((((((((.(((........#)))..))))))))).	1627	1642	1	-18.6	1	0.000345485	0.529	4.34885	3.07232	-8.53685	12	15	9	3UTR
hsa-miR-10a-5p	NM_012068	ATF5	TACCCTGTAGATCCGAATTTGTG#GGGTGAGGGATGGCGGGGTAC#((((((((..((((.........#.)))).)))))))).	1998	2019	1	-17.8	1	0.000398086	0.485	0.016	-0.0543	-7.20497	12	15	8	3UTR
hsa-miR-10a-5p	NM_012069	ATP1B4	TACCCTGTAGATCCGAATTTGTG#CGGAGACAGGGTT#.(((((((...((((........#)))).))))))).	3140	3153	1	-16.6	1	0.000528497	0.485	-0.269143	-0.0706828	-9.15004	11	13	7	3UTR
hsa-miR-10a-5p	NM_012081	ELL2	TACCCTGTAGATCCGAATTTGTG#CACATCTTCTGGTTTACAAGTTGGGTAA#(((((((((((((.(((..((((#))))..))).))))))))....))))).	4426	4454	1	-20.3	1	0.0071304	0.603	2.10453	3.19587	-4.79441	20	28	8	3UTR
hsa-miR-10a-5p	NM_012099	POLR1G	TACCCTGTAGATCCGAATTTGTG#TGGGGTCATCAGGGTAC#(((((((..(((((.(.......#).)))))..))))))).	1751	1768	1	-19	1	9.83403e-05	0.441	0.967698	1.35636	-8.04305	13	17	7	3UTR
hsa-miR-10a-5p	NM_012117	CBX5	TACCCTGTAGATCCGAATTTGTG#TGGGACTACAGGTGTGT#((((((((((.(((.(.......#).)))))))))).))).	4412	4429	1	-17.6	1	7.83844e-07	0.485	0.0383486	0.0239253	-7.4978	14	17	10	3UTR
hsa-miR-10a-5p	NM_012145	DTYMK	TACCCTGTAGATCCGAATTTGTG#GATCTGCAGGC#...((((((((((..........#)))))))))).	795	806	1	-16.4	0	7.8005e-06	0.368	5.21157	3.05281	-8.33988	10	11	10	3UTR
hsa-miR-10a-5p	NM_012193	FZD4	TACCCTGTAGATCCGAATTTGTG#GCAAAGTGTATTTGATCAGAAGTGGCCATTTGGATTAGTAGCCTTAGCAATGCTACAGGGTT#.(((((((((((((((((.....#.)))))))).................))))))))).	4473	4535	1	-20.1	1	0.00369563	0.544	2.76772	3.07842	-3.79332	17	36	9	3UTR
hsa-miR-10a-5p	NM_012199	AGO1	TACCCTGTAGATCCGAATTTGTG#GCAGTTTTGGAAACTACATTGGGG#..((((((((.((((((.((((.#)))).))))))..)))))..))).	6653	6677	1	-19	1	0.0115479	0.618	0.615847	1.2039	-7.78178	18	24	6	3UTR
hsa-miR-10a-5p	NM_012210	TRIM32	TACCCTGTAGATCCGAATTTGTG#GCAAATTTGGATAGTCTCTAGGGC#..(((((.((((((((((((((.#)))))))))))...))).))))).	2908	2932	1	-22.1	0	0.000322263	0.618	0.31172	0.463851	-7.27064	19	24	11	3UTR
hsa-miR-10a-5p	NM_012213	MLYCD	TACCCTGTAGATCCGAATTTGTG#TGGCTCTGCAGGGC#..(((((((((.(((........#))).))))))))).	9032	9046	1	-19.6	1	1.22877e-06	0.368	-0.368836	-0.561222	-8.53685	12	14	9	3UTR
hsa-miR-10a-5p	NM_012227	GTPBP6	TACCCTGTAGATCCGAATTTGTG#CACAGAGGCCTGCGGGGTGG#((((((((((..((...((((((#)))))))).)))))))))).	1592	1612	1	-20.7	1	1.92389e-05	0.294	0	0	-11.0777	18	20	10	3UTR
hsa-miR-10a-5p	NM_012228	MSRB2	TACCCTGTAGATCCGAATTTGTG#TCTGCAGGGTGT#(((((((((((............#))))))))))).	910	922	1	-18.1	1	0.00963595	0.544	0.112512	-0.0130539	-10.3988	11	12	11	3UTR
hsa-miR-10a-5p	NM_012261	LAMP5	TACCCTGTAGATCCGAATTTGTG#CACGGAAGGGGGAGACTCTTTCGGATTTGTAGGGTGA#(((((((((((((((((...((.#.))...))))))))))))))))).	1265	1302	1	-24.6	1	0.0170497	0.485	0.32245	0.70024	-3.93757	19	24	17	3UTR
hsa-miR-10a-5p	NM_012266	DNAJB5	TACCCTGTAGATCCGAATTTGTG#AGAGATTCAGGGTCACAGGT#...(((((.(((((((((((.(.#).)))))).)))))))))).	1994	2014	1	-19.3	0	0.00683779	0.456	2.00532	1.65153	-7.57093	17	20	10	3UTR
hsa-miR-10a-5p	NM_012279	ZNF346	TACCCTGTAGATCCGAATTTGTG#TCGGGGTCTCGCGGGGTGG#((((((((((((((((.......#))))).))).)))))))).	1157	1176	1	-21.2	1	0.000666196	0.412	0.0325511	0.0645252	-3.93757	16	19	8	3UTR
hsa-miR-10a-5p	NM_012296	GAB2	TACCCTGTAGATCCGAATTTGTG#TTGGGGGTGCAGGGTGG#(((((((((..(((((.......#)))))..))))))))).	3340	3357	1	-19.7	1	0.000157945	0.382	-0.443866	-0.244544	-8.00486	14	17	9	3UTR
hsa-miR-10a-5p	NM_012306	FAIM2	TACCCTGTAGATCCGAATTTGTG#TGGGATCTCAGGCAGGGTGT#((((((((((((((.(.......#).))))))...)))))))).	2337	2357	1	-21.3	1	0.000409072	0.338	1.71541	0.959475	-4.67302	15	20	8	3UTR
hsa-miR-10a-5p	NM_012333	MYCBP	TACCCTGTAGATCCGAATTTGTG#CACAAGTTTGTTTTTGGAGGGG#..((((.((((..((((((((((#))))))))))..)))).)))).	1838	1860	1	-21.9	0	2.08371e-05	0.544	1.24714	0.951019	-11.1366	18	22	10	3UTR
hsa-miR-10a-5p	NM_012375	OR52A1	TACCCTGTAGATCCGAATTTGTG#CACAGTTATGAAGGCTGGCAAATCCAAAATCTGCAGGGA#..((((((((((....((((((.#.)))))).....)))))))))).	5415	5454	1	-20.3	1	0.0127245	0.5	0	0	-8.07147	16	23	10	3UTR
hsa-miR-10a-5p	NM_012405	ICMT	TACCCTGTAGATCCGAATTTGTG#CATGGGTTTGGAAGACCCAGCCATCTGCAGCAGAGGC#..(((((((((((((((((((((#))))))))))))...........)))))))....)).	4601	4638	1	-17.8	1	3.29277e-05	0.441	2.02701	1.83959	-4.957	21	37	12	3UTR
hsa-miR-10a-5p	NM_012419	RGS17	TACCCTGTAGATCCGAATTTGTG#AGTTCAGTTTTGCCAAAGGACTATAGGGA#..((((((((.(((.........#.))))))))))).	4194	4223	1	-17	1	0.00213321	0.676	1.25587	0.532421	-8.75027	11	13	11	3UTR
hsa-miR-10a-5p	NM_012431	SEMA3E	TACCCTGTAGATCCGAATTTGTG#CACAAACACAGATCACAGGGG#..((((((.((((.(..((((((#))))))..).)))))))))).	4666	4687	1	-20.5	1	0.0448213	0.647	2.5788	2.23591	-7.10328	17	21	10	3UTR
hsa-miR-10a-5p	NM_012435	SHC2	TACCCTGTAGATCCGAATTTGTG#GCAGGCAGCCTTGAGGTCACCTGGGATCTCGGGGTAG#(((((((.((((((.(.......#.).))))))))))))).	2298	2335	1	-21.6	1	2.52151e-07	0.397	0.0156568	0.899804	-6.98666	14	17	13	3UTR
hsa-miR-10a-5p	NM_012437	SNAPIN	TACCCTGTAGATCCGAATTTGTG#GGATTTGGAGGGG#..((((.(((((((.........#))))))).)))).	857	870	1	-18.3	0	4.86447e-06	0.529	0.640043	0.223441	-7.46919	11	13	7	3UTR
hsa-miR-10a-5p	NM_012481	IKZF3	TACCCTGTAGATCCGAATTTGTG#GAATTTGGAAGCAGGGA#..((((((...(((((((((...#))))))))).)))))).	4505	4522	1	-19.4	1	0.146852	0.588	-0.083108	-0.388628	-10.0807	15	17	9	3UTR
hsa-miR-10a-5p	NM_013238	DNAJC15	TACCCTGTAGATCCGAATTTGTG#TTGGATTCAGGGTAA#(((((((..(((((((.......#)))))))))))))).	3251	3266	1	-18.3	1	4.24156e-06	0.721	-0.211541	-0.0472823	-7.3076	14	15	14	3UTR
hsa-miR-10a-5p	NM_013284	POLM	TACCCTGTAGATCCGAATTTGTG#GCAGGATCAGTTGAGCCCCTGCTGGTGTGCTGCAGGGTGT#((((((((((..(((........#.)))....)))))))))).	1724	1764	1	-19	1	2.65071e-05	0.368	2.22868	2.41504	-10.3422	13	19	10	3UTR
hsa-miR-10a-5p	NM_013314	BLNK	TACCCTGTAGATCCGAATTTGTG#GGAAATTTGGATGCAGGC#...(((((..((((((((((.(.#).))))))))))))))).	3140	3158	1	-17	0	0.0263362	0.603	1.49382	2.19412	-8.81344	16	18	15	3UTR
hsa-miR-10a-5p	NM_013321	SNX8	TACCCTGTAGATCCGAATTTGTG#CAAGAGCAGGGTCTCAGGGTC#.((((((.((((((...(((...#.)))...)))))))))))).	3353	3374	1	-20	1	1.15982e-05	0.441	1.7771	2.93871	-7.07546	15	20	12	3UTR
hsa-miR-10a-5p	NM_013346	SNX12	TACCCTGTAGATCCGAATTTGTG#GCAAGAGTTTTTGCTGCCCTCCCCAGCGTGGTCACAGGGTT#.(((((((.((((((........#.)).))))))))))).	1558	1599	1	-17.9	1	0.00232707	0.485	1.02707	1.13443	-5.08276	13	16	11	3UTR
hsa-miR-10a-5p	NM_013352	DSE	TACCCTGTAGATCCGAATTTGTG#TATAACTGGAGTACAGGGTGT#(((((((((..((((........#.)))).))))))))).	9199	9220	1	-18.5	1	0.000297979	0.574	-0.308934	-0.0289714	-8.2379	13	16	9	3UTR
hsa-miR-10a-5p	NM_013361	ZNF223	TACCCTGTAGATCCGAATTTGTG#CTGCAGGGTT#.(((((((((.............#))))))))).	2097	2107	1	-15.6	1	0.00122666	0.574	-0.347176	-0.384627	-13.0794	9	10	9	3UTR
hsa-miR-10a-5p	NM_013372	GREM1	TACCCTGTAGATCCGAATTTGTG#GGATCTGAGGGGA#..((((.(((((((.........#))))))).)))).	2075	2088	1	-17.8	0	8.26363e-05	0.5	0	0	-7.46919	11	13	7	3UTR
hsa-miR-10a-5p	NM_013401	RAB3IL1	TACCCTGTAGATCCGAATTTGTG#ACTGTTCTGGGTGGCTGGATCTCCAGGGTAC#(((((((.(((((((........#.))))))).))))))).	1739	1770	1	-22.2	1	1.66883e-05	0.353	4.34608	4.68225	-6.48426	14	17	7	3UTR
hsa-miR-10a-5p	NM_013416	NCF4	TACCCTGTAGATCCGAATTTGTG#GGACAACTACAGGGTC#.(((((((((.(((.........#)))...))))))))).	1397	1413	1	-18.9	1	0.00362742	0.471	2.16465	1.66476	-7.5866	12	16	9	3UTR
hsa-miR-10a-5p	NM_013983	NRG2	TACCCTGTAGATCCGAATTTGTG#GCAAAGGCGTTTTTATAGGGA#..(((((((((..((..(((((.#)))))..))..))))))))).	2973	2994	1	-20	1	0.000378406	0.691	0	0	-9.82598	16	21	9	3UTR
hsa-miR-10a-5p	NM_014004	PCDHGA8	TACCCTGTAGATCCGAATTTGTG#CACAGAGTTTTGGGTTTATTTTGGTGGTGT#(((((((((((((((((((((((#))))))..)))))))))))...)).)))).	2714	2744	1	-18.8	1	0.0017563	0.691	1.45818	1.91582	-3.93757	23	30	11	3UTR
hsa-miR-10a-5p	NM_014026	DCPS	TACCCTGTAGATCCGAATTTGTG#TGGATCTCACGCAGGGG#..(((((((((((((........#)))))))...)))))).	4491	4508	1	-19.6	1	7.72016e-05	0.412	-0.196533	-0.286667	-5.19005	13	17	7	3UTR
hsa-miR-10a-5p	NM_014041	SPCS1	TACCCTGTAGATCCGAATTTGTG#GCAAGTTCTTTGTCTAAAGGGTC#.(((((.(((((..((((((((.#))))))))...))))).))))).	802	825	1	-19.8	0	0.000913653	0.662	0.150948	0.414423	-7.48298	18	23	8	3UTR
hsa-miR-10a-5p	NM_014050	MRPL42	TACCCTGTAGATCCGAATTTGTG#TGGGACTACAGGTGTGC#((((((((((.(((.(.......#).)))))))))).))).	14843	14860	1	-17.5	1	9.31902e-05	0.529	-0.00795245	-0.0551866	-7.4978	14	17	10	3UTR
hsa-miR-10a-5p	NM_014062	NOB1	TACCCTGTAGATCCGAATTTGTG#CACGGTGCGGCTCTGTCCGCCCATGCCCCGCTGGGTCTGCAGGGA#..(((((((((((((........#.))))))))))))).	1371	1416	1	-23.9	1	9.24873e-07	0.309	3.86252	3.28751	-5.19005	13	15	13	3UTR
hsa-miR-10a-5p	NM_014157	CCDC113	TACCCTGTAGATCCGAATTTGTG#ACAGAGGATTCTATGGGGA#..((((((((((((...(((((.#))))))))).)))))))).	4713	4732	1	-18.3	1	0.0208269	0.559	0.0362333	0.102065	-5.9255	17	19	9	3UTR
hsa-miR-10a-5p	NM_001321134	GOSR2	TACCCTGTAGATCCGAATTTGTG#GGTCTGCAGGGA#..(((((((((((..........#))))))))))).	2412	2424	1	-19.5	1	3.7062e-06	0.456	0	0	-6.78234	11	12	11	3UTR
hsa-miR-10a-5p	NM_001321134	GOSR2	TACCCTGTAGATCCGAATTTGTG#GCAAATTTGGATTTACAC#.....(((((((((((((((((.#))))))))))))))))).	3108	3126	1	-21.7	0	0.0120877	0.647	0	0	-13.6656	17	18	17	3UTR
hsa-miR-10a-5p	NM_001321177	MAP3K19	TACCCTGTAGATCCGAATTTGTG#AGGAATACCGGAAACTACAGGA#...(((((((.((((........#.))))..))))))).	3630	3652	1	-17.1	0	0.033123	0.618	0	0	-9.57236	11	15	7	3UTR
hsa-miR-10a-5p	NM_001321218	B9D1	TACCCTGTAGATCCGAATTTGTG#GCAGAGGGCTGCAGGGC#..((((((((.(((...(((((.#)))))))))))))))).	907	924	1	-19.9	1	5.62863e-08	0.338	0	0	-8.75027	16	17	16	3UTR
hsa-miR-10a-5p	NM_001321219	B9D1	TACCCTGTAGATCCGAATTTGTG#GCAGAGGGCTGCAGGGC#..((((((((.(((...(((((.#)))))))))))))))).	839	856	1	-19.9	1	5.62863e-08	0.338	0	0	-8.75027	16	17	16	3UTR
hsa-miR-10a-5p	NM_001321231	HDAC6	TACCCTGTAGATCCGAATTTGTG#TGGCTACTGCAGGGG#..(((((((((.(((........#))).).)))))))).	1449	1464	1	-16.3	1	0.000109906	0.471	0.133845	-0.0745836	-8.53685	12	15	8	3UTR
hsa-miR-10a-5p	NM_001321244	VOPP1	TACCCTGTAGATCCGAATTTGTG#TTGGGTCTAAGCGGGTGTGT#((((((((((((((((.......#))))))))..))))).))).	1797	1817	1	-17.9	1	0.006679	0.412	0.265128	0.27042	-3.93757	16	20	8	3UTR
hsa-miR-10a-5p	NM_001321248	VOPP1	TACCCTGTAGATCCGAATTTGTG#GATCTACAGGA#...((((((((((..........#)))))))))).	745	756	1	-17.2	0	0.0179399	0.426	2.81718	3.41261	-8.33988	10	11	10	3UTR
hsa-miR-10a-5p	NM_001321346	TMEM182	TACCCTGTAGATCCGAATTTGTG#GGAGCTCGGCAGGGTAT#((((((((.(((((.........#)))..)).)))))))).	1752	1769	1	-17.6	1	4.52105e-07	0.426	0.213774	0.314594	-5.96246	13	17	8	3UTR
hsa-miR-10a-5p	NM_001321351	ZNF529	TACCCTGTAGATCCGAATTTGTG#CGGAGTGCAGTGGTGT#(((((((((..((((........#)))).))))).)))).	3667	3683	1	-16.3	1	6.66647e-05	0.412	-0.686173	0.240602	-8.2379	13	16	5	3UTR
hsa-miR-10a-5p	NM_001321356	ZNF667	TACCCTGTAGATCCGAATTTGTG#CAAATATAAGGAACTTCTCGGCAAAACAGGGTGC#((((((((....((((.......#.))))....)))))))).	3239	3273	1	-17.7	1	0.00102166	0.574	0	0	-12.408	12	18	8	3UTR
hsa-miR-10a-5p	NM_001321920	FAM219B	TACCCTGTAGATCCGAATTTGTG#GGAGCTACAGGGA#..((((((((.(((.........#))).)))))))).	963	976	1	-19.6	1	0.000109357	0.544	0	0	-8.75027	11	13	8	3UTR
hsa-miR-10a-5p	NM_001322003	PMS2	TACCCTGTAGATCCGAATTTGTG#CACTGTGCTGGCGTGGTCTGCAGGA#...((((((((((((........#.)).)))))))))).	3799	3824	1	-19	0	0.000356335	0.426	0	0	-6.74759	12	15	10	3UTR
hsa-miR-10a-5p	NM_001322004	PMS2	TACCCTGTAGATCCGAATTTGTG#CACTGTGCTGGCGTGGTCTGCAGGA#...((((((((((((........#.)).)))))))))).	3664	3689	1	-19	0	0.000356335	0.426	0	0	-6.74759	12	15	10	3UTR
hsa-miR-10a-5p	NM_001322007	PMS2	TACCCTGTAGATCCGAATTTGTG#CACTGTGCTGGCGTGGTCTGCAGGA#...((((((((((((........#.)).)))))))))).	3701	3726	1	-19	0	0.000356335	0.426	0	0	-6.74759	12	15	10	3UTR
hsa-miR-10a-5p	NM_001322008	PMS2	TACCCTGTAGATCCGAATTTGTG#CACTGTGCTGGCGTGGTCTGCAGGA#...((((((((((((........#.)).)))))))))).	3561	3586	1	-19	0	0.000356335	0.426	0.0418326	-0.0605354	-6.74759	12	15	10	3UTR
hsa-miR-10a-5p	NM_001322205	NRG1	TACCCTGTAGATCCGAATTTGTG#ATGGGTTCTGGCTTGCTATCAGGGTAA#((((((((((..((((((((((.#)))))))).))....))).))))))).	3479	3506	1	-18.8	1	0.000687608	0.588	0	0	-10.1092	20	27	8	3UTR
hsa-miR-10a-5p	NM_001322206	NRG1	TACCCTGTAGATCCGAATTTGTG#ATGGGTTCTGGCTTGCTATCAGGGTAA#((((((((((..((((((((((.#)))))))).))....))).))))))).	3621	3648	1	-18.8	1	0.000687608	0.588	0	0	-10.1092	20	27	8	3UTR
hsa-miR-10a-5p	NM_001322248	TMEM167B	TACCCTGTAGATCCGAATTTGTG#TTGGTCCACAGGGTAA#((((((((.((.((((.......#)))))).)))))))).	2099	2115	1	-18.6	1	0.00323892	0.618	0	0	-8.34077	14	16	8	3UTR
hsa-miR-10a-5p	NM_001322462	SH3BP5L	TACCCTGTAGATCCGAATTTGTG#GGGTCTACAGGT#...(((((((((((.........#))))))))))).	3682	3694	1	-20.3	0	0.00796928	0.426	0	0	-7.48304	11	12	11	3UTR
hsa-miR-10a-5p	NM_001323032	SV2B	TACCCTGTAGATCCGAATTTGTG#GATCTGGGGGGTGC#((((((.((((((..........#)))))).)))))).	12362	12376	1	-18.3	0	3.78088e-05	0.471	0	0	-7.3066	12	14	6	3UTR
hsa-miR-10a-5p	NM_001323082	PHYH	TACCCTGTAGATCCGAATTTGTG#GATTTGGAGCTTAGGGTAT#(((((((.((.((((((((....#)))))))).))))))))).	1368	1387	1	-18.9	1	0.0124652	0.618	0	0	-9.07598	17	19	9	3UTR
hsa-miR-10a-5p	NM_001323408	PSMF1	TACCCTGTAGATCCGAATTTGTG#TGGGTTTAGAGGGA#..((((.((((((((........#)))))))).)))).	4210	4224	1	-17.5	0	0.00955015	0.485	0	0	-6.73374	12	14	8	3UTR
hsa-miR-10a-5p	NM_001323919	JMJD8	TACCCTGTAGATCCGAATTTGTG#CAGGGGGCTCCGGGTCACGGGGTC#.(((((((.((((((........#.))))))))))))).	1066	1090	1	-21.2	1	6.10403e-08	0.382	0	0	-5.08276	13	15	13	3UTR
hsa-miR-10a-5p	NM_001323920	JMJD8	TACCCTGTAGATCCGAATTTGTG#CAGGGGGCTCCGGGTCACGGGGTC#.(((((((.((((((........#.))))))))))))).	1111	1135	1	-21.2	1	6.10403e-08	0.382	0	0	-5.08276	13	15	13	3UTR
hsa-miR-10a-5p	NM_001324099	KLF8	TACCCTGTAGATCCGAATTTGTG#GATTGGTAAGATTTACAGGGA#..((((((((((((.((((....#)))).)...))))))))))).	1528	1549	1	-17.8	1	0.0130487	0.603	0	0	-5.69245	16	21	11	3UTR
hsa-miR-10a-5p	NM_001324256	ZNF37A	TACCCTGTAGATCCGAATTTGTG#ATCTACAGGGC#..((((((((((...........#)))))))))).	2900	2911	1	-16.5	1	0.000198113	0.544	0	0	-8.07147	10	11	10	3UTR
hsa-miR-10a-5p	NM_001324309	KLHL21	TACCCTGTAGATCCGAATTTGTG#GAAGAAGGAGCTCTACAGGGTC#.(((((((((((((...(((...#)))...)))..)))))))))).	3189	3211	1	-20.5	1	0.000812884	0.574	0	0	-4.76182	16	22	10	3UTR
hsa-miR-10a-5p	NM_001324475	INTS3	TACCCTGTAGATCCGAATTTGTG#GGAGATTGCAGGGG#..((((((((.(((.........#)))..)))))))).	3449	3463	1	-17.2	1	0.0108565	0.485	0	0	-8.75027	11	14	8	3UTR
hsa-miR-10a-5p	NM_001326295	ZC3H14	TACCCTGTAGATCCGAATTTGTG#GAGTGGGGGTGTGCAGGAGTAA#(((((((((.((((..((((...#))))..)))).)))))).))).	13967	13989	1	-19.9	1	0.0367375	0.515	0	0	-6.14858	17	22	6	3UTR
hsa-miR-10a-5p	NM_001326307	ZC3H14	TACCCTGTAGATCCGAATTTGTG#GAGTGGGGGTGTGCAGGAGTAA#(((((((((.((((..((((...#))))..)))).)))))).))).	14285	14307	1	-19.9	1	0.0367375	0.515	0	0	-6.14858	17	22	6	3UTR
hsa-miR-10a-5p	NM_001326311	ZC3H14	TACCCTGTAGATCCGAATTTGTG#GAGTGGGGGTGTGCAGGAGTAA#(((((((((.((((..((((...#))))..)))).)))))).))).	13774	13796	1	-19.9	1	0.0367375	0.515	0	0	-6.14858	17	22	6	3UTR
hsa-miR-10a-5p	NM_001326381	HEBP2	TACCCTGTAGATCCGAATTTGTG#CACAAGGACAGACTTCCTATTCTAGGTATGTGGTTCCTTTCGGGCCTACAGGGTC#.(((((((((.((((((......#.)))))).))))))))).	7059	7114	1	-24.1	1	5.74056e-06	0.559	0	0	-6.6181	15	18	9	3UTR
hsa-miR-10a-5p	NM_001329	CTBP2	TACCCTGTAGATCCGAATTTGTG#GTCTACAGGGG#..((((((((((...........#)))))))))).	2201	2212	1	-17.3	1	9.14937e-05	0.529	0	0	-8.07147	10	11	10	3UTR
hsa-miR-10a-5p	NM_001329212	NEDD4	TACCCTGTAGATCCGAATTTGTG#GCAAATTCATATTTGCAATGGGTAA#((((((((((((..((((((((.#))))))))..)))))))..))))).	3485	3510	1	-20.5	1	0.00202495	0.662	0	0	-6.08354	20	25	8	3UTR
hsa-miR-10a-5p	NM_001329629	CD276	TACCCTGTAGATCCGAATTTGTG#CGGTTTGCAGGGG#..(((((((((.(((........#)))))))))))).	2622	2635	1	-18.9	1	1.09296e-10	0.382	0	0	-8.53685	12	13	12	3UTR
hsa-miR-10a-5p	NM_001329844	MYT1L	TACCCTGTAGATCCGAATTTGTG#GGAGACTACAGGGA#..((((((((.(((.........#)))..)))))))).	6299	6313	1	-18.9	1	0.00618901	0.588	0	0	-8.75027	11	14	8	3UTR
hsa-miR-10a-5p	NM_001329845	MYT1L	TACCCTGTAGATCCGAATTTGTG#GGAGACTACAGGGA#..((((((((.(((.........#)))..)))))))).	6089	6103	1	-18.9	1	0.00618901	0.588	4.08915	3.79049	-8.75027	11	14	8	3UTR
hsa-miR-10a-5p	NM_001329846	MYT1L	TACCCTGTAGATCCGAATTTGTG#GGAGACTACAGGGA#..((((((((.(((.........#)))..)))))))).	5439	5453	1	-18.9	1	0.00618901	0.588	0	0	-8.75027	11	14	8	3UTR
hsa-miR-10a-5p	NM_001329847	MYT1L	TACCCTGTAGATCCGAATTTGTG#GGAGACTACAGGGA#..((((((((.(((.........#)))..)))))))).	6184	6198	1	-18.9	1	0.00618901	0.588	0	0	-8.75027	11	14	8	3UTR
hsa-miR-10a-5p	NM_001329848	MYT1L	TACCCTGTAGATCCGAATTTGTG#GGAGACTACAGGGA#..((((((((.(((.........#)))..)))))))).	6266	6280	1	-18.9	1	0.00618901	0.588	4.49705	3.84746	-8.75027	11	14	8	3UTR
hsa-miR-10a-5p	NM_001329849	MYT1L	TACCCTGTAGATCCGAATTTGTG#GGAGACTACAGGGA#..((((((((.(((.........#)))..)))))))).	5478	5492	1	-18.9	1	0.00618901	0.588	0	0	-8.75027	11	14	8	3UTR
hsa-miR-10a-5p	NM_001329851	MYT1L	TACCCTGTAGATCCGAATTTGTG#GGAGACTACAGGGA#..((((((((.(((.........#)))..)))))))).	6536	6550	1	-18.9	1	0.00618901	0.588	0	0	-8.75027	11	14	8	3UTR
hsa-miR-10a-5p	NM_001329852	MYT1L	TACCCTGTAGATCCGAATTTGTG#GGAGACTACAGGGA#..((((((((.(((.........#)))..)))))))).	6503	6517	1	-18.9	1	0.00618901	0.588	0	0	-8.75027	11	14	8	3UTR
hsa-miR-10a-5p	NM_001329911	GPI	TACCCTGTAGATCCGAATTTGTG#CGGGTCTAGAGTGGA#..((((.((((((((........#)))))))).)).)).	2133	2148	1	-18.1	0	0.00325136	0.471	0	0	-6.73374	12	15	8	3UTR
hsa-miR-10a-5p	NM_001329939	TGFB3	TACCCTGTAGATCCGAATTTGTG#TGGGTCACTACAGGGA#..(((((((((((((........#))))))..))))))).	2912	2928	1	-18.3	1	0.000175646	0.5	0	0	-5.19005	13	16	7	3UTR
hsa-miR-10a-5p	NM_001330059	ZDHHC20	TACCCTGTAGATCCGAATTTGTG#TACAGGTTGGAGCTTCCTGTCTGTAAAATGGGACTGCAGGGG#..((((((((.(((.(.((((..#.)))).).))))))))))).	2645	2687	1	-20.4	1	0.000602367	0.485	0	0	-8.51722	16	20	11	3UTR
hsa-miR-10a-5p	NM_001330079	NRXN1	TACCCTGTAGATCCGAATTTGTG#CATGAAATTTGGATCACATTTTTTTGGGG#..((((((.((((((((((((((#))).)))))))))))))).......))).	3041	3070	1	-18	1	0.0202947	0.706	0	0	-6.01339	20	29	14	3UTR
hsa-miR-10a-5p	NM_001330081	NRXN1	TACCCTGTAGATCCGAATTTGTG#CATGAAATTTGGATCACATTTTTTTGGGG#..((((((.((((((((((((((#))).)))))))))))))).......))).	3044	3073	1	-18	1	0.0202947	0.706	0	0	-6.01339	20	29	14	3UTR
hsa-miR-10a-5p	NM_001330090	NRXN1	TACCCTGTAGATCCGAATTTGTG#CATGAAATTTGGATCACATTTTTTTGGGG#..((((((.((((((((((((((#))).)))))))))))))).......))).	2306	2335	1	-18	1	0.0202947	0.706	0	0	-6.01339	20	29	14	3UTR
hsa-miR-10a-5p	NM_001330125	VAMP2	TACCCTGTAGATCCGAATTTGTG#GGGTTTGAGGGTAC#((((((.(((((((.........#))))))))))))).	2216	2230	1	-16.4	0	0.00963269	0.5	0.126613	0.522922	-6.44976	13	14	13	3UTR
hsa-miR-10a-5p	NM_001330172	PDE4C	TACCCTGTAGATCCGAATTTGTG#CAGCCCTGCGTGAACTGCAGGGG#..((((((((.((((........#.)).)).)))))))).	2380	2403	1	-18.3	1	1.5249e-06	0.412	0	0	-8.01482	12	16	8	3UTR
hsa-miR-10a-5p	NM_001330174	ACADSB	TACCCTGTAGATCCGAATTTGTG#CAAAGTGCTGGGATTACAGGGA#..((((((.(((((.(.......#.).))))))))))).	1735	1757	1	-17.2	1	8.2073e-06	0.412	0	0	-6.74884	12	15	11	3UTR
hsa-miR-10a-5p	NM_001330181	RHBDL3	TACCCTGTAGATCCGAATTTGTG#CGGGGCCACAGGGTGG#((((((((...((((........#))))...)))))))).	4141	4157	1	-18.3	1	1.01437e-05	0.382	-0.0342182	0.004413	-9.29429	12	16	8	3UTR
hsa-miR-10a-5p	NM_001330192	NUP107	TACCCTGTAGATCCGAATTTGTG#TAGATTTGGGGTGGGGAGGGG#..((((.(...((((((((((..#))))))))))....).)))).	4413	4434	1	-17.1	0	0.0215977	0.618	0	0	-11.6244	15	21	10	3UTR
hsa-miR-10a-5p	NM_001330199	SCUBE2	TACCCTGTAGATCCGAATTTGTG#TACAAATGTTCTGCTATAGGGTT#.(((((((((......(((((((#)))))))......))))))))).	3092	3115	1	-18.7	1	9.98806e-05	0.5	0	0	-13.0794	16	23	9	3UTR
hsa-miR-10a-5p	NM_001330222	CNTD1	TACCCTGTAGATCCGAATTTGTG#CATTAGTAACTGAGATCTGAGTTAAGTAAGTTCGGGGCAGGGA#..((((((...((((((((((..#.)))))))))))))))).	2398	2441	1	-20.6	1	0.00115109	0.559	0	0	-10.0807	16	18	16	3UTR
hsa-miR-10a-5p	NM_001330252	GOSR2	TACCCTGTAGATCCGAATTTGTG#GGTCTGCAGGGA#..(((((((((((..........#))))))))))).	2364	2376	1	-19.5	1	3.7062e-06	0.456	0	0	-6.78234	11	12	11	3UTR
hsa-miR-10a-5p	NM_001330252	GOSR2	TACCCTGTAGATCCGAATTTGTG#GCAAATTTGGATTTACAC#.....(((((((((((((((((.#))))))))))))))))).	3060	3078	1	-21.7	0	0.0120877	0.647	0	0	-13.6656	17	18	17	3UTR
hsa-miR-10a-5p	NM_001330288	SMARCC2	TACCCTGTAGATCCGAATTTGTG#CAGATGAGGATGCAGGGA#..((((((..((((..(((((..#)))))..)))))))))).	4762	4780	1	-19	1	0.00359961	0.397	0	0	-8.2244	15	18	10	3UTR
hsa-miR-10a-5p	NM_001330310	EPB41L5	TACCCTGTAGATCCGAATTTGTG#CTACAGGGTT#.(((((((((.............#))))))))).	4185	4195	1	-15.6	1	0.000568762	0.485	0	0	-13.0794	9	10	9	3UTR
hsa-miR-10a-5p	NM_001330332	CD70	TACCCTGTAGATCCGAATTTGTG#CACTGGATTTTGGAATTGCAGGGG#..((((((((.((((((...(((#))).....)))))).)))))))).	2054	2078	1	-21.1	1	6.52114e-07	0.515	0	0	-7.78178	17	24	8	3UTR
hsa-miR-10a-5p	NM_001330373	FGD4	TACCCTGTAGATCCGAATTTGTG#TATAAAGAAAACGATAAAGTTTGTGGTACTGCAGGGTT#.(((((((((((((((((((...#.))))))).))).))))))))).	5712	5750	1	-22.6	1	0.0028656	0.691	0	0	-3.79332	19	23	9	3UTR
hsa-miR-10a-5p	NM_001330373	FGD4	TACCCTGTAGATCCGAATTTGTG#TTTGGAAACAGGGTGG#((((((((...((((((......#)))))).)))))))).	5838	5854	1	-18.1	1	7.28903e-06	0.676	0	0	-9.06125	14	16	8	3UTR
hsa-miR-10a-5p	NM_001330441	RPS6KA1	TACCCTGTAGATCCGAATTTGTG#ATTCGGGCCACAGGGC#..((((((.(.(((((((.....#)))))))).)))))).	2221	2237	1	-18.7	1	9.17427e-05	0.382	0	0	-8.83816	14	16	8	3UTR
hsa-miR-10a-5p	NM_001330450	MAP2K6	TACCCTGTAGATCCGAATTTGTG#GGATTGGTGGGTTTCGGGGTGA#(((((((.(((((((........#.)))))))))))))).	1446	1468	1	-17.9	1	9.83037e-05	0.515	0	0	-6.48426	14	16	14	3UTR
hsa-miR-10a-5p	NM_001330451	ETS1	TACCCTGTAGATCCGAATTTGTG#GCTGATTTGGGTACAGGGG#..((((((..(((((((((.((.#)).))))))))))))))).	2176	2195	1	-20.5	1	0.0174106	0.662	0	0	-7.2559	17	19	15	3UTR
hsa-miR-10a-5p	NM_001330491	BNIP3L	TACCCTGTAGATCCGAATTTGTG#TTGGTATTACAGGGG#..((((((((..((((.......#))))..)))))))).	2614	2629	1	-16.3	1	0.0130341	0.691	0	0	-11.1286	12	15	8	3UTR
hsa-miR-10a-5p	NM_001330508	CCDC40	TACCCTGTAGATCCGAATTTGTG#TGGGTCTAGCGGGTAT#(((((..((((((((........#))))))))..))))).	1817	1833	1	-19.5	0	0.000167498	0.471	0	0	-7.61527	13	16	8	3UTR
hsa-miR-10a-5p	NM_001330635	LRRC7	TACCCTGTAGATCCGAATTTGTG#TACAAATTCGGGTGGGAGGGGG#..((((....(((((((((((((#)))))))))))))....)))).	27118	27140	1	-24.1	0	0.00697897	0.515	0	0	-11.1132	17	22	13	3UTR
hsa-miR-10a-5p	NM_001330652	SLC9A6	TACCCTGTAGATCCGAATTTGTG#TACAGGTGTATATAGTTCAGGGCACTTGATTTAGATTTGGAGGGGCTGGGGTGG#((((((((...((((((((((..#.))))))))))...)).)))))).	2673	2727	1	-20	1	0.00383196	0.485	0	0	-9.06125	18	24	10	3UTR
hsa-miR-10a-5p	NM_001330692	PSMD4	TACCCTGTAGATCCGAATTTGTG#GGGAAGCACGGAATATAGGGTT#.((((((((..((((........#.)))).)))))))).	1235	1257	1	-17.1	1	0.0075316	0.544	0	0	-8.09365	12	15	8	3UTR
hsa-miR-10a-5p	NM_001330760	TMEM268	TACCCTGTAGATCCGAATTTGTG#TGGGACTACAGGTGTGC#((((((((((.(((.(.......#).)))))))))).))).	2999	3016	1	-17.5	1	4.56798e-05	0.515	0	0	-7.4978	14	17	10	3UTR
hsa-miR-10a-5p	NM_001330764	FAM114A1	TACCCTGTAGATCCGAATTTGTG#TGGGACTACAGGTGTGT#((((((((((.(((.(.......#).)))))))))).))).	2165	2182	1	-17.6	1	7.57021e-06	0.456	0	0	-7.4978	14	17	10	3UTR
hsa-miR-10a-5p	NM_001330785	SOX5	TACCCTGTAGATCCGAATTTGTG#GGGTCTGCAAGGA#..((.(((((((((.........#))))))))).)).	6309	6322	1	-17.1	0	0.0169867	0.676	0	0	-10.0445	11	13	9	3UTR
hsa-miR-10a-5p	NM_001331007	SMG7	TACCCTGTAGATCCGAATTTGTG#TTGGGTTTGCAGGA#...(((((((((((((.......#))))))))))))).	3734	3748	1	-19.5	0	3.23491e-05	0.426	0	0	-6.51454	13	14	13	3UTR
hsa-miR-10a-5p	NM_001331010	ITSN1	TACCCTGTAGATCCGAATTTGTG#TAGGTTCTGGGGCGGATCTCAGGGA#..(((((.(((((((..((....#.))..)))))))))))).	9658	9683	1	-20.4	0	0.0109269	0.485	0	0	-7.50368	14	18	12	3UTR
hsa-miR-10a-5p	NM_001345969	STK32B	TACCCTGTAGATCCGAATTTGTG#GTTGGGATGAGCAGGGA#..((((((..((((.(((.....#))).))))..)))))).	2601	2618	1	-19.5	1	0.000581071	0.529	0	0	-7.99135	13	17	6	3UTR
hsa-miR-10a-5p	NM_001346311	ATG13	TACCCTGTAGATCCGAATTTGTG#TTTGGCATCTACAGGTGG#..(((((((((((((((......#))))).))))))))).).	3929	3947	1	-19.2	1	2.71892e-05	0.456	0	0	-4.957	15	18	9	3UTR
hsa-miR-10a-5p	NM_001346324	ATG13	TACCCTGTAGATCCGAATTTGTG#TTTGGCATCTACAGGTGG#..(((((((((((((((......#))))).))))))))).).	3888	3906	1	-19.2	1	2.71892e-05	0.456	0	0	-4.957	15	18	9	3UTR
hsa-miR-10a-5p	NM_001346580	ZKSCAN1	TACCCTGTAGATCCGAATTTGTG#CACAGAACGGAGCAGCGGGGA#..((((((...((((..((((((#)))))).))))...)))))).	5971	5992	1	-20.6	1	0.0126338	0.5	0	0	-10.3137	16	21	6	3UTR
hsa-miR-10a-5p	NM_001346663	TK1	TACCCTGTAGATCCGAATTTGTG#CACCAACCTTGCTGGGACTTGGATCCCAGGGG#..(((((..(((((((.......#.))))))).))))).	1161	1193	1	-18.2	0	3.12205e-05	0.412	0	0	-8.32703	12	15	7	3UTR
hsa-miR-10a-5p	NM_001346744	CBX7	TACCCTGTAGATCCGAATTTGTG#CAGAGATAGGGATGGGTTGGGGGCGGGGTAA#((((((((...(((.(((((((.#.))))))).))))))))))).	768	799	1	-19.4	1	0.0128583	0.544	2.19517	1.62212	-9.79669	18	21	11	3UTR
hsa-miR-10a-5p	NM_001347721	DYRK1A	TACCCTGTAGATCCGAATTTGTG#TGAGATCTACAGGGC#..(((((((((((((........#)).))))))))))).	11498	11513	1	-20.5	1	0.000217327	0.353	0	0	-5.19005	13	15	11	3UTR
hsa-miR-10a-5p	NM_001347722	DYRK1A	TACCCTGTAGATCCGAATTTGTG#TGAGATCTACAGGGC#..(((((((((((((........#)).))))))))))).	10755	10770	1	-20.5	1	0.000217327	0.353	0	0	-5.19005	13	15	11	3UTR
hsa-miR-10a-5p	NM_001347723	DYRK1A	TACCCTGTAGATCCGAATTTGTG#TGAGATCTACAGGGC#..(((((((((((((........#)).))))))))))).	11412	11427	1	-20.5	1	0.000217327	0.353	0	0	-5.19005	13	15	11	3UTR
hsa-miR-10a-5p	NM_001347885	GVQW3	TACCCTGTAGATCCGAATTTGTG#GCAGAGTTCTACTAAATCTCATTGGCCCAAGGGAGCTGCAGTGGTAG#((((((((((.(((.........#.))).)))))).)))).	2543	2590	1	-18.4	1	8.01362e-05	0.515	0.273827	0.257372	-7.73085	13	17	6	3UTR
hsa-miR-10a-5p	NM_001348091	F11R	TACCCTGTAGATCCGAATTTGTG#CACTGTTTTTCCTGTCTTAACAGGATCTACAGA#....((((((((((.........#.)))))))))).	4308	4341	1	-17.8	0	0.000893568	0.515	0	0	-10.5151	10	12	10	3UTR
hsa-miR-10a-5p	NM_001348119	TRIM16	TACCCTGTAGATCCGAATTTGTG#TACAGTGATGGGATTTGCATTTTAGGGTGA#((((((((((((((....(((((#))))).....))))))))).....))))).	2742	2772	1	-19.1	1	0.0157741	0.559	0.78985	0.208938	-4.90607	19	30	9	3UTR
hsa-miR-10a-5p	NM_001348122	TRIM16	TACCCTGTAGATCCGAATTTGTG#TGGGATTTGCATTTTAGGGTGA#((((((((((((((.(.......#).))))))))).....))))).	1544	1566	1	-17.5	1	0.0157741	0.559	1.71122	2.26894	-4.67302	15	22	9	3UTR
hsa-miR-10a-5p	NM_001348124	TRIM16	TACCCTGTAGATCCGAATTTGTG#TGGGATTTGCATTTTAGGGTGA#((((((((((((((.(.......#).))))))))).....))))).	1891	1913	1	-17.5	1	0.0157741	0.559	0.358331	0.101138	-4.67302	15	22	9	3UTR
hsa-miR-10a-5p	NM_001348255	SMIM10L2B	TACCCTGTAGATCCGAATTTGTG#GCTTCCCTACTGGGAGAAATGTGTGTCGGAGCTGCAGGGG#..((((((((.(((((.......#.))))).)))))))).	2293	2333	1	-23.5	1	0.000305337	0.382	0	0	-7.78178	13	16	8	3UTR
hsa-miR-10a-5p	NM_001348440	AP3B2	TACCCTGTAGATCCGAATTTGTG#CAAAGTGCTGGGATTACAGGGA#..((((((.(((((.(.......#.).))))))))))).	1161	1183	1	-17.2	1	9.83532e-05	0.515	2.83081	3.3327	-6.74884	12	15	11	3UTR
hsa-miR-10a-5p	NM_001348543	TMEM229B	TACCCTGTAGATCCGAATTTGTG#CACGGGATCTACAGGT#...(((((((((((.........#.))))))))))).	3305	3321	1	-20.8	0	2.18039e-05	0.456	0	0	-7.48304	11	13	11	3UTR
hsa-miR-10a-5p	NM_001348544	TMEM229B	TACCCTGTAGATCCGAATTTGTG#CACGGGATCTACAGGT#...(((((((((((.........#.))))))))))).	3286	3302	1	-20.8	0	2.18039e-05	0.456	0	0	-7.48304	11	13	11	3UTR
hsa-miR-10a-5p	NM_001348547	TMEM229B	TACCCTGTAGATCCGAATTTGTG#CACGGGATCTACAGGT#...(((((((((((.........#.))))))))))).	3165	3181	1	-20.8	0	2.18039e-05	0.456	0	0	-7.48304	11	13	11	3UTR
hsa-miR-10a-5p	NM_001348548	TMEM229B	TACCCTGTAGATCCGAATTTGTG#CACGGGATCTACAGGT#...(((((((((((.........#.))))))))))).	3132	3148	1	-20.8	0	2.18039e-05	0.456	0	0	-7.48304	11	13	11	3UTR
hsa-miR-10a-5p	NM_001348549	TMEM229B	TACCCTGTAGATCCGAATTTGTG#CACGGGATCTACAGGT#...(((((((((((.........#.))))))))))).	3197	3213	1	-20.8	0	2.18039e-05	0.456	0	0	-7.48304	11	13	11	3UTR
hsa-miR-10a-5p	NM_001349008	CC2D2B	TACCCTGTAGATCCGAATTTGTG#CACAAGCAGAGAGCAGAGACCCCAAATGTATCTGCAGGGA#..((((((((((....(((((..#.)))))..)))))))))).	5589	5629	1	-19.3	1	0.00149619	0.559	0	0	-8.07147	15	19	10	3UTR
hsa-miR-10a-5p	NM_001349304	SEPTIN2	TACCCTGTAGATCCGAATTTGTG#GGATGAGACAGGGTT#.(((((((..((((.........#))))...))))))).	2645	2660	1	-16.8	1	0.0263499	0.618	0	0	-7.06072	11	15	7	3UTR
hsa-miR-10a-5p	NM_001349337	FOXP1	TACCCTGTAGATCCGAATTTGTG#GCAAATTTGGTACTGCAGT#....((((((..((((((((((.#))))))))))..)))))).	3381	3400	1	-20.2	0	0.000637708	0.706	0	0	-15.7181	16	19	10	3UTR
hsa-miR-10a-5p	NM_001349338	FOXP1	TACCCTGTAGATCCGAATTTGTG#GCAAATTTGGTACTGCAGT#....((((((..((((((((((.#))))))))))..)))))).	4079	4098	1	-20.2	0	0.000637708	0.706	0	0	-15.7181	16	19	10	3UTR
hsa-miR-10a-5p	NM_001349340	FOXP1	TACCCTGTAGATCCGAATTTGTG#GCAAATTTGGTACTGCAGT#....((((((..((((((((((.#))))))))))..)))))).	3984	4003	1	-20.2	0	0.000637708	0.706	0	0	-15.7181	16	19	10	3UTR
hsa-miR-10a-5p	NM_001349341	FOXP1	TACCCTGTAGATCCGAATTTGTG#GCAAATTTGGTACTGCAGT#....((((((..((((((((((.#))))))))))..)))))).	4076	4095	1	-20.2	0	0.000637708	0.706	0	0	-15.7181	16	19	10	3UTR
hsa-miR-10a-5p	NM_001349342	FOXP1	TACCCTGTAGATCCGAATTTGTG#GCAAATTTGGTACTGCAGT#....((((((..((((((((((.#))))))))))..)))))).	3402	3421	1	-20.2	0	0.000637708	0.706	0	0	-15.7181	16	19	10	3UTR
hsa-miR-10a-5p	NM_001349343	FOXP1	TACCCTGTAGATCCGAATTTGTG#GCAAATTTGGTACTGCAGT#....((((((..((((((((((.#))))))))))..)))))).	3399	3418	1	-20.2	0	0.000637708	0.706	0	0	-15.7181	16	19	10	3UTR
hsa-miR-10a-5p	NM_001349344	FOXP1	TACCCTGTAGATCCGAATTTGTG#GCAAATTTGGTACTGCAGT#....((((((..((((((((((.#))))))))))..)))))).	3291	3310	1	-20.2	0	0.000637708	0.706	0	0	-15.7181	16	19	10	3UTR
hsa-miR-10a-5p	NM_001350619	ST3GAL3	TACCCTGTAGATCCGAATTTGTG#CATTTTGTGAATTTGGGTAGGGGGGAGGGTAG#((((((.(..((((((((((...#.)))))))))).....).)))))).	1879	1911	1	-18.8	0	0.153292	0.647	1.87523	1.06288	-7.78016	17	25	10	3UTR
hsa-miR-10a-5p	NM_001350953	LMBR1	TACCCTGTAGATCCGAATTTGTG#CGGAAGGTTTACGGGGTGG#(((((((((((((((........#))))...))))))))))).	7708	7727	1	-19.9	1	0.00428847	0.471	0	0	-4.17062	15	19	11	3UTR
hsa-miR-10a-5p	NM_001350973	PLEKHA8	TACCCTGTAGATCCGAATTTGTG#TGGGGTTTGCAGGGG#..((((((((((((.(.......#).)))))))))))).	2227	2242	1	-21.6	1	0.00169537	0.632	0	0	-5.69245	13	15	12	3UTR
hsa-miR-10a-5p	NM_001350974	PLEKHA8	TACCCTGTAGATCCGAATTTGTG#TGGGGTTTGCAGGGG#..((((((((((((.(.......#).)))))))))))).	2165	2180	1	-21.6	1	0.00169537	0.632	0	0	-5.69245	13	15	12	3UTR
hsa-miR-10a-5p	NM_001351063	KLRD1	TACCCTGTAGATCCGAATTTGTG#ACAGATTTGGTCCACAGGC#...(((((.((.((((((((((.#)))))))))))).))))).	5050	5069	1	-20.3	0	2.05655e-05	0.559	0	0	-10.9177	17	19	12	3UTR
hsa-miR-10a-5p	NM_001351237	SMUG1	TACCCTGTAGATCCGAATTTGTG#CTGCAGGGTC#.(((((((((.............#))))))))).	1495	1505	1	-15.6	1	0.000921645	0.544	0.109334	0.0891164	-13.0794	9	10	9	3UTR
hsa-miR-10a-5p	NM_001351508	TIA1	TACCCTGTAGATCCGAATTTGTG#TGGACTGCAGGGTAA#((((((((((.((((........#)))))))))))))).	3424	3439	1	-21.9	1	0.000175899	0.706	0	0	-6.9954	14	15	14	3UTR
hsa-miR-10a-5p	NM_001351538	SLC38A11	TACCCTGTAGATCCGAATTTGTG#GGGTGTGGGGGGTGG#((((((.((.((((.........#)))).)).)))))).	2125	2140	1	-18.4	0	0.00957	0.5	0	0	-7.69227	12	15	6	3UTR
hsa-miR-10a-5p	NM_001351773	ZNF320	TACCCTGTAGATCCGAATTTGTG#TAGGAGTTCGAGGCTGCAGGGA#..((((((((.(((((((((.((#)).))))))).)))))))))).	3467	3489	1	-23.3	1	4.89994e-07	0.441	-0.251159	0.099158	-7.78178	19	22	10	3UTR
hsa-miR-10a-5p	NM_001352093	VEZT	TACCCTGTAGATCCGAATTTGTG#TAAGTTTACTATATATAAAGCTAAGATGTGGATTTACAGGA#...((((((((((((.((((...#.)))).)))))))))))).	2552	2593	1	-20.2	0	0.000191562	0.676	0	0	-6.74759	16	19	12	3UTR
hsa-miR-10a-5p	NM_001352119	VEZT	TACCCTGTAGATCCGAATTTGTG#TAAGTTTACTATATATAAAGCTAAGATGTGGATTTACAGGA#...((((((((((((.((((...#.)))).)))))))))))).	3272	3313	1	-20.2	0	0.000191562	0.676	0	0	-6.74759	16	19	12	3UTR
hsa-miR-10a-5p	NM_001352511	SLC19A1	TACCCTGTAGATCCGAATTTGTG#CACAGAACGAATGACTCGGGTTGATGTTGCCGGATCTCAGGGG#..(((((.(((((((........#.)))))))))))).	3215	3258	1	-22.1	0	0.000623826	0.441	0	0	-7.50368	12	14	12	3UTR
hsa-miR-10a-5p	NM_001352576	ACBD5	TACCCTGTAGATCCGAATTTGTG#TACAAATGATTTGCAGGC#...((((((((((...(((((((#))))))))))))))))).	2269	2287	1	-17	0	0.0772319	0.603	0	0	-8.33988	17	18	17	3UTR
hsa-miR-10a-5p	NM_001352580	ACBD5	TACCCTGTAGATCCGAATTTGTG#TACAAATGATTTGCAGGC#...((((((((((...(((((((#))))))))))))))))).	2183	2201	1	-17	0	0.0772319	0.603	0	0	-8.33988	17	18	17	3UTR
hsa-miR-10a-5p	NM_001352582	ACBD5	TACCCTGTAGATCCGAATTTGTG#TACAAATGATTTGCAGGC#...((((((((((...(((((((#))))))))))))))))).	2043	2061	1	-17	0	0.0772319	0.603	0	0	-8.33988	17	18	17	3UTR
hsa-miR-10a-5p	NM_001352586	ACBD5	TACCCTGTAGATCCGAATTTGTG#TACAAATGATTTGCAGGC#...((((((((((...(((((((#))))))))))))))))).	2418	2436	1	-17	0	0.0772319	0.603	0	0	-8.33988	17	18	17	3UTR
hsa-miR-10a-5p	NM_001352587	ACBD5	TACCCTGTAGATCCGAATTTGTG#TACAAATGATTTGCAGGC#...((((((((((...(((((((#))))))))))))))))).	2385	2403	1	-17	0	0.0772319	0.603	0	0	-8.33988	17	18	17	3UTR
hsa-miR-10a-5p	NM_001352883	ST18	TACCCTGTAGATCCGAATTTGTG#CAGAAGCCCTTTCCATCAGTGACCAGGTTTGGTATCTGCTAGGAGGGA#..(((((((((((((((((((..#.))))))))).))))))....)))).	4287	4335	1	-21.8	1	0.000790266	0.529	0	0	-4.957	19	26	9	3UTR
hsa-miR-10a-5p	NM_001353114	GOSR2	TACCCTGTAGATCCGAATTTGTG#GCAAATTTGGATTTACAC#.....(((((((((((((((((.#))))))))))))))))).	3198	3216	1	-21.7	0	0.0120877	0.647	0.0163175	0.640567	-13.6656	17	18	17	3UTR
hsa-miR-10a-5p	NM_001353115	GOSR2	TACCCTGTAGATCCGAATTTGTG#GGTCTGCAGGGA#..(((((((((((..........#))))))))))).	2361	2373	1	-19.5	1	3.7062e-06	0.456	0	0	-6.78234	11	12	11	3UTR
hsa-miR-10a-5p	NM_001353115	GOSR2	TACCCTGTAGATCCGAATTTGTG#GCAAATTTGGATTTACAC#.....(((((((((((((((((.#))))))))))))))))).	3057	3075	1	-21.7	0	0.0120877	0.647	0	0	-13.6656	17	18	17	3UTR
hsa-miR-10a-5p	NM_001353116	GOSR2	TACCCTGTAGATCCGAATTTGTG#GCAAATTTGGATTTACAC#.....(((((((((((((((((.#))))))))))))))))).	1207	1225	1	-21.7	0	0.0120877	0.647	1.44405	2.55417	-13.6656	17	18	17	3UTR
hsa-miR-10a-5p	NM_001353684	TIAM1	TACCCTGTAGATCCGAATTTGTG#TTCGGGTTTCCAGGGC#..(((((.(((((((((......#))))))))).))))).	3818	3834	1	-20.5	0	2.16327e-05	0.5	0	0	-7.27064	14	16	9	3UTR
hsa-miR-10a-5p	NM_001353869	TTC23	TACCCTGTAGATCCGAATTTGTG#GCAGGTGTAAGGGAGTGAAAAGAAAGGCTAGCCGGAGGCTGCGGGGG#..((((((((.((((........#.))))..)))))))).	2338	2385	1	-20.9	1	3.31398e-06	0.382	0	0	-8.01482	12	16	8	3UTR
hsa-miR-10a-5p	NM_001354080	PSME3IP1	TACCCTGTAGATCCGAATTTGTG#GGGTTGCAGGGTT#.((((((((.((((.........#)))))))))))).	2979	2992	1	-17.4	1	0.0170893	0.632	1.41085	0.707596	-6.00433	12	13	12	3UTR
hsa-miR-10a-5p	NM_001354158	ACSL3	TACCCTGTAGATCCGAATTTGTG#AAGTTTGGATGTATAGAGGG#..(((((((.((((((((((...#)))))))))).))))).)).	2879	2899	1	-20.3	1	0.0793976	0.75	0	0	-6.19951	17	20	10	3UTR
hsa-miR-10a-5p	NM_001354159	ACSL3	TACCCTGTAGATCCGAATTTGTG#AAGTTTGGATGTATAGAGGG#..(((((((.((((((((((...#)))))))))).))))).)).	2772	2792	1	-20.3	1	0.0793976	0.75	0	0	-6.19951	17	20	10	3UTR
hsa-miR-10a-5p	NM_001354169	KCNJ5	TACCCTGTAGATCCGAATTTGTG#GCAAGCGGGGTCAGCAGGAGAATTCGGGGGCAGGGTGA#((((((((...(((((((((...#.))))))))).)))))))).	3285	3323	1	-22.8	1	0.00635869	0.471	0	0	-9.06125	17	20	9	3UTR
hsa-miR-10a-5p	NM_001354435	C4orf54	TACCCTGTAGATCCGAATTTGTG#GCAGACTCGGGTCCTCTGGGA#..(((.(..(((((((.(((((.#))))).)))))))..).))).	9534	9555	1	-21.6	0	0.000324876	0.529	0	0	-10.228	16	21	7	3UTR
hsa-miR-10a-5p	NM_001354506	UBE3A	TACCCTGTAGATCCGAATTTGTG#TGGGATCTTGATAGGGA#..((((((((((((.(.......#).))))))..)))))).	8071	8088	1	-17.3	1	5.78317e-05	0.632	0	0	-5.69245	13	17	6	3UTR
hsa-miR-10a-5p	NM_001354508	UBE3A	TACCCTGTAGATCCGAATTTGTG#TGGGATCTTGATAGGGA#..((((((((((((.(.......#).))))))..)))))).	8131	8148	1	-17.3	1	5.78317e-05	0.632	0	0	-5.69245	13	17	6	3UTR
hsa-miR-10a-5p	NM_001354509	UBE3A	TACCCTGTAGATCCGAATTTGTG#TGGGATCTTGATAGGGA#..((((((((((((.(.......#).))))))..)))))).	8244	8261	1	-17.3	1	5.78317e-05	0.632	0	0	-5.69245	13	17	6	3UTR
hsa-miR-10a-5p	NM_001354523	UBE3A	TACCCTGTAGATCCGAATTTGTG#TGGGATCTTGATAGGGA#..((((((((((((.(.......#).))))))..)))))).	8048	8065	1	-17.3	1	5.78317e-05	0.632	0	0	-5.69245	13	17	6	3UTR
hsa-miR-10a-5p	NM_001354538	UBE3A	TACCCTGTAGATCCGAATTTGTG#TGGGATCTTGATAGGGA#..((((((((((((.(.......#).))))))..)))))).	7971	7988	1	-17.3	1	5.78317e-05	0.632	0	0	-5.69245	13	17	6	3UTR
hsa-miR-10a-5p	NM_001354543	UBE3A	TACCCTGTAGATCCGAATTTGTG#TGGGATCTTGATAGGGA#..((((((((((((.(.......#).))))))..)))))).	8376	8393	1	-17.3	1	5.78317e-05	0.632	0	0	-5.69245	13	17	6	3UTR
hsa-miR-10a-5p	NM_001354544	UBE3A	TACCCTGTAGATCCGAATTTGTG#TGGGATCTTGATAGGGA#..((((((((((((.(.......#).))))))..)))))).	8162	8179	1	-17.3	1	5.78317e-05	0.632	0	0	-5.69245	13	17	6	3UTR
hsa-miR-10a-5p	NM_001354546	UBE3A	TACCCTGTAGATCCGAATTTGTG#TGGGATCTTGATAGGGA#..((((((((((((.(.......#).))))))..)))))).	7709	7726	1	-17.3	1	5.78317e-05	0.632	0	0	-5.69245	13	17	6	3UTR
hsa-miR-10a-5p	NM_001355243	NCBP2AS2	TACCCTGTAGATCCGAATTTGTG#CGGGCTCTACAGTGGC#..(((((((((((((........#)))).))))))).)).	383	399	1	-17.9	1	4.38211e-06	0.397	0	0	-5.19005	13	16	7	3UTR
hsa-miR-10a-5p	NM_001355534	TEX13D	TACCCTGTAGATCCGAATTTGTG#GGATCCAGGGTAG#(((((((..(((((.........#)))))))))))).	4046	4059	1	-18.6	1	0.00112085	0.412	0	0	-8.2761	12	13	12	3UTR
hsa-miR-10a-5p	NM_001357857	ATXN1	TACCCTGTAGATCCGAATTTGTG#CGCTAGTGTCAGGAGAAAAGTCCCGTGGGAAGGGTCCTGCAGGGG#..((((((((((((.........#.))))).))))))).	3712	3757	1	-20.1	1	4.09889e-07	0.368	0	0	-5.9255	12	15	7	3UTR
hsa-miR-10a-5p	NM_001358661	C17orf113	TACCCTGTAGATCCGAATTTGTG#GGATCTGGAGGGA#..((((.(((((((.........#))))))).)))).	3621	3634	1	-20.4	0	0.00139936	0.412	0	0	-7.46919	11	13	7	3UTR
hsa-miR-10a-5p	NM_001361041	FRRS1	TACCCTGTAGATCCGAATTTGTG#TGGGACTACAGGTGTGC#((((((((((.(((.(.......#).)))))))))).))).	4161	4178	1	-17.5	1	0.000153328	0.559	0	0	-7.4978	14	17	10	3UTR
hsa-miR-10a-5p	NM_001362	DIO3	TACCCTGTAGATCCGAATTTGTG#ATGGGGAGGGGTGGGCAGGGTAG#((((((((..((((.........#.))))..)))))))).	1592	1615	1	-18	1	0.0160215	0.397	1.26452	0.466747	-7.20497	12	16	8	3UTR
hsa-miR-10a-5p	NM_001362770	CSNK2A1	TACCCTGTAGATCCGAATTTGTG#TAGAAGTGGATACACAGGGA#..((((((..(((((........#.)))))..)))))).	1622	1642	1	-16.7	1	0.0045733	0.5	0	0	-7.48895	11	15	6	3UTR
hsa-miR-10a-5p	NM_001362771	CSNK2A1	TACCCTGTAGATCCGAATTTGTG#TAGAAGTGGATACACAGGGA#..((((((..(((((........#.)))))..)))))).	1505	1525	1	-16.7	1	0.0045733	0.5	0	0	-7.48895	11	15	6	3UTR
hsa-miR-10a-5p	NM_001362929	GDAP1	TACCCTGTAGATCCGAATTTGTG#CACTGATGTATGTTTAAGGGATTTGGGGGGG#..((((.(((((((.........#.))))))).)))).	2008	2039	1	-18.2	0	0.0482613	0.529	0	0	-7.46919	11	14	7	3UTR
hsa-miR-10a-5p	NM_001362930	GDAP1	TACCCTGTAGATCCGAATTTGTG#CACTGATGTATGTTTAAGGGATTTGGGGGGG#..((((.(((((((.........#.))))))).)))).	1979	2010	1	-18.2	0	0.0482613	0.529	0	0	-7.46919	11	14	7	3UTR
hsa-miR-10a-5p	NM_001362932	GDAP1	TACCCTGTAGATCCGAATTTGTG#CACTGATGTATGTTTAAGGGATTTGGGGGGG#..((((.(((((((.........#.))))))).)))).	1960	1991	1	-18.2	0	0.0482613	0.529	0	0	-7.46919	11	14	7	3UTR
hsa-miR-10a-5p	NM_001363508	CTBP2	TACCCTGTAGATCCGAATTTGTG#GTCTACAGGGG#..((((((((((...........#)))))))))).	2165	2176	1	-17.3	1	9.14937e-05	0.529	0	0	-8.07147	10	11	10	3UTR
hsa-miR-10a-5p	NM_001363652	NPR3	TACCCTGTAGATCCGAATTTGTG#CAGAGATGGCTAAAAAAGAGGCAAATTCAGATTTGGAAACAGGGTGG#((((((((...((((((((((..#.)))))))))).)))))))).	5714	5761	1	-23.8	1	0.00141226	0.618	0	0	-9.06125	18	21	10	3UTR
hsa-miR-10a-5p	NM_001363692	SYNE3	TACCCTGTAGATCCGAATTTGTG#GCAGAATTGGCAACTACAGGGG#..((((((((.(((((.(((((.#))))).)))).).)))))))).	5263	5285	1	-22.1	1	0.000913992	0.618	0	0	-7.78178	18	22	8	3UTR
hsa-miR-10a-5p	NM_001363726	SPAG11A	TACCCTGTAGATCCGAATTTGTG#GGATCTGCAGA#....((((((((((.........#)))))))))).	377	388	1	-18.1	0	0.000489951	0.574	0	0	-10.5151	10	11	10	3UTR
hsa-miR-10a-5p	NM_001363734	ASXL1	TACCCTGTAGATCCGAATTTGTG#CACGGAGTGGGGTTGCGGGGG#..(((((((.((((.(.((((((#)))))).).))))))))))).	4947	4968	1	-21.4	1	0.000443298	0.324	0	0	-6.93496	18	21	11	3UTR
hsa-miR-10a-5p	NM_001363770	LOC102723996	TACCCTGTAGATCCGAATTTGTG#CAGGACGGACCTGCGGGGG#..((((((((.((((........#.)))).)))))))).	2727	2746	1	-21.2	1	1.41e-05	0.382	0	0	-8.01482	12	15	8	3UTR
hsa-miR-10a-5p	NM_001363802	SRSF7	TACCCTGTAGATCCGAATTTGTG#CACTATTCTATGCATAAAACTTGGCCAGGATCTTAAGGGA#..((((..((((((.........#.))))))..)))).	1314	1354	1	-17.5	0	0.00805473	0.618	0	0	-9.78282	10	14	6	3UTR
hsa-miR-10a-5p	NM_001363816	LMF2	TACCCTGTAGATCCGAATTTGTG#GCCCCTGGGGTTTGCAGGGTGC#((((((((((((((.(.......#.).)))))))))))))).	2346	2368	1	-23.4	1	0.00036629	0.294	0	0	-4.67302	15	18	14	3UTR
hsa-miR-10a-5p	NM_001363848	TK1	TACCCTGTAGATCCGAATTTGTG#TTGGATCCCAGGGG#..(((((..(((((((.......#))))))).))))).	1592	1606	1	-18	0	3.12205e-05	0.412	0	0	-8.32703	12	14	7	3UTR
hsa-miR-10a-5p	NM_001363851	GOSR2	TACCCTGTAGATCCGAATTTGTG#GCAAATTTGGATTTACAC#.....(((((((((((((((((.#))))))))))))))))).	3612	3630	1	-21.7	0	0.0120877	0.647	0	0	-13.6656	17	18	17	3UTR
hsa-miR-10a-5p	NM_001363886	FTCDNL1	TACCCTGTAGATCCGAATTTGTG#AAGTCCCAGGGCTACAGGGA#..((((((((.(((.........#.))))))))))).	1885	1905	1	-18.3	1	1.5907e-05	0.441	0	0	-8.75027	11	13	11	3UTR
hsa-miR-10a-5p	NM_001363963	DERL1	TACCCTGTAGATCCGAATTTGTG#TAGAATCATTTGGGTTTGAGGGTGT#((((((.(((((((((((.....#.))))))))))))))))).	1687	1712	1	-19.3	0	0.0932462	0.618	0	0	-5.48126	17	19	17	3UTR
hsa-miR-10a-5p	NM_001364716	MPRIP	TACCCTGTAGATCCGAATTTGTG#TCGGGTCTAAGAAGTAGAGCCCCGGGGTAG#((((((((((((((((.......#))))))))).............))))))).	15105	15135	1	-21.2	1	0.000897488	0.353	0	0	-3.93757	16	30	9	3UTR
hsa-miR-10a-5p	NM_001364879	IL1RAP	TACCCTGTAGATCCGAATTTGTG#TAGAAATAACAGGATTGTAGGGTAA#(((((((..(((((.........#.))))).))))))).	5156	5181	1	-16.3	1	0.0254075	0.721	0	0	-8.2761	12	15	7	3UTR
hsa-miR-10a-5p	NM_001365	DLG4	TACCCTGTAGATCCGAATTTGTG#TGGGGTCTGGGGGGG#..((((.(((((((.(.......#).))))))).)))).	3715	3730	1	-20.3	0	7.64902e-09	0.324	0.0731328	-0.0981018	-7.23614	12	15	7	3UTR
hsa-miR-10a-5p	NM_001365045	ADAR	TACCCTGTAGATCCGAATTTGTG#TTCAGGCTACAGGGTT#.(((((((((.((.(((......#))).))))))))))).	5757	5773	1	-17.6	1	3.88677e-05	0.412	0	0	-7.47494	14	16	11	3UTR
hsa-miR-10a-5p	NM_001365046	ADAR	TACCCTGTAGATCCGAATTTGTG#TTCAGGCTACAGGGTT#.(((((((((.((.(((......#))).))))))))))).	5621	5637	1	-17.6	1	3.88677e-05	0.412	0	0	-7.47494	14	16	11	3UTR
hsa-miR-10a-5p	NM_001365048	ADAR	TACCCTGTAGATCCGAATTTGTG#TTCAGGCTACAGGGTT#.(((((((((.((.(((......#))).))))))))))).	5760	5776	1	-17.6	1	3.88677e-05	0.412	0	0	-7.47494	14	16	11	3UTR
hsa-miR-10a-5p	NM_001365324	TENT4B	TACCCTGTAGATCCGAATTTGTG#TGGGCTATAGGGTGA#((((((((((.((((........#)))))))))))))).	5581	5596	1	-19.1	1	0.00695322	0.574	0	0	-6.9954	14	15	14	3UTR
hsa-miR-10a-5p	NM_001365672	COBLL1	TACCCTGTAGATCCGAATTTGTG#GGATTTAGGGGGC#..((((.(((((((.........#))))))).)))).	6017	6030	1	-18.1	0	0.00840065	0.721	0	0	-7.46919	11	13	7	3UTR
hsa-miR-10a-5p	NM_001365838	KCNN3	TACCCTGTAGATCCGAATTTGTG#TTGACTCTGCAGGGTT#.((((((((((..(((.......#)))..)))))))))).	5916	5932	1	-18.3	1	0.000114511	0.559	0	0	-8.42926	13	16	10	3UTR
hsa-miR-10a-5p	NM_001365838	KCNN3	TACCCTGTAGATCCGAATTTGTG#CACTGAGAAAGGAGTTTACAGGGA#..((((((((((((...((.(((#))).))....))).))))))))).	6092	6116	1	-19.3	1	0.00243709	0.559	0	0	-5.9255	17	24	9	3UTR
hsa-miR-10a-5p	NM_001365987	DPP9	TACCCTGTAGATCCGAATTTGTG#GATCTGGCAGGGC#..(((((((((((..........#)))))).))))).	1930	1943	1	-16.3	1	5.39904e-05	0.456	0	0	-6.78234	11	13	6	3UTR
hsa-miR-10a-5p	NM_001366019	CDC42BPA	TACCCTGTAGATCCGAATTTGTG#GCTGGCCTGCGGCATGTGCAGGGA#..(((((((.(((((........#.))).)).))))))).	8265	8289	1	-18.7	1	3.74708e-06	0.368	0	0	-6.43256	12	16	7	3UTR
hsa-miR-10a-5p	NM_001366223	SYT6	TACCCTGTAGATCCGAATTTGTG#CACAAGACCTCTGAGGCGCTTGTGAGCCTTCAGCTGATGTGCAGGGTT#.((((((((.(((..........#.))).)))))))).	2200	2248	1	-17.4	1	5.52338e-05	0.382	0	0	-6.86117	11	14	8	3UTR
hsa-miR-10a-5p	NM_001366224	SYT6	TACCCTGTAGATCCGAATTTGTG#CACAAGACCTCTGAGGCGCTTGTGAGCCTTCAGCTGATGTGCAGGGTT#.((((((((.(((..........#.))).)))))))).	2234	2282	1	-17.4	1	5.52338e-05	0.382	0	0	-6.86117	11	14	8	3UTR
hsa-miR-10a-5p	NM_001366236	PRPSAP1	TACCCTGTAGATCCGAATTTGTG#CGGATTGATGGGGA#..((((((.((((((........#)))))).)))))).	1196	1210	1	-16.5	1	8.27972e-06	0.544	0	0	-6.24644	12	14	6	3UTR
hsa-miR-10a-5p	NM_001366276	KY	TACCCTGTAGATCCGAATTTGTG#TTGGGCTACAGAGGTGA#((((((((((.(((((.......#))))))))))).)))).	3588	3605	1	-18.5	1	4.77613e-05	0.382	0	0	-6.76235	15	17	11	3UTR
hsa-miR-10a-5p	NM_001366301	PROCA1	TACCCTGTAGATCCGAATTTGTG#TCAGGGCTGCAGGGG#..((((((((.(((((.......#)).))))))))))).	1431	1446	1	-18.7	1	0.000633788	0.441	0	0	-7.78178	13	15	11	3UTR
hsa-miR-10a-5p	NM_001366303	PROCA1	TACCCTGTAGATCCGAATTTGTG#TCAGGGCTGCAGGGG#..((((((((.(((((.......#)).))))))))))).	1488	1503	1	-18.7	1	0.000633788	0.441	0	0	-7.78178	13	15	11	3UTR
hsa-miR-10a-5p	NM_001366432	PPP4R3A	TACCCTGTAGATCCGAATTTGTG#ACAGGTTTGGAAAACCTCTGTGGGGG#..((((((((((((((((((((.#))))))))))).....))))))))).	3640	3666	1	-21.4	1	0.000265088	0.559	0	0	-4.957	20	26	11	3UTR
hsa-miR-10a-5p	NM_001366446	RABGAP1L	TACCCTGTAGATCCGAATTTGTG#TACAGATTTGGGCAGAGGA#..((((((....(((((((((((#))))))))))))))).)).	6853	6872	1	-17.1	1	0.0929411	0.603	0	0	-13.4275	17	19	15	3UTR
hsa-miR-10a-5p	NM_001366450	RABGAP1L	TACCCTGTAGATCCGAATTTGTG#TACAGATTTGGGCAGAGGA#..((((((....(((((((((((#))))))))))))))).)).	4984	5003	1	-17.1	1	0.0929411	0.603	0	0	-13.4275	17	19	15	3UTR
hsa-miR-10a-5p	NM_001366452	RABGAP1L	TACCCTGTAGATCCGAATTTGTG#TACAGATTTGGGCAGAGGA#..((((((....(((((((((((#))))))))))))))).)).	4785	4804	1	-17.1	1	0.0929411	0.603	0	0	-13.4275	17	19	15	3UTR
hsa-miR-10a-5p	NM_001366466	MECOM	TACCCTGTAGATCCGAATTTGTG#CTGCAGGGTC#.(((((((((.............#))))))))).	4132	4142	1	-15.6	1	0.000201426	0.574	0	0	-13.0794	9	10	9	3UTR
hsa-miR-10a-5p	NM_001366468	MECOM	TACCCTGTAGATCCGAATTTGTG#CTGCAGGGTC#.(((((((((.............#))))))))).	3510	3520	1	-15.6	1	0.000201426	0.574	0	0	-13.0794	9	10	9	3UTR
hsa-miR-10a-5p	NM_001366471	MECOM	TACCCTGTAGATCCGAATTTGTG#CTGCAGGGTC#.(((((((((.............#))))))))).	3480	3490	1	-15.6	1	0.000201426	0.574	0	0	-13.0794	9	10	9	3UTR
hsa-miR-10a-5p	NM_001366886	GLT1D1	TACCCTGTAGATCCGAATTTGTG#ATGGAGCTTGGGTCTGCAGGGC#..((((((((((((((.......#.)))))))))))))).	1963	1985	1	-25.2	1	2.49476e-05	0.368	0	0	-4.957	14	16	14	3UTR
hsa-miR-10a-5p	NM_001366889	GLT1D1	TACCCTGTAGATCCGAATTTGTG#ATGGAGCTTGGGTCTGCAGGGC#..((((((((((((((.......#.)))))))))))))).	2011	2033	1	-25.2	1	2.49476e-05	0.368	0	0	-4.957	14	16	14	3UTR
hsa-miR-10a-5p	NM_001367348	SMIM34A	TACCCTGTAGATCCGAATTTGTG#GCAGCTTTGGGTTTACTTGGAGCCCTTGAGGGGGACTGGGGGTGC#(((((((((((((((((.((((.#)))).)))))))))))......................)))))).	585	630	1	-20.2	1	0.000153109	0.412	0	0	-3.93757	21	45	11	3UTR
hsa-miR-10a-5p	NM_001367501	CYP27C1	TACCCTGTAGATCCGAATTTGTG#CAGGAGGTTGGGTCTGCAGTGA#...(((((((((((((.(((.((#)).))).)))))))))))).).	2227	2249	1	-20.8	0	6.7963e-06	0.471	0	0	-6.51454	18	22	12	3UTR
hsa-miR-10a-5p	NM_001367501	CYP27C1	TACCCTGTAGATCCGAATTTGTG#GGATCAGCACAGGGTGA#((((((((.(((((.........#)))))...)))))))).	3354	3371	1	-20.3	1	0.00191782	0.382	0	0	-5.96246	13	17	8	3UTR
hsa-miR-10a-5p	NM_001367502	CYP27C1	TACCCTGTAGATCCGAATTTGTG#CAGGAGGTTGGGTCTGCAGTGA#...(((((((((((((.(((.((#)).))).)))))))))))).).	2418	2440	1	-20.8	0	6.7963e-06	0.471	0	0	-6.51454	18	22	12	3UTR
hsa-miR-10a-5p	NM_001367502	CYP27C1	TACCCTGTAGATCCGAATTTGTG#GGATCAGCACAGGGTGA#((((((((.(((((.........#)))))...)))))))).	3545	3562	1	-20.3	1	0.00191782	0.382	0	0	-5.96246	13	17	8	3UTR
hsa-miR-10a-5p	NM_001367721	CASK	TACCCTGTAGATCCGAATTTGTG#CACTTTGTGCCTTGGCAGGATGTGCAGGGTGT#(((((((((.((((.........#.)))).))))))))).	5047	5079	1	-22.4	1	0.000170861	0.471	0	0	-6.14858	13	16	9	3UTR
hsa-miR-10a-5p	NM_001367808	FBXL22	TACCCTGTAGATCCGAATTTGTG#CGGAGCTGCGGGGG#..((((((((.((((........#)))).)))))))).	890	904	1	-21.2	1	0.000584796	0.309	0	0	-8.01482	12	14	8	3UTR
hsa-miR-10a-5p	NM_001367906	TUT1	TACCCTGTAGATCCGAATTTGTG#GGATGTGCAGGGG#..(((((((.((((.........#)))).))))))).	2013	2026	1	-21	1	0.00278433	0.397	0	0	-7.16801	11	13	7	3UTR
hsa-miR-10a-5p	NM_001367909	ZNF678	TACCCTGTAGATCCGAATTTGTG#ACTTTAGAGGATTTTACGGGGG#..((((((((((((.........#.)))))).)))))).	2140	2162	1	-17.4	1	0.00112325	0.647	0	0	-5.9255	12	15	6	3UTR
hsa-miR-10a-5p	NM_001367916	MAGT1	TACCCTGTAGATCCGAATTTGTG#TGGGATTTACAGGTGTGC#((((((((((((((.(.......#).))))))))))).))).	1800	1818	1	-20	1	0.000205321	0.515	0	0	-4.67302	15	18	11	3UTR
hsa-miR-10a-5p	NM_001367977	SCUBE2	TACCCTGTAGATCCGAATTTGTG#TACAAATGTTCTGCTATAGGGTT#.(((((((((......(((((((#)))))))......))))))))).	3179	3202	1	-18.7	1	9.98806e-05	0.5	0	0	-13.0794	16	23	9	3UTR
hsa-miR-10a-5p	NM_001368719	GREM1	TACCCTGTAGATCCGAATTTGTG#GGATCTGAGGGGA#..((((.(((((((.........#))))))).)))).	2136	2149	1	-17.8	0	8.26363e-05	0.5	0	0	-7.46919	11	13	7	3UTR
hsa-miR-10a-5p	NM_001368769	B9D1	TACCCTGTAGATCCGAATTTGTG#GCAGAGGGCTGCAGGGC#..((((((((.(((...(((((.#)))))))))))))))).	745	762	1	-19.9	1	5.62863e-08	0.338	0	0	-8.75027	16	17	16	3UTR
hsa-miR-10a-5p	NM_001369201	SMIM38	TACCCTGTAGATCCGAATTTGTG#CAGGTGAGGACACAGGGA#..((((((.(.(((..(((((..#)))))..)))))))))).	4877	4895	1	-17.6	1	0.0120737	0.471	0	0	-9.80666	15	18	10	3UTR
hsa-miR-10a-5p	NM_001369365	MYO7A	TACCCTGTAGATCCGAATTTGTG#TGGATCTGCAGGTGG#..(((((((((((((........#)))))))))))).).	7328	7343	1	-21	1	0.000579128	0.529	0	0	-5.19005	13	15	12	3UTR
hsa-miR-10a-5p	NM_001369369	FOXN1	TACCCTGTAGATCCGAATTTGTG#TACCCTTGGCCCTGCGGGGTGT#((((((((((..((((.......#.))))..)))))))))).	3315	3337	1	-20.4	1	1.89511e-07	0.309	0	0	-10.1092	14	18	10	3UTR
hsa-miR-10a-5p	NM_001369483	COPS7B	TACCCTGTAGATCCGAATTTGTG#GCTGTGGGTCTGCTGGGTGG#(((((.(((((((((........#.))))))))).))))).	1693	1713	1	-21.5	0	0.000163503	0.397	0	0	-6.07158	14	17	9	3UTR
hsa-miR-10a-5p	NM_001369542	NTRK2	TACCCTGTAGATCCGAATTTGTG#GGGTCTCTCAGGGTT#.((((((.((((((.........#))))))..)))))).	6384	6399	1	-19.1	1	0.00315485	0.426	0	0	-7.07546	12	15	6	3UTR
hsa-miR-10a-5p	NM_001369544	NTRK2	TACCCTGTAGATCCGAATTTGTG#GGGTCTCTCAGGGTT#.((((((.((((((.........#))))))..)))))).	6593	6608	1	-19.1	1	0.00315485	0.426	0	0	-7.07546	12	15	6	3UTR
hsa-miR-10a-5p	NM_001369566	DLG4	TACCCTGTAGATCCGAATTTGTG#TGGGGTCTGGGGGGG#..((((.(((((((.(.......#).))))))).)))).	2621	2636	1	-20.3	0	7.64902e-09	0.324	0	0	-7.23614	12	15	7	3UTR
hsa-miR-10a-5p	NM_001369741	ZBTB46	TACCCTGTAGATCCGAATTTGTG#GGGTTCCCCGCCGGAGCTACAGGGG#..((((((((.((((........#.)))).)))))))).	4111	4136	1	-22.3	1	1.28639e-06	0.441	0	0	-8.01482	12	15	8	3UTR
hsa-miR-10a-5p	NM_001370182	LOC102724488	TACCCTGTAGATCCGAATTTGTG#GTTTAGTGATGACCCAGCTCTACCTGCTGAATGGACCTGCAGGGTAA#((((((((((.((((........#.)))).)))))))))).	2335	2382	1	-21.8	1	0.000106428	0.456	0	0	-6.9954	14	17	10	3UTR
hsa-miR-10a-5p	NM_001370184	LOC102724488	TACCCTGTAGATCCGAATTTGTG#GTTTAGTGATGACCCAGCTCTACCTGCTGAATGGACCTGCAGGGTAA#((((((((((.((((........#.)))).)))))))))).	2540	2587	1	-21.8	1	0.000106428	0.456	0	0	-6.9954	14	17	10	3UTR
hsa-miR-10a-5p	NM_001370208	FBXL20	TACCCTGTAGATCCGAATTTGTG#TGGGACTACAGGTGTGT#((((((((((.(((.(.......#).)))))))))).))).	3898	3915	1	-17.6	1	4.67244e-06	0.456	0	0	-7.4978	14	17	10	3UTR
hsa-miR-10a-5p	NM_001370298	FGD4	TACCCTGTAGATCCGAATTTGTG#TATAAAGAAAACGATAAAGTTTGTGGTACTGCAGGGTT#.(((((((((((((((((((...#.))))))).))).))))))))).	6122	6160	1	-22.6	1	0.0028656	0.691	0	0	-3.79332	19	23	9	3UTR
hsa-miR-10a-5p	NM_001370298	FGD4	TACCCTGTAGATCCGAATTTGTG#TTTGGAAACAGGGTGG#((((((((...((((((......#)))))).)))))))).	6248	6264	1	-18.1	1	7.28903e-06	0.676	0	0	-9.06125	14	16	8	3UTR
hsa-miR-10a-5p	NM_001370351	POLR3G	TACCCTGTAGATCCGAATTTGTG#TACAATGTTAAAGTATACTAGTTGCAAGAACAAGCAGGATTTGCAGGT#...(((((((((((...(((((.#.)))))..))))))))))).	2860	2908	1	-20.8	0	0.000272619	0.618	0	0	-7.48304	16	20	11	3UTR
hsa-miR-10a-5p	NM_001370354	POLR3G	TACCCTGTAGATCCGAATTTGTG#TACAATGTTAAAGTATACTAGTTGCAAGAACAAGCAGGATTTGCAGGT#...(((((((((((...(((((.#.)))))..))))))))))).	3103	3151	1	-20.8	0	0.000272619	0.618	0	0	-7.48304	16	20	11	3UTR
hsa-miR-10a-5p	NM_001370370	PLCXD1	TACCCTGTAGATCCGAATTTGTG#CAAAGTGCTGGGATCACAGGCGTGA#((((((((.(((((.(.......#.).)))))))))).))).	3784	3809	1	-18	1	9.89836e-07	0.382	0	0	-5.72941	14	18	10	3UTR
hsa-miR-10a-5p	NM_001370407	BUD31	TACCCTGTAGATCCGAATTTGTG#GCACGGTCTCTATGGGGA#..(((((((((.(((........#.)))..))))))))).	737	755	1	-17.2	1	6.58958e-05	0.412	0	0	-8.53685	12	16	9	3UTR
hsa-miR-10a-5p	NM_001370449	ZNF577	TACCCTGTAGATCCGAATTTGTG#CGGAGAGGGGGATGTGGCAGGACTATAGGGTAA#((((((((((.(((.........#.))))))))))))).	5844	5877	1	-19.7	1	0.0174474	0.426	0	0	-7.73085	13	15	13	3UTR
hsa-miR-10a-5p	NM_001370450	ZNF577	TACCCTGTAGATCCGAATTTGTG#CGGAGAGGGGGATGTGGCAGGACTATAGGGTAA#((((((((((.(((.........#.))))))))))))).	5667	5700	1	-19.7	1	0.0174474	0.426	0	0	-7.73085	13	15	13	3UTR
hsa-miR-10a-5p	NM_001370465	DUSP28	TACCCTGTAGATCCGAATTTGTG#TGGGACTACAGGTGTGT#((((((((((.(((.(.......#).)))))))))).))).	1608	1625	1	-17.6	1	9.47503e-06	0.485	0	0	-7.4978	14	17	10	3UTR
hsa-miR-10a-5p	NM_001370489	COQ7	TACCCTGTAGATCCGAATTTGTG#TGGGACTACAGGTGTGC#((((((((((.(((.(.......#).)))))))))).))).	1242	1259	1	-17.5	1	5.47729e-07	0.5	0	0	-7.4978	14	17	10	3UTR
hsa-miR-10a-5p	NM_001370495	COQ7	TACCCTGTAGATCCGAATTTGTG#TGGGACTACAGGTGTGC#((((((((((.(((.(.......#).)))))))))).))).	1043	1060	1	-17.5	1	5.47729e-07	0.5	0	0	-7.4978	14	17	10	3UTR
hsa-miR-10a-5p	NM_001370548	FOXP1	TACCCTGTAGATCCGAATTTGTG#GCAAATTTGGTACTGCAGT#....((((((..((((((((((.#))))))))))..)))))).	3381	3400	1	-20.2	0	0.000637708	0.706	0	0	-15.7181	16	19	10	3UTR
hsa-miR-10a-5p	NM_001370658	BTD	TACCCTGTAGATCCGAATTTGTG#ACAGGGGCAGAGATCACAGGGA#..((((((.(((((...(((((.#)))))....).)))))))))).	5118	5140	1	-17.9	1	0.00509219	0.5	0	0	-6.98189	16	22	10	3UTR
hsa-miR-10a-5p	NM_001370785	LRRC7	TACCCTGTAGATCCGAATTTGTG#TACAAATTCGGGTGGGAGGGGG#..((((....(((((((((((((#)))))))))))))....)))).	27182	27204	1	-24.1	0	0.00697897	0.515	0	0	-11.1132	17	22	13	3UTR
hsa-miR-10a-5p	NM_001371193	CCL24	TACCCTGTAGATCCGAATTTGTG#TGGGACTACAGGTGTGT#((((((((((.(((.(.......#).)))))))))).))).	901	918	1	-17.6	1	8.4824e-07	0.485	0	0	-7.4978	14	17	10	3UTR
hsa-miR-10a-5p	NM_001371244	PDIA4	TACCCTGTAGATCCGAATTTGTG#GATACTGCGGGGTGG#(((((((((((((..........#))).)))))))))).	2700	2715	1	-18	1	0.00010934	0.441	0	0	-5.76291	13	15	10	3UTR
hsa-miR-10a-5p	NM_001371427	CREB1	TACCCTGTAGATCCGAATTTGTG#CACCAATCTGCTTCCTGTTTCTTTGGATTTACATCCGGGTAT#(((((((((((((((((......#.))))))))))))...))))).	8760	8802	1	-20.6	1	0.00907468	0.618	0	0	-3.93757	17	22	12	3UTR
hsa-miR-10a-5p	NM_001371428	CREB1	TACCCTGTAGATCCGAATTTGTG#CACCAATCTGCTTCCTGTTTCTTTGGATTTACATCCGGGTAT#(((((((((((((((((......#.))))))))))))...))))).	8715	8757	1	-20.6	1	0.00907468	0.618	0	0	-3.93757	17	22	12	3UTR
hsa-miR-10a-5p	NM_001371457	MGAT5	TACCCTGTAGATCCGAATTTGTG#TTTGGGTCTACCTTGGGA#..(((.(((((((((((......#)))))))))))...))).	6127	6145	1	-19.2	0	9.70732e-05	0.441	0	0	-6.85796	14	18	11	3UTR
hsa-miR-10a-5p	NM_001371575	AAK1	TACCCTGTAGATCCGAATTTGTG#CGGAATGCAGGGTC#.((((((((..((((........#)))).)))))))).	19887	19901	1	-19	1	4.39327e-05	0.544	0	0	-8.09365	12	14	8	3UTR
hsa-miR-10a-5p	NM_001371575	AAK1	TACCCTGTAGATCCGAATTTGTG#TGGATTGAACAGGGTC#.(((((((.((((((........#))))))..))))))).	5791	5807	1	-18.3	1	0.000244111	0.397	0	0	-5.08276	13	16	7	3UTR
hsa-miR-10a-5p	NM_001371577	AAK1	TACCCTGTAGATCCGAATTTGTG#TACTTTTCCCGGAATGCAGGGTC#.((((((((..((((........#.)))).)))))))).	4933	4956	1	-19.4	1	4.39327e-05	0.544	0	0	-8.09365	12	15	8	3UTR
hsa-miR-10a-5p	NM_001371626	MYCT1	TACCCTGTAGATCCGAATTTGTG#TGGGACTACAGGGG#..((((((((.(((.(.......#).))))))))))).	773	787	1	-19.7	1	9.08141e-07	0.485	0	0	-8.51722	12	14	11	3UTR
hsa-miR-10a-5p	NM_001371783	LONRF2	TACCCTGTAGATCCGAATTTGTG#GGGTCTGCGGGA#...(((((((((((.........#))))))))))).	9469	9481	1	-20.1	0	3.79767e-05	0.456	0	0	-7.48304	11	12	11	3UTR
hsa-miR-10a-5p	NM_001371783	LONRF2	TACCCTGTAGATCCGAATTTGTG#TAGATTTGGATTTGGGGTAT#((((((..(((((((((((((..#))))))))))))))))))).	9141	9161	1	-20.8	0	0.00162214	0.574	0	0	-7.7949	19	20	19	3UTR
hsa-miR-10a-5p	NM_001371783	LONRF2	TACCCTGTAGATCCGAATTTGTG#CGGGTCGTTAGGGTGG#(((((((..((((((........#))))))..))))))).	7260	7276	1	-19.9	1	0.000169516	0.426	0	0	-7.54065	13	16	7	3UTR
hsa-miR-10a-5p	NM_001371910	MAP3K2	TACCCTGTAGATCCGAATTTGTG#GCTCGTTTTTGGTCTGTCAGGGTAA#(((((((((((.(((((......#.))))))))).))))))).	4838	4863	1	-20.3	1	5.53694e-05	0.544	0	0	-7.28438	16	19	9	3UTR
hsa-miR-10a-5p	NM_001371911	MAP3K2	TACCCTGTAGATCCGAATTTGTG#GCTCGTTTTTGGTCTGTCAGGGTAA#(((((((((((.(((((......#.))))))))).))))))).	4532	4557	1	-20.3	1	5.53694e-05	0.544	0	0	-7.28438	16	19	9	3UTR
hsa-miR-10a-5p	NM_001372050	THY1	TACCCTGTAGATCCGAATTTGTG#CGCAGGCCTGCCTTCTCAGGGACTTCTGCGGGGC#..((((((((((((.........#.)))..))))))))).	1533	1567	1	-18.6	1	1.70192e-06	0.324	0	0	-5.9255	12	16	9	3UTR
hsa-miR-10a-5p	NM_001372062	PLD5	TACCCTGTAGATCCGAATTTGTG#TGGATCTATAGTTTTCCTGGTGT#(((((((((((((((........#))))))))))).......)))).	8390	8413	1	-16.7	1	0.0092345	0.559	0	0	-4.17062	15	23	11	3UTR
hsa-miR-10a-5p	NM_001372106	DNAH10	TACCCTGTAGATCCGAATTTGTG#ATGAATTCGGAGCCTGGGGTT#.((((((....(((((((((((.#)))))))))))...)))))).	13830	13851	1	-19.4	1	0.00035037	0.515	0	0	-11.2306	17	21	11	3UTR
hsa-miR-10a-5p	NM_001372163	PRRG3	TACCCTGTAGATCCGAATTTGTG#TCGTATGTACAGGGTGA#(((((((((.((.(((.......#))).)).))))))))).	4884	4901	1	-19.4	1	0.00111774	0.515	0	0	-6.46921	14	17	9	3UTR
hsa-miR-10a-5p	NM_001372165	PRRG3	TACCCTGTAGATCCGAATTTGTG#TCGTATGTACAGGGTGA#(((((((((.((.(((.......#))).)).))))))))).	4923	4940	1	-19.4	1	0.00111774	0.515	0	0	-6.46921	14	17	9	3UTR
hsa-miR-10a-5p	NM_001374623	PNPLA1	TACCCTGTAGATCCGAATTTGTG#GCTGGGGATTTAGAGGGTT#.(((((.(((((((.........#.))))))).))))).	3731	3750	1	-19.1	0	0.0071924	0.412	0	0	-6.30551	12	15	7	3UTR
hsa-miR-10a-5p	NM_001375343	GABRG2	TACCCTGTAGATCCGAATTTGTG#GGGTTTGGAAATGGAGGGA#..((((.((..(((((((((...#)))))))))..)).)))).	2744	2763	1	-17.8	0	0.0236873	0.603	0	0	-10.568	15	19	9	3UTR
hsa-miR-10a-5p	NM_001375344	GABRG2	TACCCTGTAGATCCGAATTTGTG#GGGTTTGGAAATGGAGGGA#..((((.((..(((((((((...#)))))))))..)).)))).	2687	2706	1	-17.8	0	0.0236873	0.603	0	0	-10.568	15	19	9	3UTR
hsa-miR-10a-5p	NM_001375345	GABRG2	TACCCTGTAGATCCGAATTTGTG#GGGTTTGGAAATGGAGGGA#..((((.((..(((((((((...#)))))))))..)).)))).	2203	2222	1	-17.8	0	0.0236873	0.603	0	0	-10.568	15	19	9	3UTR
hsa-miR-10a-5p	NM_001375346	GABRG2	TACCCTGTAGATCCGAATTTGTG#GGGTTTGGAAATGGAGGGA#..((((.((..(((((((((...#)))))))))..)).)))).	2227	2246	1	-17.8	0	0.0236873	0.603	0	0	-10.568	15	19	9	3UTR
hsa-miR-10a-5p	NM_001375347	GABRG2	TACCCTGTAGATCCGAATTTGTG#GGGTTTGGAAATGGAGGGA#..((((.((..(((((((((...#)))))))))..)).)))).	2183	2202	1	-17.8	0	0.0236873	0.603	0	0	-10.568	15	19	9	3UTR
hsa-miR-10a-5p	NM_001375349	GABRG2	TACCCTGTAGATCCGAATTTGTG#GGGTTTGGAAATGGAGGGA#..((((.((..(((((((((...#)))))))))..)).)))).	2745	2764	1	-17.8	0	0.0236873	0.603	0	0	-10.568	15	19	9	3UTR
hsa-miR-10a-5p	NM_001375393	ADPRHL1	TACCCTGTAGATCCGAATTTGTG#TTCGATCTGCAGGA#...(((((((((.((((......#))))))))))))).	5319	5333	1	-18.4	0	0.00217404	0.368	0	0	-7.80367	13	14	13	3UTR
hsa-miR-10a-5p	NM_001375808	LPIN2	TACCCTGTAGATCCGAATTTGTG#CACAGGACGTGGTGGTTCCTGAGCAGAGAGGGATCTGCAGATACAGGCTTGGCGCTCGGGGTGG#((((((((((((((...(((((.#.)))))...)))))))))...................))))).	4107	4171	1	-22.6	1	0.000185281	0.368	0	0	-4.90607	19	43	9	3UTR
hsa-miR-10a-5p	NM_001375883	GPR161	TACCCTGTAGATCCGAATTTGTG#CACAGAGGTGGAACAGGGC#..((((((...((((..((((((#))))))..)))))))))).	3845	3864	1	-19.8	1	0.000211941	0.515	0	0	-10.3137	16	19	10	3UTR
hsa-miR-10a-5p	NM_001376223	ZNF587B	TACCCTGTAGATCCGAATTTGTG#TACAGATTGTGGGTTCATAGGTCAGCTGGGTACAGGGC#..(((((((((((((((((((((#)))))))).))))))...............))))))).	4195	4233	1	-20	1	0.000473315	0.544	0	0	-4.957	21	38	8	3UTR
hsa-miR-10a-5p	NM_001377440	LRP2BP	TACCCTGTAGATCCGAATTTGTG#CAATATTCTTGGGGATTAGACAGGGG#..((((((.(((((.........#.)))))..)))))).	4943	4969	1	-17.6	1	0.0056213	0.676	0	0	-6.98189	11	15	6	3UTR
hsa-miR-10a-5p	NM_001377960	RBM12B	TACCCTGTAGATCCGAATTTGTG#TGGGACTACAGGTGTGT#((((((((((.(((.(.......#).)))))))))).))).	5638	5655	1	-17.6	1	7.93032e-06	0.5	0	0	-7.4978	14	17	10	3UTR
hsa-miR-10a-5p	NM_001377963	RBM12B	TACCCTGTAGATCCGAATTTGTG#TGGGACTACAGGTGTGT#((((((((((.(((.(.......#).)))))))))).))).	5583	5600	1	-17.6	1	7.93032e-06	0.5	0	0	-7.4978	14	17	10	3UTR
hsa-miR-10a-5p	NM_001378024	ARHGAP32	TACCCTGTAGATCCGAATTTGTG#GCAAACTTATTTGAAGCTGAGTTGTGGGTTTGGGTTTTGTTTGTTTCTTTGGTTGCAGGGTGG#((((((((((((((((((((...#.))))))))))).................))))))))).	10089	10152	1	-21	1	0.00264838	0.412	0	0	-3.93757	20	39	11	3UTR
hsa-miR-10a-5p	NM_001378157	XRRA1	TACCCTGTAGATCCGAATTTGTG#TGGGTGCACAGGGC#..((((((..(((((........#)))))..)))))).	2855	2869	1	-16.7	1	0.000369583	0.441	0	0	-7.48895	11	14	6	3UTR
hsa-miR-10a-5p	NM_001378538	ATP6V0A1	TACCCTGTAGATCCGAATTTGTG#TTGGATTAGCAGGGG#..((((((.(((((((.......#))))))).)))))).	2992	3007	1	-20	1	3.342e-06	0.5	0	0	-6.01339	13	15	7	3UTR
hsa-miR-10a-5p	NM_001378540	ATP6V0A1	TACCCTGTAGATCCGAATTTGTG#TTGGATTAGCAGGGG#..((((((.(((((((.......#))))))).)))))).	2974	2989	1	-20	1	3.342e-06	0.5	0	0	-6.01339	13	15	7	3UTR
hsa-miR-10a-5p	NM_001378620	SLC24A4	TACCCTGTAGATCCGAATTTGTG#TTGGATTTACAGGT#...(((((((((((((.......#))))))))))))).	7780	7794	1	-19.6	0	0.0018365	0.559	0	0	-6.51454	13	14	13	3UTR
hsa-miR-10a-5p	NM_001378743	CYLD	TACCCTGTAGATCCGAATTTGTG#TCGGTATCTGCAGGT#...(((((((((((((.......#)))).))))))))).	4857	4872	1	-20.5	0	0.000559109	0.544	0	0	-6.51454	13	15	9	3UTR
hsa-miR-10a-5p	NM_001378744	CYLD	TACCCTGTAGATCCGAATTTGTG#TCGGTATCTGCAGGT#...(((((((((((((.......#)))).))))))))).	4875	4890	1	-20.5	0	0.000559109	0.544	0	0	-6.51454	13	15	9	3UTR
hsa-miR-10a-5p	NM_001378753	CYLD	TACCCTGTAGATCCGAATTTGTG#TCGGTATCTGCAGGT#...(((((((((((((.......#)))).))))))))).	4845	4860	1	-20.5	0	0.000559109	0.544	0	0	-6.51454	13	15	9	3UTR
hsa-miR-10a-5p	NM_001378969	KCND3	TACCCTGTAGATCCGAATTTGTG#ACAGATTCAACAAAGGATCTGTTTGATAGGGC#..((((((((((((((((((((.#))))))))......)))))).....)))))).	4956	4988	1	-20.8	1	0.00172482	0.588	0	0	-4.957	20	32	8	3UTR
hsa-miR-10a-5p	NM_001378970	KCND3	TACCCTGTAGATCCGAATTTGTG#ACAGATTCAACAAAGGATCTGTTTGATAGGGC#..((((((((((((((((((((.#))))))))......)))))).....)))))).	4899	4931	1	-20.8	1	0.00172482	0.588	0	0	-4.957	20	32	8	3UTR
hsa-miR-10a-5p	NM_001378973	CHRM2	TACCCTGTAGATCCGAATTTGTG#GGATTCAGGATTCAGGGTC#.((((((..(((((((((((...#)))))).))))))))))).	3963	3982	1	-18.7	1	0.000139614	0.574	0	0	-7.16335	17	19	11	3UTR
hsa-miR-10a-5p	NM_001379416	RFX5	TACCCTGTAGATCCGAATTTGTG#GGACTGCGGGGTT#.(((((((((.(((.........#)))))))))))).	3321	3334	1	-19.6	1	0.00139587	0.544	0	0	-7.5866	12	13	12	3UTR
hsa-miR-10a-5p	NM_001381865	RCC1	TACCCTGTAGATCCGAATTTGTG#GCAGAGCAGGGTATGGGGTGG#((((((((..((((...(((((.#)))))...)))))))))))).	2296	2317	1	-17.6	1	0.0778342	0.441	0	0	-7.20497	17	21	12	3UTR
hsa-miR-10a-5p	NM_001381866	RCC1	TACCCTGTAGATCCGAATTTGTG#GCAGAGCAGGGTATGGGGTGG#((((((((..((((...(((((.#)))))...)))))))))))).	2292	2313	1	-17.6	1	0.0778342	0.441	0	0	-7.20497	17	21	12	3UTR
hsa-miR-10a-5p	NM_001382225	MLF2	TACCCTGTAGATCCGAATTTGTG#GCAAGCCGGCCCCCACCTCTCCCTGGGGGTCTCAGGGA#..(((((.((((((.........#.))))))))))).	1309	1347	1	-18.7	0	9.60363e-10	0.338	0	0	-8.23913	11	13	11	3UTR
hsa-miR-10a-5p	NM_001382226	MLF2	TACCCTGTAGATCCGAATTTGTG#GCAAGCCGGCCCCCACCTCTCCCTGGGGGTCTCAGGGA#..(((((.((((((.........#.))))))))))).	1087	1125	1	-18.7	0	9.60363e-10	0.338	0	0	-8.23913	11	13	11	3UTR
hsa-miR-10a-5p	NM_001382239	TNPO2	TACCCTGTAGATCCGAATTTGTG#TGGGTCTTGGGGTGT#(((((((.(((((((........#)))))))))))))).	4425	4440	1	-17.5	1	0.00397812	0.471	0	0	-6.48426	14	15	14	3UTR
hsa-miR-10a-5p	NM_001382241	TNPO2	TACCCTGTAGATCCGAATTTGTG#TGGGTCTTGGGGTGT#(((((((.(((((((........#)))))))))))))).	4652	4667	1	-17.5	1	0.00397812	0.471	0	0	-6.48426	14	15	14	3UTR
hsa-miR-10a-5p	NM_001382321	SLC22A23	TACCCTGTAGATCCGAATTTGTG#TGGATTGCAGGGA#..(((((((.(((((........#)))))))))))).	543	556	1	-16.9	1	0.023281	0.559	0	0	-6.43256	12	13	12	3UTR
hsa-miR-10a-5p	NM_001382567	STIM1	TACCCTGTAGATCCGAATTTGTG#GGATCCATGGGGG#..((((((.(((((.........#))))).)))))).	3339	3352	1	-17	1	2.00373e-06	0.485	0	0	-6.98189	11	13	6	3UTR
hsa-miR-10a-5p	NM_001382581	STIM1	TACCCTGTAGATCCGAATTTGTG#GGATCCATGGGGG#..((((((.(((((.........#))))).)))))).	2502	2515	1	-17	1	2.00373e-06	0.485	0	0	-6.98189	11	13	6	3UTR
hsa-miR-10a-5p	NM_001384158	FBLN5	TACCCTGTAGATCCGAATTTGTG#ATAGATTAGGTTTGCGGGGG#..(((((((((((..(((((((.#))))))).))))))))))).	2237	2257	1	-20.5	1	0.0398562	0.618	0	0	-6.54929	18	20	11	3UTR
hsa-miR-10a-5p	NM_001384159	FBLN5	TACCCTGTAGATCCGAATTTGTG#ATAGATTAGGTTTGCGGGGG#..(((((((((((..(((((((.#))))))).))))))))))).	1954	1974	1	-20.5	1	0.0398562	0.618	0	0	-6.54929	18	20	11	3UTR
hsa-miR-10a-5p	NM_001384542	USP49	TACCCTGTAGATCCGAATTTGTG#TCGGAGTTATGGGGC#..((((((((.(((((.......#))))).)))))))).	5181	5196	1	-17.6	1	0.000106845	0.426	0	0	-7.78178	13	15	8	3UTR
hsa-miR-10a-5p	NM_001384637	DPP9	TACCCTGTAGATCCGAATTTGTG#GATCTGGCAGGGC#..(((((((((((..........#)))))).))))).	1752	1765	1	-16.3	1	5.39904e-05	0.456	0	0	-6.78234	11	13	6	3UTR
hsa-miR-10a-5p	NM_001384743	AMZ1	TACCCTGTAGATCCGAATTTGTG#GGGTCTGCCTGGGTGG#(((((.((((((((.........#))))))))..))))).	1907	1923	1	-20.4	0	2.39898e-05	0.412	0	0	-6.80703	13	16	8	3UTR
hsa-miR-10a-5p	NM_001384882	STAT1	TACCCTGTAGATCCGAATTTGTG#GCCATCATGGATCTGGTAGGGG#..((((.((((((((........#.))))))))..)))).	3102	3124	1	-17.1	0	0.00385432	0.603	0	0	-6.73374	12	16	8	3UTR
hsa-miR-10a-5p	NM_001385118	FGD4	TACCCTGTAGATCCGAATTTGTG#TATAAAGAAAACGATAAAGTTTGTGGTACTGCAGGGTT#.(((((((((((((((((((...#.))))))).))).))))))))).	5897	5935	1	-22.6	1	0.0028656	0.691	0	0	-3.79332	19	23	9	3UTR
hsa-miR-10a-5p	NM_001385118	FGD4	TACCCTGTAGATCCGAATTTGTG#TTTGGAAACAGGGTGG#((((((((...((((((......#)))))).)))))))).	6023	6039	1	-18.1	1	7.28903e-06	0.676	0	0	-9.06125	14	16	8	3UTR
hsa-miR-10a-5p	NM_001385449	RTL9	TACCCTGTAGATCCGAATTTGTG#TGGGTCTCCAGGGTC#.((((((.(((((((........#))))))).)))))).	4890	4905	1	-20.1	1	3.0229e-06	0.515	0	0	-6.34001	13	15	7	3UTR
hsa-miR-10a-5p	NM_001385709	PABPN1L	TACCCTGTAGATCCGAATTTGTG#GGATCTGCGGGGC#..((((((((((((.........#)))))))))))).	2287	2300	1	-23.6	1	2.81102e-08	0.309	0	0	-5.9255	12	13	12	3UTR
hsa-miR-10a-5p	NM_001386029	OR4K13	TACCCTGTAGATCCGAATTTGTG#GGATCCCAGGGTT#.((((((..(((((.........#))))).)))))).	4712	4725	1	-17.3	1	0.000184053	0.603	0	0	-8.13185	11	13	6	3UTR
hsa-miR-10a-5p	NM_001386740	TSEN34	TACCCTGTAGATCCGAATTTGTG#GGGTTTGATTCATCTGTTTTCTACAGGGTT#.((((((((((............#.)))))))))).	1198	1228	1	-17.2	1	0.000198267	0.559	0	0	-10.2546	10	12	10	3UTR
hsa-miR-10a-5p	NM_001386820	SMIM34B	TACCCTGTAGATCCGAATTTGTG#GCAGCTTTGGGTTTACTTGGAGCCCTTGAGGGGGACTGGGGGTGC#(((((((((((((((((.((((.#)))).)))))))))))......................)))))).	585	630	1	-20.2	1	0.000153109	0.412	0	0	-3.93757	21	45	11	3UTR
hsa-miR-10a-5p	NM_001386879	SLCO1A2	TACCCTGTAGATCCGAATTTGTG#GAGTGAGAGTGTCTGCAGGGA#..((((((((((((..((((...#))))..).).)))))))))).	3406	3427	1	-17.9	1	0.00234778	0.588	0	0	-5.9255	16	21	10	3UTR
hsa-miR-10a-5p	NM_001386938	SLCO1A2	TACCCTGTAGATCCGAATTTGTG#GAGTGAGAGTGTCTGCAGGGA#..((((((((((((..((((...#))))..).).)))))))))).	3131	3152	1	-17.9	1	0.00234778	0.588	0	0	-5.9255	16	21	10	3UTR
hsa-miR-10a-5p	NM_001386974	KCNN1	TACCCTGTAGATCCGAATTTGTG#TGGGCTACAGGGG#..((((((((.((((........#)))))))))))).	3123	3136	1	-19.1	1	0.00527295	0.441	0	0	-8.01482	12	13	12	3UTR
hsa-miR-10a-5p	NM_001386975	KCNN1	TACCCTGTAGATCCGAATTTGTG#TGGGCTACAGGGG#..((((((((.((((........#)))))))))))).	3132	3145	1	-19.1	1	0.00527295	0.441	0	0	-8.01482	12	13	12	3UTR
hsa-miR-10a-5p	NM_001386976	KCNN1	TACCCTGTAGATCCGAATTTGTG#TGGGCTACAGGGG#..((((((((.((((........#)))))))))))).	3124	3137	1	-19.1	1	0.00527295	0.441	0	0	-8.01482	12	13	12	3UTR
hsa-miR-10a-5p	NM_001386977	KCNN1	TACCCTGTAGATCCGAATTTGTG#TGGGCTACAGGGG#..((((((((.((((........#)))))))))))).	3114	3127	1	-19.1	1	0.00527295	0.441	0	0	-8.01482	12	13	12	3UTR
hsa-miR-10a-5p	NM_001387550	CDC42BPA	TACCCTGTAGATCCGAATTTGTG#GCTGGCCTGCGGCATGTGCAGGGA#..(((((((.(((((........#.))).)).))))))).	8604	8628	1	-18.7	1	3.74708e-06	0.368	0	0	-6.43256	12	16	7	3UTR
hsa-miR-10a-5p	NM_001393364	CRTAP	TACCCTGTAGATCCGAATTTGTG#CACTGGCTGTGTGAAGGGATCTGGCAGGGC#..((((((((((((.........#.))))))).))))).	3318	3348	1	-20.4	1	0.00146656	0.353	0	0	-5.9255	12	15	7	3UTR
hsa-miR-10a-5p	NM_001405	EFNA2	TACCCTGTAGATCCGAATTTGTG#GGGTCGGCGGGGC#..((((((.(((((.........#))))).)))))).	2305	2318	1	-18.7	1	0.00082321	0.235	0	0	-6.98189	11	13	6	3UTR
hsa-miR-10a-5p	NM_001420	ELAVL3	TACCCTGTAGATCCGAATTTGTG#CACTCTGGGGTGGGAGGGTCTGCAGGGA#..((((((((((((.........#.)))))))))))).	1697	1725	1	-23.4	1	0.0158856	0.279	0	0	-5.9255	12	14	12	3UTR
hsa-miR-10a-5p	NM_001433	ERN1	TACCCTGTAGATCCGAATTTGTG#TCGTGACCTACAGGGA#..((((((((.(((((.......#))).)).)))))))).	3232	3248	1	-19.2	1	0.000140878	0.412	0	0	-7.78178	13	16	8	3UTR
hsa-miR-10a-5p	NM_001438	ESRRG	TACCCTGTAGATCCGAATTTGTG#CGGGCTTTAGGGTAA#(((((((.((.((((........#)))))).))))))).	4456	4471	1	-16.9	1	0.000208423	0.588	0	0	-9.30903	13	15	7	3UTR
hsa-miR-10a-5p	NM_001450	FHL2	TACCCTGTAGATCCGAATTTGTG#TGGTTTGCAGGGC#..(((((((((.(((........#)))))))))))).	3606	3619	1	-16.6	1	5.32313e-05	0.515	0	0	-8.53685	12	13	12	3UTR
hsa-miR-10a-5p	NM_001451	FOXF1	TACCCTGTAGATCCGAATTTGTG#CGCGGATTCAGGATTGCGGGGA#..(((((((.(((((((((((((#))))))))).))))))))))).	2068	2090	1	-24.6	1	0.00800919	0.426	0	0	-6.19951	20	22	11	3UTR
hsa-miR-10a-5p	NM_001455	FOXO3	TACCCTGTAGATCCGAATTTGTG#CGGTTCTGAGTCAGGGTGA#(((((((((((.(((........#))).))))...))))))).	3048	3067	1	-18	1	0.000788819	0.382	0	0	-7.51743	14	19	7	3UTR
hsa-miR-10a-5p	NM_001470	GABBR1	TACCCTGTAGATCCGAATTTGTG#TGGACCTATGGGGTGG#((((((((((.((((........#)))).)))))))))).	4433	4449	1	-18.8	1	0.000351399	0.456	0	0	-6.9954	14	16	10	3UTR
hsa-miR-10a-5p	NM_001489	NR6A1	TACCCTGTAGATCCGAATTTGTG#CGGGCTCTGCAGGC#...((((((((((((........#)))).)))))))).	6872	6886	1	-18	0	2.6995e-07	0.368	0	0	-6.74759	12	14	8	3UTR
hsa-miR-10a-5p	NM_001532	SLC29A2	TACCCTGTAGATCCGAATTTGTG#TCAGGCCTCTGCGGGGTGG#(((((((((((.((((.......#)).))..))))))))))).	1627	1646	1	-19.1	1	1.93357e-06	0.265	0	0	-7.28438	15	19	11	3UTR
hsa-miR-10a-5p	NM_001533	HNRNPL	TACCCTGTAGATCCGAATTTGTG#ACCTTAATGGAAACGCTGGAAATCTGCAGGGG#..(((((((((((((........#.))))..))))))))).	1941	1973	1	-20.1	1	0.000333971	0.515	0	0	-5.19005	13	17	9	3UTR
hsa-miR-10a-5p	NM_001543	NDST1	TACCCTGTAGATCCGAATTTGTG#GGGTCTGAGGACAGGGTGG#((((((((((((((.........#))))))....)))))))).	5334	5353	1	-20.2	1	0.000138522	0.456	0	0	-4.90607	14	19	8	3UTR
hsa-miR-10a-5p	NM_001551	IGBP1	TACCCTGTAGATCCGAATTTGTG#GGACTGCAGGGTGC#((((((((((.(((.........#))))))))))))).	1357	1371	1	-21.3	1	9.38214e-05	0.426	0	0	-7.73085	13	14	13	3UTR
hsa-miR-10a-5p	NM_001609	ACADSB	TACCCTGTAGATCCGAATTTGTG#CAAAGTGCTGGGATTACAGGGA#..((((((.(((((.(.......#.).))))))))))).	1836	1858	1	-17.2	1	8.2073e-06	0.412	0	0	-6.74884	12	15	11	3UTR
hsa-miR-10a-5p	NM_001614	ACTG1	TACCCTGTAGATCCGAATTTGTG#GCAGCCTCTGATCTGTGCAGGGTAT#(((((((((((((.((..((((.#))))..)).)))))..)))))))).	1540	1565	1	-21.4	1	0.00590344	0.456	0	0	-4.79441	19	25	8	3UTR
hsa-miR-10a-5p	NM_001617	ADD2	TACCCTGTAGATCCGAATTTGTG#GGATTGGCAGGGC#..((((((.(((((.........#))))).)))))).	5304	5317	1	-18.2	1	0.00168532	0.574	0	0	-6.98189	11	13	6	3UTR
hsa-miR-10a-5p	NM_001676	ATP12A	TACCCTGTAGATCCGAATTTGTG#GGGTCTGCAGGA#...(((((((((((.........#))))))))))).	3932	3944	1	-20.8	0	0.000385323	0.456	0	0	-7.48304	11	12	11	3UTR
hsa-miR-10a-5p	NM_000030	AGXT	TACCCTGTAGATCCGAATTTGTG#TAGGAGTGGAATTGCAGGGTC#.(((((((((.((((........#.)))).))))))))).	2547	2568	1	-18.5	1	0.00152596	0.632	-0.0314278	-0.318168	-6.85115	13	16	9	3UTR
hsa-miR-10a-5p	NM_000088	COL1A1	TACCCTGTAGATCCGAATTTGTG#GGATGGGGGCAGGGTGG#((((((((..((((.........#))))....)))))))).	5351	5368	1	-18.4	1	0.0421779	0.338	2.87666	3.93675	-7.20497	12	17	8	3UTR
hsa-miR-10a-5p	NM_000156	GAMT	TACCCTGTAGATCCGAATTTGTG#CTGCAGGGTC#.(((((((((.............#))))))))).	989	999	1	-15.6	1	5.41502e-07	0.368	1.83105	2.32297	-13.0794	9	10	9	3UTR
hsa-miR-10a-5p	NM_000165	GJA1	TACCCTGTAGATCCGAATTTGTG#GGGTGTATGGGGTAG#(((((((((.((((.........#)))).))))))))).	1516	1531	1	-19.4	1	0.0405948	0.471	1.38001	1.68845	-6.14858	13	15	9	3UTR
hsa-miR-10a-5p	NM_000209	PDX1	TACCCTGTAGATCCGAATTTGTG#TGGATCTGGGGGTGA#((((((.((((((((........#)))))))))))))).	2126	2141	1	-18.8	0	3.65183e-05	0.338	-0.199736	-0.692316	-5.71431	14	15	14	3UTR
hsa-miR-10a-5p	NM_000212	ITGB3	TACCCTGTAGATCCGAATTTGTG#TGGATCTGTGAGGGG#..((((.((((((((........#))))))))..)))).	3813	3828	1	-17.6	0	1.17881e-06	0.456	0	0	-6.73374	12	15	8	3UTR
hsa-miR-10a-5p	NM_000215	JAK3	TACCCTGTAGATCCGAATTTGTG#TACCCCTTGGCTGTGCAGGGTC#.((((((((.(.((((.......#.)))).).)))))))).	5028	5050	1	-18.4	1	1.18667e-05	0.485	0	0	-8.38263	13	17	8	3UTR
hsa-miR-10a-5p	NM_000237	LPL	TACCCTGTAGATCCGAATTTGTG#GCTAATTCAATTTATGGGGTAT#((((((((((((..(((((.((.#)).))))).)))))))))))).	1799	1821	1	-17.4	1	0.0318595	0.603	0.701173	0.623281	-6.08354	19	22	12	3UTR
hsa-miR-10a-5p	NM_000260	MYO7A	TACCCTGTAGATCCGAATTTGTG#TGGATCTGCAGGTGG#..(((((((((((((........#)))))))))))).).	7362	7377	1	-21	1	0.000579128	0.529	0	0	-5.19005	13	15	12	3UTR
hsa-miR-10a-5p	NM_000264	PTCH1	TACCCTGTAGATCCGAATTTGTG#GGGTCCCTGCAGGGC#..((((((((((((.........#)))))..))))))).	6913	6928	1	-18.3	1	1.9783e-05	0.397	0	0	-5.9255	12	15	7	3UTR
hsa-miR-10a-5p	NM_000267	NF1	TACCCTGTAGATCCGAATTTGTG#CGGGTTTACCAAGGGTGT#(((((((((((((((........#)))))))))..)))))).	11038	11056	1	-19.7	1	0.000294988	0.618	0.392213	0.767253	-4.17062	15	18	9	3UTR
hsa-miR-10a-5p	NM_000268	NF2	TACCCTGTAGATCCGAATTTGTG#GGGTCTACAGGGTGG#((((((((((((((.........#)))))))))))))).	4015	4030	1	-26.1	1	2.56905e-06	0.412	0	0	-4.90607	14	15	14	3UTR
hsa-miR-10a-5p	NM_000294	PHKG2	TACCCTGTAGATCCGAATTTGTG#TCTGCGGGGTAA#(((((((((((............#))))))))))).	3261	3273	1	-17.9	1	1.10047e-05	0.441	0	0	-10.3988	11	12	11	3UTR
hsa-miR-10a-5p	NM_000361	THBD	TACCCTGTAGATCCGAATTTGTG#ACAAGATCTGCAGGGG#..(((((((((((..........#.))))))))))).	3237	3253	1	-20.8	1	0.00161126	0.588	0	0	-6.78234	11	13	11	3UTR
hsa-miR-10a-5p	NM_000373	UMPS	TACCCTGTAGATCCGAATTTGTG#TGGAACTACAGGCGTGC#((((((((((.((((........#)))).))))))).))).	4535	4552	1	-17.9	1	0.00144929	0.529	0.273648	0.0263271	-6.9954	14	17	7	3UTR
hsa-miR-10a-5p	NM_000378	WT1	TACCCTGTAGATCCGAATTTGTG#CACTGATAAGACTGTTTTTAAGTAACTTAAGGACCTTTGGGTCTACAAGTATATGTGAAAAAAATGAGACTTACTGGGTGA#(((((((((((((((((......#.))))))))))))............................))))).	2602	2683	1	-19.7	1	0.0046216	0.647	0.527975	1.4641	-3.93757	17	47	12	3UTR
hsa-miR-10a-5p	NM_000431	MVK	TACCCTGTAGATCCGAATTTGTG#CGGCCTTCCCTGCTGTTGTCTTCCTGCAGGGTGA#((((((((((.............#.)))))))))).	2598	2632	1	-17.3	1	3.90699e-05	0.324	0	0	-13.2236	10	12	10	3UTR
hsa-miR-10a-5p	NM_000513	OPN1MW	TACCCTGTAGATCCGAATTTGTG#ATCTGCGGGGG#..((((((((((...........#)))))))))).	1860	1871	1	-16.3	1	0.00678296	0.368	0	0	-8.07147	10	11	10	3UTR
hsa-miR-10a-5p	NM_000523	HOXD13	TACCCTGTAGATCCGAATTTGTG#TTGGATCTATGGGTC#.((((.((((((((((.......#)))))))))))))).	2033	2048	1	-19.3	0	0.00029412	0.529	0	0	-5.69428	14	15	14	3UTR
hsa-miR-10a-5p	NM_000535	PMS2	TACCCTGTAGATCCGAATTTGTG#CACTGTGCTGGCGTGGTCTGCAGGA#...((((((((((((........#.)).)))))))))).	3804	3829	1	-19	0	0.000356335	0.426	0	0	-6.74759	12	15	10	3UTR
hsa-miR-10a-5p	NM_000572	IL10	TACCCTGTAGATCCGAATTTGTG#CATAAATTAGAGGTCTCCAAAATCGGATCTGGGGC#..((((..((((((((.((((..#.)))).)))))))))))).	629	664	1	-21	0	0.00151381	0.485	0	0	-8.81432	16	19	12	3UTR
hsa-miR-10a-5p	NM_000595	LTA	TACCCTGTAGATCCGAATTTGTG#GGATCACAGGGC#..((((((.(((((.........#))))))))))).	1301	1313	1	-19.2	1	0.00349305	0.456	0	0	-6.98189	11	12	11	3UTR
hsa-miR-10a-5p	NM_000602	SERPINE1	TACCCTGTAGATCCGAATTTGTG#GCAGGATGGAACTACGGGGC#..((((((((.((((..(((((.#))))).)))).)))))))).	1705	1725	1	-20.8	1	0.000121492	0.456	0	0	-8.01482	17	20	8	3UTR
hsa-miR-10a-5p	NM_000602	SERPINE1	TACCCTGTAGATCCGAATTTGTG#GGATCCACAGGGG#..((((((.(((((.........#))))).)))))).	3037	3050	1	-20.2	1	3.51018e-05	0.5	0	0	-6.98189	11	13	6	3UTR
hsa-miR-10a-5p	NM_000612	IGF2	TACCCTGTAGATCCGAATTTGTG#GGGTTGGGCAGGGTC#.(((((((.(((((.........#)))))..))))))).	4434	4449	1	-18	1	0.00125163	0.309	0	0	-5.81821	12	15	7	3UTR
hsa-miR-10a-5p	NM_000617	SLC11A2	TACCCTGTAGATCCGAATTTGTG#TGGGTCTGGGTGGGTC#.(((((.((((((((........#)))))))).).)))).	3590	3606	1	-17.1	0	1.00491e-05	0.544	0	0	-5.57006	13	16	8	3UTR
hsa-miR-10a-5p	NM_000618	IGF1	TACCCTGTAGATCCGAATTTGTG#CACAAGTAGTGTACTGTTCACCAAATTGTGAATTTGGGGGTGCAGGGG#..(((((((..(((((((((...#.)))))))))..))))))).	4482	4530	1	-22	1	0.0032001	0.603	0	0	-9.02428	16	20	9	3UTR
hsa-miR-10a-5p	NM_000633	BCL2	TACCCTGTAGATCCGAATTTGTG#CAAGTTTGGATCAGGGA#..((((...((((((((((((..#)))))))))))))))).	5656	5673	1	-20.4	0	0.0165435	0.676	0	0	-9.87071	16	17	16	3UTR
hsa-miR-10a-5p	NM_000689	ALDH1A1	TACCCTGTAGATCCGAATTTGTG#ACAAATTCGGATGTATG#......(((.((((((((((((.#)))))))))))).))).	1787	1804	1	-19.5	0	0.00755988	0.676	0	0	-16.8091	15	17	12	3UTR
hsa-miR-10a-5p	NM_000721	CACNA1E	TACCCTGTAGATCCGAATTTGTG#CACCGGTTCTAGCCTCAAATAACAACATTGCAAGGAGGTGGACTACAGGGTC#.(((((((((.((((..(((((.#.)))))....))))))))))))).	14499	14551	1	-23.6	1	2.65061e-07	0.456	0	0	-6.85115	18	24	13	3UTR
hsa-miR-10a-5p	NM_000721	CACNA1E	TACCCTGTAGATCCGAATTTGTG#GCAAGGAGGTGGACTACAGGGTC#.(((((((((.((((..(((((.#)))))....))))))))))))).	14528	14551	1	-23.5	1	2.65061e-07	0.456	0	0	-6.85115	18	23	13	3UTR
hsa-miR-10a-5p	NM_000727	CACNG1	TACCCTGTAGATCCGAATTTGTG#ACAGGTGTTTGCAGGGG#..((((((((((((.........#.)).)))))))))).	1019	1036	1	-17.5	1	5.90717e-05	0.353	0	0	-5.9255	12	15	10	3UTR
hsa-miR-10a-5p	NM_000738	CHRM1	TACCCTGTAGATCCGAATTTGTG#CACCCGGATCTCCAGGC#...((((.(((((((........#.))))))).)))).	2549	2566	1	-18.1	0	3.12453e-05	0.397	0	0	-9.06122	11	14	7	3UTR
hsa-miR-10a-5p	NM_000740	CHRM3	TACCCTGTAGATCCGAATTTGTG#GGATCAGTCAGGGTGT#(((((((..(((((.........#)))))...))))))).	6043	6059	1	-18.6	1	0.000193149	0.515	0	0	-8.2761	12	16	7	3UTR
hsa-miR-10a-5p	NM_000764	CYP2A7	TACCCTGTAGATCCGAATTTGTG#GGGTCAGGGCGGGGTT#.(((((((.(((((.........#)))))...))))))).	1555	1571	1	-18	1	0.00576019	0.294	0	0	-5.81821	12	16	7	3UTR
hsa-miR-10a-5p	NM_000782	CYP24A1	TACCCTGTAGATCCGAATTTGTG#TGGGATCCAAGGCATTCTACAGGGTT#.((((((((((.((.........#.))...)))))))))).	2013	2039	1	-18.6	1	0.00622091	0.471	0	0	-8.10863	12	17	10	3UTR
hsa-miR-10a-5p	NM_000829	GRIA4	TACCCTGTAGATCCGAATTTGTG#GGATCTGGGATGGGTGT#(((((..(((((((.........#)))))))....))))).	3405	3422	1	-17.5	0	0.00699245	0.485	0	0	-8.35072	12	17	7	3UTR
hsa-miR-10a-5p	NM_000843	GRM6	TACCCTGTAGATCCGAATTTGTG#CGCGAGGCCCATGTACTCCTGTGGCTTTCTCACATTCGGTCTACTTGCAGGGTAT#(((((((((((.(((((..((((#.))))))))))))....)))))))).	4849	4904	1	-22.8	1	0.000972053	0.485	4.30065	3.57433	-7.28438	20	26	12	3UTR
hsa-miR-10a-5p	NM_000872	HTR7	TACCCTGTAGATCCGAATTTGTG#GCAGTGTTTGTTTCAAGCTTCTGTCAAATAGTTTGGCTTTTCTGCAGGGTC#.((((((((((.(((((((....#.)))))))....)))))))))).	2232	2283	1	-21.3	1	0.000995647	0.574	0	0	-7.14013	17	23	10	3UTR
hsa-miR-10a-5p	NM_000890	KCNJ5	TACCCTGTAGATCCGAATTTGTG#GCAAGCGGGGTCAGCAGGAGAATTCGGGGGCAGGGTGA#((((((((...(((((((((...#.))))))))).)))))))).	3196	3234	1	-22.8	1	0.00635869	0.471	0	0	-9.06125	17	20	9	3UTR
hsa-miR-10a-5p	NM_000900	MGP	TACCCTGTAGATCCGAATTTGTG#ACGACTTCCTTTAACGTTTTTTATAGTTCAGGTCTGCAGGA#...((((((((((.(((((....#.))))).)))))))))).	1415	1456	1	-20.6	0	0.000127323	0.691	1.23681	1.45588	-7.37138	15	18	10	3UTR
hsa-miR-10a-5p	NM_000908	NPR3	TACCCTGTAGATCCGAATTTGTG#CAGAGATGGCTAAAAAAGAGGCAAATTCAGATTTGGAAACAGGGTGG#((((((((...((((((((((..#.)))))))))).)))))))).	6801	6848	1	-23.8	1	0.00141226	0.618	0	0	-9.06125	18	21	10	3UTR
hsa-miR-10a-5p	NM_000914	OPRM1	TACCCTGTAGATCCGAATTTGTG#TTCATCTGCAGGGTAG#((((((((((((...........#.)))))))))))).	9441	9457	1	-19.7	1	0.00122035	0.515	0	0	-7.05204	12	14	12	3UTR
hsa-miR-10a-5p	NM_000923	PDE4C	TACCCTGTAGATCCGAATTTGTG#CAGCCCTGCGTGAACTGCAGGGG#..((((((((.((((........#.)).)).)))))))).	2381	2404	1	-18.3	1	1.5249e-06	0.412	0	0	-8.01482	12	16	8	3UTR
hsa-miR-10a-5p	NM_000926	PGR	TACCCTGTAGATCCGAATTTGTG#GGAAGTACAGGGA#..(((((((..(((.........#)))..))))))).	9915	9928	1	-17.7	1	0.00456186	0.544	3.67977	4.90831	-9.99278	10	13	7	3UTR
hsa-miR-10a-5p	NM_000975	RPL11	TACCCTGTAGATCCGAATTTGTG#TTGGTTAAGCAGGGTGC#((((((((..(.((((.......#)))).)..)))))))).	863	880	1	-16.4	1	9.62422e-05	0.441	0	0	-9.58327	13	17	8	3UTR
hsa-miR-10a-5p	NM_001001342	BLOC1S2	TACCCTGTAGATCCGAATTTGTG#ATAGATTTAGATTTACGGGA#...((((((((((.((((((((.#)))))))).)))))))))).	2538	2558	1	-19.7	0	0.0490681	0.765	3.11816	1.93201	-7.37138	18	20	10	3UTR
hsa-miR-10a-5p	NM_001001342	BLOC1S2	TACCCTGTAGATCCGAATTTGTG#GGATTTGGGGGGA#..((((.(((((((.........#))))))).)))).	1306	1319	1	-17.8	0	5.16081e-06	0.574	0.247288	0.122198	-7.46919	11	13	7	3UTR
hsa-miR-10a-5p	NM_001001683	MED11	TACCCTGTAGATCCGAATTTGTG#TTTGGCCTCTCCAGCAGGGTGC#(((((((((((.(((((......#)))))..)))...)))))))).	597	619	1	-16.7	1	6.63178e-05	0.397	0	0	-7.28438	16	22	8	3UTR
hsa-miR-10a-5p	NM_001001694	IL17REL	TACCCTGTAGATCCGAATTTGTG#CGGCTCTAACAGGGTC#.((((((((((.(((........#))).)))).)))))).	5937	5953	1	-18.7	1	7.87787e-05	0.382	0	0	-7.37318	13	16	6	3UTR
hsa-miR-10a-5p	NM_001001732	CC2D2B	TACCCTGTAGATCCGAATTTGTG#CACAAGCAGAGAGCAGAGACCCCAAATGTATCTGCAGGGA#..((((((((((....(((((..#.)))))..)))))))))).	2661	2701	1	-19.3	1	0.00149619	0.559	0	0	-8.07147	15	19	10	3UTR
hsa-miR-10a-5p	NM_001001827	OR2T35	TACCCTGTAGATCCGAATTTGTG#CGGGAAGGATTAGCGGGGA#..((((((.(((((.........#.))))).)))))).	1062	1081	1	-17.2	1	0.00196076	0.441	0	0	-6.98189	11	14	6	3UTR
hsa-miR-10a-5p	NM_001001937	ATP5F1A	TACCCTGTAGATCCGAATTTGTG#CAAAGTACTGGGATTACAGGGG#..((((((.(((((.(.......#.).))))))))))).	4653	4675	1	-17.7	1	5.64879e-06	0.368	0	0	-6.74884	12	15	11	3UTR
hsa-miR-10a-5p	NM_001003665	STUM	TACCCTGTAGATCCGAATTTGTG#ACAAGGCTGTTGGTTCAGAGGCTGCAGGGC#..((((((((.((.(((((....#.))))).))..)))))))).	3282	3312	1	-18.6	1	0.00106958	0.441	0	0	-8.63862	15	20	8	3UTR
hsa-miR-10a-5p	NM_001003841	SLC6A19	TACCCTGTAGATCCGAATTTGTG#GAATTTTTAGCCAGCCTTTGGAAAAGATGGGTTACAGGGTAA#((((((((.((((((........#.)))))))))))))).	3370	3412	1	-18.6	1	5.83383e-05	0.5	0	0	-5.22701	14	16	14	3UTR
hsa-miR-10a-5p	NM_001004136	OR2T2	TACCCTGTAGATCCGAATTTGTG#CACAGCATCAGAGTGGTGACTGTGATCGGGAAGGATTAGCGGGGA#..((((((.(((((.........#.))))).)))))).	1462	1507	1	-17.2	1	0.00369383	0.441	0	0	-6.98189	11	14	6	3UTR
hsa-miR-10a-5p	NM_001004339	ZYG11A	TACCCTGTAGATCCGAATTTGTG#CACTAGAAGAGAAAGGAAACCTACAGGGA#..((((((((.(((.........#.)))...)))))))).	2744	2773	1	-17.5	1	0.000587058	0.647	0	0	-8.75027	11	16	8	3UTR
hsa-miR-10a-5p	NM_001004356	FGFRL1	TACCCTGTAGATCCGAATTTGTG#AGGAAGACTGGGTTGCAGGGA#..(((((((.(((((........#.)))))))))))).	3193	3214	1	-16.5	1	0.0012702	0.456	0	0	-6.43256	12	14	12	3UTR
hsa-miR-10a-5p	NM_001004689	OR2M3	TACCCTGTAGATCCGAATTTGTG#GGAGCCTGCAGTGGTGA#((((((((((.(((.........#)))..)))))).)))).	7301	7318	1	-17.5	1	2.39441e-05	0.515	0	0	-7.73085	13	17	6	3UTR
hsa-miR-10a-5p	NM_001004714	OR4K13	TACCCTGTAGATCCGAATTTGTG#GGATCCCAGGGTT#.((((((..(((((.........#))))).)))))).	4416	4429	1	-17.3	1	0.000184053	0.603	0	0	-8.13185	11	13	6	3UTR
hsa-miR-10a-5p	NM_001004728	OR5A1	TACCCTGTAGATCCGAATTTGTG#CAATGCTTGGATCTTACAGGA#...(((((((((((((.......#.)))))))).))))).	5698	5719	1	-19.1	0	0.00199859	0.632	0.0756376	0.0654847	-6.51454	13	16	8	3UTR
hsa-miR-10a-5p	NM_001004755	OR51L1	TACCCTGTAGATCCGAATTTGTG#CGGGTCTGCAGC#....(((((((((((........#))))))))))).	4764	4776	1	-18.5	0	0.000939857	0.559	0.0718938	0.0306	-9.77961	11	12	11	3UTR
hsa-miR-10a-5p	NM_001005171	OR52K1	TACCCTGTAGATCCGAATTTGTG#GGTGTACAGGGTGG#(((((((((.(((..........#))).))))))))).	5096	5110	1	-18.1	1	0.00255752	0.471	0.106961	0.0533292	-7.00542	12	14	9	3UTR
hsa-miR-10a-5p	NM_001005335	HNRNPL	TACCCTGTAGATCCGAATTTGTG#ACCTTAATGGAAACGCTGGAAATCTGCAGGGG#..(((((((((((((........#.))))..))))))))).	1706	1738	1	-20.1	1	0.000333971	0.515	0	0	-5.19005	13	17	9	3UTR
hsa-miR-10a-5p	NM_001005338	OR5H1	TACCCTGTAGATCCGAATTTGTG#CAAATTCTGGAGGTGTCGAAGATGGGAGGTGTTTGGGTCATGGGGG#..((((((.(((((((((.....#.))))))))))))))).	4060	4106	1	-19.2	1	0.00330737	0.456	0	0	-6.01339	15	17	15	3UTR
hsa-miR-10a-5p	NM_001005404	YPEL2	TACCCTGTAGATCCGAATTTGTG#AAGTTTGGGGGCGGGGTGT#((((((((...(((((((((...#))))))))).)))))))).	3427	3446	1	-19.6	1	0.00944316	0.456	0.00378046	0.69491	-9.06125	17	19	9	3UTR
hsa-miR-10a-5p	NM_001005471	OR2T6	TACCCTGTAGATCCGAATTTGTG#GCAAGGGGTCTGGGGGA#...(((.(((((((...(((((.#)))))))))))).))).	4303	4320	1	-17.8	0	0.0108814	0.515	0	0	-9.02673	15	17	12	3UTR
hsa-miR-10a-5p	NM_001005473	PLCXD3	TACCCTGTAGATCCGAATTTGTG#GCAACCTAACGTTTAATAGTCCGGGTCTACAGGGA#..(((((((((((((.(((....#.))).))))))))))))).	2448	2483	1	-25.2	1	0.00219026	0.559	0.903216	1.31731	-5.19005	16	19	13	3UTR
hsa-miR-10a-5p	NM_001005474	NFKBIZ	TACCCTGTAGATCCGAATTTGTG#GAGTAACTGGAACTACAGGTGTGC#((((((((((.((((........#.)))).))))))).))).	3071	3095	1	-18.1	1	0.00444108	0.559	-0.177079	-0.0170203	-6.9954	14	18	7	3UTR
hsa-miR-10a-5p	NM_001005920	JMJD8	TACCCTGTAGATCCGAATTTGTG#CAGGGGGCTCCGGGTCACGGGGTC#.(((((((.((((((........#.))))))))))))).	1201	1225	1	-21.2	1	6.10403e-08	0.382	0	0	-5.08276	13	15	13	3UTR
hsa-miR-10a-5p	NM_001006626	CHRM2	TACCCTGTAGATCCGAATTTGTG#GGATTCAGGATTCAGGGTC#.((((((..(((((((((((...#)))))).))))))))))).	4175	4194	1	-18.7	1	0.000139614	0.574	0	0	-7.16335	17	19	11	3UTR
hsa-miR-10a-5p	NM_001006627	CHRM2	TACCCTGTAGATCCGAATTTGTG#GGATTCAGGATTCAGGGTC#.((((((..(((((((((((...#)))))).))))))))))).	4271	4290	1	-18.7	1	0.000139614	0.574	0	0	-7.16335	17	19	11	3UTR
hsa-miR-10a-5p	NM_001006630	CHRM2	TACCCTGTAGATCCGAATTTGTG#GGATTCAGGATTCAGGGTC#.((((((..(((((((((((...#)))))).))))))))))).	4349	4368	1	-18.7	1	0.000139614	0.574	0	0	-7.16335	17	19	11	3UTR
hsa-miR-10a-5p	NM_001006632	CHRM2	TACCCTGTAGATCCGAATTTGTG#GGATTCAGGATTCAGGGTC#.((((((..(((((((((((...#)))))).))))))))))).	4019	4038	1	-18.7	1	0.000139614	0.574	0	0	-7.16335	17	19	11	3UTR
hsa-miR-10a-5p	NM_001006665	RPS6KA1	TACCCTGTAGATCCGAATTTGTG#ATTCGGGCCACAGGGC#..((((((.(.(((((((.....#)))))))).)))))).	2305	2321	1	-18.7	1	9.17427e-05	0.382	0	0	-8.83816	14	16	8	3UTR
hsa-miR-10a-5p	NM_001007248	ZNF599	TACCCTGTAGATCCGAATTTGTG#GCGGGTTGGGGGATGGAGCAGGGA#..((((((...(((.(((((((.#))))))).)))......)))))).	2587	2611	1	-19.3	1	0.0875024	0.529	0.431702	0.893929	-10.8161	16	24	7	3UTR
hsa-miR-10a-5p	NM_001007466	TULP4	TACCCTGTAGATCCGAATTTGTG#CACTGTGTTGGACCAACAAAGTAGGCTCTTTACAGGGG#..(((((((((.((...(((((.#.)))))...))...))))))))).	4231	4269	1	-20	1	0.000311955	0.529	0	0	-9.2723	16	24	9	3UTR
hsa-miR-10a-5p	NM_001007468	SMARCB1	TACCCTGTAGATCCGAATTTGTG#GGGTCTGCAGGA#...(((((((((((.........#))))))))))).	4228	4240	1	-20.8	0	0.000531359	0.368	0	0	-7.48304	11	12	11	3UTR
hsa-miR-10a-5p	NM_001008274	TRIM72	TACCCTGTAGATCCGAATTTGTG#TGAGGATCTGGCAGGGG#..((((((((((((.........#.))))))).))))).	3834	3851	1	-20.7	1	0.0183167	0.397	0	0	-5.9255	12	15	7	3UTR
hsa-miR-10a-5p	NM_001008491	SEPTIN2	TACCCTGTAGATCCGAATTTGTG#GGATGAGACAGGGTT#.(((((((..((((.........#))))...))))))).	2970	2985	1	-16.8	1	0.0263499	0.618	0	0	-7.06072	11	15	7	3UTR
hsa-miR-10a-5p	NM_001008492	SEPTIN2	TACCCTGTAGATCCGAATTTGTG#GGATGAGACAGGGTT#.(((((((..((((.........#))))...))))))).	2756	2771	1	-16.8	1	0.0263499	0.618	0	0	-7.06072	11	15	7	3UTR
hsa-miR-10a-5p	NM_001008566	TPST2	TACCCTGTAGATCCGAATTTGTG#GGATCTCAGGGG#..(((((.((((((.........#))))))))))).	5525	5537	1	-19.9	0	0.00575487	0.544	0	0	-8.23913	11	12	11	3UTR
hsa-miR-10a-5p	NM_001008710	RBPMS	TACCCTGTAGATCCGAATTTGTG#GCCTGGCCGGAGTCCAGGGTAA#(((((((....((((........#.))))...))))))).	1692	1714	1	-17.7	1	0.000694213	0.603	-0.477729	0.114513	-11.6079	11	16	7	3UTR
hsa-miR-10a-5p	NM_001008711	RBPMS	TACCCTGTAGATCCGAATTTGTG#GCCTGGCCGGAGTCCAGGGTAA#(((((((....((((........#.))))...))))))).	1778	1800	1	-17.7	1	0.000694213	0.603	0	0	-11.6079	11	16	7	3UTR
hsa-miR-10a-5p	NM_001009552	PPP2CB	TACCCTGTAGATCCGAATTTGTG#ACAAATTGGGATCTGTCTTGGC#..((..((((((((.(((((((.#))))))).))))))).)..)).	1429	1451	1	-20.5	0	0.0024237	0.603	6.20835	4.59927	-11.7124	17	22	7	3UTR
hsa-miR-10a-5p	NM_001009554	MFAP3L	TACCCTGTAGATCCGAATTTGTG#TACTCGAGGGTCTACAGGA#...(((((((((((.........#.))))))))))).	2841	2860	1	-20.5	0	0.000195505	0.618	-0.0176221	-0.0109673	-7.48304	11	13	11	3UTR
[truncated: 29,184 more rows]

## Sheet: Urine 5 prime binding site
Table S2. Urine and Serum EVs miRNAs with relative targets (targets highlighted in bold font are those designated for cluster analysis)
mirnaid	refseqid	genesymbol	duplex	start	end	bindingp	energy	seed	accessibility	au	phylopstem	phylopflank	me	number_of_pairings	binding_region_length	longest_consecutive_pairings	position
hsa-miR-10a-5p	NM_001308002	MEF2C	TACCCTGTAGATCCGAATTTGTG#CGGGGACTATGGGGA#..((((((((.((((........#))))..)))))))).	364	379	0.961538	-16.6	1	0.27735	0.559	0	0	-8.01482	12	15	8	5UTR
hsa-miR-10a-5p	XM_017020910	CFAP97D2	TACCCTGTAGATCCGAATTTGTG#TACAGCTCAGGGTTTGCCTTATTTGAACACAGTTTGGACACTCAGCAGGGTGA#((((((((.((((((((.(((((#.)))))))))))...)).)))))))).	333	386	0.961538	-23.1	1	1.96e-05	0.515	0	0	-4.99396	21	27	11	5UTR
hsa-miR-10a-5p	XM_024446055	MEF2C	TACCCTGTAGATCCGAATTTGTG#AGAAAAACGGGGACTATGGGGA#..((((((((.((((........#.))))..)))))))).	272	294	0.961538	-16.6	1	0.27735	0.559	0	0	-8.01482	12	16	8	5UTR
hsa-miR-10a-5p	XM_024446059	MEF2C	TACCCTGTAGATCCGAATTTGTG#AGAAAAACGGGGACTATGGGGA#..((((((((.((((........#.))))..)))))))).	153	175	0.961538	-16.6	1	0.27735	0.559	0	0	-8.01482	12	16	8	5UTR
hsa-miR-10a-5p	NM_015842	LMO7	TACCCTGTAGATCCGAATTTGTG#CACAGATTCGGAATTTACATTTAAGATGCAGGA#...((((((..((((((((((((#))))))))))))..............)))))).	735	768	0.961538	-22.8	0	0.077584	0.691	4.15158	3.79283	-10.5818	18	33	12	5UTR
hsa-miR-10a-5p	NM_002146	HOXB3	TACCCTGTAGATCCGAATTTGTG#CGTCTCTCCCGGATCTGCAAGGGG#..(((((((((((((........#.)))))))))).))).	476	500	0.961538	-23.2	1	9.7e-05	0.588	3.36085	4.35389	-5.19005	13	16	10	5UTR
hsa-miR-10a-5p	NM_002397	MEF2C	TACCCTGTAGATCCGAATTTGTG#CGGGGACTATGGGGA#..((((((((.((((........#))))..)))))))).	364	379	0.961538	-16.6	1	0.27735	0.559	0	0	-8.01482	12	15	8	5UTR
hsa-miR-10a-5p	NM_001330583	LMO7	TACCCTGTAGATCCGAATTTGTG#CACAGATTCGGAATTTACATTTAAGATGCAGGA#...((((((..((((((((((((#))))))))))))..............)))))).	709	742	0.961538	-22.8	0	0.077584	0.691	4.15158	3.79283	-10.5818	18	33	12	5UTR
hsa-miR-10a-5p	NM_001364332	MEF2C	TACCCTGTAGATCCGAATTTGTG#CGGGGACTATGGGGA#..((((((((.((((........#))))..)))))))).	361	376	0.961538	-16.6	1	0.27735	0.559	0	0	-8.01482	12	15	8	5UTR
hsa-miR-10a-5p	NM_001364335	MEF2C	TACCCTGTAGATCCGAATTTGTG#CGGGGACTATGGGGA#..((((((((.((((........#))))..)))))))).	182	197	0.961538	-16.6	1	0.27735	0.559	0	0	-8.01482	12	15	8	5UTR
hsa-miR-10a-5p	NM_001364336	MEF2C	TACCCTGTAGATCCGAATTTGTG#CGGGGACTATGGGGA#..((((((((.((((........#))))..)))))))).	364	379	0.961538	-16.6	1	0.27735	0.559	0	0	-8.01482	12	15	8	5UTR
hsa-miR-10a-5p	NM_001364337	MEF2C	TACCCTGTAGATCCGAATTTGTG#CGGGGACTATGGGGA#..((((((((.((((........#))))..)))))))).	361	376	0.961538	-16.6	1	0.27735	0.559	0	0	-8.01482	12	15	8	5UTR
hsa-miR-10a-5p	NM_001364339	MEF2C	TACCCTGTAGATCCGAATTTGTG#CGGGGACTATGGGGA#..((((((((.((((........#))))..)))))))).	361	376	0.961538	-16.6	1	0.27735	0.559	0	0	-8.01482	12	15	8	5UTR
hsa-miR-10a-5p	NM_001364343	MEF2C	TACCCTGTAGATCCGAATTTGTG#CGGGGACTATGGGGA#..((((((((.((((........#))))..)))))))).	361	376	0.961538	-16.6	1	0.27735	0.559	0	0	-8.01482	12	15	8	5UTR
hsa-miR-10a-5p	NM_001364346	MEF2C	TACCCTGTAGATCCGAATTTGTG#CGGGGACTATGGGGA#..((((((((.((((........#))))..)))))))).	364	379	0.961538	-16.6	1	0.27735	0.559	0	0	-8.01482	12	15	8	5UTR
hsa-miR-10a-5p	NM_194456	KRIT1	TACCCTGTAGATCCGAATTTGTG#GCAAGTTCGACTCCAGCGAGGGA#..((((((.((..(((((((((.#)))))))))..))..)).)))).	295	318	0.978022	-17.7	1	0.00171452	0.426	-0.117851	0.553159	-10.6493	17	23	9	5UTR
hsa-miR-10a-5p	XM_005265410	SLC6A1	TACCCTGTAGATCCGAATTTGTG#CGCATGCTGGGTCTGCAGA#....(((((((((((....((((#))))...))))))))))).	38	57	0.991453	-19.7	0	0.000178006	0.485	0	0	-9.77961	15	19	11	5UTR
hsa-miR-10a-5p	XM_006718994	PTPN6	TACCCTGTAGATCCGAATTTGTG#CATATTCGGATCCAGAACTCAGGGG#..(((((..(((((((((.((..#)).))))))))).......))))).	449	474	0.991453	-20.7	0	0.000658423	0.485	0	0	-8.32703	16	25	9	5UTR
hsa-miR-10a-5p	NM_001257321	APBB1	TACCCTGTAGATCCGAATTTGTG#GGCTCTGCAGGGC#..(((((((((.((.........#)).))))))))).	197	210	1	-19.6	1	1.77e-06	0.426	0.299249	0.62984	-9.2723	11	13	9	5UTR
hsa-miR-10a-5p	NM_001257325	APBB1	TACCCTGTAGATCCGAATTTGTG#CGGGTTACAGGGTT#.(((((((.((((((........#))))))))))))).	21	35	1	-19.3	1	2.42e-05	0.422	0	0	-5.08276	13	14	13	5UTR
hsa-miR-10a-5p	NM_001257326	APBB1	TACCCTGTAGATCCGAATTTGTG#GGCTCTGCAGGGC#..(((((((((.((.........#)).))))))))).	197	210	1	-19.6	1	1.77e-06	0.426	0.299249	0.62984	-9.2723	11	13	9	5UTR
hsa-miR-10a-5p	NM_001258280	ZNF501	TACCCTGTAGATCCGAATTTGTG#AGGAAGGGGAATCCTGCAGGGA#..((((((((.(((.........#.)))...)))))))).	527	549	1	-17.7	1	0.000214405	0.485	0	0	-8.75027	11	16	8	5UTR
hsa-miR-10a-5p	NM_001258367	DIAPH3	TACCCTGTAGATCCGAATTTGTG#CACCTTCTTTCCGGTCCCCGGAGCTGCGGGGA#..((((((((.((((........#.)))).)))))))).	127	159	1	-21.1	1	1.07e-07	0.324	2.01823	1.06034	-8.01482	12	15	8	5UTR
hsa-miR-10a-5p	NM_001258395	CCDC103	TACCCTGTAGATCCGAATTTGTG#CGTGGTCTGCGCGGGG#..(((((((((((((........#)).)))))))).))).	9	25	1	-17.7	1	4.27e-06	0.352	0	0	-5.19005	13	16	8	5UTR
hsa-miR-10a-5p	NM_001258396	CCDC103	TACCCTGTAGATCCGAATTTGTG#CGTGGTCTGCGCGGGG#..(((((((((((((........#)).)))))))).))).	9	25	1	-17.7	1	4.27e-06	0.352	0	0	-5.19005	13	16	8	5UTR
hsa-miR-10a-5p	NM_001258397	CCDC103	TACCCTGTAGATCCGAATTTGTG#CGTGGTCTGCGCGGGG#..(((((((((((((........#)).)))))))).))).	9	25	1	-17.7	1	4.27e-06	0.352	0	0	-5.19005	13	16	8	5UTR
hsa-miR-10a-5p	NM_001260497	KCNC2	TACCCTGTAGATCCGAATTTGTG#TTCGGATGGCGGCGGGA#...(((((..(((((((......#)))))))....))))).	112	129	1	-16.5	0	6.11e-05	0.382	0	0	-8.81344	12	17	7	5UTR
hsa-miR-10a-5p	NM_001260498	KCNC2	TACCCTGTAGATCCGAATTTGTG#TTCGGATGGCGGCGGGA#...(((((..(((((((......#)))))))....))))).	112	129	1	-16.5	0	6.11e-05	0.382	0	0	-8.81344	12	17	7	5UTR
hsa-miR-10a-5p	NM_001260499	KCNC2	TACCCTGTAGATCCGAATTTGTG#TTCGGATGGCGGCGGGA#...(((((..(((((((......#)))))))....))))).	112	129	1	-16.5	0	6.11e-05	0.382	0	0	-8.81344	12	17	7	5UTR
hsa-miR-10a-5p	NM_001267060	SNX17	TACCCTGTAGATCCGAATTTGTG#TCGGATCGCAGGGC#..((((((.(((((((.......#))))))))))))).	2	16	1	-22.2	1	2.35e-05	0.356	0	0	-6.01339	13	14	13	5UTR
hsa-miR-10a-5p	NM_001267605	ZNF248	TACCCTGTAGATCCGAATTTGTG#GGGCTGCGGGGG#..((((((((.(((.........#))))))))))).	1	13	1	-18.4	1	3.21e-07	0.286	0	0	-8.75027	11	12	11	5UTR
hsa-miR-10a-5p	NM_001267606	ZNF248	TACCCTGTAGATCCGAATTTGTG#GGGCTGCGGGGG#..((((((((.(((.........#))))))))))).	1	13	1	-18.4	1	3.21e-07	0.286	0	0	-8.75027	11	12	11	5UTR
hsa-miR-10a-5p	NM_001267607	ZNF248	TACCCTGTAGATCCGAATTTGTG#GGGCTGCGGGGG#..((((((((.(((.........#))))))))))).	1	13	1	-18.4	1	3.21e-07	0.286	0	0	-8.75027	11	12	11	5UTR
hsa-miR-10a-5p	NM_001271166	PTGS1	TACCCTGTAGATCCGAATTTGTG#CGGGGCAGGGTAT#((((((((...((((........#)))))))))))).	174	187	1	-16.9	1	6.26e-06	0.397	0	0	-9.29429	12	13	12	5UTR
hsa-miR-10a-5p	NM_001271368	PTGS1	TACCCTGTAGATCCGAATTTGTG#CGGGGCAGGGTAT#((((((((...((((........#)))))))))))).	174	187	1	-16.9	1	6.26e-06	0.397	0	0	-9.29429	12	13	12	5UTR
hsa-miR-10a-5p	NM_001271834	RSRC1	TACCCTGTAGATCCGAATTTGTG#GCAAGTTCGGTGGACGCCGGCGGCGCCCTGATCTAAAGAAACGACTCAGGGA#..((((((((((((((((((((.#))))))))))....................)))))...........))))).	31	83	1	-19.7	1	0.0049755	0.382	0	0	-4.957	20	52	10	5UTR
hsa-miR-10a-5p	NM_001271870	SRGAP2B	TACCCTGTAGATCCGAATTTGTG#CGTAGAAACGGGTGGCGGGGA#..((((((..(((((........#.))))).)))))).	69	90	1	-16.7	1	0.0378721	0.382	0	0	-7.48895	11	14	6	5UTR
hsa-miR-10a-5p	NM_001276267	DUOXA1	TACCCTGTAGATCCGAATTTGTG#CACTTCCTGCTTTCATCCAGACCAAGTTCGGATCAAGTGGGA#..(((....((((((((((((..#.))))))))))))....))).	306	348	1	-22.8	0	0.0012127	0.529	0	0	-11.7717	15	21	12	5UTR
hsa-miR-10a-5p	NM_001277061	MFF	TACCCTGTAGATCCGAATTTGTG#AAGTAAACTGAACTGCAGGGTAG#((((((((((.((..........#.)).)))))))))).	362	385	1	-18.1	1	0.000189421	0.632	0	0	-8.58769	12	15	10	5UTR
hsa-miR-10a-5p	NM_001277067	MFF	TACCCTGTAGATCCGAATTTGTG#CAAATGTGTAGGGGAATTGTTGTGTAAAGTAAACTGAACTGCAGGGTAG#((((((((((.((..........#.)).)))))))))).	159	208	1	-18.1	1	0.000189421	0.632	2.63424	2.32556	-8.58769	12	15	10	5UTR
hsa-miR-10a-5p	NM_001277077	HOMER1	TACCCTGTAGATCCGAATTTGTG#GGATCTGGGGGTGG#((((((.(((((((.........#))))))))))))).	947	961	1	-18.8	0	0.00187128	0.471	2.42623	2.51508	-6.44976	13	14	13	5UTR
hsa-miR-10a-5p	NM_001277078	HOMER1	TACCCTGTAGATCCGAATTTGTG#GGATCTGGGGGTGG#((((((.(((((((.........#))))))))))))).	947	961	1	-18.8	0	0.00187128	0.471	2.42623	2.51508	-6.44976	13	14	13	5UTR
hsa-miR-10a-5p	NM_001278162	HIPK3	TACCCTGTAGATCCGAATTTGTG#CGGGTTTGCAGGGTGT#(((((((((((((((........#))))))))))))))).	143	159	1	-25.1	1	2.21e-06	0.324	0	0	-4.17062	15	16	15	5UTR
hsa-miR-10a-5p	NM_001278184	GSE1	TACCCTGTAGATCCGAATTTGTG#TGGAGCTGCGGGGC#..((((((((.((((........#)))).)))))))).	50	64	1	-18.9	1	1.06e-09	0.368	1.42294	1.6607	-8.01482	12	14	8	5UTR
hsa-miR-10a-5p	NM_001278194	GANAB	TACCCTGTAGATCCGAATTTGTG#GCTTTTTTAGGGGTCTGCCTGGGG#..(((.((((((((.........#.))))))))..))).	74	98	1	-18.4	0	1.24e-06	0.5	0	0	-7.82646	11	15	8	5UTR
hsa-miR-10a-5p	NM_001278290	ZNF3	TACCCTGTAGATCCGAATTTGTG#TGGGTCTGTGACAGGGTC#.((((((((((((((........#)))))))...))))))).	17	35	1	-19.3	1	3.16e-06	0.328	0	0	-4.02637	14	18	7	5UTR
hsa-miR-10a-5p	NM_001278291	ZNF3	TACCCTGTAGATCCGAATTTGTG#TGGGTCTGTGACAGGGTC#.((((((((((((((........#)))))))...))))))).	17	35	1	-19.3	1	2.94e-06	0.328	0	0	-4.02637	14	18	7	5UTR
hsa-miR-10a-5p	NM_001278557	WSB2	TACCCTGTAGATCCGAATTTGTG#GCTATGCGGGTAGACAGGGA#..((((((..(((((........#.)))))..)))))).	9	29	1	-19	1	0.000901319	0.414	-0.172059	-0.00819876	-7.48895	11	15	6	5UTR
hsa-miR-10a-5p	NM_001278629	C9orf43	TACCCTGTAGATCCGAATTTGTG#CTGCAGGGTT#.(((((((((.............#))))))))).	267	277	1	-15.6	1	0.00140076	0.574	0	0	-13.0794	9	10	9	5UTR
hsa-miR-10a-5p	NM_001278640	RANBP1	TACCCTGTAGATCCGAATTTGTG#TTCGGGTCGTGGGGC#..(((((..((((((((......#)))))))).))))).	1	16	1	-17.9	0	0.000171209	0.2	0	0	-8.32703	13	15	8	5UTR
hsa-miR-10a-5p	NM_001278694	GPR132	TACCCTGTAGATCCGAATTTGTG#GGACTGCAGGGA#..((((((((.(((.........#))))))))))).	5	17	1	-19.2	1	0.00906873	0.283	0	0	-8.75027	11	12	11	5UTR
hsa-miR-10a-5p	NM_001278695	GPR132	TACCCTGTAGATCCGAATTTGTG#GGACTGCAGGGA#..((((((((.(((.........#))))))))))).	5	17	1	-19.2	1	0.000793404	0.283	0	0	-8.75027	11	12	11	5UTR
hsa-miR-10a-5p	NM_001279360	LYPLA1	TACCCTGTAGATCCGAATTTGTG#CATGGATTGGGAGATACTGGGC#..(((.(((..(((.((((((((#)))))))).)))..))).))).	137	159	1	-20.5	0	0.00388971	0.485	0	0	-11.6607	17	22	8	5UTR
hsa-miR-10a-5p	NM_001282181	PPP2R5E	TACCCTGTAGATCCGAATTTGTG#ATGAAGGCCTGAGAGCTGCAGGGG#..((((((((.((((........#.)).)).)))))))).	72	96	1	-16.5	1	4e-05	0.456	0	0	-8.01482	12	16	8	5UTR
hsa-miR-10a-5p	NM_001282186	CYSLTR1	TACCCTGTAGATCCGAATTTGTG#CACTCTGTGAATGGACTGTGCTTTTACGACCCTACAGGGTAT#((((((((((...((........#.))...)))))))))).	135	177	1	-17.4	1	4.25e-05	0.515	0	0	-11.6313	12	17	10	5UTR
hsa-miR-10a-5p	NM_001282232	PSMA6	TACCCTGTAGATCCGAATTTGTG#GCAACTTCCGGGAGGTGCTTGTGTGCCTGGTGCGGGAGCTACGGGGC#..((((((((.(((.........#.))).)))))))).	78	125	1	-18.8	1	1e-05	0.412	1.49367	0.572087	-8.75027	11	14	8	5UTR
hsa-miR-10a-5p	NM_001282233	PSMA6	TACCCTGTAGATCCGAATTTGTG#GCAACTTCCGGGAGGTGCTTGTGTGCCTGGTGCGGGAGCTACGGGGC#..((((((((.(((.........#.))).)))))))).	78	125	1	-18.8	1	1e-05	0.412	1.49367	0.572087	-8.75027	11	14	8	5UTR
hsa-miR-10a-5p	NM_001282326	SMG6	TACCCTGTAGATCCGAATTTGTG#TGGAGATGCAGGGA#..(((((((..((((........#))))..))))))).	957	971	1	-18.4	1	6.02e-05	0.412	0	0	-9.25733	11	14	7	5UTR
hsa-miR-10a-5p	NM_001282415	ZSCAN10	TACCCTGTAGATCCGAATTTGTG#CGAGCCCAATCCGGAGTTGCAGTTCATCTGCGCGGACTGCGGGGTGA#((((((((((.((((........#.)))))))))))))).	725	772	1	-22.9	1	2.24e-08	0.353	0.256866	-0.218505	-6.9954	14	16	14	5UTR
hsa-miR-10a-5p	NM_001282587	H6PD	TACCCTGTAGATCCGAATTTGTG#CGGGTCTGTATGGGG#..(((((((((((((........#)))))))))).))).	49	64	1	-17.3	1	9.46e-06	0.368	0	0	-5.19005	13	15	10	5UTR
hsa-miR-10a-5p	NM_001282755	MTA3	TACCCTGTAGATCCGAATTTGTG#GGGTCCGCAGGGC#..((((((.(((((.........#))))).)))))).	123	136	1	-19.4	1	6.06e-05	0.176	0	0	-6.98189	11	13	6	5UTR
hsa-miR-10a-5p	NM_001283043	RALGAPA1	TACCCTGTAGATCCGAATTTGTG#CACTCGTCTCCGTTTCGGCCTCTGCAGGGTGT#(((((((((((.(((((......#.)))))..))))))))))).	1	33	1	-24.3	1	5.58e-06	0.484	0	0	-7.28438	16	20	11	5UTR
hsa-miR-10a-5p	NM_001283044	RALGAPA1	TACCCTGTAGATCCGAATTTGTG#CACTCGTCTCCGTTTCGGCCTCTGCAGGGTGT#(((((((((((.(((((......#.)))))..))))))))))).	1	33	1	-24.3	1	5.58e-06	0.484	0	0	-7.28438	16	20	11	5UTR
hsa-miR-10a-5p	NM_001284284	VOPP1	TACCCTGTAGATCCGAATTTGTG#ACAGAGGAGGATACTGCAGGGTC#.(((((((((((((...(((((.#)))))...)))).))))))))).	40	63	1	-25.6	1	0.000169914	0.485	2.2549	1.08824	-4.76182	18	23	9	5UTR
hsa-miR-10a-5p	NM_001284313	DBNL	TACCCTGTAGATCCGAATTTGTG#CGGAGACTGCGGGGC#..((((((((.((((........#))))..)))))))).	16	31	1	-20	1	3.99e-05	0.267	0.299795	-0.844837	-8.01482	12	15	8	5UTR
[truncated: 5,960 more rows]

## Sheet: Urine CDS prime binding site
Table S2. List of genes selected by targeting 5 or more miRNAs in each sample, and miRNA's target gene consistency for binding sites (targets highlighted in bold font are those designated for cluster analysis).
[truncated: 27,038 more rows]

[truncated: 5 more sheets: Urine_filtered target, Serum 3 prime binding site, Serum 5 prime binding site, Serum CDS prime binding site, Serum_filtered target]
