# Supplementary material for: Characterization of exosomal microRNAs in preterm infants fed with breast milk and infant formula
Source: Front Nutr. 2024 Jan 18;11:1339919. doi: 10.3389/fnut.2024.1339919 (PMC10830786; doi:10.3389/fnut.2024.1339919)
Supplement: SUPPLEMENTARY TABLE S4 — Gene Ontology enrichment results of clstuer analysis in Urine. [file Table_4.XLSX]

## Sheet: All Terms Cluster1 LRRK2
Table S4: Gene Ontology enrichment results of clstuer analysis in Urine.
ID	Ontology Source	Term	GOLevels	GOGroups	Nr. Genes	% Associated Genes	Term PValue	Term PValue Corrected with Bonferroni step down	Group PValue	Group PValue Corrected with Bonferroni step down	Associated Genes Found	All Associated Genes	OverViewTerm
GO:0003723	GO_MolecularFunction-EBI-UniProt-GOA-ACAP-ARAP_25.05.2022_00h00	RNA binding	[4]	[Group104, Group109]	347	19.954	6.85271e-111	1.71866e-107	{Group104=5.918267875147212E-66, Group109=9.184049354142882E-48}	{Group104=6.39172930515899E-64, Group109=9.459570834767168E-46}	[AARS2, ACO1, AIMP1, AKAP8, ALYREF, ANXA2, ANXA7, APEH, APEX1, ARCN1, ASCC3, ATP5F1A, ATXN2, ATXN2L, BCCIP, BOP1, BZW1, CALR, CARM1, CCAR1, CCNT1, CCT5, CDK9, CDKN2A, CELF1, CFAP65, CHERP, CHTOP, CKAP4, CLTC, CLUH, CNOT1, CPNE3, CPSF6, CS, CSDE1, CSTB, CSTF1, CSTF3, CYFIP1, DBR1, DCD, DDX1, DDX17, DDX19B, DDX20, DDX23, DDX3X, DDX42, DDX46, DDX5, DDX6, DHFR, DHX16, DHX40, DHX57, DIAPH1, DIMT1, DNA…	[2477, A1CF, AARS1, AARS2, AATF, ABCF1, ABT1, ACAA2, ACIN1, ACO1, ACTN1, ACTN4, ADAD1, ADAD2, ADAR, ADARB1, ADARB2, ADAT1, ADD1, ADK, AFF2, AGFG1, AGO1, AGO2, AGO3, AGO4, AHCYL1, AHNAK, AICDA, AIMP1, AK8, AKAP1, AKAP17A, AKAP8, AKAP8L, ALDH18A1, ALDH6A1, ALDOA, ALG13, ALKBH1, ALKBH5, ALKBH8, ALYREF, ANG, ANGEL2, ANKHD1, ANKRD17, ANP32A, ANXA11, ANXA2, ANXA7, APEH, APEX1, API5, APOBEC1, APOBEC2, A…	TRUE
GO:0005737	GO_CellularComponent-EBI-UniProt-GOA-ACAP-ARAP_25.05.2022_00h00	cytoplasm	[2, 3]	[Group003]	972	7.86662	3.18498e-84	7.98475e-81	{Group003=3.1849816705891544E-84}	{Group003=3.599029287765744E-82}	[AAMP, AARS2, ABCB7, ABCE1, ABHD10, ABLIM1, ACACA, ACADSB, ACAT1, ACLY, ACO1, ACO2, ACOT9, ACOX1, ACSL5, ACTA1, ACTC1, ACTR1A, ACTR3, ADSS2, AFDN, AFG3L2, AGK, AGL, AGPS, AHCY, AIMP1, AIMP2, AK6, AKAP8, AKR1B1, ALDH1B1, ALDH5A1, ALDH8A1, ALDH9A1, ALG6, ALYREF, ANAPC1, ANKFY1, ANKS4B, ANP32B, ANP32E, ANXA2, ANXA7, AP1G2, AP1M1, AP1S2, AP2A2, AP2B1, AP2M1, APEH, APEX1, APEX2, APOA1, APOA2, APOA4, A…	[100131096, 2477, A1BG, A1CF, A2M, A3GALT2, A4GALT, A4GNT, AAAS, AACS, AADAC, AADAT, AAGAB, AAK1, AAMDC, AAMP, AANAT, AARS1, AARS2, AARSD1, AASDHPPT, AASS, AATF, AATK, ABAT, ABCA1, ABCA12, ABCA13, ABCA2, ABCA3, ABCA4, ABCA5, ABCA6, ABCA7, ABCA8, ABCB10, ABCB11, ABCB4, ABCB6, ABCB7, ABCB8, ABCB9, ABCC10, ABCC11, ABCC12, ABCC4, ABCC5, ABCC6, ABCC8, ABCC9, ABCD1, ABCD2, ABCD3, ABCD4, ABCE1, ABCF1, A…
GO:0005829	GO_CellularComponent-EBI-UniProt-GOA-ACAP-ARAP_25.05.2022_00h00	cytosol	[2, 3, 4]	[Group010]	616	10.8013	6.44994e-84	1.61636e-80	{Group010=6.449944611336377E-84}	{Group010=7.223937964696742E-82}	[AAMP, ABCE1, ABHD10, ACACA, ACLY, ACO1, ACO2, ACOX1, ACTA1, ACTC1, ACTR1A, ACTR3, ADSS2, AFDN, AGK, AGL, AGPS, AHCY, AIMP1, AIMP2, AK6, AKR1B1, ALDH1B1, ALDH8A1, ALDH9A1, ALYREF, ANAPC1, ANKFY1, ANXA2, AP1M1, AP1S2, AP2A2, AP2B1, AP2M1, APEH, APEX1, APOA1, APOA2, APOA4, ARCN1, ARFGAP1, ARHGAP15, ARHGDIA, ARHGEF7, ARL1, ARPC1A, ARPC2, ARPC4-TTLL3, ASCC3, ATAD1, ATG3, ATP6V1B2, ATP6V1H, ATXN2, ATX…	[2477, AAAS, AACS, AAGAB, AAK1, AAMP, AANAT, AARS1, AASDHPPT, AASS, ABCA12, ABCB4, ABCB6, ABCD1, ABCD2, ABCD3, ABCE1, ABCF1, ABHD10, ABHD14B, ABHD5, ABI1, ABI2, ABL1, ABL2, ABR, ABRAXAS2, ABTB1, ACAA1, ACACA, ACACB, ACAT2, ACBD5, ACBD6, ACIN1, ACKR2, ACLY, ACMSD, ACO1, ACO2, ACOD1, ACOT1, ACOT11, ACOT12, ACOT13, ACOT2, ACOT4, ACOT6, ACOT7, ACOT8, ACOX1, ACOX2, ACOX3, ACP1, ACP3, ACP5, ACSBG1, ACS…
GO:0070013	GO_CellularComponent-EBI-UniProt-GOA-ACAP-ARAP_25.05.2022_00h00	intracellular organelle lumen	[4]	[Group059]	612	10.4223	3.7977e-76	9.51324e-73	{Group059=1.6264448181653392E-62}	{Group059=1.740295955436913E-60}	[ABCE1, ABHD10, ACACA, ACADSB, ACAT1, ACLY, ACO2, ACOT9, ACOX1, ACSL5, ACTL6A, AFDN, AFF4, AGK, AGL, AGPS, AK6, AKAP8, AKR1B1, ALDH1B1, ALDH5A1, ALYREF, ANAPC1, ANP32B, ANP32E, ANXA2, APEH, APEX1, APEX2, APOA1, APOA2, APOA4, ARIH2, ARPC2, ASCC3, ATAD3A, ATP5F1A, ATP5F1B, ATXN2L, BAG1, BAG6, BCAS2, BCCIP, BCKDK, BCL2, BOP1, BRD2, CACYBP, CALR, CAMK2G, CARM1, CASP14, CBFB, CBX3, CCAR1, CCNT1, CD2BP…	[2477, A1BG, A1CF, A2M, AAAS, AADAT, AAGAB, AASS, AATF, ABAT, ABCA6, ABCB1, ABCB4, ABCB6, ABCB8, ABCC4, ABCC5, ABCC6, ABCD3, ABCE1, ABCF1, ABCG2, ABHD10, ABHD14B, ABHD16B, ABHD17A, ABHD5, ABI2, ABITRAM, ABL1, ABRAXAS1, ABT1, ABTB1, ACAA1, ACAA2, ACACA, ACAD10, ACAD8, ACADL, ACADM, ACADS, ACADSB, ACADVL, ACAN, ACAT1, ACBD5, ACD, ACE2, ACIN1, ACKR2, ACLY, ACO2, ACOD1, ACOT11, ACOT12, ACOT13, ACOT2,…
GO:0043229	GO_CellularComponent-EBI-UniProt-GOA-ACAP-ARAP_25.05.2022_00h00	intracellular organelle	[3]	[Group051]	1003	7.38967	5.14667e-72	1.28873e-68	{Group051=1.8434431494677122E-75}	{Group051=2.0462218959091605E-73}	[AAMP, AARS2, ABCB7, ABCE1, ABHD10, ABLIM1, ACACA, ACADSB, ACAT1, ACLY, ACO1, ACO2, ACOT9, ACOX1, ACSL5, ACTA1, ACTC1, ACTL6A, ACTR1A, ACTR3, ADSS2, AFDN, AFF4, AFG3L2, AGK, AGL, AGPS, AHCY, AIMP1, AIMP2, AK6, AKAP8, AKR1B1, ALDH1B1, ALDH5A1, ALG6, ALYREF, ANAPC1, ANKFY1, ANKS4B, ANP32B, ANP32E, ANXA2, ANXA7, AP1G2, AP1M1, AP1S2, AP2A2, AP2B1, AP2M1, APEH, APEX1, APEX2, APOA1, APOA2, APOA4, APOC3…	[100131096, 2477, A1BG, A1CF, A2M, A3GALT2, A4GALT, A4GNT, AAAS, AADAC, AADAT, AAGAB, AAK1, AAMP, AAR2, AARS1, AARS2, AARSD1, AASS, AATF, ABAT, ABCA1, ABCA10, ABCA12, ABCA13, ABCA2, ABCA3, ABCA4, ABCA5, ABCA6, ABCA7, ABCA8, ABCA9, ABCB1, ABCB10, ABCB11, ABCB4, ABCB6, ABCB7, ABCB8, ABCB9, ABCC10, ABCC11, ABCC12, ABCC4, ABCC5, ABCC6, ABCC8, ABCC9, ABCD1, ABCD2, ABCD3, ABCD4, ABCE1, ABCF1, ABCG1, AB…
GO:0043227	GO_CellularComponent-EBI-UniProt-GOA-ACAP-ARAP_25.05.2022_00h00	membrane-bounded organelle	[3]	[Group051]	997	7.35576	1.06306e-68	2.66084e-65	{Group051=1.8434431494677122E-75}	{Group051=2.0462218959091605E-73}	[AARS2, ABCB7, ABCE1, ABHD10, ACACA, ACADSB, ACAT1, ACLY, ACO1, ACO2, ACOT9, ACOX1, ACSL5, ACTA1, ACTC1, ACTL6A, ACTR1A, ACTR3, ADSS2, AFDN, AFF4, AFG3L2, AGK, AGL, AGPS, AHCY, AIMP1, AIMP2, AK6, AKAP8, AKR1B1, ALDH1B1, ALDH5A1, ALDH8A1, ALDH9A1, ALG6, ALYREF, ANAPC1, ANKFY1, ANKS4B, ANP32B, ANP32E, ANXA2, ANXA7, AP1G2, AP1M1, AP1S2, AP2A2, AP2B1, AP2M1, APEH, APEX1, APEX2, APOA1, APOA2, APOA4, A…	[100131096, 2477, A1BG, A1CF, A2M, A2ML1, A3GALT2, A4GALT, A4GNT, AAAS, AADAC, AADAT, AAGAB, AAK1, AAR2, AARS1, AARS2, AARSD1, AASDHPPT, AASS, AATF, ABAT, ABCA1, ABCA10, ABCA12, ABCA13, ABCA2, ABCA3, ABCA4, ABCA5, ABCA6, ABCA7, ABCA8, ABCA9, ABCB1, ABCB10, ABCB11, ABCB4, ABCB6, ABCB7, ABCB8, ABCB9, ABCC1, ABCC10, ABCC11, ABCC12, ABCC4, ABCC5, ABCC6, ABCC8, ABCD1, ABCD2, ABCD3, ABCD4, ABCE1, ABCF1…
GO:0044260	GO_BiologicalProcess-EBI-UniProt-GOA-ACAP-ARAP_25.05.2022_00h00	cellular macromolecule metabolic process	[3, 4]	[Group066, Group082, Group103, Group104]	413	12.3727	4.25101e-65	1.0636e-61	{Group066=1.3167449262187812E-50, Group082=2.8206792809189227E-47, Group103=3.84664796576682E-44, Group104=5.918267875147212E-66}	{Group066=1.3825821725297202E-48, Group082=2.877092866537301E-45, Group103=3.84664796576682E-42, Group104=6.39172930515899E-64}	[AARS2, ABCE1, ACO1, ACTL6A, AGL, AIMP1, AIMP2, ALG6, ALYREF, ANAPC1, ANXA2, APEH, APEX1, APEX2, APOA1, ARHGEF7, ARIH2, ARMT1, ASCC3, ATXN2, BAG2, BAG6, BCCIP, BCL2, BZW1, C18orf25, CALR, CARM1, CBS, CCT5, CDC123, CDC34, CDC45, CDK2, CDK9, CDKN2A, CELF1, CHD1L, CHORDC1, CHTOP, CLN6, CMTR1, CNOT1, CSDE1, CSNK1A1, CSNK1D, CSNK2A1, CTNNB1, CUL2, CUL5, CYFIP1, CYREN, DAD1, DBF4B, DDOST, DDX1, DDX23, …	[2477, A1CF, A4GNT, AARS1, AARS2, AARSD1, AASS, AATF, ABCA1, ABCA2, ABCA7, ABCB10, ABCE1, ABCF1, ABL1, ABO, ABRAXAS1, ABTB1, ACADM, ACAN, ACD, ACER2, ACHE, ACO1, ACOT8, ACTB, ACTL6A, ACTL6B, ACTR2, ACTR5, ACTR8, ACVRL1, ADAMTS12, ADAMTS13, ADAMTS7, ADD1, ADIPOQ, ADPRS, ADRA2A, ADRM1, AGA, AGAP3, AGBL4, AGL, AGO1, AGO2, AGO3, AGO4, AGTPBP1, AHSP, AICDA, AIFM1, AIFM2, AIMP1, AIMP2, AIRE, AKIRIN2, A…	TRUE
R-HSA:72766	REACTOME_Pathways_25.05.2022	Translation	[-1]	[Group040, Group103, Group106, Group108, Group113]	110	37.8007	6.51576e-63	1.62959e-59	{Group040=7.800000686789538E-53, Group103=3.84664796576682E-44, Group106=6.922082642854973E-73, Group108=9.071007606946274E-47, Group113=9.245946673251871E-116}	{Group040=8.26800072799691E-51, Group103=3.84664796576682E-42, Group106=7.54507008071192E-71, Group108=9.161717683015737E-45, Group113=1.0540379207507133E-113}	[AARS2, AIMP1, AIMP2, APEH, DDOST, EARS2, EEF1A2, EEF1B2, EEF1D, EEF1E1, EIF2B1, EIF2B4, EIF2S2, EIF3E, EIF3F, EIF3H, EIF3I, EIF3J, EIF3K, EIF3L, EIF3M, EIF4A2, EIF4B, EIF4E, EIF5, EIF5B, ETF1, FARSA, FARSB, GARS1, GFM1, GSPT1, HARS1, IARS2, LARS2, MRPL13, MRPL14, MRPL16, MRPL19, MRPL20, MRPL21, MRPL22, MRPL23, MRPL27, MRPL28, MRPL37, MRPL39, MRPL4, MRPL43, MRPL47, MRPS10, MRPS12, MRPS18A, MRPS2,…	[AARS1, AARS2, AIMP1, AIMP2, APEH, AURKAIP1, CARS1, CARS2, CHCHD1, DAP3, DARS1, DARS2, DDOST, EARS2, EEF1A1, EEF1A2, EEF1B2, EEF1D, EEF1E1, EEF1G, EEF2, EIF1AX, EIF2B1, EIF2B2, EIF2B3, EIF2B4, EIF2B5, EIF2S1, EIF2S2, EIF2S3, EIF3A, EIF3B, EIF3C, EIF3D, EIF3E, EIF3F, EIF3G, EIF3H, EIF3I, EIF3J, EIF3K, EIF3L, EIF3M, EIF4A1, EIF4A2, EIF4B, EIF4E, EIF4EBP1, EIF4G1, EIF4H, EIF5, EIF5B, EPRS1, ERAL1, E…	TRUE
GO:0043231	GO_CellularComponent-EBI-UniProt-GOA-ACAP-ARAP_25.05.2022_00h00	intracellular membrane-bounded organelle	[4]	[Group051, Group059]	940	7.52662	2.5943e-62	6.48576e-59	{Group051=1.8434431494677122E-75, Group059=1.6264448181653392E-62}	{Group051=2.0462218959091605E-73, Group059=1.740295955436913E-60}	[AARS2, ABCB7, ABCE1, ABHD10, ACACA, ACADSB, ACAT1, ACLY, ACO1, ACO2, ACOT9, ACOX1, ACSL5, ACTL6A, ACTR3, ADSS2, AFDN, AFF4, AFG3L2, AGK, AGL, AGPS, AHCY, AIMP1, AIMP2, AK6, AKAP8, AKR1B1, ALDH1B1, ALDH5A1, ALG6, ALYREF, ANAPC1, ANKFY1, ANKS4B, ANP32B, ANP32E, ANXA2, ANXA7, AP1G2, AP1M1, AP1S2, AP2A2, AP2B1, AP2M1, APEH, APEX1, APEX2, APOA1, APOA2, APOA4, APOC3, ARCN1, ARF3, ARF5, ARFGAP1, ARHGDI…	[100131096, 2477, A1BG, A1CF, A2M, A3GALT2, A4GALT, A4GNT, AAAS, AADAC, AADAT, AAGAB, AAK1, AAR2, AARS1, AARS2, AARSD1, AASS, AATF, ABAT, ABCA1, ABCA10, ABCA12, ABCA13, ABCA2, ABCA3, ABCA4, ABCA5, ABCA6, ABCA7, ABCA8, ABCA9, ABCB1, ABCB10, ABCB11, ABCB4, ABCB6, ABCB7, ABCB8, ABCB9, ABCC10, ABCC11, ABCC12, ABCC4, ABCC5, ABCC6, ABCC8, ABCD1, ABCD2, ABCD3, ABCD4, ABCE1, ABCF1, ABCG1, ABCG2, ABCG4, A…
R-HSA:8953854	REACTOME_Pathways_25.05.2022	Metabolism of RNA	[-1]	[Group109, Group113, Group114]	157	23.2938	1.42059e-56	3.55006e-53	{Group109=9.184049354142882E-48, Group113=9.245946673251871E-116, Group114=4.883372315663292E-74}	{Group109=9.459570834767168E-46, Group113=1.0540379207507133E-113, Group114=5.371709547229621E-72}	[ALYREF, BCAS2, BOP1, CCAR1, CD2BP2, CHERP, CHTOP, CNOT1, CPSF6, CSNK1D, CSTF1, CSTF3, CTNNBL1, DDX1, DDX20, DDX23, DDX42, DDX46, DDX5, DDX6, DHX16, DIMT1, EIF4A2, EIF4A3, EIF4B, EIF4E, ELAC2, ETF1, EXOSC4, EXOSC9, FAM98B, FUS, GEMIN4, GNL3, GSPT1, GTF2H2, HNRNPA1, HNRNPF, HNRNPH1, HNRNPK, HNRNPM, HSD17B10, HSPA1B, HSPA8, HSPB1, IGF2BP2, MTREX, NOP14, NUDT21, NUP133, NUP153, NUP188, NUP50, NUP88,…	[A1CF, AAAS, ADAR, ADARB1, ADAT1, ADAT2, ADAT3, AKT1, ALKBH8, ALYREF, ANP32A, APOBEC1, APOBEC2, APOBEC3A, APOBEC3A_B, APOBEC3B, APOBEC3C, APOBEC3H, APOBEC4, AQR, BCAS2, BMS1, BOP1, BUD23, BUD31, BYSL, C1D, C2orf49, CASC3, CCAR1, CCNH, CD2BP2, CDC40, CDC5L, CDK7, CDKAL1, CHERP, CHTOP, CLNS1A, CLP1, CNOT1, CNOT10, CNOT11, CNOT2, CNOT3, CNOT4, CNOT6L, CNOT7, CNOT8, CNOT9, CPSF1, CPSF2, CPSF3, CPSF4,…	TRUE
GO:0006412	GO_BiologicalProcess-EBI-UniProt-GOA-ACAP-ARAP_25.05.2022_00h00	translation	[4, 5, 6, 7]	[Group082, Group103, Group104, Group106, Group113]	163	22.4518	2.07712e-56	5.18865e-53	{Group082=2.8206792809189227E-47, Group103=3.84664796576682E-44, Group104=5.918267875147212E-66, Group106=6.922082642854973E-73, Group113=9.245946673251871E-116}	{Group082=2.877092866537301E-45, Group103=3.84664796576682E-42, Group104=6.39172930515899E-64, Group106=7.54507008071192E-71, Group113=1.0540379207507133E-113}	[AARS2, ABCE1, ACO1, AIMP1, AIMP2, APEH, ASCC3, ATXN2, BZW1, CALR, CDC123, CELF1, CNOT1, CSDE1, CYFIP1, DDX1, DDX3X, DDX6, DHFR, DPH5, DRG2, EARS2, EEF1A2, EEF1B2, EEF1D, EEF1E1, EIF2B1, EIF2B4, EIF2S2, EIF3CL, EIF3E, EIF3F, EIF3H, EIF3I, EIF3J, EIF3K, EIF3L, EIF3M, EIF4A2, EIF4A3, EIF4B, EIF4E, EIF5, EIF5A, EIF5B, ELP2, ETF1, EXOSC9, FARSA, FARSB, FASTKD2, FAU, FXR1, GARS1, GCN1, GFM1, GIGYF2, G…	[2477, AARS1, AARS2, AARSD1, ABCE1, ABCF1, ABTB1, ACO1, AGO1, AGO2, AGO3, AGO4, AIFM2, AIMP1, AIMP2, AIRE, AKT1, AKT2, ALKBH1, ANG, APEH, APLP1, APP, ASCC2, ASCC3, ASMT, ATF4, ATXN2, AURKAIP1, BANK1, BARHL2, BCL3, BCLAF1, BOLL, BTG2, BZW1, BZW2, C1QBP, C8orf88, CALR, CAPRIN1, CAPRIN2, CARS1, CARS2, CASC3, CCL5, CD28, CDC123, CDK5RAP1, CDKAL1, CELF1, CELF4, CHCHD1, CIRBP, CNBP, CNOT1, CNOT10, CNOT…	TRUE
R-HSA:392499	REACTOME_Pathways_25.05.2022	Metabolism of proteins	[-1]	[Group040, Group106]	279	14.1768	7.8e-53	1.94766e-49	{Group040=7.800000686789538E-53, Group106=6.922082642854973E-73}	{Group040=8.26800072799691E-51, Group106=7.54507008071192E-71}	[AARS2, ACTL6A, ACTR1A, AIMP1, AIMP2, ALG6, APEH, APOA1, APOA2, APOA4, ARCN1, ARF3, ARF5, ARFGAP1, CALR, CAPZB, CCT5, CDC25A, CDC34, CDKN2A, CKAP4, COMMD2, COPG2, COPS2, COPS4, COPZ1, CSNK1D, CSNK2A1, CSNK2B, CTNNB1, CTSD, CUL2, CUL5, DAD1, DCTN4, DDOST, DDX17, DDX5, DNMT1, DPH5, DPM1, DPM3, DYNLL1, EARS2, EEF1A2, EEF1B2, EEF1D, EEF1E1, EIF2B1, EIF2B4, EIF2S2, EIF3E, EIF3F, EIF3H, EIF3I, EIF3J, E…	[A4GNT, AAAS, AARS1, AARS2, ABCA3, ABRAXAS1, ABRAXAS2, ACE, ACE2, ACHE, ACTB, ACTL6A, ACTR10, ACTR1A, ACTR5, ACTR8, ADA2, ADAM10, ADAMTS1, ADAMTS10, ADAMTS12, ADAMTS13, ADAMTS14, ADAMTS15, ADAMTS16, ADAMTS17, ADAMTS18, ADAMTS19, ADAMTS2, ADAMTS20, ADAMTS3, ADAMTS4, ADAMTS5, ADAMTS6, ADAMTS7, ADAMTS8, ADAMTS9, ADAMTSL1, ADAMTSL2, ADAMTSL3, ADAMTSL4, ADAMTSL5, ADGRF5, ADORA2A, ADORA2B, ADRA2A, ADRA…	TRUE
GO:1901564	GO_BiologicalProcess-EBI-UniProt-GOA-ACAP-ARAP_25.05.2022_00h00	organonitrogen compound metabolic process	[3]	[Group066, Group103, Group104]	607	9.07867	6.24261e-51	1.55816e-47	{Group066=1.3167449262187812E-50, Group103=3.84664796576682E-44, Group104=5.918267875147212E-66}	{Group066=1.3825821725297202E-48, Group103=3.84664796576682E-42, Group104=6.39172930515899E-64}	[AARS2, ABCB7, ABCE1, ABHD10, ACACA, ACADSB, ACAT1, ACLY, ACO1, ACOT9, ACSL5, ACTL6A, ADSS2, AFG3L2, AGK, AHCY, AIMP1, AIMP2, AKAP8, ALDH5A1, ALDH8A1, ALDH9A1, ALG6, ANAPC1, ANP32B, ANXA2, APEH, APEX1, APOA1, APOA2, APOA4, APOC3, ARHGEF7, ARIH2, ARMT1, ARPC4-TTLL3, ASCC3, ATG3, ATP5F1A, ATP5F1B, ATP5MF-PTCD1, ATP5MG, ATP6, ATP6V1B2, ATXN2, AURKC, BAG2, BAG6, BCCIP, BCKDK, BCL2, BLMH, BLVRA, BOLA2…	[2477, A2M, A2ML1, A3GALT2, A4GALT, A4GNT, AADAT, AAK1, AANAT, AARS1, AARS2, AARSD1, AASDH, AASDHPPT, AASS, AATF, AATK, ABAT, ABCA1, ABCA12, ABCA2, ABCA3, ABCA7, ABCA8, ABCB10, ABCB11, ABCB6, ABCB7, ABCB9, ABCC1, ABCC2, ABCC5, ABCC6, ABCD1, ABCD4, ABCE1, ABCF1, ABCG1, ABHD10, ABHD12, ABHD12B, ABHD13, ABHD14A-ACY1, ABHD14B, ABHD16A, ABHD16B, ABHD17A, ABHD17B, ABHD17C, ABHD3, ABHD4, ABHD5, ABI1, AB…
GO:0043604	GO_BiologicalProcess-EBI-UniProt-GOA-ACAP-ARAP_25.05.2022_00h00	amide biosynthetic process	[5]	[Group082, Group103, Group104, Group106, Group113]	174	19.2478	4.37616e-50	1.09185e-46	{Group082=2.8206792809189227E-47, Group103=3.84664796576682E-44, Group104=5.918267875147212E-66, Group106=6.922082642854973E-73, Group113=9.245946673251871E-116}	{Group082=2.877092866537301E-45, Group103=3.84664796576682E-42, Group104=6.39172930515899E-64, Group106=7.54507008071192E-71, Group113=1.0540379207507133E-113}	[AARS2, ABCE1, ACACA, ACAT1, ACLY, ACO1, ACSL5, AGK, AIMP1, AIMP2, APEH, ASCC3, ATXN2, BZW1, CALR, CDC123, CELF1, CNOT1, CSDE1, CYFIP1, DDX1, DDX3X, DDX6, DHFR, DLAT, DPH5, DRG2, EARS2, EEF1A2, EEF1B2, EEF1D, EEF1E1, EIF2B1, EIF2B4, EIF2S2, EIF3CL, EIF3E, EIF3F, EIF3H, EIF3I, EIF3J, EIF3K, EIF3L, EIF3M, EIF4A2, EIF4A3, EIF4B, EIF4E, EIF5, EIF5A, EIF5B, ELP2, ETF1, EXOSC9, FARSA, FARSB, FASTKD2, F…	[2477, AANAT, AARS1, AARS2, AARSD1, AASDH, ABCA8, ABCE1, ABCF1, ABTB1, ACACA, ACACB, ACAT1, ACLY, ACO1, ACSBG1, ACSBG2, ACSF3, ACSL1, ACSL3, ACSL4, ACSL5, ACSL6, ACSS1, ACSS2, ADSL, AGK, AGO1, AGO2, AGO3, AGO4, AIFM2, AIMP1, AIMP2, AIRE, AKT1, AKT2, ALKBH1, ALOX12B, ALOXE3, ANG, APEH, APLP1, APP, ARG1, ARG2, ASAH1, ASAH2, ASCC2, ASCC3, ASL, ASMT, ASNS, ASS1, ATF4, ATXN2, AURKAIP1, B3GALT1, B3GALT…	TRUE
GO:0006518	GO_BiologicalProcess-EBI-UniProt-GOA-ACAP-ARAP_25.05.2022_00h00	peptide metabolic process	[4, 5]	[Group082, Group103, Group104, Group106, Group113]	176	18.7234	6.78461e-49	1.69208e-45	{Group082=2.8206792809189227E-47, Group103=3.84664796576682E-44, Group104=5.918267875147212E-66, Group106=6.922082642854973E-73, Group113=9.245946673251871E-116}	{Group082=2.877092866537301E-45, Group103=3.84664796576682E-42, Group104=6.39172930515899E-64, Group106=7.54507008071192E-71, Group113=1.0540379207507133E-113}	[AARS2, ABCE1, ACO1, AIMP1, AIMP2, APEH, APEX1, ASCC3, ATXN2, BZW1, CALR, CDC123, CELF1, CLIC1, CNOT1, CSDE1, CYFIP1, DDX1, DDX3X, DDX6, DHFR, DPH5, DRG2, EARS2, EEF1A2, EEF1B2, EEF1D, EEF1E1, EIF2B1, EIF2B4, EIF2S2, EIF3CL, EIF3E, EIF3F, EIF3H, EIF3I, EIF3J, EIF3K, EIF3L, EIF3M, EIF4A2, EIF4A3, EIF4B, EIF4E, EIF5, EIF5A, EIF5B, ELP2, ERO1A, ETF1, EXOSC9, FARSA, FARSB, FASTKD2, FAU, FXR1, GARS1, …	[2477, AARS1, AARS2, AARSD1, AASDH, ABCA2, ABCA7, ABCB9, ABCE1, ABCF1, ABCG1, ABTB1, ACD, ACE, ACE2, ACO1, ADAM10, ADAMTS13, AEBP1, AGO1, AGO2, AGO3, AGO4, AIFM2, AIMP1, AIMP2, AIRE, AKT1, AKT2, ALKBH1, ANG, ANPEP, APEH, APEX1, APH1A, APH1B, APLP1, APOE, APP, ARL6IP5, ASCC2, ASCC3, ASMT, ATF4, ATP6AP2, ATXN2, AURKAIP1, BACE1, BACE2, BANK1, BARHL2, BCHE, BCL3, BCLAF1, BDH2, BECN1, BIN1, BOLL, BSG,…	FALSE
GO:1901566	GO_BiologicalProcess-EBI-UniProt-GOA-ACAP-ARAP_25.05.2022_00h00	organonitrogen compound biosynthetic process	[4]	[Group066, Group103, Group104, Group106]	260	14.1151	1.71605e-48	4.27811e-45	{Group066=1.3167449262187812E-50, Group103=3.84664796576682E-44, Group104=5.918267875147212E-66, Group106=6.922082642854973E-73}	{Group066=1.3825821725297202E-48, Group103=3.84664796576682E-42, Group104=6.39172930515899E-64, Group106=7.54507008071192E-71}	[AARS2, ABCB7, ABCE1, ACACA, ACAT1, ACLY, ACO1, ACSL5, ADSS2, AGK, AIMP1, AIMP2, ALDH9A1, ALG6, APEH, APOA1, APOA2, ASCC3, ATP5F1A, ATP5F1B, ATP5MF-PTCD1, ATP5MG, ATP6, ATXN2, BCL2, BZW1, CALR, CBS, CDC123, CELF1, CHORDC1, CKB, CKMT1B, CLTC, CMPK1, CNOT1, COASY, CPOX, CSDE1, CTNNB1, CTPS1, CYFIP1, DAD1, DCAKD, DDOST, DDX1, DDX3X, DDX6, DFFB, DHFR, DLAT, DPH5, DPM1, DPM3, DRG2, DTYMK, EARS2, EEF1A…	[2477, A3GALT2, A4GALT, A4GNT, AANAT, AARS1, AARS2, AARSD1, AASDH, AASDHPPT, AASS, AATF, ABAT, ABCA1, ABCA2, ABCA7, ABCA8, ABCB10, ABCB6, ABCB7, ABCC5, ABCE1, ABCF1, ABHD3, ABO, ABTB1, ACACA, ACACB, ACADM, ACAN, ACAT1, ACCS, ACER1, ACER2, ACER3, ACLY, ACMSD, ACO1, ACOD1, ACOT7, ACOT8, ACSBG1, ACSBG2, ACSF3, ACSL1, ACSL3, ACSL4, ACSL5, ACSL6, ACSS1, ACSS2, ADA, ADA2, ADAL, ADCY1, ADCY10, ADCY2, AD…	FALSE
GO:0005739	GO_CellularComponent-EBI-UniProt-GOA-ACAP-ARAP_25.05.2022_00h00	mitochondrion	[3, 4, 5]	[Group079, Group108]	250	14.1723	8.98218e-47	2.23836e-43	{Group079=7.151142122381037E-27, Group108=9.071007606946274E-47}	{Group079=5.935447961576261E-25, Group108=9.161717683015737E-45}	[AARS2, ABCB7, ABCE1, ABHD10, ACACA, ACADSB, ACAT1, ACO1, ACO2, ACOT9, ACSL5, ADSS2, AFG3L2, AGK, AGPS, AKAP8, ALDH1B1, ALDH5A1, APEX1, APEX2, ATAD1, ATAD3A, ATP5F1A, ATP5F1B, ATP5MF-PTCD1, ATP5MG, ATP6, BCKDK, BCL2, CASP14, CDKN2A, CEP72, CHCHD3, CKB, CLIC1, CLIC4, CLPB, CLPX, COASY, COX6C, CPNE3, CPOX, CS, CYB5R3, CYC1, CYCS, DDAH2, DDIT4, DDX1, DECR1, DHFR, DLAT, DNAJA3, DNM1L, DTYMK, DYNLL1, …	[AADAT, AARS1, AARS2, AASS, ABAT, ABCB10, ABCB6, ABCB7, ABCB8, ABCC8, ABCD1, ABCD3, ABCE1, ABCG1, ABCG2, ABHD10, ABHD11, ABHD4, ABHD5, ABHD6, ABHD8, ABL1, ACAA2, ACACA, ACACB, ACAD10, ACAD11, ACAD8, ACAD9, ACADL, ACADM, ACADS, ACADSB, ACADVL, ACAT1, ACAT2, ACBD3, ACO1, ACO2, ACOD1, ACOT11, ACOT13, ACOT2, ACOT7, ACOT9, ACP6, ACSBG2, ACSF2, ACSF3, ACSL1, ACSL3, ACSL4, ACSL5, ACSL6, ACSM1, ACSM2A, A…	TRUE
GO:0031981	GO_CellularComponent-EBI-UniProt-GOA-ACAP-ARAP_25.05.2022_00h00	nuclear lumen	[5, 6]	[Group059, Group104]	469	9.9766	2.66517e-46	6.63894e-43	{Group059=1.6264448181653392E-62, Group104=5.918267875147212E-66}	{Group059=1.740295955436913E-60, Group104=6.39172930515899E-64}	[ACACA, ACLY, ACSL5, ACTL6A, AFDN, AFF4, AGPS, AK6, AKAP8, AKR1B1, ALDH1B1, ALYREF, ANAPC1, ANP32B, ANP32E, ANXA2, APEX1, APEX2, ARIH2, ARPC2, ASCC3, ATXN2L, BAG1, BAG6, BCAS2, BCCIP, BCL2, BOP1, BRD2, CACYBP, CAMK2G, CARM1, CASP14, CBFB, CBX3, CCAR1, CCNT1, CD2BP2, CDC25A, CDC34, CDC45, CDK12, CDK2, CDK9, CDKN2A, CELF1, CEP72, CFL1, CHD1L, CHD4, CHERP, CHTOP, CIAO2B, CLIC4, CLN6, CLPX, CMPK1, CM…	[2477, A1CF, AAAS, AAGAB, AATF, ABCA6, ABCB1, ABCB4, ABCB6, ABCB8, ABCC4, ABCC6, ABCF1, ABCG2, ABHD14B, ABHD16B, ABHD17A, ABHD5, ABI2, ABITRAM, ABL1, ABRAXAS1, ABT1, ABTB1, ACACA, ACADS, ACADVL, ACBD5, ACD, ACIN1, ACKR2, ACLY, ACOD1, ACOT12, ACOT7, ACSF3, ACSL5, ACTB, ACTBL2, ACTL6A, ACTL6B, ACTN4, ACTR5, ACTR6, ACTR8, ADAD1, ADAD2, ADAM12, ADAMTS4, ADAR, ADARB1, ADARB2, ADAT2, ADAT3, ADD1, ADD3,…
GO:0043603	GO_BiologicalProcess-EBI-UniProt-GOA-ACAP-ARAP_25.05.2022_00h00	cellular amide metabolic process	[4]	[Group082, Group103, Group104, Group106, Group113]	200	16.1551	1.98426e-45	4.94082e-42	{Group082=2.8206792809189227E-47, Group103=3.84664796576682E-44, Group104=5.918267875147212E-66, Group106=6.922082642854973E-73, Group113=9.245946673251871E-116}	{Group082=2.877092866537301E-45, Group103=3.84664796576682E-42, Group104=6.39172930515899E-64, Group106=7.54507008071192E-71, Group113=1.0540379207507133E-113}	[AARS2, ABCE1, ACACA, ACAT1, ACLY, ACO1, ACOT9, ACSL5, AGK, AIMP1, AIMP2, APEH, APEX1, ASCC3, ATXN2, BZW1, CALR, CDC123, CELF1, CLIC1, CLN6, CNOT1, CSDE1, CYFIP1, DDX1, DDX3X, DDX6, DHFR, DLAT, DPH5, DRG2, EARS2, EEF1A2, EEF1B2, EEF1D, EEF1E1, EIF2B1, EIF2B4, EIF2S2, EIF3CL, EIF3E, EIF3F, EIF3H, EIF3I, EIF3J, EIF3K, EIF3L, EIF3M, EIF4A2, EIF4A3, EIF4B, EIF4E, EIF5, EIF5A, EIF5B, ELP2, ERO1A, ETF1…	[2477, AADAT, AANAT, AARS1, AARS2, AARSD1, AASDH, AASDHPPT, AASS, ABCA12, ABCA2, ABCA7, ABCA8, ABCB9, ABCD1, ABCE1, ABCF1, ABCG1, ABHD4, ABTB1, ACACA, ACACB, ACAT1, ACD, ACE, ACE2, ACER1, ACER2, ACER3, ACLY, ACO1, ACOT1, ACOT11, ACOT12, ACOT2, ACOT4, ACOT6, ACOT7, ACOT8, ACOT9, ACSBG1, ACSBG2, ACSF2, ACSF3, ACSL1, ACSL3, ACSL4, ACSL5, ACSL6, ACSM1, ACSM2A, ACSM2B, ACSM3, ACSM4, ACSM5, ACSM6, ACSS…	FALSE
GO:0003676	GO_MolecularFunction-EBI-UniProt-GOA-ACAP-ARAP_25.05.2022_00h00	nucleic acid binding	[3]	[Group104]	435	10.2522	3.63927e-45	9.05814e-42	{Group104=5.918267875147212E-66}	{Group104=6.39172930515899E-64}	[AARS2, ACO1, ACTL6A, AHDC1, AIMP1, AKAP8, AKR1B1, ALYREF, ANXA2, ANXA7, APEH, APEX1, APEX2, ARCN1, ASCC3, ATP5F1A, ATXN2, ATXN2L, BCCIP, BCL2, BOP1, BZW1, CALR, CARM1, CBFB, CCAR1, CCNT1, CCT5, CDC45, CDK9, CDKN2A, CELF1, CFAP65, CHD4, CHERP, CHTOP, CKAP4, CLTC, CLUH, CMTR1, CNOT1, CPNE3, CPSF6, CS, CSDE1, CSNK2B, CSTB, CSTF1, CSTF3, CTNNB1, CYFIP1, DBF4B, DBR1, DCD, DDX1, DDX17, DDX19B, DDX20, …	[2477, A1CF, AARS1, AARS2, AARSD1, AATF, ABCF1, ABL1, ABT1, ABTB1, ACAA2, ACD, ACIN1, ACO1, ACR, ACTB, ACTL6A, ACTN1, ACTN4, ADAD1, ADAD2, ADAR, ADARB1, ADARB2, ADAT1, ADD1, ADK, ADNP, ADNP2, ADRA2A, AEBP1, AEBP2, AEN, AFF2, AFF3, AGER, AGFG1, AGGF1, AGO1, AGO2, AGO3, AGO4, AHCTF1, AHCYL1, AHDC1, AHNAK, AHR, AHRR, AICDA, AIFM1, AIFM2, AIM2, AIMP1, AIRE, AK8, AKAP1, AKAP17A, AKAP8, AKAP8L, AKAP9, …	FALSE
GO:1901265	GO_MolecularFunction-EBI-UniProt-GOA-ACAP-ARAP_25.05.2022_00h00	nucleoside phosphate binding	[3]	[Group087]	308	12.2125	1.74594e-44	4.3439e-41	{Group087=6.421781717184732E-35}	{Group087=5.9722569969818013E-33}	[AARS2, ABCB7, ABCE1, ABCF2, ABCF3, ACACA, ACADSB, ACAT1, ACLY, ACOX1, ACSL5, ACTA1, ACTC1, ACTR1A, ACTR3, ADSS2, AFG3L2, AGK, AGPS, AHCY, AK6, ALDH1B1, ARF3, ARF5, ARHGDIA, ARHGEF7, ARL1, ASCC3, ATAD1, ATAD3A, ATP13A1, ATP2A2, ATP5F1A, ATP5F1B, ATP6V1B2, AURKC, BAG1, BAG2, BCKDK, BLVRA, CAMK1D, CAMK2G, CCT5, CDC34, CDK12, CDK2, CDK9, CDKL3, CHD1L, CHD4, CHORDC1, CHTOP, CKB, CKMT1B, CLPB, CLPX, C…	[AACS, AAK1, AARS1, AARS2, AARSD1, AASDH, AATK, ABCA1, ABCA10, ABCA12, ABCA13, ABCA2, ABCA3, ABCA4, ABCA5, ABCA6, ABCA7, ABCA8, ABCA9, ABCB1, ABCB10, ABCB11, ABCB4, ABCB5, ABCB6, ABCB7, ABCB8, ABCB9, ABCC1, ABCC10, ABCC11, ABCC12, ABCC2, ABCC3, ABCC4, ABCC5, ABCC6, ABCC8, ABCC9, ABCD1, ABCD2, ABCD3, ABCD4, ABCE1, ABCF1, ABCF2, ABCF3, ABCG1, ABCG2, ABCG4, ABCG5, ABCG8, ABL1, ABL2, ABO, ABR, ACACA,…	TRUE
GO:0005759	GO_CellularComponent-EBI-UniProt-GOA-ACAP-ARAP_25.05.2022_00h00	mitochondrial matrix	[4, 5, 6]	[Group108]	119	23.3333	8.48367e-43	2.10989e-39	{Group108=9.071007606946274E-47}	{Group108=9.161717683015737E-45}	[ABCE1, ABHD10, ACADSB, ACAT1, ACO2, ACOT9, ALDH1B1, ALDH5A1, ATAD3A, ATP5F1A, ATP5F1B, BCKDK, CDKN2A, CLPX, COASY, CS, DECR1, DLAT, DNAJA3, EARS2, ECHS1, ECI1, ELAC2, FASTKD1, FASTKD2, FH, FLAD1, GARS1, GCDH, GFM1, GLUD1, GOT2, GRPEL1, GSR, HADH, HADHA, HIBCH, HOGA1, HSD17B10, IARS2, IDH2, IDH3B, IDH3G, IVD, LARS2, LONP1, LRPPRC, LRRK2, MAIP1, MDH2, ME2, MRPL13, MRPL14, MRPL16, MRPL19, MRPL20, M…	[AADAT, AASS, ABAT, ABCE1, ABHD10, ACAA2, ACAD10, ACAD8, ACADL, ACADM, ACADS, ACADSB, ACADVL, ACAT1, ACO2, ACOT11, ACOT13, ACOT2, ACOT9, ACP6, ACSF2, ACSF3, ACSM1, ACSM2A, ACSM2B, ACSM3, ACSM4, ACSM5, ACSM6, ACSS1, ACSS2, ACSS3, ADHFE1, ADPRS, AGXT2, AK3, AK4, AKR1B15, ALAS1, ALAS2, ALDH1B1, ALDH1L2, ALDH2, ALDH4A1, ALDH5A1, ALDH6A1, ALDH7A1, ALKBH7, AMT, ARG2, ARHGAP11B, ARL2, ARL2BP, ATAD3A, AT…	TRUE
GO:0034641	GO_BiologicalProcess-EBI-UniProt-GOA-ACAP-ARAP_25.05.2022_00h00	cellular nitrogen compound metabolic process	[3]	[Group082, Group104]	583	8.6963	2.75272e-41	6.84326e-38	{Group082=2.8206792809189227E-47, Group104=5.918267875147212E-66}	{Group082=2.877092866537301E-45, Group104=6.39172930515899E-64}	[AARS2, ABCB7, ABCE1, ACACA, ACAT1, ACLY, ACO1, ACOT9, ACSL5, ACTL6A, ACTR3, ADSS2, AGK, AHCY, AIMP1, AIMP2, AK6, AKR1B1, ALDH9A1, ALYREF, ANXA2, APEH, APEX1, APEX2, ARHGEF7, ASCC3, ATP5F1A, ATP5F1B, ATP5MF-PTCD1, ATP5MG, ATP6, ATP6V1B2, ATXN2, ATXN2L, BCAS2, BCCIP, BCKDK, BLVRA, BOP1, BRD2, BZW1, CALR, CAMK1D, CARM1, CBFB, CBS, CBX3, CCAR1, CCNT1, CCT5, CD2BP2, CDC123, CDC34, CDC45, CDK12, CDK2,…	[2477, A1CF, AADAT, AANAT, AAR2, AARS1, AARS2, AARSD1, AASDH, AASDHPPT, AASS, AATF, ABAT, ABCA12, ABCA2, ABCA7, ABCA8, ABCB10, ABCB6, ABCB7, ABCB9, ABCC1, ABCC2, ABCC6, ABCD1, ABCE1, ABCF1, ABCG1, ABCG4, ABHD14B, ABHD4, ABL1, ABLIM2, ABLIM3, ABRA, ABRAXAS1, ABT1, ABTB1, ACACA, ACACB, ACADL, ACADM, ACAT1, ACD, ACE, ACE2, ACER1, ACER2, ACER3, ACIN1, ACLY, ACMSD, ACO1, ACOD1, ACOT1, ACOT11, ACOT12, …
GO:0005654	GO_CellularComponent-EBI-UniProt-GOA-ACAP-ARAP_25.05.2022_00h00	nucleoplasm	[2, 6, 7]	[Group059, Group104]	430	9.92842	1.11734e-40	2.77659e-37	{Group059=1.6264448181653392E-62, Group104=5.918267875147212E-66}	{Group059=1.740295955436913E-60, Group104=6.39172930515899E-64}	[ACLY, ACSL5, ACTL6A, AFDN, AFF4, AK6, AKAP8, AKR1B1, ALDH1B1, ALYREF, ANAPC1, ANP32B, ANP32E, APEX1, APEX2, ARIH2, ARPC2, ASCC3, ATXN2L, BAG1, BAG6, BCAS2, BCCIP, BCL2, BOP1, BRD2, CACYBP, CAMK2G, CARM1, CASP14, CBFB, CBX3, CCAR1, CCNT1, CD2BP2, CDC25A, CDC34, CDC45, CDK12, CDK2, CDK9, CDKN2A, CELF1, CEP72, CHD1L, CHD4, CHERP, CHTOP, CIAO2B, CLPX, CMPK1, CMTR1, COPS2, COPS4, CPNE3, CPSF6, CRABP2…	[2477, A1CF, AAAS, AAGAB, AATF, ABCA6, ABCB1, ABCB4, ABCB6, ABCB8, ABCC6, ABCF1, ABCG2, ABHD14B, ABHD16B, ABHD17A, ABHD5, ABI2, ABITRAM, ABL1, ABRAXAS1, ACADS, ACADVL, ACBD5, ACD, ACIN1, ACKR2, ACLY, ACOT12, ACOT7, ACSF3, ACSL5, ACTB, ACTBL2, ACTL6A, ACTL6B, ACTN4, ACTR5, ACTR6, ACTR8, ADAM12, ADAMTS4, ADAR, ADARB1, ADAT2, ADAT3, ADD1, ADGRD1, ADH1A, ADH1B, ADH1C, ADH4, ADH7, ADIRF, ADK, ADPRS, A…	FALSE
GO:0005634	GO_CellularComponent-EBI-UniProt-GOA-ACAP-ARAP_25.05.2022_00h00	nucleus	[5]	[Group051, Group059]	657	8.2269	1.17705e-40	2.92379e-37	{Group051=1.8434431494677122E-75, Group059=1.6264448181653392E-62}	{Group051=2.0462218959091605E-73, Group059=1.740295955436913E-60}	[ACACA, ACLY, ACSL5, ACTL6A, ACTR3, AFDN, AFF4, AGL, AGPS, AHCY, AIMP1, AIMP2, AK6, AKAP8, AKR1B1, ALDH1B1, ALYREF, ANAPC1, ANP32B, ANP32E, ANXA2, ANXA7, APEH, APEX1, APEX2, ARHGDIA, ARIH2, ARPC1A, ARPC2, ARPC4-TTLL3, ASCC3, ATP5F1A, ATP5F1B, ATXN2L, AURKC, BAG1, BAG6, BCAS2, BCCIP, BCL2, BLMH, BOLA2B, BOP1, BRD2, CACYBP, CALR, CAMK1D, CAMK2G, CARM1, CASP14, CBFB, CBS, CBX3, CCAR1, CCNT1, CD2BP2,…	[100131096, 2477, A1CF, AAAS, AAGAB, AAR2, AARSD1, AASS, AATF, ABCA6, ABCB1, ABCB4, ABCB6, ABCB8, ABCC4, ABCC6, ABCF1, ABCG2, ABHD14B, ABHD16B, ABHD17A, ABHD5, ABI1, ABI2, ABITRAM, ABL1, ABRAXAS1, ABRAXAS2, ABT1, ABTB1, ACACA, ACACB, ACAD11, ACAD9, ACADM, ACADS, ACADVL, ACBD5, ACD, ACHE, ACIN1, ACKR2, ACKR3, ACLY, ACOD1, ACOT12, ACOT13, ACOT7, ACP3, ACR, ACRBP, ACSF3, ACSL5, ACTB, ACTBL2, ACTG1, …
GO:0070062	GO_CellularComponent-EBI-UniProt-GOA-ACAP-ARAP_25.05.2022_00h00	extracellular exosome	[3, 4, 6]	[Group043]	279	12.2315	5.12251e-40	1.27192e-36	{Group043=3.994748388353916E-8}	{Group043=1.1584770326226356E-6}	[ACAT1, ACLY, ACO1, ACTA1, ACTC1, ACTR1A, ACTR3, ADSS2, AHCY, AKR1B1, ALDH8A1, ALDH9A1, ALYREF, ANKFY1, ANP32B, ANXA2, ANXA7, AP1M1, AP2M1, APEH, APOA1, APOA2, APOA4, APOC3, ARF3, ARF5, ARHGDIA, ARPC1A, ARPC2, ARPC4-TTLL3, ATP5F1A, ATP5F1B, ATP6V1B2, ATP6V1H, BAG6, BLMH, BLVRA, CACYBP, CALR, CAPZB, CBR1, CCT5, CDC37, CFL1, CHCHD3, CHORDC1, CKAP4, CKB, CLIC1, CLIC4, CLTC, CMPK1, COASY, CPNE3, CRAB…	[100131096, A1BG, A2M, A2ML1, AARS1, AASDHPPT, ABCB1, ABCB11, ABCB4, ABCB6, ABCC1, ABCC11, ABCD1, ABHD14B, ABHD8, ABI1, ACAT1, ACAT2, ACD, ACE, ACE2, ACLY, ACO1, ACOD1, ACOT11, ACOT7, ACP1, ACP2, ACP3, ACSL4, ACSM1, ACTA1, ACTA2, ACTB, ACTBL2, ACTC1, ACTG1, ACTG2, ACTN1, ACTN2, ACTN3, ACTN4, ACTR1A, ACTR1B, ACTR2, ACTR3, ACTR3B, ACTR3C, ACY1, ACY3, ADAM10, ADAM15, ADAM9, ADAMTS3, ADCY1, ADGRE5, A…	TRUE
GO:0034645	GO_BiologicalProcess-EBI-UniProt-GOA-ACAP-ARAP_25.05.2022_00h00	cellular macromolecule biosynthetic process	[4, 5]	[Group082, Group103, Group104, Group106, Group113]	187	15.5058	9.33903e-40	2.31795e-36	{Group082=2.8206792809189227E-47, Group103=3.84664796576682E-44, Group104=5.918267875147212E-66, Group106=6.922082642854973E-73, Group113=9.245946673251871E-116}	{Group082=2.877092866537301E-45, Group103=3.84664796576682E-42, Group104=6.39172930515899E-64, Group106=7.54507008071192E-71, Group113=1.0540379207507133E-113}	[AARS2, ABCE1, ACO1, AGL, AIMP1, AIMP2, ALG6, APEH, APOA1, ASCC3, ATXN2, BCL2, BZW1, CALR, CDC123, CELF1, CHORDC1, CNOT1, CSDE1, CTNNB1, CYFIP1, DAD1, DDOST, DDX1, DDX3X, DDX6, DHFR, DPH5, DPM1, DPM3, DRG2, EARS2, EEF1A2, EEF1B2, EEF1D, EEF1E1, EIF2B1, EIF2B4, EIF2S2, EIF3CL, EIF3E, EIF3F, EIF3H, EIF3I, EIF3J, EIF3K, EIF3L, EIF3M, EIF4A2, EIF4A3, EIF4B, EIF4E, EIF5, EIF5A, EIF5B, ELP2, EOGT, ETF1…	[2477, A4GNT, AARS1, AARS2, AARSD1, AATF, ABCA1, ABCA2, ABCA7, ABCB10, ABCE1, ABCF1, ABO, ABTB1, ACADM, ACAN, ACER2, ACO1, ACOT8, AGL, AGO1, AGO2, AGO3, AGO4, AIFM2, AIMP1, AIMP2, AIRE, AKT1, AKT2, ALAS1, ALAS2, ALG1, ALG10, ALG10B, ALG11, ALG12, ALG13, ALG14, ALG1L, ALG1L2, ALG2, ALG3, ALG5, ALG6, ALG8, ALG9, ALKBH1, ALOX12B, ANG, APEH, APLP1, APOA1, APOB, APOBEC1, APOE, APP, AQP11, ARFGEF1, ASC…	FALSE
GO:0043232	GO_CellularComponent-EBI-UniProt-GOA-ACAP-ARAP_25.05.2022_00h00	intracellular non-membrane-bounded organelle	[4]	[Group067]	501	9.16408	2.20281e-39	5.46518e-36	{Group067=7.863461747875644E-36}	{Group067=7.470288660481862E-34}	[AAMP, ABLIM1, ACACA, ACSL5, ACTA1, ACTC1, ACTL6A, ACTR1A, ACTR3, AFF4, AGPS, AK6, AKAP8, AKR1B1, ALYREF, ANP32B, ANP32E, ANXA2, APEX1, APEX2, ARHGDIA, ARHGEF7, ARPC1A, ARPC2, ARPC4-TTLL3, ATAD3A, ATP5F1B, ATXN2, ATXN2L, AURKC, BAG2, BCAS2, BCCIP, BOP1, BRD2, CAPZB, CASP14, CBX3, CCDC6, CCNT1, CCT5, CD2BP2, CDC45, CDK2, CDK9, CDKN2A, CELF1, CEP72, CFL1, CHD4, CHERP, CHORDC1, CHTOP, CIAO2B, CKAP2,…	[2477, AAAS, AAMP, AATF, ABCA2, ABCB4, ABCB8, ABCC4, ABCC9, ABHD14B, ABHD4, ABHD5, ABI1, ABI2, ABL1, ABL2, ABLIM1, ABLIM2, ABLIM3, ABRA, ABRAXAS2, ABT1, ABTB1, ACACA, ACADS, ACADVL, ACD, ACIN1, ACKR2, ACOT13, ACSL3, ACSL4, ACSL5, ACTA1, ACTA2, ACTB, ACTBL2, ACTC1, ACTG1, ACTG2, ACTL10, ACTL6A, ACTL6B, ACTL7A, ACTL7B, ACTL8, ACTL9, ACTN1, ACTN2, ACTN3, ACTN4, ACTR10, ACTR1A, ACTR1B, ACTR2, ACTR3, …
GO:0017076	GO_MolecularFunction-EBI-UniProt-GOA-ACAP-ARAP_25.05.2022_00h00	purine nucleotide binding	[4, 5]	[Group087]	269	11.9238	1.94351e-36	4.81989e-33	{Group087=6.421781717184732E-35}	{Group087=5.9722569969818013E-33}	[AARS2, ABCB7, ABCE1, ABCF2, ABCF3, ACACA, ACAT1, ACLY, ACSL5, ACTA1, ACTC1, ACTR1A, ACTR3, ADSS2, AFG3L2, AGK, AHCY, AK6, ARF3, ARF5, ARHGDIA, ARHGEF7, ARL1, ASCC3, ATAD1, ATAD3A, ATP13A1, ATP2A2, ATP5F1A, ATP5F1B, ATP6V1B2, AURKC, BAG1, BAG2, BCKDK, CAMK1D, CAMK2G, CCT5, CDC34, CDK12, CDK2, CDK9, CDKL3, CHD1L, CHD4, CHORDC1, CKB, CKMT1B, CLPB, CLPX, CMPK1, COASY, CSK, CSNK1A1, CSNK1D, CSNK1G1, …	[AACS, AAK1, AARS1, AARS2, AARSD1, AASDH, AATK, ABCA1, ABCA10, ABCA12, ABCA13, ABCA2, ABCA3, ABCA4, ABCA5, ABCA6, ABCA7, ABCA8, ABCA9, ABCB1, ABCB10, ABCB11, ABCB4, ABCB5, ABCB6, ABCB7, ABCB8, ABCB9, ABCC1, ABCC10, ABCC11, ABCC12, ABCC2, ABCC3, ABCC4, ABCC5, ABCC6, ABCC8, ABCC9, ABCD1, ABCD2, ABCD3, ABCD4, ABCE1, ABCF1, ABCF2, ABCF3, ABCG1, ABCG2, ABCG4, ABCG5, ABCG8, ABL1, ABL2, ABR, ACACA, ACAC…	FALSE
GO:0098798	GO_CellularComponent-EBI-UniProt-GOA-ACAP-ARAP_25.05.2022_00h00	mitochondrial protein-containing complex	[2, 4, 5, 6]	[Group079, Group108, Group111]	83	26.8608	9.25456e-35	2.29421e-31	{Group079=7.151142122381037E-27, Group108=9.071007606946274E-47, Group111=4.114862409491658E-32}	{Group079=5.935447961576261E-25, Group108=9.161717683015737E-45, Group111=3.7445247926374084E-30}	[AFG3L2, AGK, ATP5F1A, ATP5F1B, ATP5MG, ATP6, BCKDK, CHCHD3, CLPX, COX6C, CYC1, DLAT, GRPEL1, HADHA, HSD17B10, IDH3B, IDH3G, MFN1, MRPL13, MRPL14, MRPL16, MRPL19, MRPL20, MRPL21, MRPL22, MRPL23, MRPL27, MRPL28, MRPL37, MRPL39, MRPL4, MRPL43, MRPL45, MRPL47, MRPS10, MRPS12, MRPS18A, MRPS2, MRPS21, MRPS25, MRPS26, MRPS28, MRPS34, MRPS35, MRPS6, MRPS7, MTX3, NDUFA10, NDUFA13, NDUFA5, NDUFA6, NDUFA9,…	[AFG3L2, AGK, APOO, APOOL, ATP5F1A, ATP5F1B, ATP5F1C, ATP5F1D, ATP5F1E, ATP5F1EP2, ATP5MC1, ATP5MC2, ATP5MC3, ATP5ME, ATP5MF, ATP5MG, ATP5MGL, ATP5MJ, ATP5MK, ATP5PB, ATP5PD, ATP5PF, ATP5PO, ATP6, ATP8, AURKAIP1, BAX, BCKDHA, BCKDHB, BCKDK, BCS1L, C15orf48, CCNI, CHCHD1, CHCHD10, CHCHD3, CHCHD6, CLPX, COX1, COX3, COX4I1, COX4I2, COX5A, COX5B, COX6A1, COX6A2, COX6B1, COX6C, COX7A1, COX7A2, COX7A2L…	TRUE
GO:0032553	GO_MolecularFunction-EBI-UniProt-GOA-ACAP-ARAP_25.05.2022_00h00	ribonucleotide binding	[3, 4, 5]	[Group087]	265	11.7101	2.27095e-34	5.62741e-31	{Group087=6.421781717184732E-35}	{Group087=5.9722569969818013E-33}	[AARS2, ABCB7, ABCE1, ABCF2, ABCF3, ACACA, ACAT1, ACLY, ACSL5, ACTA1, ACTC1, ACTR1A, ACTR3, ADSS2, AFG3L2, AGK, AK6, ARF3, ARF5, ARHGDIA, ARHGEF7, ARL1, ASCC3, ATAD1, ATAD3A, ATP13A1, ATP2A2, ATP5F1A, ATP5F1B, ATP6V1B2, AURKC, BCKDK, CAMK1D, CAMK2G, CCT5, CDC34, CDK12, CDK2, CDK9, CDKL3, CHD1L, CHD4, CHORDC1, CKB, CKMT1B, CLPB, CLPX, CMPK1, COASY, CSK, CSNK1A1, CSNK1D, CSNK1G1, CSNK2A1, CTPS1, DC…	[AACS, AAK1, AARS1, AARS2, AARSD1, AASDH, AATK, ABCA1, ABCA10, ABCA12, ABCA13, ABCA2, ABCA3, ABCA4, ABCA5, ABCA6, ABCA7, ABCA8, ABCA9, ABCB1, ABCB10, ABCB11, ABCB4, ABCB5, ABCB6, ABCB7, ABCB8, ABCB9, ABCC1, ABCC10, ABCC11, ABCC12, ABCC2, ABCC3, ABCC4, ABCC5, ABCC6, ABCC8, ABCC9, ABCD1, ABCD2, ABCD3, ABCD4, ABCE1, ABCF1, ABCF2, ABCF3, ABCG1, ABCG2, ABCG4, ABCG5, ABCG8, ABL1, ABL2, ABR, ACACA, ACAC…	FALSE
GO:0032555	GO_MolecularFunction-EBI-UniProt-GOA-ACAP-ARAP_25.05.2022_00h00	purine ribonucleotide binding	[4, 5, 6]	[Group087]	263	11.7306	2.58793e-34	6.41031e-31	{Group087=6.421781717184732E-35}	{Group087=5.9722569969818013E-33}	[AARS2, ABCB7, ABCE1, ABCF2, ABCF3, ACACA, ACAT1, ACLY, ACSL5, ACTA1, ACTC1, ACTR1A, ACTR3, ADSS2, AFG3L2, AGK, AK6, ARF3, ARF5, ARHGDIA, ARHGEF7, ARL1, ASCC3, ATAD1, ATAD3A, ATP13A1, ATP2A2, ATP5F1A, ATP5F1B, ATP6V1B2, AURKC, BCKDK, CAMK1D, CAMK2G, CCT5, CDC34, CDK12, CDK2, CDK9, CDKL3, CHD1L, CHD4, CHORDC1, CKB, CKMT1B, CLPB, CLPX, CMPK1, COASY, CSK, CSNK1A1, CSNK1D, CSNK1G1, CSNK2A1, CTPS1, DC…	[AACS, AAK1, AARS1, AARS2, AARSD1, AASDH, AATK, ABCA1, ABCA10, ABCA12, ABCA13, ABCA2, ABCA3, ABCA4, ABCA5, ABCA6, ABCA7, ABCA8, ABCA9, ABCB1, ABCB10, ABCB11, ABCB4, ABCB5, ABCB6, ABCB7, ABCB8, ABCB9, ABCC1, ABCC10, ABCC11, ABCC12, ABCC2, ABCC3, ABCC4, ABCC5, ABCC6, ABCC8, ABCC9, ABCD1, ABCD2, ABCD3, ABCD4, ABCE1, ABCF1, ABCF2, ABCF3, ABCG1, ABCG2, ABCG4, ABCG5, ABCG8, ABL1, ABL2, ABR, ACACA, ACAC…	FALSE
R-HSA:1430728	REACTOME_Pathways_25.05.2022	Metabolism	[-1]	[Group113]	253	11.9509	3.4539e-34	8.55185e-31	{Group113=9.245946673251871E-116}	{Group113=1.0540379207507133E-113}	[ABCB7, ABHD10, ACACA, ACADSB, ACAT1, ACLY, ACO2, ACOT9, ACOX1, ACSL5, ADSS2, AGK, AGL, AGPS, AHCY, AIMP1, AIMP2, AK6, AKR1B1, ALDH1B1, ALDH9A1, APOA1, APOA2, APOA4, APOC3, ARF3, ATP5F1A, ATP5F1B, ATP5MG, ATP6, BCKDK, BLVRA, CARM1, CBR1, CBS, CDIPT, CIAO2B, CKB, CKMT1B, CMPK1, COASY, COX2, COX6C, CPNE3, CPOX, CPTP, CS, CSNK2A1, CSNK2B, CTPS1, CYB5R3, CYC1, CYCS, DCXR, DDAH2, DECR1, DHCR7, DHFR, D…	[AAAS, AACS, AADAC, AADAT, AANAT, AASDHPPT, AASS, ABCA1, ABCB11, ABCB4, ABCB7, ABCC1, ABCC2, ABCC3, ABCC5, ABCC8, ABCD1, ABCD4, ABCG2, ABHD10, ABHD14B, ABHD3, ABHD4, ABHD5, ABO, ACAA1, ACAA2, ACACA, ACACB, ACAD10, ACAD11, ACAD8, ACAD9, ACADL, ACADM, ACADS, ACADSB, ACADVL, ACAN, ACAT1, ACAT2, ACBD4, ACBD5, ACBD6, ACBD7, ACER1, ACER2, ACER3, ACHE, ACLY, ACMSD, ACO2, ACOT1, ACOT11, ACOT12, ACOT13, A…	FALSE
GO:0035639	GO_MolecularFunction-EBI-UniProt-GOA-ACAP-ARAP_25.05.2022_00h00	purine ribonucleoside triphosphate binding	[4]	[Group087]	256	11.8628	4.07106e-34	1.00759e-30	{Group087=6.421781717184732E-35}	{Group087=5.9722569969818013E-33}	[AARS2, ABCB7, ABCE1, ABCF2, ABCF3, ACACA, ACLY, ACSL5, ACTA1, ACTC1, ACTR1A, ACTR3, ADSS2, AFG3L2, AGK, AK6, ARF3, ARF5, ARHGEF7, ARL1, ASCC3, ATAD1, ATAD3A, ATP13A1, ATP2A2, ATP5F1A, ATP5F1B, ATP6V1B2, AURKC, BCKDK, CAMK1D, CAMK2G, CCT5, CDC34, CDK12, CDK2, CDK9, CDKL3, CHD1L, CHD4, CHORDC1, CKB, CKMT1B, CLPB, CLPX, CMPK1, COASY, CSK, CSNK1A1, CSNK1D, CSNK1G1, CSNK2A1, CTPS1, DCAKD, DDX1, DDX17…	[AACS, AAK1, AARS1, AARS2, AARSD1, AASDH, AATK, ABCA1, ABCA10, ABCA12, ABCA13, ABCA2, ABCA3, ABCA4, ABCA5, ABCA6, ABCA7, ABCA8, ABCA9, ABCB1, ABCB10, ABCB11, ABCB4, ABCB5, ABCB6, ABCB7, ABCB8, ABCB9, ABCC1, ABCC10, ABCC11, ABCC12, ABCC2, ABCC3, ABCC4, ABCC5, ABCC6, ABCC8, ABCC9, ABCD1, ABCD2, ABCD3, ABCD4, ABCE1, ABCF1, ABCF2, ABCF3, ABCG1, ABCG2, ABCG4, ABCG5, ABCG8, ABL1, ABL2, ABR, ACACA, ACAC…	FALSE
GO:0019538	GO_BiologicalProcess-EBI-UniProt-GOA-ACAP-ARAP_25.05.2022_00h00	protein metabolic process	[3, 4]	[Group066, Group082, Group084, Group104]	495	8.8047	8.59542e-34	2.12651e-30	{Group066=1.3167449262187812E-50, Group082=2.8206792809189227E-47, Group084=4.0211082152922355E-24, Group104=5.918267875147212E-66}	{Group066=1.3825821725297202E-48, Group082=2.877092866537301E-45, Group084=3.0962533257750214E-22, Group104=6.39172930515899E-64}	[AARS2, ABCE1, ABHD10, ACACA, ACO1, ACTL6A, AFG3L2, AIMP1, AIMP2, AKAP8, ALG6, ANAPC1, ANP32B, ANXA2, APEH, APEX1, APOA1, APOA2, APOA4, APOC3, ARHGEF7, ARIH2, ARMT1, ARPC4-TTLL3, ASCC3, ATG3, ATXN2, AURKC, BAG2, BAG6, BCCIP, BCKDK, BCL2, BLMH, BOLA2B, BRD2, BZW1, C18orf25, CALR, CAMK1D, CAMK2G, CARM1, CASP14, CBFB, CBS, CCNT1, CDC123, CDC25A, CDC34, CDC37, CDK12, CDK2, CDK9, CDKL3, CDKN2A, CELF1,…	[2477, A2M, A2ML1, A4GNT, AAK1, AANAT, AARS1, AARS2, AARSD1, AASDHPPT, AASS, AATF, AATK, ABCA1, ABCA2, ABCA7, ABCB10, ABCB11, ABCE1, ABCF1, ABCG1, ABHD10, ABHD12, ABHD13, ABHD17A, ABHD17B, ABHD17C, ABHD5, ABI1, ABI2, ABI3, ABL1, ABL2, ABO, ABR, ABRAXAS1, ABRAXAS2, ABTB1, ACACA, ACAN, ACD, ACE, ACE2, ACER2, ACHE, ACO1, ACOD1, ACOT8, ACP1, ACP4, ACR, ACSL1, ACTB, ACTL6A, ACTL6B, ACVR1, ACVR1B, ACVR…
GO:0043168	GO_MolecularFunction-EBI-UniProt-GOA-ACAP-ARAP_25.05.2022_00h00	anion binding	[3]	[Group087]	302	10.836	2.53174e-33	6.26099e-30	{Group087=6.421781717184732E-35}	{Group087=5.9722569969818013E-33}	[AARS2, ABCB7, ABCE1, ABCF2, ABCF3, ACACA, ACADSB, ACAT1, ACLY, ACOX1, ACSL5, ACTA1, ACTC1, ACTR1A, ACTR3, ADSS2, AFG3L2, AGK, AGPS, AK6, ANXA2, ARF3, ARF5, ARHGDIA, ARHGEF7, ARL1, ASCC3, ATAD1, ATAD3A, ATP13A1, ATP2A2, ATP5F1A, ATP5F1B, ATP6V1B2, AURKC, BCKDK, CAMK1D, CAMK2G, CBS, CCT5, CDC34, CDK12, CDK2, CDK9, CDKL3, CHD1L, CHD4, CHORDC1, CKB, CKMT1B, CLN6, CLPB, CLPX, CMPK1, COASY, CPTP, CRAB…	[AACS, AADAT, AAK1, AARS1, AARS2, AARSD1, AASDH, AATK, ABAT, ABCA1, ABCA10, ABCA12, ABCA13, ABCA2, ABCA3, ABCA4, ABCA5, ABCA6, ABCA7, ABCA8, ABCA9, ABCB1, ABCB10, ABCB11, ABCB4, ABCB5, ABCB6, ABCB7, ABCB8, ABCB9, ABCC1, ABCC10, ABCC11, ABCC12, ABCC2, ABCC3, ABCC4, ABCC5, ABCC6, ABCC8, ABCC9, ABCD1, ABCD2, ABCD3, ABCD4, ABCE1, ABCF1, ABCF2, ABCF3, ABCG1, ABCG2, ABCG4, ABCG5, ABCG8, ABL1, ABL2, ABR…	FALSE
GO:0005840	GO_CellularComponent-EBI-UniProt-GOA-ACAP-ARAP_25.05.2022_00h00	ribosome	[5]	[Group103, Group106, Group108, Group113, Group114]	71	29.4606	1.1471e-32	2.83563e-29	{Group103=3.84664796576682E-44, Group106=6.922082642854973E-73, Group108=9.071007606946274E-47, Group113=9.245946673251871E-116, Group114=4.883372315663292E-74}	{Group103=3.84664796576682E-42, Group106=7.54507008071192E-71, Group108=9.161717683015737E-45, Group113=1.0540379207507133E-113, Group114=5.371709547229621E-72}	[APEX1, DDX3X, EIF3H, FAU, GCN1, LARP1, LARP4, MRPL13, MRPL14, MRPL16, MRPL19, MRPL20, MRPL21, MRPL22, MRPL23, MRPL27, MRPL28, MRPL37, MRPL39, MRPL4, MRPL43, MRPL45, MRPL47, MRPS10, MRPS12, MRPS18A, MRPS2, MRPS21, MRPS25, MRPS26, MRPS28, MRPS34, MRPS35, MRPS6, MRPS7, NPM1, RACK1, RPL10, RPL13A, RPL15, RPL17-C18orf32, RPL18, RPL21, RPL22L1, RPL23, RPL23A, RPL27, RPL29, RPL31, RPL32, RPL36A, RPL38,…	[APEX1, APOD, AURKAIP1, B3GALT4, BTF3, BTN3A3, CANX, CHCHD1, COL11A2, DAP3, DDX3X, DHX29, DHX9, DLGAP3, DMD, DNAJC21, EIF2A, EIF2AK2, EIF2AK4, EIF2D, EIF2S1, EIF3H, ELAVL4, FAU, FXR2, GADD45GIP1, GCN1, HBA1, HSPA14, ISG15, LARP1, LARP4, LARP4B, MALSU1, MCTS1, MIEF1, MPV17L2, MRPL1, MRPL10, MRPL11, MRPL12, MRPL13, MRPL14, MRPL15, MRPL16, MRPL17, MRPL18, MRPL19, MRPL2, MRPL20, MRPL21, MRPL22, MRPL2…	TRUE
GO:0043170	GO_BiologicalProcess-EBI-UniProt-GOA-ACAP-ARAP_25.05.2022_00h00	macromolecule metabolic process	[3]	[Group066, Group082, Group104]	718	7.54122	2.55426e-32	6.31158e-29	{Group066=1.3167449262187812E-50, Group082=2.8206792809189227E-47, Group104=5.918267875147212E-66}	{Group066=1.3825821725297202E-48, Group082=2.877092866537301E-45, Group104=6.39172930515899E-64}	[AARS2, ABCE1, ABHD10, ACACA, ACO1, ACTA1, ACTC1, ACTL6A, ACTR3, AFDN, AFF4, AFG3L2, AGL, AIMP1, AIMP2, AKAP8, AKR1B1, ALG6, ALYREF, ANAPC1, ANP32B, ANXA2, ANXA7, APEH, APEX1, APEX2, APOA1, APOA2, APOA4, APOC3, ARHGEF7, ARIH2, ARMT1, ARPC4-TTLL3, ASCC3, ATG3, ATXN2, ATXN2L, ATXN7L3B, AURKC, BAG2, BAG6, BCAS2, BCCIP, BCKDK, BCL2, BLMH, BOLA2B, BOP1, BRD2, BZW1, C18orf25, CALR, CAMK1D, CAMK2G, CARM…	[2477, A1CF, A2M, A2ML1, A4GNT, AAK1, AANAT, AAR2, AARS1, AARS2, AARSD1, AASDHPPT, AASS, AATF, AATK, ABCA1, ABCA2, ABCA7, ABCB10, ABCB11, ABCC2, ABCC5, ABCC6, ABCC8, ABCD1, ABCD2, ABCE1, ABCF1, ABCG1, ABCG4, ABHD10, ABHD12, ABHD12B, ABHD13, ABHD14B, ABHD16A, ABHD16B, ABHD17A, ABHD17B, ABHD17C, ABHD5, ABI1, ABI2, ABI3, ABL1, ABL2, ABLIM2, ABLIM3, ABO, ABR, ABRA, ABRAXAS1, ABRAXAS2, ABT1, ABTB1, AC…
R-HSA:71291	REACTOME_Pathways_25.05.2022	Metabolism of amino acids and derivatives	[-1]	[Group093, Group113, Group114]	88	23.5294	4.78673e-32	1.18232e-28	{Group093=3.1315744745833325E-34, Group113=9.245946673251871E-116, Group114=4.883372315663292E-74}	{Group093=2.881048516616666E-32, Group113=1.0540379207507133E-113, Group114=5.371709547229621E-72}	[ACADSB, ACAT1, AHCY, AIMP1, AIMP2, ALDH9A1, BCKDK, CBS, CKB, CKMT1B, DLAT, ECHS1, EEF1E1, GCAT, GCDH, GLUD1, GOT1, GOT2, GRHPR, GSR, HIBCH, HOGA1, HSD17B10, IVD, MRI1, OAT, OGDH, PAPSS1, PDHB, PHGDH, PSMA1, PSMA2, PSMA3, PSMA4, PSMA5, PSMA6, PSMA7, PSMB2, PSMB3, PSMB5, PSMC2, PSMC6, PSMD1, PSMD12, PSMD13, PSMD3, PSMD5, PSMD6, PSMD8, PSME2, PSME3, PSMF1, PYCR1, PYCR2, PYCR3, RARS1, RPL10, RPL13A,…	[AADAT, AANAT, AASS, ACAD8, ACADSB, ACAT1, ACMSD, ADI1, ADO, AFMID, AGMAT, AGXT, AGXT2, AHCY, AIMP1, AIMP2, ALDH18A1, ALDH4A1, ALDH6A1, ALDH7A1, ALDH9A1, AMD1, AMDHD1, AMT, APIP, ARG1, ARG2, ASL, ASMT, ASNS, ASPA, ASPG, ASRGL1, ASS1, AUH, AZIN1, AZIN2, BBOX1, BCAT1, BCAT2, BCKDHA, BCKDHB, BCKDK, BHMT, BHMT2, CARNMT1, CARNS1, CBS, CDO1, CGA, CHDH, CKB, CKM, CKMT1A, CKMT1B, CKMT2, CPS1, CRYM, CSAD,…	TRUE
R-HSA:2262752	REACTOME_Pathways_25.05.2022	Cellular responses to stress	[-1]	[Group093, Group113, Group114]	132	16.8367	1.64661e-31	4.06548e-28	{Group093=3.1315744745833325E-34, Group113=9.245946673251871E-116, Group114=4.883372315663292E-74}	{Group093=2.881048516616666E-32, Group113=1.0540379207507133E-113, Group114=5.371709547229621E-72}	[ACTR1A, ANAPC1, APOA1, ARFGAP1, ATP6V1B2, ATP6V1H, BAG1, BAG2, BLVRA, CALR, CAMK2G, CAPZB, CARM1, CDK2, CDKN2A, COX2, COX6C, CSNK2A1, CSNK2B, CUL2, CYCS, DCTN4, DNAJA2, DNAJB1, DNAJC2, DYNLL1, EIF2S2, ERO1A, EXOSC4, EXOSC9, FKBP4, GCN1, GFPT1, GSK3B, GSR, GSTP1, H1-3, H2AC19, H2BC3, H3-3B, HDAC6, HSPA1B, HSPA5, HSPA8, HSPH1, IDH1, LRPPRC, MAP2K7, MAP4K4, MAPK1, MAPK3, MYDGF, NPLOC4, NUDT2, NUP13…	[AAAS, ABCC1, ACADVL, ACD, ACTR10, ACTR1A, ADD1, AGO1, AGO3, AGO4, AJUBA, AKT1, AKT1S1, AKT2, AKT3, ALB, ANAPC1, ANAPC10, ANAPC11, ANAPC15, ANAPC16, ANAPC2, ANAPC4, ANAPC5, ANAPC7, APOA1, APOB, AQP8, AR, ARFGAP1, ARNT, ARNTL, ASF1A, ASNS, ATF2, ATF3, ATF4, ATF5, ATF6, ATM, ATOX1, ATP6V0B, ATP6V0C, ATP6V0D1, ATP6V0D2, ATP6V0E1, ATP6V0E2, ATP6V1A, ATP6V1B1, ATP6V1B2, ATP6V1C1, ATP6V1C2, ATP6V1D, AT…	FALSE
R-HSA:8953897	REACTOME_Pathways_25.05.2022	Cellular responses to stimuli	[-1]	[Group093, Group113, Group114]	132	16.5414	1.03041e-30	2.54306e-27	{Group093=3.1315744745833325E-34, Group113=9.245946673251871E-116, Group114=4.883372315663292E-74}	{Group093=2.881048516616666E-32, Group113=1.0540379207507133E-113, Group114=5.371709547229621E-72}	[ACTR1A, ANAPC1, APOA1, ARFGAP1, ATP6V1B2, ATP6V1H, BAG1, BAG2, BLVRA, CALR, CAMK2G, CAPZB, CARM1, CDK2, CDKN2A, COX2, COX6C, CSNK2A1, CSNK2B, CUL2, CYCS, DCTN4, DNAJA2, DNAJB1, DNAJC2, DYNLL1, EIF2S2, ERO1A, EXOSC4, EXOSC9, FKBP4, GCN1, GFPT1, GSK3B, GSR, GSTP1, H1-3, H2AC19, H2BC3, H3-3B, HDAC6, HSPA1B, HSPA5, HSPA8, HSPH1, IDH1, LRPPRC, MAP2K7, MAP4K4, MAPK1, MAPK3, MYDGF, NPLOC4, NUDT2, NUP13…	[AAAS, ABCC1, ACADVL, ACD, ACTR10, ACTR1A, ADD1, AGO1, AGO3, AGO4, AJUBA, AKT1, AKT1S1, AKT2, AKT3, ALB, ANAPC1, ANAPC10, ANAPC11, ANAPC15, ANAPC16, ANAPC2, ANAPC4, ANAPC5, ANAPC7, APOA1, APOB, AQP8, AR, ARFGAP1, ARNT, ARNTL, ASF1A, ASNS, ATF2, ATF3, ATF4, ATF5, ATF6, ATM, ATOX1, ATP6V0B, ATP6V0C, ATP6V0D1, ATP6V0D2, ATP6V0E1, ATP6V0E2, ATP6V1A, ATP6V1B1, ATP6V1B2, ATP6V1C1, ATP6V1C2, ATP6V1D, AT…	FALSE
GO:0043933	GO_BiologicalProcess-EBI-UniProt-GOA-ACAP-ARAP_25.05.2022_00h00	protein-containing complex organization	[4]	[Group063]	229	11.8469	4.69353e-30	1.15789e-26	{Group063=9.688017250725672E-27}	{Group063=7.944174145595051E-25}	[ABCE1, ACACA, ACTL6A, AFDN, AFG3L2, AIMP2, ALDH9A1, ANKS4B, ANP32B, ANP32E, AP2M1, APEH, APOA1, APOA2, APOA4, APOC3, ARHGEF7, ARPC1A, ARPC2, ARPC4-TTLL3, ATP2A2, BOP1, BRD2, CALR, CAPZB, CD2BP2, CDC123, CDC45, CELF1, CFL1, CKAP2, CLASP2, CLTC, CORO7-PAM16, CPSF6, CPTP, CSNK1D, CSNK2B, CYFIP1, DDIT4, DDX1, DDX20, DDX23, DDX3X, DDX46, DIAPH1, DNM1L, DSTN, ECPAS, EHD4, EIF2S2, EIF3CL, EIF3E, EIF3F,…	[AAR2, ABCA1, ABCA3, ABCA5, ABCA7, ABCE1, ABCG1, ABITRAM, ABL1, ABT1, ACACA, ACACB, ACAD9, ACOT13, ACSL3, ACTL6A, ACTN2, ACTR6, ADAM10, ADAR, ADCY8, ADD1, ADD2, ADD3, ADGRL4, ADRB2, ADRM1, AFD1, AFDN, AFG3L2, AGO1, AGO2, AGO3, AGO4, AGT, AGTR1, AGXT, AHCTF1, AIDA, AIF1, AIFM1, AIM2, AIMP2, AJUBA, AKAIN1, AKAP9, AKR1C1, ALAD, ALDH1A2, ALDH1A3, ALDH9A1, ALDOA, ALDOB, ALOX15, ALOX5AP, ALS2, AMBRA1, …	TRUE
GO:0044391	GO_CellularComponent-EBI-UniProt-GOA-ACAP-ARAP_25.05.2022_00h00	ribosomal subunit	[3, 6]	[Group103, Group106, Group108, Group113, Group114]	62	30.5419	1.22401e-29	3.01841e-26	{Group103=3.84664796576682E-44, Group106=6.922082642854973E-73, Group108=9.071007606946274E-47, Group113=9.245946673251871E-116, Group114=4.883372315663292E-74}	{Group103=3.84664796576682E-42, Group106=7.54507008071192E-71, Group108=9.161717683015737E-45, Group113=1.0540379207507133E-113, Group114=5.371709547229621E-72}	[DDX3X, FAU, LARP4, MRPL13, MRPL14, MRPL16, MRPL19, MRPL20, MRPL21, MRPL22, MRPL23, MRPL27, MRPL28, MRPL37, MRPL39, MRPL4, MRPL43, MRPL45, MRPL47, MRPS10, MRPS12, MRPS18A, MRPS2, MRPS21, MRPS25, MRPS26, MRPS28, MRPS34, MRPS35, MRPS6, MRPS7, NPM1, RACK1, RPL10, RPL13A, RPL15, RPL17-C18orf32, RPL18, RPL21, RPL23, RPL23A, RPL27, RPL29, RPL31, RPL32, RPL36A, RPL38, RPL5, RPL7, RPL9, RPLP0, RPLP1, RPS…	[AURKAIP1, B3GALT4, CHCHD1, DAP3, DDX3X, DHX29, DLGAP3, EIF2A, EIF2D, EIF2S1, FAU, FXR2, GADD45GIP1, HBA1, ISG15, LARP4, MALSU1, MCTS1, MIEF1, MPV17L2, MRPL1, MRPL10, MRPL11, MRPL12, MRPL13, MRPL14, MRPL15, MRPL16, MRPL17, MRPL18, MRPL19, MRPL2, MRPL20, MRPL21, MRPL22, MRPL23, MRPL24, MRPL27, MRPL28, MRPL3, MRPL30, MRPL32, MRPL33, MRPL34, MRPL35, MRPL36, MRPL37, MRPL38, MRPL39, MRPL4, MRPL40, MRP…	FALSE
R-HSA:72203	REACTOME_Pathways_25.05.2022	Processing of Capped Intron-Containing Pre-mRNA	[-1]	[Group101, Group109]	68	27.7551	1.38143e-29	3.40521e-26	{Group101=1.4025473580358155E-31, Group109=9.184049354142882E-48}	{Group101=1.2622926222322339E-29, Group109=9.459570834767168E-46}	[ALYREF, BCAS2, CCAR1, CD2BP2, CHERP, CHTOP, CPSF6, CSTF1, CSTF3, CTNNBL1, DDX23, DDX42, DDX46, DDX5, DHX16, EIF4A3, EIF4E, FUS, HNRNPA1, HNRNPF, HNRNPH1, HNRNPK, HNRNPM, HSPA8, MTREX, NUDT21, NUP133, NUP153, NUP188, NUP50, NUP88, NUP98, PCBP1, PCBP2, POLDIP3, POLR2B, POLR2H, POLR2L, PPIH, PPIL1, PPIL4, PRPF40A, PUF60, RBM17, RBM22, RNPS1, SF3A1, SF3B1, SF3B4, SF3B5, SNRNP40, SNRPA1, SNRPD2, SNRP…	[AAAS, ALYREF, AQR, BCAS2, BUD31, CASC3, CCAR1, CD2BP2, CDC40, CDC5L, CHERP, CHTOP, CLP1, CPSF1, CPSF2, CPSF3, CPSF4, CPSF6, CPSF7, CRNKL1, CSTF1, CSTF2, CSTF2T, CSTF3, CTNNBL1, CWC15, CWC22, CWC25, CWC27, DDX23, DDX39A, DDX39B, DDX42, DDX46, DDX5, DHX15, DHX16, DHX38, DHX9, DNAJC8, EFTUD2, EIF4A3, EIF4E, ELAVL1, ELAVL2, FIP1L1, FUS, FYTTD1, GCFC2, GLE1, GPKOW, GTF2F1, GTF2F2, HNRNPA0, HNRNPA1, H…	TRUE
GO:0030554	GO_MolecularFunction-EBI-UniProt-GOA-ACAP-ARAP_25.05.2022_00h00	adenyl nucleotide binding	[5, 6]	[Group087]	203	12.3932	3.98673e-29	9.82329e-26	{Group087=6.421781717184732E-35}	{Group087=5.9722569969818013E-33}	[AARS2, ABCB7, ABCE1, ABCF2, ABCF3, ACACA, ACAT1, ACLY, ACSL5, ACTA1, ACTC1, ACTR1A, ACTR3, AFG3L2, AGK, AHCY, AK6, ARHGEF7, ASCC3, ATAD1, ATAD3A, ATP13A1, ATP2A2, ATP5F1A, ATP5F1B, ATP6V1B2, AURKC, BAG1, BAG2, BCKDK, CAMK1D, CAMK2G, CCT5, CDC34, CDK12, CDK2, CDK9, CDKL3, CHD1L, CHD4, CHORDC1, CKB, CKMT1B, CLPB, CLPX, CMPK1, COASY, CSK, CSNK1A1, CSNK1D, CSNK1G1, CSNK2A1, CTPS1, DCAKD, DDX1, DDX17…	[AACS, AAK1, AARS1, AARS2, AARSD1, AASDH, AATK, ABCA1, ABCA10, ABCA12, ABCA13, ABCA2, ABCA3, ABCA4, ABCA5, ABCA6, ABCA7, ABCA8, ABCA9, ABCB1, ABCB10, ABCB11, ABCB4, ABCB5, ABCB6, ABCB7, ABCB8, ABCB9, ABCC1, ABCC10, ABCC11, ABCC12, ABCC2, ABCC3, ABCC4, ABCC5, ABCC6, ABCC8, ABCC9, ABCD1, ABCD2, ABCD3, ABCD4, ABCE1, ABCF1, ABCF2, ABCF3, ABCG1, ABCG2, ABCG4, ABCG5, ABCG8, ABL1, ABL2, ACACA, ACACB, AC…	FALSE
R-HSA:5663205	REACTOME_Pathways_25.05.2022	Infectious disease	[-1]	[Group056, Group093, Group113, Group114]	149	14.7088	6.20925e-29	1.52934e-25	{Group056=6.209245641253171E-29, Group093=3.1315744745833325E-34, Group113=9.245946673251871E-116, Group114=4.883372315663292E-74}	{Group056=5.402043707890259E-27, Group093=2.881048516616666E-32, Group113=1.0540379207507133E-113, Group114=5.371709547229621E-72}	[ACTR3, AP1M1, AP1S2, AP2A2, AP2B1, AP2M1, ARPC1A, ARPC2, ATP6V1H, CALR, CCNT1, CDK9, CHD4, CLTC, CSNK1A1, CTNNB1, CUL5, CYFIP1, DAD1, DDOST, DDX20, DDX5, DVL1, DYNLL1, FEN1, FKBP4, G3BP2, GATAD2A, GEMIN4, GSK3B, GTF2H2, H2AC19, H2BC3, HDAC1, HLA-C, HNRNPK, HSPA1B, IMPDH2, IPO5, KPNA3, KPNA4, LARP1, MAGT1, MAP2K7, MAPK1, MAPK3, MTA1, MTA2, MYH2, NCKAP1, NELFCD, NMT1, NPM1, NUP133, NUP153, NUP188,…	[AAAS, ABI1, ABI2, ABL1, ACE2, ACTB, ACTG1, ACTR2, ACTR3, ADAM17, ADCY1, ADCY2, ADCY3, ADCY4, ADCY5, ADCY6, ADCY7, ADCY8, ADCY9, ADCYAP1, ADCYAP1R1, ADM, ADM2, ADORA2A, ADORA2B, ADRB1, ADRB2, ADRB3, AGRN, AHCYL1, AKT1, AKT2, AKT3, ANTXR1, ANTXR2, AP1B1, AP1G1, AP1M1, AP1M2, AP1S1, AP1S2, AP1S3, AP2A1, AP2A2, AP2B1, AP2M1, AP2S1, APOBEC3G, APP, ARF1, ARID4A, ARID4B, ARPC1A, ARPC1B, ARPC2, ARPC3, A…	TRUE
R-HSA:72139	REACTOME_Reactions_25.05.2022	Formation of the active Spliceosomal C complex	[-1]	[Group101, Group109]	53	35.0993	7.51568e-29	1.85036e-25	{Group101=1.4025473580358155E-31, Group109=9.184049354142882E-48}	{Group101=1.2622926222322339E-29, Group109=9.459570834767168E-46}	[ALYREF, BCAS2, CCAR1, CD2BP2, CHERP, CPSF6, CSTF1, CSTF3, CTNNBL1, DDX23, DDX42, DDX46, DDX5, DHX16, EIF4A3, FUS, HNRNPA1, HNRNPF, HNRNPH1, HNRNPK, HNRNPM, HSPA8, NUDT21, PCBP1, PCBP2, POLR2B, POLR2H, POLR2L, PPIL1, PPIL4, PUF60, RBM17, RBM22, RNPS1, SF3A1, SF3B1, SF3B4, SF3B5, SNRNP40, SNRPA1, SNRPD2, SNRPD3, SRRM1, SRRM2, SRRT, SRSF1, SRSF11, SRSF2, SRSF3, SRSF4, SRSF5, U2AF1, U2SURP]	[ALYREF, AQR, BCAS2, BUD31, CCAR1, CD2BP2, CDC40, CDC5L, CHERP, CLP1, CPSF1, CPSF2, CPSF3, CPSF4, CPSF6, CPSF7, CRNKL1, CSTF1, CSTF2, CSTF2T, CSTF3, CTNNBL1, CWC15, CWC22, CWC25, CWC27, DDX23, DDX42, DDX46, DDX5, DHX15, DHX16, DHX38, DHX9, DNAJC8, EFTUD2, EIF4A3, ELAVL1, ELAVL2, FIP1L1, FUS, GPKOW, GTF2F1, GTF2F2, HNRNPA0, HNRNPA1, HNRNPA2B1, HNRNPA3, HNRNPC, HNRNPD, HNRNPF, HNRNPH1, HNRNPH2, HNR…	FALSE
R-HSA:9010553	REACTOME_Pathways_25.05.2022	Regulation of expression of SLITs and ROBOs	[-1]	[Group093, Group109, Group113, Group114]	56	32.7485	1.25019e-28	3.07671e-25	{Group093=3.1315744745833325E-34, Group109=9.184049354142882E-48, Group113=9.245946673251871E-116, Group114=4.883372315663292E-74}	{Group093=2.881048516616666E-32, Group109=9.459570834767168E-46, Group113=1.0540379207507133E-113, Group114=5.371709547229621E-72}	[CUL2, EIF4A3, ETF1, GSPT1, PSMA1, PSMA2, PSMA3, PSMA4, PSMA5, PSMA6, PSMA7, PSMB2, PSMB3, PSMB5, PSMC2, PSMC6, PSMD1, PSMD12, PSMD13, PSMD3, PSMD5, PSMD6, PSMD8, PSME2, PSME3, PSMF1, RNPS1, RPL10, RPL13A, RPL15, RPL18, RPL21, RPL22L1, RPL23, RPL23A, RPL27, RPL29, RPL31, RPL32, RPL36A, RPL38, RPL5, RPL7, RPL9, RPLP0, RPLP1, RPS15, RPS18, RPS21, RPS23, RPS28, RPS5, RPS6, RPS8, RPSA, UBA52]	[CASC3, COL4A5, CUL2, DAG1, EIF4A3, EIF4G1, ELOB, ELOC, ETF1, GSPT1, GSPT2, HOXA2, ISL1, LDB1, LHX2, LHX3, LHX4, LHX9, MAGOH, MAGOHB, MSI1, NCBP1, NCBP2, PABPC1, PSMA1, PSMA2, PSMA3, PSMA4, PSMA5, PSMA6, PSMA7, PSMA8, PSMB1, PSMB10, PSMB11, PSMB2, PSMB3, PSMB4, PSMB5, PSMB6, PSMB7, PSMB8, PSMB9, PSMC1, PSMC2, PSMC3, PSMC4, PSMC5, PSMC6, PSMD1, PSMD10, PSMD11, PSMD12, PSMD13, PSMD14, PSMD2, PSMD3,…	FALSE
R-HSA:72143	REACTOME_Reactions_25.05.2022	Lariat Formation and 5'-Splice Site Cleavage	[-1]	[Group101, Group109]	53	34.4156	2.29419e-28	5.6437e-25	{Group101=1.4025473580358155E-31, Group109=9.184049354142882E-48}	{Group101=1.2622926222322339E-29, Group109=9.459570834767168E-46}	[ALYREF, BCAS2, CCAR1, CD2BP2, CHERP, CPSF6, CSTF1, CSTF3, CTNNBL1, DDX23, DDX42, DDX46, DDX5, DHX16, EIF4A3, FUS, HNRNPA1, HNRNPF, HNRNPH1, HNRNPK, HNRNPM, HSPA8, NUDT21, PCBP1, PCBP2, POLR2B, POLR2H, POLR2L, PPIL1, PPIL4, PUF60, RBM17, RBM22, RNPS1, SF3A1, SF3B1, SF3B4, SF3B5, SNRNP40, SNRPA1, SNRPD2, SNRPD3, SRRM1, SRRM2, SRRT, SRSF1, SRSF11, SRSF2, SRSF3, SRSF4, SRSF5, U2AF1, U2SURP]	[ALYREF, AQR, BCAS2, BUD31, CCAR1, CD2BP2, CDC40, CDC5L, CHERP, CLP1, CPSF1, CPSF2, CPSF3, CPSF4, CPSF6, CPSF7, CRNKL1, CSTF1, CSTF2, CSTF2T, CSTF3, CTNNBL1, CWC15, CWC22, CWC25, DDX23, DDX42, DDX46, DDX5, DHX15, DHX16, DHX38, DHX9, DNAJC8, EFTUD2, EIF4A3, ELAVL1, ELAVL2, FIP1L1, FUS, GPKOW, GTF2F1, GTF2F2, HNRNPA0, HNRNPA1, HNRNPA2B1, HNRNPA3, HNRNPC, HNRNPD, HNRNPF, HNRNPH1, HNRNPH2, HNRNPK, HN…	FALSE
R-HSA:72160	REACTOME_Reactions_25.05.2022	Cleavage at the 3'-Splice Site and Exon Ligation	[-1]	[Group101, Group109]	54	33.3333	4.38207e-28	1.07755e-24	{Group101=1.4025473580358155E-31, Group109=9.184049354142882E-48}	{Group101=1.2622926222322339E-29, Group109=9.459570834767168E-46}	[ALYREF, BCAS2, CCAR1, CD2BP2, CHERP, CPSF6, CSTF1, CSTF3, CTNNBL1, DDX23, DDX42, DDX46, DDX5, DHX16, EIF4A3, FUS, HNRNPA1, HNRNPF, HNRNPH1, HNRNPK, HNRNPM, HSPA8, MTREX, NUDT21, PCBP1, PCBP2, POLR2B, POLR2H, POLR2L, PPIL1, PPIL4, PUF60, RBM17, RBM22, RNPS1, SF3A1, SF3B1, SF3B4, SF3B5, SNRNP40, SNRPA1, SNRPD2, SNRPD3, SRRM1, SRRM2, SRRT, SRSF1, SRSF11, SRSF2, SRSF3, SRSF4, SRSF5, U2AF1, U2SURP]	[ALYREF, AQR, BCAS2, BUD31, CASC3, CCAR1, CD2BP2, CDC40, CDC5L, CHERP, CLP1, CPSF1, CPSF2, CPSF3, CPSF4, CPSF6, CPSF7, CRNKL1, CSTF1, CSTF2, CSTF2T, CSTF3, CTNNBL1, CWC15, CWC22, CWC25, DDX23, DDX42, DDX46, DDX5, DHX15, DHX16, DHX38, DHX9, DNAJC8, EFTUD2, EIF4A3, ELAVL1, ELAVL2, FIP1L1, FUS, GCFC2, GPKOW, GTF2F1, GTF2F2, HNRNPA0, HNRNPA1, HNRNPA2B1, HNRNPA3, HNRNPC, HNRNPD, HNRNPF, HNRNPH1, HNRNP…	FALSE
R-HSA:72130	REACTOME_Reactions_25.05.2022	Formation of an intermediate Spliceosomal C complex	[-1]	[Group101, Group109]	55	32.5444	5.53054e-28	1.35941e-24	{Group101=1.4025473580358155E-31, Group109=9.184049354142882E-48}	{Group101=1.2622926222322339E-29, Group109=9.459570834767168E-46}	[ALYREF, BCAS2, CCAR1, CD2BP2, CHERP, CPSF6, CSTF1, CSTF3, CTNNBL1, DDX23, DDX42, DDX46, DDX5, DHX16, EIF4A3, FUS, HNRNPA1, HNRNPF, HNRNPH1, HNRNPK, HNRNPM, HSPA8, NUDT21, PCBP1, PCBP2, POLR2B, POLR2H, POLR2L, PPIH, PPIL1, PPIL4, PUF60, RBM17, RBM22, RNPS1, SF3A1, SF3B1, SF3B4, SF3B5, SNRNP40, SNRPA1, SNRPD2, SNRPD3, SRRM1, SRRM2, SRRT, SRSF1, SRSF11, SRSF2, SRSF3, SRSF4, SRSF5, U2AF1, U2SURP, US…	[ALYREF, AQR, BCAS2, BUD31, CCAR1, CD2BP2, CDC40, CDC5L, CHERP, CLP1, CPSF1, CPSF2, CPSF3, CPSF4, CPSF6, CPSF7, CRNKL1, CSTF1, CSTF2, CSTF2T, CSTF3, CTNNBL1, CWC15, CWC22, CWC25, CWC27, DDX23, DDX42, DDX46, DDX5, DHX15, DHX16, DHX38, DHX9, DNAJC8, EFTUD2, EIF4A3, ELAVL1, ELAVL2, FIP1L1, FUS, GPKOW, GTF2F1, GTF2F2, HNRNPA0, HNRNPA1, HNRNPA2B1, HNRNPA3, HNRNPC, HNRNPD, HNRNPF, HNRNPH1, HNRNPH2, HNR…	FALSE
R-HSA:156661	REACTOME_Reactions_25.05.2022	Formation of Exon Junction Complex	[-1]	[Group101, Group109]	53	33.758	6.79312e-28	1.66907e-24	{Group101=1.4025473580358155E-31, Group109=9.184049354142882E-48}	{Group101=1.2622926222322339E-29, Group109=9.459570834767168E-46}	[ALYREF, BCAS2, CCAR1, CD2BP2, CHERP, CPSF6, CSTF1, CSTF3, CTNNBL1, DDX23, DDX42, DDX46, DDX5, DHX16, EIF4A3, FUS, HNRNPA1, HNRNPF, HNRNPH1, HNRNPK, HNRNPM, HSPA8, NUDT21, PCBP1, PCBP2, POLR2B, POLR2H, POLR2L, PPIL1, PPIL4, PUF60, RBM17, RBM22, RNPS1, SF3A1, SF3B1, SF3B4, SF3B5, SNRNP40, SNRPA1, SNRPD2, SNRPD3, SRRM1, SRRM2, SRRT, SRSF1, SRSF11, SRSF2, SRSF3, SRSF4, SRSF5, U2AF1, U2SURP]	[ALYREF, AQR, BCAS2, BUD31, CCAR1, CD2BP2, CDC40, CDC5L, CHERP, CLP1, CPSF1, CPSF2, CPSF3, CPSF4, CPSF6, CPSF7, CRNKL1, CSTF1, CSTF2, CSTF2T, CSTF3, CTNNBL1, CWC15, CWC22, CWC25, DDX23, DDX42, DDX46, DDX5, DHX15, DHX16, DHX38, DHX9, DNAJC8, EFTUD2, EIF4A3, ELAVL1, ELAVL2, FIP1L1, FUS, GPKOW, GTF2F1, GTF2F2, HNRNPA0, HNRNPA1, HNRNPA2B1, HNRNPA3, HNRNPC, HNRNPD, HNRNPF, HNRNPH1, HNRNPH2, HNRNPK, HN…	FALSE
GO:0022613	GO_BiologicalProcess-EBI-UniProt-GOA-ACAP-ARAP_25.05.2022_00h00	ribonucleoprotein complex biogenesis	[4]	[Group064, Group068, Group081, Group109]	94	19.7065	8.33816e-28	2.04785e-24	{Group064=1.7319277493569808E-40, Group068=3.7409870221382766E-35, Group081=5.969057762853185E-39, Group109=9.184049354142882E-48}	{Group064=1.714608471863411E-38, Group068=3.51652780080998E-33, Group081=5.849676607596121E-37, Group109=9.459570834767168E-46}	[ABCE1, BOP1, CD2BP2, CDKN2A, CELF1, CPSF6, DDX1, DDX17, DDX20, DDX23, DDX3X, DDX46, DIMT1, EIF2S2, EIF3CL, EIF3E, EIF3F, EIF3H, EIF3I, EIF3J, EIF3K, EIF3L, EIF3M, EIF4A3, EIF4B, EIF5, EXOSC4, EXOSC9, FASTKD2, FRG1, GEMIN4, GNL2, GNL3L, GPATCH4, GTPBP4, HTATSF1, LUC7L3, MRPL20, MRPL22, MRPS2, MRPS7, MRTO4, MTREX, NMD3, NOLC1, NOP14, NPM1, NUDT21, NUP88, PA2G4, PPAN-P2RY11, PTGES3, PUF60, RAN, RBI…	[AAR2, AATF, ABCE1, ABT1, ADAR, AGO1, AGO2, AGO3, AGO4, AK8, ANTXR1, ATM, ATR, BMS1, BOP1, BRIX1, BUD13, BUD23, BYSL, C1D, C1QBP, CD2BP2, CDC73, CDKN2A, CELF1, CELF2, CELF3, CELF4, CELF5, CELF6, CHD7, CLNS1A, CLP1, CNGB1, COIL, COLEC12, CPSF6, CPSF7, CRNKL1, CUL4A, CUL4B, DCAF13, DDX1, DDX10, DDX17, DDX18, DDX20, DDX21, DDX23, DDX27, DDX28, DDX31, DDX39B, DDX3X, DDX46, DDX47, DDX49, DDX51, DDX52,…	TRUE
R-HSA:376176	REACTOME_Pathways_25.05.2022	Signaling by ROBO receptors	[-1]	[Group093, Group109, Group113, Group114]	62	28.4404	1.02218e-27	2.50946e-24	{Group093=3.1315744745833325E-34, Group109=9.184049354142882E-48, Group113=9.245946673251871E-116, Group114=4.883372315663292E-74}	{Group093=2.881048516616666E-32, Group109=9.459570834767168E-46, Group113=1.0540379207507133E-113, Group114=5.371709547229621E-72}	[CLASP2, CUL2, EIF4A3, ENAH, ETF1, GSPT1, PAK2, PFN2, PRKAR2A, PSMA1, PSMA2, PSMA3, PSMA4, PSMA5, PSMA6, PSMA7, PSMB2, PSMB3, PSMB5, PSMC2, PSMC6, PSMD1, PSMD12, PSMD13, PSMD3, PSMD5, PSMD6, PSMD8, PSME2, PSME3, PSMF1, RAC1, RNPS1, RPL10, RPL13A, RPL15, RPL18, RPL21, RPL22L1, RPL23, RPL23A, RPL27, RPL29, RPL31, RPL32, RPL36A, RPL38, RPL5, RPL7, RPL9, RPLP0, RPLP1, RPS15, RPS18, RPS21, RPS23, RPS2…	[ABL1, ABL2, AKAP5, ARHGAP39, BUB1B-PAK6, CAP1, CAP2, CASC3, CDC42, CLASP1, CLASP2, COL4A5, CUL2, CXCL12, CXCR4, DAG1, DCC, EIF4A3, EIF4G1, ELOB, ELOC, ENAH, ETF1, EVL, FLRT3, GPC1, GSPT1, GSPT2, HOXA2, ISL1, LDB1, LHX2, LHX3, LHX4, LHX9, MAGOH, MAGOHB, MSI1, MYO9B, NCBP1, NCBP2, NCK1, NCK2, NELL2, NRP1, NTN1, PABPC1, PAK1, PAK2, PAK3, PAK4, PAK5, PAK6, PFN1, PFN2, PPP3CB, PRKACA, PRKACB, PRKACG,…	FALSE
R-HSA:72163	REACTOME_Pathways_25.05.2022	mRNA Splicing - Major Pathway	[-1]	[Group109]	57	30.9783	1.06552e-27	2.61478e-24	{Group109=9.184049354142882E-48}	{Group109=9.459570834767168E-46}	[ALYREF, BCAS2, CCAR1, CD2BP2, CHERP, CPSF6, CSTF1, CSTF3, CTNNBL1, DDX23, DDX42, DDX46, DDX5, DHX16, EIF4A3, FUS, HNRNPA1, HNRNPF, HNRNPH1, HNRNPK, HNRNPM, HSPA8, MTREX, NUDT21, PCBP1, PCBP2, POLR2B, POLR2H, POLR2L, PPIH, PPIL1, PPIL4, PRPF40A, PUF60, RBM17, RBM22, RNPS1, SF3A1, SF3B1, SF3B4, SF3B5, SNRNP40, SNRPA1, SNRPD2, SNRPD3, SRRM1, SRRM2, SRRT, SRSF1, SRSF11, SRSF2, SRSF3, SRSF4, SRSF5, U…	[ALYREF, AQR, BCAS2, BUD31, CASC3, CCAR1, CD2BP2, CDC40, CDC5L, CHERP, CLP1, CPSF1, CPSF2, CPSF3, CPSF4, CPSF6, CPSF7, CRNKL1, CSTF1, CSTF2, CSTF2T, CSTF3, CTNNBL1, CWC15, CWC22, CWC25, CWC27, DDX23, DDX42, DDX46, DDX5, DHX15, DHX16, DHX38, DHX9, DNAJC8, EFTUD2, EIF4A3, ELAVL1, ELAVL2, FIP1L1, FUS, GCFC2, GPKOW, GTF2F1, GTF2F2, HNRNPA0, HNRNPA1, HNRNPA2B1, HNRNPA3, HNRNPC, HNRNPD, HNRNPF, HNRNPH1…	FALSE
GO:0032559	GO_MolecularFunction-EBI-UniProt-GOA-ACAP-ARAP_25.05.2022_00h00	adenyl ribonucleotide binding	[5, 6, 7]	[Group087]	198	12.1771	2.6291e-27	6.44917e-24	{Group087=6.421781717184732E-35}	{Group087=5.9722569969818013E-33}	[AARS2, ABCB7, ABCE1, ABCF2, ABCF3, ACACA, ACAT1, ACLY, ACSL5, ACTA1, ACTC1, ACTR1A, ACTR3, AFG3L2, AGK, AK6, ARHGEF7, ASCC3, ATAD1, ATAD3A, ATP13A1, ATP2A2, ATP5F1A, ATP5F1B, ATP6V1B2, AURKC, BCKDK, CAMK1D, CAMK2G, CCT5, CDC34, CDK12, CDK2, CDK9, CDKL3, CHD1L, CHD4, CHORDC1, CKB, CKMT1B, CLPB, CLPX, CMPK1, COASY, CSK, CSNK1A1, CSNK1D, CSNK1G1, CSNK2A1, CTPS1, DCAKD, DDX1, DDX17, DDX19B, DDX20, D…	[AACS, AAK1, AARS1, AARS2, AARSD1, AASDH, AATK, ABCA1, ABCA10, ABCA12, ABCA13, ABCA2, ABCA3, ABCA4, ABCA5, ABCA6, ABCA7, ABCA8, ABCA9, ABCB1, ABCB10, ABCB11, ABCB4, ABCB5, ABCB6, ABCB7, ABCB8, ABCB9, ABCC1, ABCC10, ABCC11, ABCC12, ABCC2, ABCC3, ABCC4, ABCC5, ABCC6, ABCC8, ABCC9, ABCD1, ABCD2, ABCD3, ABCD4, ABCE1, ABCF1, ABCF2, ABCF3, ABCG1, ABCG2, ABCG4, ABCG5, ABCG8, ABL1, ABL2, ACACA, ACACB, AC…	FALSE
GO:0005524	GO_MolecularFunction-EBI-UniProt-GOA-ACAP-ARAP_25.05.2022_00h00	ATP binding	[5, 6, 7, 8]	[Group062, Group087]	192	12.3156	6.05148e-27	1.48382e-23	{Group062=2.7417196454485058E-27, Group087=6.421781717184732E-35}	{Group062=2.357878895085715E-25, Group087=5.9722569969818013E-33}	[AARS2, ABCB7, ABCE1, ABCF2, ABCF3, ACACA, ACLY, ACSL5, ACTA1, ACTC1, ACTR1A, ACTR3, AFG3L2, AGK, AK6, ARHGEF7, ASCC3, ATAD1, ATAD3A, ATP13A1, ATP2A2, ATP5F1A, ATP5F1B, ATP6V1B2, AURKC, BCKDK, CAMK1D, CAMK2G, CCT5, CDC34, CDK12, CDK2, CDK9, CDKL3, CHD1L, CHD4, CHORDC1, CKB, CKMT1B, CLPB, CLPX, CMPK1, COASY, CSK, CSNK1A1, CSNK1D, CSNK1G1, CSNK2A1, CTPS1, DCAKD, DDX1, DDX17, DDX19B, DDX20, DDX23, D…	[AACS, AAK1, AARS1, AARS2, AARSD1, AASDH, AATK, ABCA1, ABCA10, ABCA12, ABCA13, ABCA2, ABCA3, ABCA4, ABCA5, ABCA6, ABCA7, ABCA8, ABCA9, ABCB1, ABCB10, ABCB11, ABCB4, ABCB5, ABCB6, ABCB7, ABCB8, ABCB9, ABCC1, ABCC10, ABCC11, ABCC12, ABCC2, ABCC3, ABCC4, ABCC5, ABCC6, ABCC8, ABCC9, ABCD1, ABCD2, ABCD3, ABCD4, ABCE1, ABCF1, ABCF2, ABCF3, ABCG1, ABCG2, ABCG4, ABCG5, ABCG8, ABL1, ABL2, ACACA, ACACB, AC…	TRUE
R-HSA:72172	REACTOME_Pathways_25.05.2022	mRNA Splicing	[-1]	[Group109]	57	29.6875	1.24149e-26	3.0429e-23	{Group109=9.184049354142882E-48}	{Group109=9.459570834767168E-46}	[ALYREF, BCAS2, CCAR1, CD2BP2, CHERP, CPSF6, CSTF1, CSTF3, CTNNBL1, DDX23, DDX42, DDX46, DDX5, DHX16, EIF4A3, FUS, HNRNPA1, HNRNPF, HNRNPH1, HNRNPK, HNRNPM, HSPA8, MTREX, NUDT21, PCBP1, PCBP2, POLR2B, POLR2H, POLR2L, PPIH, PPIL1, PPIL4, PRPF40A, PUF60, RBM17, RBM22, RNPS1, SF3A1, SF3B1, SF3B4, SF3B5, SNRNP40, SNRPA1, SNRPD2, SNRPD3, SRRM1, SRRM2, SRRT, SRSF1, SRSF11, SRSF2, SRSF3, SRSF4, SRSF5, U…	[ALYREF, AQR, BCAS2, BUD31, CASC3, CCAR1, CD2BP2, CDC40, CDC5L, CHERP, CLP1, CPSF1, CPSF2, CPSF3, CPSF4, CPSF6, CPSF7, CRNKL1, CSTF1, CSTF2, CSTF2T, CSTF3, CTNNBL1, CWC15, CWC22, CWC25, CWC27, DDX23, DDX42, DDX46, DDX5, DHX15, DHX16, DHX38, DHX9, DNAJC8, EFTUD2, EIF4A3, ELAVL1, ELAVL2, FIP1L1, FUS, GCFC2, GPKOW, GTF2F1, GTF2F2, HNRNPA0, HNRNPA1, HNRNPA2B1, HNRNPA3, HNRNPC, HNRNPD, HNRNPF, HNRNPH1…	FALSE
R-HSA:72127	REACTOME_Reactions_25.05.2022	Formation of the Spliceosomal B Complex	[-1]	[Group095, Group109]	50	34.0136	1.47159e-26	3.6054e-23	{Group095=1.3508163349449869E-36, Group109=9.184049354142882E-48}	{Group095=1.2967836815471874E-34, Group109=9.459570834767168E-46}	[ALYREF, BCAS2, CCAR1, CD2BP2, CHERP, CTNNBL1, DDX23, DDX42, DDX46, DDX5, FUS, HNRNPA1, HNRNPF, HNRNPH1, HNRNPK, HNRNPM, HSPA8, PCBP1, PCBP2, POLR2B, POLR2H, POLR2L, PPIH, PPIL1, PPIL4, PRPF40A, PUF60, RBM17, RBM22, RNPS1, SF3A1, SF3B1, SF3B4, SF3B5, SNRNP40, SNRPA1, SNRPD2, SNRPD3, SRRM1, SRRM2, SRRT, SRSF1, SRSF11, SRSF2, SRSF3, SRSF4, SRSF5, U2AF1, U2SURP, USP39]	[ALYREF, AQR, BCAS2, BUD31, CCAR1, CD2BP2, CDC40, CDC5L, CHERP, CRNKL1, CTNNBL1, CWC15, CWC22, DDX23, DDX42, DDX46, DDX5, DHX15, DHX38, DHX9, DNAJC8, EFTUD2, ELAVL1, ELAVL2, FUS, GTF2F1, GTF2F2, HNRNPA0, HNRNPA1, HNRNPA2B1, HNRNPA3, HNRNPC, HNRNPD, HNRNPF, HNRNPH1, HNRNPH2, HNRNPK, HNRNPL, HNRNPM, HNRNPR, HNRNPU, HNRNPUL1, HSPA8, ISY1, ISY1-RAB43, LOC102724594, LSM2, LSM3, LSM4, LSM5, LSM6, LSM7,…	TRUE
R-HSA:72613	REACTOME_Pathways_25.05.2022	Eukaryotic Translation Initiation	[-1]	[Group068, Group105, Group106, Group113, Group114]	45	37.8151	2.83666e-26	6.94699e-23	{Group068=3.7409870221382766E-35, Group105=4.56164516965547E-30, Group106=6.922082642854973E-73, Group113=9.245946673251871E-116, Group114=4.883372315663292E-74}	{Group068=3.51652780080998E-33, Group105=4.059864200993368E-28, Group106=7.54507008071192E-71, Group113=1.0540379207507133E-113, Group114=5.371709547229621E-72}	[EIF2B1, EIF2B4, EIF2S2, EIF3E, EIF3F, EIF3H, EIF3I, EIF3J, EIF3K, EIF3L, EIF3M, EIF4A2, EIF4B, EIF4E, EIF5, EIF5B, RPL10, RPL13A, RPL15, RPL18, RPL21, RPL22L1, RPL23, RPL23A, RPL27, RPL29, RPL31, RPL32, RPL36A, RPL38, RPL5, RPL7, RPL9, RPLP0, RPLP1, RPS15, RPS18, RPS21, RPS23, RPS28, RPS5, RPS6, RPS8, RPSA, UBA52]	[EIF1AX, EIF2B1, EIF2B2, EIF2B3, EIF2B4, EIF2B5, EIF2S1, EIF2S2, EIF2S3, EIF3A, EIF3B, EIF3C, EIF3D, EIF3E, EIF3F, EIF3G, EIF3H, EIF3I, EIF3J, EIF3K, EIF3L, EIF3M, EIF4A1, EIF4A2, EIF4B, EIF4E, EIF4EBP1, EIF4G1, EIF4H, EIF5, EIF5B, PABPC1, RPL10, RPL10A, RPL10L, RPL11, RPL12, RPL13, RPL13A, RPL14, RPL15, RPL17, RPL18, RPL18A, RPL19, RPL21, RPL22, RPL22L1, RPL23, RPL23A, RPL24, RPL26, RPL26L1, RPL…	TRUE
R-HSA:72737	REACTOME_Pathways_25.05.2022	Cap-dependent Translation Initiation	[-1]	[Group068, Group105, Group106, Group113, Group114]	45	37.8151	2.83666e-26	6.94699e-23	{Group068=3.7409870221382766E-35, Group105=4.56164516965547E-30, Group106=6.922082642854973E-73, Group113=9.245946673251871E-116, Group114=4.883372315663292E-74}	{Group068=3.51652780080998E-33, Group105=4.059864200993368E-28, Group106=7.54507008071192E-71, Group113=1.0540379207507133E-113, Group114=5.371709547229621E-72}	[EIF2B1, EIF2B4, EIF2S2, EIF3E, EIF3F, EIF3H, EIF3I, EIF3J, EIF3K, EIF3L, EIF3M, EIF4A2, EIF4B, EIF4E, EIF5, EIF5B, RPL10, RPL13A, RPL15, RPL18, RPL21, RPL22L1, RPL23, RPL23A, RPL27, RPL29, RPL31, RPL32, RPL36A, RPL38, RPL5, RPL7, RPL9, RPLP0, RPLP1, RPS15, RPS18, RPS21, RPS23, RPS28, RPS5, RPS6, RPS8, RPSA, UBA52]	[EIF1AX, EIF2B1, EIF2B2, EIF2B3, EIF2B4, EIF2B5, EIF2S1, EIF2S2, EIF2S3, EIF3A, EIF3B, EIF3C, EIF3D, EIF3E, EIF3F, EIF3G, EIF3H, EIF3I, EIF3J, EIF3K, EIF3L, EIF3M, EIF4A1, EIF4A2, EIF4B, EIF4E, EIF4EBP1, EIF4G1, EIF4H, EIF5, EIF5B, PABPC1, RPL10, RPL10A, RPL10L, RPL11, RPL12, RPL13, RPL13A, RPL14, RPL15, RPL17, RPL18, RPL18A, RPL19, RPL21, RPL22, RPL22L1, RPL23, RPL23A, RPL24, RPL26, RPL26L1, RPL…	TRUE
GO:0002181	GO_BiologicalProcess-EBI-UniProt-GOA-ACAP-ARAP_25.05.2022_00h00	cytoplasmic translation	[5, 6, 7, 8]	[Group103, Group105, Group106, Group113, Group114]	54	30.8571	3.2799e-26	8.0292e-23	{Group103=3.84664796576682E-44, Group105=4.56164516965547E-30, Group106=6.922082642854973E-73, Group113=9.245946673251871E-116, Group114=4.883372315663292E-74}	{Group103=3.84664796576682E-42, Group105=4.059864200993368E-28, Group106=7.54507008071192E-71, Group113=1.0540379207507133E-113, Group114=5.371709547229621E-72}	[CSDE1, DPH5, DRG2, EIF2S2, EIF3CL, EIF3E, EIF3F, EIF3H, EIF3I, EIF3J, EIF3K, EIF3L, EIF3M, EIF4A2, EIF4B, EIF5, ETF1, FAU, MRPL13, MRPL23, MRPS12, NEMF, RACK1, RPL10, RPL13A, RPL15, RPL17-C18orf32, RPL18, RPL21, RPL22L1, RPL23, RPL23A, RPL27, RPL29, RPL31, RPL32, RPL36A, RPL38, RPL5, RPL7, RPL9, RPLP0, RPLP1, RPS15, RPS18, RPS21, RPS23, RPS28, RPS5, RPS6, RPS8, RPSA, UBA52, YTHDF2]	[2477, AARS1, CNBP, CPEB1, CPEB2, CPEB3, CPEB4, CSDE1, DENR, DHX29, DHX36, DHX9, DNAJC24, DPH1, DPH2, DPH3, DPH3P1, DPH5, DPH6, DPH7, DRG1, DRG2, EIF2B3, EIF2D, EIF2S2, EIF2S3, EIF2S3B, EIF3A, EIF3B, EIF3C, EIF3CL, EIF3D, EIF3E, EIF3F, EIF3G, EIF3H, EIF3I, EIF3J, EIF3K, EIF3L, EIF3M, EIF4A1, EIF4A2, EIF4B, EIF4G1, EIF4H, EIF5, EIF6, ETF1, FAU, FMR1, FMR1-IT1, FRAXA, FTSJ1, HNRNPD, HNRNPU, IGF2BP1…	FALSE
GO:0006396	GO_BiologicalProcess-EBI-UniProt-GOA-ACAP-ARAP_25.05.2022_00h00	RNA processing	[5, 6, 7]	[Group064, Group075, Group104, Group109]	143	14.1865	3.89435e-26	9.52948e-23	{Group064=1.7319277493569808E-40, Group075=8.504770332362274E-39, Group104=5.918267875147212E-66, Group109=9.184049354142882E-48}	{Group064=1.714608471863411E-38, Group075=8.249627222391406E-37, Group104=6.39172930515899E-64, Group109=9.459570834767168E-46}	[AARS2, ALYREF, BCAS2, BOP1, CD2BP2, CDK12, CDK9, CDKN2A, CELF1, CHERP, CMTR1, CPSF6, CSTF1, CSTF3, CTNNBL1, DBR1, DDX1, DDX17, DDX20, DDX23, DDX3X, DDX46, DDX5, DHX16, DIMT1, EIF4A3, ELAC2, ELP2, EXOSC4, EXOSC9, FAM50A, FAM98A, FAM98B, FASTKD1, FASTKD2, FRG1, FUS, FXR1, GARS1, GEMIN4, GTPBP4, HNRNPA1, HNRNPF, HNRNPH1, HNRNPK, HNRNPM, HSD17B10, HSPA8, HTATSF1, INTS13, LARP7, LUC7L3, METTL2B, MRTO…	[2477, A1CF, AAR2, AARS1, AARS2, ABT1, ACIN1, ADAD1, ADAD2, ADAR, ADARB1, ADARB2, ADAT1, ADAT2, ADAT3, AFF2, AGO1, AGO2, AGO3, AGO4, AHCYL1, AHNAK, AHNAK2, AICDA, AKAP17A, AKAP8L, ALKBH1, ALKBH5, ALKBH8, ALYREF, ANKRD16, APLP1, APOBEC1, APOBEC2, APOBEC4, APP, AQR, ARL6IP4, ARVCF, ATXN1, ATXN7, ATXN7L3, AURKAIP1, BARD1, BCAS2, BCDIN3D, BCLAF1, BICD1, BMP4, BMS1, BOP1, BRDT, BRIX1, BUD13, BUD23, BU…	TRUE
GO:0031967	GO_CellularComponent-EBI-UniProt-GOA-ACAP-ARAP_25.05.2022_00h00	organelle envelope	[3, 4]	[Group079, Group108]	170	12.8205	6.68613e-26	1.63543e-22	{Group079=7.151142122381037E-27, Group108=9.071007606946274E-47}	{Group079=5.935447961576261E-25, Group108=9.161717683015737E-45}	[ABCB7, ACSL5, AFG3L2, AGK, APEH, ATAD1, ATAD3A, ATP5F1A, ATP5F1B, ATP5MF-PTCD1, ATP5MG, ATP6, BCL2, CACYBP, CALR, CBX3, CCAR1, CHCHD3, CLIC1, CLPB, CLPX, COASY, COX6C, CPOX, CPTP, CYB5R3, CYC1, CYCS, DDX19B, DHCR7, DNAJC2, DNM1L, EIF5A, FIS1, GARS1, GCAT, GRPEL1, GTPBP4, HADHA, HK1, HK2, IPO11, IPO5, IVD, KIF2A, KPNA3, KPNA4, LBR, LDHB, LETM1, LRPPRC, LRRK2, MAD1L1, MAIP1, MAPK3, MATR3, MFN1, MF…	[100131096, AAAS, ABCB10, ABCB6, ABCB7, ABCB8, ABCD1, ABCF1, ABCG2, ABHD6, ABL1, ACACB, ACAD11, ACAD9, ACADL, ACADM, ACADVL, ACKR2, ACSL1, ACSL3, ACSL4, ACSL5, ACSL6, ADAP2, ADCK1, ADRA1A, ADRA1B, ADRA1D, AEN, AFG1L, AFG3L2, AGFG1, AGK, AGPAT3, AGPAT4, AGPAT5, AHCTF1, AIFM1, AIFM2, AIFM3, AK2, AK9, AKAP1, AKAP6, AKIRIN1, ALAS1, ALAS2, ALDH18A1, ALG14, ALOX5, ALOX5AP, ALPL, AMBP, AMBRA1, ANKRD17, …	FALSE
GO:0044248	GO_BiologicalProcess-EBI-UniProt-GOA-ACAP-ARAP_25.05.2022_00h00	cellular catabolic process	[3]	[Group102]	243	10.7904	7.21928e-26	1.76511e-22	{Group102=1.6171601533618074E-19}	{Group102=1.0673257012187928E-17}	[ABHD10, ACADSB, ACAT1, ACOX1, AGL, AHCY, ALDH5A1, ALDH8A1, ANAPC1, ANXA2, ANXA7, APEX1, APOA1, APOA2, APOA4, APOC3, ARIH2, ASCC3, ATG3, ATP2A2, ATP6V1B2, ATP6V1H, BAG2, BAG6, BCKDK, BCL2, BLMH, BLVRA, C18orf25, CALR, CBS, CDC34, CDC37, CDK2, CDKN2A, CELF1, CLN6, CLTC, CNOT1, CPTP, CSDE1, CSNK1A1, CSNK1D, CSNK2A1, CTNNB1, CTSD, CUL2, CUL5, DDAH2, DDX5, DECR1, DFFA, DFFB, DNM1L, DPYSL2, DPYSL3, DV…	[2477, A1CF, AADAC, AADAT, AASDHPPT, AASS, ABAT, ABCA2, ABCA7, ABCB11, ABCC1, ABCC2, ABCD1, ABCD2, ABCD3, ABCD4, ABHD1, ABHD10, ABHD12, ABHD12B, ABHD16A, ABHD16B, ABHD2, ABHD3, ABHD5, ABHD6, ABL1, ABL2, ACAA1, ACAA2, ACACB, ACAD10, ACAD11, ACAD8, ACADL, ACADM, ACADS, ACADSB, ACADVL, ACAT1, ACAT2, ACBD5, ACD, ACE, ACER1, ACER2, ACER3, ACHE, ACMSD, ACOT4, ACOT7, ACOT8, ACOX1, ACOX2, ACOX3, ACOXL, A…	TRUE
GO:0140053	GO_BiologicalProcess-EBI-UniProt-GOA-ACAP-ARAP_25.05.2022_00h00	mitochondrial gene expression	[5]	[Group053, Group106, Group108, Group113]	52	31.5152	8.98432e-26	2.19577e-22	{Group053=7.947273329901273E-30, Group106=6.922082642854973E-73, Group108=9.071007606946274E-47, Group113=9.245946673251871E-116}	{Group053=6.9936005303131195E-28, Group106=7.54507008071192E-71, Group108=9.161717683015737E-45, Group113=1.0540379207507133E-113}	[AARS2, EARS2, ELAC2, FASTKD1, FASTKD2, GARS1, GFM1, HARS1, HSD17B10, IARS2, LARS2, LRPPRC, MRPL13, MRPL14, MRPL16, MRPL19, MRPL20, MRPL21, MRPL22, MRPL23, MRPL27, MRPL28, MRPL37, MRPL39, MRPL4, MRPL43, MRPL45, MRPL47, MRPS10, MRPS12, MRPS18A, MRPS2, MRPS21, MRPS25, MRPS26, MRPS28, MRPS34, MRPS35, MRPS6, MRPS7, POLRMT, PUS1, QRSL1, SHMT2, SUPV3L1, TACO1, TARS2, TBRG4, TFB2M, TRMT10C, TSFM, YARS2]	[AARS2, ALKBH1, AURKAIP1, C1QBP, CDK5RAP1, CHCHD1, CHCHD10, COA3, DAP3, DARS2, DLGAP3, EARS2, ELAC2, FASTK, FASTKD1, FASTKD2, FASTKD3, FASTKD5, FOXO3, GADD45GIP1, GARS1, GATB, GATC, GFM1, GFM2, HARS1, HSD17B10, IARS2, LARS2, LRPPRC, MALSU1, METTL4, METTL8, MIEF1, MPV17L2, MRPL1, MRPL10, MRPL11, MRPL12, MRPL13, MRPL14, MRPL15, MRPL16, MRPL17, MRPL18, MRPL19, MRPL2, MRPL20, MRPL21, MRPL22, MRPL23, …	TRUE
R-HSA:72124	REACTOME_Reactions_25.05.2022	Formation of the Spliceosomal A Complex	[-1]	[Group109]	43	38.7387	1.15158e-25	2.81332e-22	{Group109=9.184049354142882E-48}	{Group109=9.459570834767168E-46}	[ALYREF, BCAS2, CCAR1, CD2BP2, CHERP, CTNNBL1, DDX42, DDX46, DDX5, FUS, HNRNPA1, HNRNPF, HNRNPH1, HNRNPK, HNRNPM, HSPA8, PCBP1, PCBP2, POLR2B, POLR2H, POLR2L, PRPF40A, PUF60, RBM17, RNPS1, SF3A1, SF3B1, SF3B4, SF3B5, SNRPA1, SNRPD2, SNRPD3, SRRM1, SRRM2, SRRT, SRSF1, SRSF11, SRSF2, SRSF3, SRSF4, SRSF5, U2AF1, U2SURP]	[ALYREF, BCAS2, CCAR1, CD2BP2, CDC40, CDC5L, CHERP, CTNNBL1, CWC15, CWC22, DDX42, DDX46, DDX5, DHX15, DHX38, DHX9, DNAJC8, ELAVL1, ELAVL2, FUS, GTF2F1, GTF2F2, HNRNPA0, HNRNPA1, HNRNPA2B1, HNRNPA3, HNRNPC, HNRNPD, HNRNPF, HNRNPH1, HNRNPH2, HNRNPK, HNRNPL, HNRNPM, HNRNPR, HNRNPU, HNRNPUL1, HSPA8, LOC102724594, NCBP1, NCBP2, PCBP1, PCBP2, PHF5A, PLRG1, POLR2A, POLR2B, POLR2C, POLR2D, POLR2E, POLR2F…	FALSE
R-HSA:72706	REACTOME_Pathways_25.05.2022	GTP hydrolysis and joining of the 60S ribosomal subunit	[-1]	[Group068, Group105, Group106, Group113, Group114]	43	38.3929	1.77194e-25	4.32707e-22	{Group068=3.7409870221382766E-35, Group105=4.56164516965547E-30, Group106=6.922082642854973E-73, Group113=9.245946673251871E-116, Group114=4.883372315663292E-74}	{Group068=3.51652780080998E-33, Group105=4.059864200993368E-28, Group106=7.54507008071192E-71, Group113=1.0540379207507133E-113, Group114=5.371709547229621E-72}	[EIF2S2, EIF3E, EIF3F, EIF3H, EIF3I, EIF3J, EIF3K, EIF3L, EIF3M, EIF4A2, EIF4B, EIF4E, EIF5, EIF5B, RPL10, RPL13A, RPL15, RPL18, RPL21, RPL22L1, RPL23, RPL23A, RPL27, RPL29, RPL31, RPL32, RPL36A, RPL38, RPL5, RPL7, RPL9, RPLP0, RPLP1, RPS15, RPS18, RPS21, RPS23, RPS28, RPS5, RPS6, RPS8, RPSA, UBA52]	[EIF1AX, EIF2S1, EIF2S2, EIF2S3, EIF3A, EIF3B, EIF3C, EIF3D, EIF3E, EIF3F, EIF3G, EIF3H, EIF3I, EIF3J, EIF3K, EIF3L, EIF3M, EIF4A1, EIF4A2, EIF4B, EIF4E, EIF4G1, EIF4H, EIF5, EIF5B, RPL10, RPL10A, RPL10L, RPL11, RPL12, RPL13, RPL13A, RPL14, RPL15, RPL17, RPL18, RPL18A, RPL19, RPL21, RPL22, RPL22L1, RPL23, RPL23A, RPL24, RPL26, RPL26L1, RPL27, RPL27A, RPL28, RPL29, RPL3, RPL30, RPL31, RPL32, RPL34…	FALSE
R-HSA:162909	REACTOME_Pathways_25.05.2022	Host Interactions of HIV factors	[-1]	[Group093, Group114]	46	35.3846	2.22585e-25	5.4333e-22	{Group093=3.1315744745833325E-34, Group114=4.883372315663292E-74}	{Group093=2.881048516616666E-32, Group114=5.371709547229621E-72}	[AP1M1, AP1S2, AP2A2, AP2B1, AP2M1, ATP6V1H, CCNT1, CDK9, CUL5, NPM1, NUP133, NUP153, NUP188, NUP50, NUP88, NUP98, PAK2, PSMA1, PSMA2, PSMA3, PSMA4, PSMA5, PSMA6, PSMA7, PSMB2, PSMB3, PSMB5, PSMC2, PSMC6, PSMD1, PSMD12, PSMD13, PSMD3, PSMD5, PSMD6, PSMD8, PSME2, PSME3, PSMF1, RAC1, RAN, RANBP1, RCC1, SLC25A4, SLC25A5, UBA52]	[AAAS, AP1B1, AP1G1, AP1M1, AP1M2, AP1S1, AP1S2, AP1S3, AP2A1, AP2A2, AP2B1, AP2M1, AP2S1, APOBEC3G, ARF1, ATP6V1H, B2M, BANF1, BTRC, CCNT1, CD247, CD28, CD4, CD8B, CDK9, CUL5, DOCK2, ELMO1, ELOB, ELOC, FYN, HCK, HLA-A, HMGA1, KPNA1, KPNB1, LCK, NDC1, NPM1, NUP107, NUP133, NUP153, NUP155, NUP160, NUP188, NUP205, NUP210, NUP214, NUP35, NUP37, NUP42, NUP43, NUP50, NUP54, NUP58, NUP62, NUP85, NUP88,…	FALSE
GO:0065003	GO_BiologicalProcess-EBI-UniProt-GOA-ACAP-ARAP_25.05.2022_00h00	protein-containing complex assembly	[5]	[Group063]	200	11.6279	4.92395e-25	1.20144e-21	{Group063=9.688017250725672E-27}	{Group063=7.944174145595051E-25}	[ACACA, AFDN, AFG3L2, AIMP2, ALDH9A1, ANKS4B, ANP32B, AP2M1, APOA1, APOA2, APOA4, APOC3, ARHGEF7, ARPC1A, ARPC2, ARPC4-TTLL3, BOP1, BRD2, CALR, CAPZB, CD2BP2, CDC123, CDC45, CELF1, CLASP2, CLTC, CORO7-PAM16, CPSF6, CPTP, CSNK1D, CSNK2B, CYFIP1, DDX1, DDX20, DDX23, DDX3X, DDX46, DIAPH1, DNM1L, ECPAS, EHD4, EIF2S2, EIF3CL, EIF3E, EIF3F, EIF3H, EIF3I, EIF3J, EIF3K, EIF3L, EIF3M, EIF4B, EIF5, FADD, F…	[AAR2, ABCA1, ABCA3, ABCA7, ABITRAM, ABL1, ABT1, ACACA, ACACB, ACAD9, ACOT13, ACSL3, ADAM10, ADAR, ADCY8, ADD1, ADD2, ADD3, ADGRL4, ADRB2, ADRM1, AFD1, AFDN, AFG3L2, AGO1, AGO2, AGO3, AGO4, AHCTF1, AIDA, AIF1, AIFM1, AIM2, AIMP2, AJUBA, AKAIN1, AKAP9, AKR1C1, ALAD, ALDH1A2, ALDH1A3, ALDH9A1, ALDOA, ALDOB, ALOX15, ALOX5AP, ALS2, AMBRA1, AMH, ANG, ANGPT1, ANGPT4, ANKRA2, ANKRD27, ANKRD53, ANKS1B, A…	FALSE
GO:0019866	GO_CellularComponent-EBI-UniProt-GOA-ACAP-ARAP_25.05.2022_00h00	organelle inner membrane	[4, 5]	[Group079, Group108, Group111]	100	17.2712	7.73854e-25	1.88743e-21	{Group079=7.151142122381037E-27, Group108=9.071007606946274E-47, Group111=4.114862409491658E-32}	{Group079=5.935447961576261E-25, Group108=9.161717683015737E-45, Group111=3.7445247926374084E-30}	[ABCB7, AFG3L2, AGK, ATAD3A, ATP5F1A, ATP5F1B, ATP5MF-PTCD1, ATP5MG, ATP6, CBX3, CHCHD3, CLPX, COX6C, CPOX, CYC1, CYCS, GARS1, GCAT, GRPEL1, HADHA, LBR, LDHB, LETM1, LRPPRC, LRRK2, MAIP1, MATR3, MRPL13, MRPL14, MRPL16, MRPL19, MRPL20, MRPL21, MRPL22, MRPL23, MRPL27, MRPL28, MRPL37, MRPL39, MRPL4, MRPL43, MRPL45, MRPL47, MRPS10, MRPS12, MRPS18A, MRPS2, MRPS21, MRPS25, MRPS26, MRPS28, MRPS34, MRPS3…	[ABCB10, ABCB7, ABCB8, ACAD11, ACAD9, ACADVL, ADCK1, AFG3L2, AGK, AIFM1, AIFM3, ALAS1, ALAS2, ALDH18A1, AMBP, APOO, APOOL, ARL6IP6, ATAD3A, ATAD3B, ATP11B, ATP1B4, ATP23, ATP5F1A, ATP5F1B, ATP5F1C, ATP5F1D, ATP5F1E, ATP5F1EP2, ATP5MC1, ATP5MC2, ATP5MC3, ATP5ME, ATP5MF, ATP5MF-PTCD1, ATP5MG, ATP5MGL, ATP5MJ, ATP5MK, ATP5PB, ATP5PD, ATP5PF, ATP5PO, ATP6, ATP8, ATPSCKMT, AURKAIP1, BCL2L1, BCS1L, BDH…	FALSE
R-HSA:1643685	REACTOME_Pathways_25.05.2022	Disease	[-1]	[Group093]	206	11.4381	8.97874e-25	2.18902e-21	{Group093=3.1315744745833325E-34}	{Group093=2.881048516616666E-32}	[ACACA, ACTR3, AGK, AHCY, ALG6, ANAPC1, AP1M1, AP1S2, AP2A2, AP2B1, AP2M1, APOA1, ARPC1A, ARPC2, ATP6V1H, CALR, CAMK2G, CCNT1, CDC25A, CDC37, CDK2, CDK9, CDKN2A, CHD4, CLTC, CPSF6, CSK, CSNK1A1, CTNNB1, CUL5, CYFIP1, DAD1, DCXR, DDOST, DDX20, DDX5, DNMT1, DPM1, DPM3, DVL1, DYNLL1, EML4, ERLIN1, ERLIN2, FADD, FEN1, FKBP4, FXR1, G3BP2, GALK1, GATAD2A, GEMIN4, GFPT1, GNE, GSK3B, GTF2H2, H2AC19, H2BC…	[AAAS, ABCA1, ABCA12, ABCA3, ABCA4, ABCB11, ABCB4, ABCB6, ABCC2, ABCC6, ABCC8, ABCC9, ABCD1, ABCD4, ABCG5, ABCG8, ABI1, ABI2, ABL1, ACACA, ACAN, ACE2, ACTB, ACTG1, ACTR2, ACTR3, ACY1, ADA, ADAM10, ADAM17, ADAMTS1, ADAMTS10, ADAMTS12, ADAMTS13, ADAMTS14, ADAMTS15, ADAMTS16, ADAMTS17, ADAMTS18, ADAMTS19, ADAMTS2, ADAMTS20, ADAMTS3, ADAMTS4, ADAMTS5, ADAMTS6, ADAMTS7, ADAMTS8, ADAMTS9, ADAMTSL1, ADA…	FALSE
R-HSA:69278	REACTOME_Pathways_25.05.2022	Cell Cycle, Mitotic	[-1]	[Group097, Group114]	98	17.4688	9.68383e-25	2.35995e-21	{Group097=1.6418031696309464E-13, Group114=4.883372315663292E-74}	{Group097=8.044835531191637E-12, Group114=5.371709547229621E-72}	[ACTR1A, ANAPC1, CDC25A, CDC45, CDK2, CDKN2A, CEP72, CLASP2, CSNK1D, CSNK2A1, CSNK2B, DHFR, DYNLL1, EML4, FEN1, GSK3B, H2AC19, H2BC3, H3-3B, HDAC1, KIF2A, KIF2C, KNTC1, LBR, MAD1L1, MAPK1, MAPK3, MCM4, MCM5, MCM7, NCAPD2, NCAPD3, NCAPG, NCAPG2, NEK9, NSL1, NUP133, NUP153, NUP188, NUP50, NUP88, NUP98, ORC3, PCM1, PDS5A, POLA1, POLD1, POLD2, POLE, PRKAR2B, PSMA1, PSMA2, PSMA3, PSMA4, PSMA5, PSMA6, …	[AAAS, ABL1, ACTR1A, AHCTF1, AJUBA, AKAP9, AKT1, AKT2, AKT3, ALMS1, ANAPC1, ANAPC10, ANAPC11, ANAPC15, ANAPC16, ANAPC2, ANAPC4, ANAPC5, ANAPC7, ANKLE2, ARPP19, AURKA, AURKB, B9D2, BANF1, BIRC5, BLZF1, BORA, BTRC, BUB1, BUB1B, BUB3, CABLES1, CC2D1B, CCNA1, CCNA2, CCNB1, CCNB2, CCND1, CCND2, CCND3, CCNE1, CCNE2, CCNH, CCP110, CDC14A, CDC16, CDC20, CDC23, CDC25A, CDC25B, CDC25C, CDC26, CDC27, CDC45,…	TRUE
GO:0016071	GO_BiologicalProcess-EBI-UniProt-GOA-ACAP-ARAP_25.05.2022_00h00	mRNA metabolic process	[6, 7]	[Group094, Group104, Group109]	117	15.4762	1.16136e-24	2.82908e-21	{Group094=2.5594903560460284E-48, Group104=5.918267875147212E-66, Group109=9.184049354142882E-48}	{Group094=2.6618699702878695E-46, Group104=6.39172930515899E-64, Group109=9.459570834767168E-46}	[ALYREF, ANXA2, APEX1, ATXN2L, BCAS2, CD2BP2, CDK12, CDK9, CELF1, CMTR1, CNOT1, CPSF6, CSDE1, CSTF1, CSTF3, CTNNBL1, DBR1, DDX1, DDX17, DDX20, DDX23, DDX46, DDX5, DHX16, EIF3E, EIF4A3, ETF1, EXOSC4, EXOSC9, FAM50A, FASTKD1, FASTKD2, FRG1, FUS, FXR1, GEMIN4, GIGYF2, GSPT1, GTPBP1, HLTF, HNRNPA1, HNRNPF, HNRNPH1, HNRNPK, HNRNPM, HSPA1B, HSPA8, HTATSF1, IGF2BP2, LARP1, LARP7, LUC7L3, MRTO4, MTREX, N…	[2477, A1CF, AAR2, ACIN1, ADAR, ADARB1, ADARB2, AFF2, AGO1, AGO2, AGO3, AGO4, AHCYL1, AICDA, AKAP17A, AKAP8L, AKT1, ALKBH5, ALYREF, ANG, ANGEL2, ANXA2, AP3B1, APEX1, APLP1, APOBEC1, APOBEC2, APOBEC4, APP, AQR, ARL6IP4, ATF2, ATF4, ATM, ATXN2L, AURKAIP1, AXIN2, BARD1, BCAS2, BCLAF1, BOLL, BRDT, BTG2, BUD13, BUD31, C1QBP, C5AR1, C9orf78, CACNG7, CACTIN, CALCR, CARHSP1, CASC3, CBLL1, CCAR2, CD2BP2, …	TRUE
GO:0005743	GO_CellularComponent-EBI-UniProt-GOA-ACAP-ARAP_25.05.2022_00h00	mitochondrial inner membrane	[5, 6, 7, 8]	[Group079, Group108, Group111]	93	18.0934	1.16984e-24	2.84857e-21	{Group079=7.151142122381037E-27, Group108=9.071007606946274E-47, Group111=4.114862409491658E-32}	{Group079=5.935447961576261E-25, Group108=9.161717683015737E-45, Group111=3.7445247926374084E-30}	[ABCB7, AFG3L2, AGK, ATAD3A, ATP5F1A, ATP5F1B, ATP5MF-PTCD1, ATP5MG, ATP6, CHCHD3, CLPX, COX6C, CPOX, CYC1, CYCS, GCAT, GRPEL1, HADHA, LDHB, LETM1, LRRK2, MAIP1, MRPL13, MRPL14, MRPL16, MRPL19, MRPL20, MRPL21, MRPL22, MRPL23, MRPL27, MRPL28, MRPL37, MRPL39, MRPL4, MRPL43, MRPL45, MRPL47, MRPS10, MRPS12, MRPS18A, MRPS2, MRPS21, MRPS25, MRPS26, MRPS28, MRPS34, MRPS35, MRPS6, MRPS7, MTX3, NDUFA10, N…	[ABCB10, ABCB7, ABCB8, ACAD11, ACAD9, ACADVL, ADCK1, AFG3L2, AGK, AIFM1, AIFM3, ALAS1, ALAS2, ALDH18A1, AMBP, APOO, APOOL, ATAD3A, ATAD3B, ATP23, ATP5F1A, ATP5F1B, ATP5F1C, ATP5F1D, ATP5F1E, ATP5F1EP2, ATP5MC1, ATP5MC2, ATP5MC3, ATP5ME, ATP5MF, ATP5MF-PTCD1, ATP5MG, ATP5MGL, ATP5MJ, ATP5MK, ATP5PB, ATP5PD, ATP5PF, ATP5PO, ATP6, ATP8, ATPSCKMT, AURKAIP1, BCL2L1, BCS1L, BDH1, BOK, C12orf73, C15orf4…	FALSE
GO:0043021	GO_MolecularFunction-EBI-UniProt-GOA-ACAP-ARAP_25.05.2022_00h00	ribonucleoprotein complex binding	[3]	[Group033]	50	31.25	1.21562e-24	2.95881e-21	{Group033=1.215617323907725E-24}	{Group033=9.603376858871027E-23}	[ABCE1, BAG6, BOP1, CD2BP2, CPSF6, DDX3X, DDX5, DNAJC2, EIF3K, EIF4A3, EIF4B, EIF5A, ETF1, GCN1, GEMIN4, HSPA5, LARP1, LETM1, LONP1, MAIP1, NAA10, NCLN, NEMF, NMD3, NME1, NOLC1, NOMO1, NOMO2, NPM1, OLA1, OXA1L, PHF6, PPIH, PRMT3, PYM1, RACK1, RPLP1, RPSA, SBDS, SEC61A1, SERBP1, SNRPD2, SRP54, SRP68, STRAP, TACO1, TIMM50, TMCO1, YTHDF3, ZNF598]	[2477, ABCE1, BAG6, BOP1, C1QBP, CBX5, CCDC47, CD2BP2, CKAP5, CPEB1, CPEB2, CPEB3, CPEB4, CPSF6, DDX3X, DDX5, DERL1, DERL2, DERL3, DHX29, DHX33, DHX9, DNAJC2, EEF2, EEFSEC, EFL1, EFNA1, EIF1, EIF1B, EIF2A, EIF2S1, EIF3C, EIF3K, EIF4A3, EIF4B, EIF4G1, EIF4H, EIF5A, EIF5A2, EIF5AL1, EIF6, ERAL1, ERI1, ETF1, EZH2, FMR1, FMR1-IT1, FRAXA, GCN1, GEMIN4, GEMIN5, GTPBP6, GUF1, HNRNPU, HSPA5, IFIH1, IGHMB…	TRUE
GO:0031966	GO_CellularComponent-EBI-UniProt-GOA-ACAP-ARAP_25.05.2022_00h00	mitochondrial membrane	[4, 5, 6, 7]	[Group079, Group080, Group108, Group111]	119	15.1207	3.50429e-24	8.52594e-21	{Group079=7.151142122381037E-27, Group080=6.71812885369855E-27, Group108=9.071007606946274E-47, Group111=4.114862409491658E-32}	{Group079=5.935447961576261E-25, Group080=5.643228237106782E-25, Group108=9.161717683015737E-45, Group111=3.7445247926374084E-30}	[ABCB7, ACSL5, AFG3L2, AGK, ATAD1, ATAD3A, ATP5F1A, ATP5F1B, ATP5MF-PTCD1, ATP5MG, ATP6, BCL2, CHCHD3, CLPX, COASY, COX6C, CPOX, CYB5R3, CYC1, CYCS, DNM1L, FIS1, GCAT, GRPEL1, HADHA, HK1, HK2, IVD, KIF2A, LDHB, LETM1, LRRK2, MAIP1, MFN1, MFN2, MRPL13, MRPL14, MRPL16, MRPL19, MRPL20, MRPL21, MRPL22, MRPL23, MRPL27, MRPL28, MRPL37, MRPL39, MRPL4, MRPL43, MRPL45, MRPL47, MRPS10, MRPS12, MRPS18A, MRP…	[ABCB10, ABCB6, ABCB7, ABCB8, ABCD1, ABCG2, ABHD6, ACACB, ACAD11, ACAD9, ACADL, ACADM, ACADVL, ACSL1, ACSL3, ACSL4, ACSL5, ACSL6, ADCK1, AFG1L, AFG3L2, AGK, AGPAT4, AGPAT5, AIFM1, AIFM2, AIFM3, AKAP1, ALAS1, ALAS2, ALDH18A1, ALPL, AMBP, AMBRA1, ANTKMT, AOC1, APOO, APOOL, AQP8, ARG1, ARMC1, ARMC12, ARMCX1, ARMCX2, ARMCX3, ARMCX6, ASS1, ATAD1, ATAD3A, ATAD3B, ATCAY, ATF2, ATG9A, ATP23, ATP5F1A, ATP…	TRUE
R-HSA:422475	REACTOME_Pathways_25.05.2022	Axon guidance	[-1]	[Group093, Group113, Group114]	96	17.3913	4.20222e-24	1.02198e-20	{Group093=3.1315744745833325E-34, Group113=9.245946673251871E-116, Group114=4.883372315663292E-74}	{Group093=2.881048516616666E-32, Group113=1.0540379207507133E-113, Group114=5.371709547229621E-72}	[ABLIM1, ACTR3, AP2A2, AP2B1, AP2M1, ARHGEF7, ARPC1A, ARPC2, CFL1, CLASP2, CLTC, CSNK2A1, CSNK2B, CUL2, DPYSL2, DPYSL3, EIF4A3, ENAH, ETF1, GIT1, GSK3B, GSPT1, HSPA8, KIF4A, LYPLA2, MAPK1, MAPK3, MSN, MYH14, MYL6, MYL9, PAK2, PFN2, PRKAR2A, PSMA1, PSMA2, PSMA3, PSMA4, PSMA5, PSMA6, PSMA7, PSMB2, PSMB3, PSMB5, PSMC2, PSMC6, PSMD1, PSMD12, PSMD13, PSMD3, PSMD5, PSMD6, PSMD8, PSME2, PSME3, PSMF1, PT…	[ABL1, ABL2, ABLIM1, ABLIM2, ABLIM3, ACTB, ACTG1, ACTR2, ACTR3, ADAM10, AGAP2, AGRN, AKAP5, ALCAM, ANK1, ANK2, ANK3, AP2A1, AP2A2, AP2B1, AP2M1, AP2S1, APH1A, APH1B, ARHGAP35, ARHGAP39, ARHGEF11, ARHGEF12, ARHGEF28, ARHGEF7, ARPC1A, ARPC1B, ARPC2, ARPC3, ARPC4, ARPC5, ARTN, BUB1B-PAK6, CACNA1C, CACNA1D, CACNA1G, CACNA1H, CACNA1I, CACNA1S, CACNB1, CACNB2, CACNB3, CACNB4, CAP1, CAP2, CASC3, CD24, C…	FALSE
KEGG:03010	KEGG_25.05.2022	Ribosome	[-1]	[Group103, Group106, Group108, Group113, Group114]	49	31.0127	5.22489e-24	1.27017e-20	{Group103=3.84664796576682E-44, Group106=6.922082642854973E-73, Group108=9.071007606946274E-47, Group113=9.245946673251871E-116, Group114=4.883372315663292E-74}	{Group103=3.84664796576682E-42, Group106=7.54507008071192E-71, Group108=9.161717683015737E-45, Group113=1.0540379207507133E-113, Group114=5.371709547229621E-72}	[FAU, MRPL13, MRPL14, MRPL16, MRPL19, MRPL20, MRPL21, MRPL22, MRPL23, MRPL27, MRPL28, MRPL4, MRPS10, MRPS12, MRPS18A, MRPS2, MRPS21, MRPS6, MRPS7, RPL10, RPL13A, RPL15, RPL17-C18orf32, RPL18, RPL21, RPL22L1, RPL23, RPL23A, RPL27, RPL29, RPL31, RPL32, RPL36A, RPL38, RPL5, RPL7, RPL9, RPLP0, RPLP1, RPS15, RPS18, RPS21, RPS23, RPS28, RPS5, RPS6, RPS8, RPSA, UBA52]	[FAU, MRPL1, MRPL10, MRPL11, MRPL12, MRPL13, MRPL14, MRPL15, MRPL16, MRPL17, MRPL18, MRPL19, MRPL2, MRPL20, MRPL21, MRPL22, MRPL23, MRPL24, MRPL27, MRPL28, MRPL3, MRPL30, MRPL32, MRPL33, MRPL34, MRPL35, MRPL36, MRPL4, MRPL9, MRPS10, MRPS11, MRPS12, MRPS14, MRPS15, MRPS16, MRPS17, MRPS18A, MRPS18C, MRPS2, MRPS21, MRPS5, MRPS6, MRPS7, MRPS9, RNA5-8SN1, RNA5-8SN2, RNA5-8SN3, RNA5-8SN4, RNA5-8SN5, RN…	FALSE
R-HSA:9675108	REACTOME_Pathways_25.05.2022	Nervous system development	[-1]	[Group093, Group113, Group114]	98	16.9844	8.5842e-24	2.08596e-20	{Group093=3.1315744745833325E-34, Group113=9.245946673251871E-116, Group114=4.883372315663292E-74}	{Group093=2.881048516616666E-32, Group113=1.0540379207507133E-113, Group114=5.371709547229621E-72}	[ABLIM1, ACTR3, AP2A2, AP2B1, AP2M1, ARHGEF7, ARPC1A, ARPC2, CFL1, CLASP2, CLTC, CSNK2A1, CSNK2B, CUL2, DPYSL2, DPYSL3, EIF4A3, ENAH, ETF1, GIT1, GSK3B, GSPT1, HSPA8, KIF4A, LYPLA2, MAPK1, MAPK3, MBP, MSN, MYH14, MYL6, MYL9, PAK2, PFN2, PRKAR2A, PSMA1, PSMA2, PSMA3, PSMA4, PSMA5, PSMA6, PSMA7, PSMB2, PSMB3, PSMB5, PSMC2, PSMC6, PSMD1, PSMD12, PSMD13, PSMD3, PSMD5, PSMD6, PSMD8, PSME2, PSME3, PSMF…	[ABL1, ABL2, ABLIM1, ABLIM2, ABLIM3, ACTB, ACTG1, ACTR2, ACTR3, ADAM10, ADGRG6, ADGRV1, AGAP2, AGRN, AKAP5, ALCAM, ANK1, ANK2, ANK3, AP2A1, AP2A2, AP2B1, AP2M1, AP2S1, APH1A, APH1B, ARHGAP35, ARHGAP39, ARHGEF11, ARHGEF12, ARHGEF28, ARHGEF7, ARPC1A, ARPC1B, ARPC2, ARPC3, ARPC4, ARPC5, ARTN, BUB1B-PAK6, CACNA1C, CACNA1D, CACNA1G, CACNA1H, CACNA1I, CACNA1S, CACNB1, CACNB2, CACNB3, CACNB4, CAP1, CAP2…	FALSE
R-HSA:162906	REACTOME_Pathways_25.05.2022	HIV Infection	[-1]	[Group054, Group093, Group110, Group114]	59	25.5411	8.96403e-24	2.17736e-20	{Group054=1.116070206784618E-25, Group093=3.1315744745833325E-34, Group110=4.0070892194678705E-27, Group114=4.883372315663292E-74}	{Group054=9.040168674955404E-24, Group093=2.881048516616666E-32, Group110=3.4060258365476898E-25, Group114=5.371709547229621E-72}	[AP1M1, AP1S2, AP2A2, AP2B1, AP2M1, ATP6V1H, CCNT1, CDK9, CUL5, FEN1, GTF2H2, NELFCD, NMT1, NPM1, NUP133, NUP153, NUP188, NUP50, NUP88, NUP98, PAK2, PDCD6IP, POLR2B, POLR2H, POLR2L, PSMA1, PSMA2, PSMA3, PSMA4, PSMA5, PSMA6, PSMA7, PSMB2, PSMB3, PSMB5, PSMC2, PSMC6, PSMD1, PSMD12, PSMD13, PSMD3, PSMD5, PSMD6, PSMD8, PSME2, PSME3, PSMF1, RAC1, RAN, RANBP1, RCC1, SLC25A4, SLC25A5, SUPT4H1, TAF4, TAF…	[AAAS, AP1B1, AP1G1, AP1M1, AP1M2, AP1S1, AP1S2, AP1S3, AP2A1, AP2A2, AP2B1, AP2M1, AP2S1, APOBEC3G, ARF1, ATP6V1H, B2M, BANF1, BTRC, CCNH, CCNK, CCNT1, CCNT2, CCR5, CD247, CD28, CD4, CD8B, CDK7, CDK9, CHMP2A, CHMP2B, CHMP3, CHMP4A, CHMP4B, CHMP4C, CHMP5, CHMP6, CHMP7, CTDP1, CUL5, CXCR4, DOCK2, ELL, ELMO1, ELOA, ELOA2, ELOB, ELOC, ERCC2, ERCC3, FEN1, FURIN, FYN, GTF2A1, GTF2A2, GTF2B, GTF2E1, GT…	TRUE
GO:0006996	GO_BiologicalProcess-EBI-UniProt-GOA-ACAP-ARAP_25.05.2022_00h00	organelle organization	[4]	[Group063]	369	8.87659	1.10868e-23	2.69187e-20	{Group063=9.688017250725672E-27}	{Group063=7.944174145595051E-25}	[ABLIM1, ACTA1, ACTC1, ACTL6A, ACTR3, AFG3L2, AGK, AKAP8, ANAPC1, ANKFY1, ANP32B, ANP32E, ANXA2, AP1M1, AP1S2, AP2M1, APEX1, APOA1, ARHGDIA, ARHGEF7, ARIH2, ARL1, ARPC1A, ARPC2, ARPC4-TTLL3, ASCC3, ATAD3A, ATG3, ATP2A2, ATP6V1H, ATXN2, ATXN2L, AURKC, BAG6, BCCIP, BCL2, BOP1, BRD2, CALR, CAPZB, CARM1, CBX3, CCDC6, CCT5, CDC37, CDC45, CDK2, CDKN2A, CEP72, CFAP65, CFL1, CHCHD3, CHD1L, CHD4, CHORDC1,…	[AAAS, ABCA1, ABCA3, ABCB6, ABCC4, ABCD1, ABCD2, ABCD3, ABCD4, ABI1, ABI2, ABI3, ABITRAM, ABL1, ABL2, ABLIM1, ABLIM2, ABLIM3, ABRAXAS1, ABRAXAS2, ABT1, ACAA2, ACAD9, ACD, ACIN1, ACOT8, ACP2, ACP3, ACP4, ACRBP, ACTA1, ACTB, ACTBL2, ACTC1, ACTG1, ACTL6A, ACTL6B, ACTL7A, ACTL7B, ACTL9, ACTN1, ACTN2, ACTN3, ACTN4, ACTR2, ACTR3, ACTR5, ACTR6, ACTR8, ADAMTS16, ADCK1, ADD1, ADD2, ADD3, ADPRH, ADPRHL1, A…	FALSE
R-HSA:1640170	REACTOME_Pathways_25.05.2022	Cell Cycle	[-1]	[Group055, Group097, Group114]	109	15.7514	1.22406e-23	2.97079e-20	{Group055=3.570119008382493E-14, Group097=1.6418031696309464E-13, Group114=4.883372315663292E-74}	{Group055=1.9278642645265463E-12, Group097=8.044835531191637E-12, Group114=5.371709547229621E-72}	[ACTR1A, ANAPC1, CDC25A, CDC45, CDK2, CDKN2A, CEP72, CLASP2, CSNK1D, CSNK2A1, CSNK2B, DHFR, DYNLL1, EML4, FEN1, GSK3B, H2AC19, H2BC3, H3-3B, HDAC1, KIF2A, KIF2C, KNTC1, LBR, MAD1L1, MAPK1, MAPK3, MCM4, MCM5, MCM7, NCAPD2, NCAPD3, NCAPG, NCAPG2, NEK9, NPM1, NSL1, NUP133, NUP153, NUP188, NUP50, NUP88, NUP98, ORC3, PCM1, PDS5A, POLA1, POLD1, POLD2, POLE, POLR2B, POLR2H, POLR2L, PPP6C, PRKAR2B, PSMA1…	[AAAS, ABL1, ABRAXAS1, ACD, ACTR1A, AHCTF1, AJUBA, AKAP9, AKT1, AKT2, AKT3, ALMS1, ANAPC1, ANAPC10, ANAPC11, ANAPC15, ANAPC16, ANAPC2, ANAPC4, ANAPC5, ANAPC7, ANKLE2, ANKRD28, ARPP19, ATM, ATR, ATRIP, ATRX, AURKA, AURKB, B9D2, BABAM1, BABAM2, BANF1, BARD1, BIRC5, BLM, BLZF1, BORA, BRCA1, BRCA2, BRCC3, BRIP1, BTRC, BUB1, BUB1B, BUB3, CABLES1, CC2D1B, CCNA1, CCNA2, CCNB1, CCNB2, CCND1, CCND2, CCND3…	TRUE
R-HSA:156827	REACTOME_Pathways_25.05.2022	L13a-mediated translational silencing of Ceruloplasmin expression	[-1]	[Group068, Group105, Group106, Group113, Group114]	41	36.9369	1.3607e-23	3.30105e-20	{Group068=3.7409870221382766E-35, Group105=4.56164516965547E-30, Group106=6.922082642854973E-73, Group113=9.245946673251871E-116, Group114=4.883372315663292E-74}	{Group068=3.51652780080998E-33, Group105=4.059864200993368E-28, Group106=7.54507008071192E-71, Group113=1.0540379207507133E-113, Group114=5.371709547229621E-72}	[EIF2S2, EIF3E, EIF3F, EIF3H, EIF3I, EIF3J, EIF3K, EIF3L, EIF3M, EIF4A2, EIF4B, EIF4E, RPL10, RPL13A, RPL15, RPL18, RPL21, RPL22L1, RPL23, RPL23A, RPL27, RPL29, RPL31, RPL32, RPL36A, RPL38, RPL5, RPL7, RPL9, RPLP0, RPLP1, RPS15, RPS18, RPS21, RPS23, RPS28, RPS5, RPS6, RPS8, RPSA, UBA52]	[EIF1AX, EIF2S1, EIF2S2, EIF2S3, EIF3A, EIF3B, EIF3C, EIF3D, EIF3E, EIF3F, EIF3G, EIF3H, EIF3I, EIF3J, EIF3K, EIF3L, EIF3M, EIF4A1, EIF4A2, EIF4B, EIF4E, EIF4G1, EIF4H, PABPC1, RPL10, RPL10A, RPL10L, RPL11, RPL12, RPL13, RPL13A, RPL14, RPL15, RPL17, RPL18, RPL18A, RPL19, RPL21, RPL22, RPL22L1, RPL23, RPL23A, RPL24, RPL26, RPL26L1, RPL27, RPL27A, RPL28, RPL29, RPL3, RPL30, RPL31, RPL32, RPL34, RPL…	FALSE
KEGG:05012	KEGG_25.05.2022	Parkinson disease	[-1]	[Group100, Group107, Group110, Group111, Group114]	63	23.6842	2.18149e-23	5.29012e-20	{Group100=6.56772533499555E-22, Group107=6.196785746308136E-22, Group110=4.0070892194678705E-27, Group111=4.114862409491658E-32, Group114=4.883372315663292E-74}	{Group100=4.728762241196796E-20, Group107=4.523653594804939E-20, Group110=3.4060258365476898E-25, Group111=3.7445247926374084E-30, Group114=5.371709547229621E-72}	[ATP5F1A, ATP5F1B, ATP6, CAMK2G, COX2, COX6C, CYC1, CYCS, HSPA5, KIF5B, LRRK2, MAPT, MFN1, MFN2, NDUFA10, NDUFA13, NDUFA5, NDUFA6, NDUFA9, NDUFB4, NDUFB9, NDUFS1, NDUFS2, NDUFS8, NDUFV1, PPIF, PSMA1, PSMA2, PSMA3, PSMA4, PSMA5, PSMA6, PSMA7, PSMB2, PSMB3, PSMB5, PSMC2, PSMC6, PSMD1, PSMD12, PSMD13, PSMD3, PSMD6, PSMD8, SDHA, SDHC, SLC25A4, SLC25A5, TP53, TRAP1, TUBA1C, TUBAL3, TUBB1, TXN, UBA1, U…	[ADCY5, ADORA2A, ADRM1, APAF1, ATF4, ATF6, ATP5F1A, ATP5F1B, ATP5F1C, ATP5F1D, ATP5F1E, ATP5MC1, ATP5MC2, ATP5MC3, ATP5PB, ATP5PD, ATP5PF, ATP5PO, ATP6, ATP8, BAX, BCL2L1, CALM1, CALM2, CALM3, CALML3, CALML4, CALML5, CALML6, CAMK2A, CAMK2B, CAMK2D, CAMK2G, CASP3, CASP9, COX1, COX2, COX3, COX4I1, COX4I2, COX5A, COX5B, COX6A1, COX6A2, COX6B1, COX6B2, COX6C, COX7A1, COX7A2, COX7A2L, COX7B, COX7B2, C…	TRUE
GO:0016043	GO_BiologicalProcess-EBI-UniProt-GOA-ACAP-ARAP_25.05.2022_00h00	cellular component organization	[3]	[Group063]	522	7.8579	5.0095e-23	1.2143e-19	{Group063=9.688017250725672E-27}	{Group063=7.944174145595051E-25}	[ABCB7, ABCE1, ABLIM1, ACACA, ACTA1, ACTC1, ACTL6A, ACTR3, AFDN, AFG3L2, AGK, AIMP2, AKAP8, AKR1B1, ALDH9A1, ANAPC1, ANKFY1, ANKS4B, ANP32B, ANP32E, ANXA2, AP1M1, AP1S2, AP2M1, APEH, APEX1, APOA1, APOA2, APOA4, APOC3, ARFGAP1, ARHGDIA, ARHGEF7, ARIH2, ARL1, ARPC1A, ARPC2, ARPC4-TTLL3, ASCC3, ATAD1, ATAD3A, ATG3, ATP2A2, ATP6V1H, ATXN2, ATXN2L, AURKC, BAG6, BCCIP, BCL2, BOLA2B, BOP1, BRD2, CALR, C…	[2477, A4GALT, AAAS, AAK1, AAR2, ABCA1, ABCA12, ABCA13, ABCA2, ABCA3, ABCA4, ABCA5, ABCA7, ABCB1, ABCB4, ABCB6, ABCB7, ABCB8, ABCC1, ABCC4, ABCC8, ABCD1, ABCD2, ABCD3, ABCD4, ABCE1, ABCG1, ABCG5, ABCG8, ABHD17A, ABHD17B, ABHD17C, ABI1, ABI2, ABI3, ABI3BP, ABITRAM, ABL1, ABL2, ABLIM1, ABLIM2, ABLIM3, ABRAXAS1, ABRAXAS2, ABT1, ACAA2, ACACA, ACACB, ACAD9, ACAN, ACAP3, ACD, ACE, ACE2, ACHE, ACIN1, AC…
GO:1901575	GO_BiologicalProcess-EBI-UniProt-GOA-ACAP-ARAP_25.05.2022_00h00	organic substance catabolic process	[3]	[Group102, Group114]	234	10.4698	5.09904e-23	1.2355e-19	{Group102=1.6171601533618074E-19, Group114=4.883372315663292E-74}	{Group102=1.0673257012187928E-17, Group114=5.371709547229621E-72}	[ABHD10, ACADSB, ACAT1, ACOX1, AGL, AHCY, ALDH1B1, ALDH5A1, ALDH8A1, ANAPC1, ANXA2, APEX1, APOA1, APOA2, APOA4, APOC3, ARIH2, ASCC3, BAG2, BAG6, BCKDK, BLMH, BLVRA, C18orf25, CALR, CBS, CDC34, CDK2, CDKN2A, CELF1, CLN6, CLPX, CNOT1, CSDE1, CSNK1A1, CSNK1D, CSNK2A1, CTNNB1, CTSD, CUL2, CUL5, DDAH2, DDIT4, DDX5, DECR1, DFFA, DFFB, DPP3, DPYSL2, DPYSL3, DVL1, ECHDC1, ECHS1, ECI1, ECI2, ECPAS, EEF1A2…	[2477, A1CF, AADAC, AADAT, AASDHPPT, AASS, ABAT, ABCA2, ABCB11, ABCC1, ABCC2, ABCD1, ABCD2, ABCD3, ABCD4, ABHD1, ABHD10, ABHD12, ABHD12B, ABHD13, ABHD16A, ABHD16B, ABHD17A, ABHD17B, ABHD17C, ABHD2, ABHD3, ABHD4, ABHD5, ABHD6, ACAA1, ACAA2, ACACB, ACAD10, ACAD11, ACAD8, ACADL, ACADM, ACADS, ACADSB, ACADVL, ACAT1, ACAT2, ACD, ACE, ACER1, ACER2, ACER3, ACHE, ACMSD, ACOT4, ACOT7, ACOT8, ACOX1, ACOX2,…	FALSE
GO:0032543	GO_BiologicalProcess-EBI-UniProt-GOA-ACAP-ARAP_25.05.2022_00h00	mitochondrial translation	[5, 6, 7, 8]	[Group106, Group108, Group113]	44	33.0827	5.75048e-23	1.39277e-19	{Group106=6.922082642854973E-73, Group108=9.071007606946274E-47, Group113=9.245946673251871E-116}	{Group106=7.54507008071192E-71, Group108=9.161717683015737E-45, Group113=1.0540379207507133E-113}	[AARS2, EARS2, FASTKD2, GARS1, GFM1, HARS1, IARS2, LARS2, LRPPRC, MRPL13, MRPL14, MRPL16, MRPL19, MRPL20, MRPL21, MRPL22, MRPL23, MRPL27, MRPL28, MRPL37, MRPL39, MRPL4, MRPL43, MRPL45, MRPL47, MRPS10, MRPS12, MRPS18A, MRPS2, MRPS21, MRPS25, MRPS26, MRPS28, MRPS34, MRPS35, MRPS6, MRPS7, QRSL1, SHMT2, TACO1, TARS2, TRMT10C, TSFM, YARS2]	[AARS2, ALKBH1, AURKAIP1, C1QBP, CDK5RAP1, CHCHD1, COA3, DAP3, DARS2, DLGAP3, EARS2, FASTKD2, FASTKD3, GADD45GIP1, GARS1, GATB, GATC, GFM1, GFM2, HARS1, IARS2, LARS2, LRPPRC, MALSU1, METTL8, MIEF1, MPV17L2, MRPL1, MRPL10, MRPL11, MRPL12, MRPL13, MRPL14, MRPL15, MRPL16, MRPL17, MRPL18, MRPL19, MRPL2, MRPL20, MRPL21, MRPL22, MRPL23, MRPL24, MRPL27, MRPL28, MRPL3, MRPL30, MRPL32, MRPL33, MRPL34, MRP…	FALSE
R-HSA:69239	REACTOME_Pathways_25.05.2022	Synthesis of DNA	[-1]	[Group097, Group112, Group114]	42	34.7107	6.56614e-23	1.58966e-19	{Group097=1.6418031696309464E-13, Group112=9.09402322155862E-24, Group114=4.883372315663292E-74}	{Group097=8.044835531191637E-12, Group112=6.91145764838455E-22, Group114=5.371709547229621E-72}	[ANAPC1, CDC45, CDK2, FEN1, MCM4, MCM5, MCM7, ORC3, POLA1, POLD1, POLD2, POLE, PSMA1, PSMA2, PSMA3, PSMA4, PSMA5, PSMA6, PSMA7, PSMB2, PSMB3, PSMB5, PSMC2, PSMC6, PSMD1, PSMD12, PSMD13, PSMD3, PSMD5, PSMD6, PSMD8, PSME2, PSME3, PSMF1, RFC1, RFC2, RFC3, RFC5, RPA1, RPA3, UBA52, UBE2S]	[ANAPC1, ANAPC10, ANAPC11, ANAPC15, ANAPC16, ANAPC2, ANAPC4, ANAPC5, ANAPC7, CCNA1, CCNA2, CCNE1, CCNE2, CDC16, CDC23, CDC26, CDC27, CDC45, CDC6, CDK2, CDT1, CUL1, DNA2, FEN1, FZR1, GINS1, GINS2, GINS3, GINS4, GMNN, LIG1, MCM2, MCM3, MCM4, MCM5, MCM6, MCM7, MCM8, ORC1, ORC2, ORC3, ORC4, ORC5, ORC6, PCNA, POLA1, POLA2, POLD1, POLD2, POLD3, POLD4, POLE, POLE2, POLE3, POLE4, PRIM1, PRIM2, PSMA1, PSM…	TRUE
GO:0005740	GO_CellularComponent-EBI-UniProt-GOA-ACAP-ARAP_25.05.2022_00h00	mitochondrial envelope	[4, 5, 6]	[Group079, Group080, Group108, Group111]	121	14.4391	8.17214e-23	1.97766e-19	{Group079=7.151142122381037E-27, Group080=6.71812885369855E-27, Group108=9.071007606946274E-47, Group111=4.114862409491658E-32}	{Group079=5.935447961576261E-25, Group080=5.643228237106782E-25, Group108=9.161717683015737E-45, Group111=3.7445247926374084E-30}	[ABCB7, ACSL5, AFG3L2, AGK, ATAD1, ATAD3A, ATP5F1A, ATP5F1B, ATP5MF-PTCD1, ATP5MG, ATP6, BCL2, CHCHD3, CLPB, CLPX, COASY, COX6C, CPOX, CYB5R3, CYC1, CYCS, DNM1L, FIS1, GCAT, GRPEL1, HADHA, HK1, HK2, IVD, KIF2A, LDHB, LETM1, LRRK2, MAIP1, MFN1, MFN2, MRPL13, MRPL14, MRPL16, MRPL19, MRPL20, MRPL21, MRPL22, MRPL23, MRPL27, MRPL28, MRPL37, MRPL39, MRPL4, MRPL43, MRPL45, MRPL47, MRPS10, MRPS12, MRPS18…	[ABCB10, ABCB6, ABCB7, ABCB8, ABCD1, ABCG2, ABHD6, ACACB, ACAD11, ACAD9, ACADL, ACADM, ACADVL, ACSL1, ACSL3, ACSL4, ACSL5, ACSL6, ADAP2, ADCK1, AFG1L, AFG3L2, AGK, AGPAT4, AGPAT5, AIFM1, AIFM2, AIFM3, AK2, AKAP1, ALAS1, ALAS2, ALDH18A1, ALPL, AMBP, AMBRA1, ANTKMT, AOC1, APOO, APOOL, AQP8, ARG1, ARL2, ARL2BP, ARMC1, ARMC12, ARMCX1, ARMCX2, ARMCX3, ARMCX6, ASS1, ATAD1, ATAD3A, ATAD3B, ATCAY, ATF2, …	FALSE
GO:0044085	GO_BiologicalProcess-EBI-UniProt-GOA-ACAP-ARAP_25.05.2022_00h00	cellular component biogenesis	[3]	[Group063]	322	9.19212	1.37593e-22	3.32836e-19	{Group063=9.688017250725672E-27}	{Group063=7.944174145595051E-25}	[ABCB7, ABCE1, ABLIM1, ACACA, ACTA1, ACTC1, ACTR3, AFDN, AFG3L2, AIMP2, ALDH9A1, ANKS4B, ANP32B, ANXA2, AP1M1, AP1S2, AP2M1, APEX1, APOA1, APOA2, APOA4, APOC3, ARHGEF7, ARPC1A, ARPC2, ARPC4-TTLL3, ATG3, ATP2A2, ATXN2, ATXN2L, AURKC, BAG6, BCCIP, BCL2, BOLA2B, BOP1, BRD2, CALR, CAPZB, CBX3, CD2BP2, CDC123, CDC34, CDC45, CDK2, CDKN2A, CELF1, CEP72, CFAP65, CIAO2B, CLASP2, CLTC, CNOT1, CORO7-PAM16, …	[2477, AAAS, AAR2, AATF, ABCA1, ABCA2, ABCA3, ABCA7, ABCB6, ABCB7, ABCC4, ABCE1, ABI2, ABI3, ABITRAM, ABL1, ABLIM1, ABLIM2, ABLIM3, ABRAXAS1, ABRAXAS2, ABT1, ACACA, ACACB, ACAD9, ACD, ACE, ACE2, ACHE, ACOT13, ACRBP, ACSL3, ACTA1, ACTB, ACTC1, ACTG1, ACTL7A, ACTL9, ACTN1, ACTN2, ACTN3, ACTR2, ACTR3, ACVRL1, ADAM10, ADAMTS16, ADAR, ADCY8, ADD1, ADD2, ADD3, ADGRB1, ADGRB3, ADGRF1, ADGRL3, ADGRL4, AD…	FALSE
KEGG:05014	KEGG_25.05.2022	Amyotrophic lateral sclerosis	[-1]	[Group100, Group107, Group110, Group111, Group114]	73	20.0549	2.8588e-22	6.91257e-19	{Group100=6.56772533499555E-22, Group107=6.196785746308136E-22, Group110=4.0070892194678705E-27, Group111=4.114862409491658E-32, Group114=4.883372315663292E-74}	{Group100=4.728762241196796E-20, Group107=4.523653594804939E-20, Group110=3.4060258365476898E-25, Group111=3.7445247926374084E-30, Group114=5.371709547229621E-72}	[ACTR1A, ALYREF, ANXA7, ATP5F1A, ATP5F1B, ATP6, ATXN2, ATXN2L, BCL2, COX2, COX6C, CYC1, CYCS, DCTN4, FUS, HDAC6, HNRNPA1, HSPA5, KIF5B, MATR3, NDUFA10, NDUFA13, NDUFA5, NDUFA6, NDUFA9, NDUFB4, NDUFB9, NDUFS1, NDUFS2, NDUFS8, NDUFV1, NEFM, NUP133, NUP153, NUP188, NUP50, NUP88, NUP98, PFN2, PSMA1, PSMA2, PSMA3, PSMA4, PSMA5, PSMA6, PSMA7, PSMB2, PSMB3, PSMB5, PSMC2, PSMC6, PSMD1, PSMD12, PSMD13, PS…	[ACTB, ACTG1, ACTR10, ACTR1A, ACTR1B, ADRM1, ALS2, ALYREF, AMBRA1, ANG, ANXA11, ANXA7, APAF1, ATF4, ATF6, ATG101, ATG13, ATG14, ATG2A, ATG2B, ATP5F1A, ATP5F1B, ATP5F1C, ATP5F1D, ATP5F1E, ATP5MC1, ATP5MC2, ATP5MC3, ATP5PB, ATP5PD, ATP5PF, ATP5PO, ATP6, ATP8, ATXN2, ATXN2L, BAD, BAX, BCL2, BCL2L1, BECN1, BECN2, BID, C9orf72, CASP1, CASP12, CASP3, CASP9, CAT, CCS, CHCHD10, CHMP2B, COX1, COX2, COX3, …	TRUE
KEGG:05022	KEGG_25.05.2022	Pathways of neurodegeneration	[-1]	[Group100, Group107, Group110, Group111, Group114]	85	17.8571	3.21017e-22	7.75897e-19	{Group100=6.56772533499555E-22, Group107=6.196785746308136E-22, Group110=4.0070892194678705E-27, Group111=4.114862409491658E-32, Group114=4.883372315663292E-74}	{Group100=4.728762241196796E-20, Group107=4.523653594804939E-20, Group110=3.4060258365476898E-25, Group111=3.7445247926374084E-30, Group114=5.371709547229621E-72}	[ACTR1A, ATP2A2, ATP5F1A, ATP5F1B, ATP6, ATXN2, ATXN2L, BCL2, CAMK2G, COX2, COX6C, CSNK1A1, CSNK2A1, CSNK2B, CTNNB1, CYC1, CYCS, DCTN4, DVL1, FADD, FUS, GSK3B, HSD17B10, HSPA5, KIF5B, LRRK2, MAP2K7, MAPK1, MAPK3, MAPT, MFN1, MFN2, NDUFA10, NDUFA13, NDUFA5, NDUFA6, NDUFA9, NDUFB4, NDUFB9, NDUFS1, NDUFS2, NDUFS8, NDUFV1, NEFM, PPIF, PSMA1, PSMA2, PSMA3, PSMA4, PSMA5, PSMA6, PSMA7, PSMB2, PSMB3, PSM…	[ACTR10, ACTR1A, ACTR1B, ADRM1, AGER, ALS2, AMBRA1, APAF1, APC, APC2, APP, ARAF, ATF4, ATF6, ATG101, ATG13, ATG14, ATG2A, ATG2B, ATP2A1, ATP2A2, ATP2A3, ATP5F1A, ATP5F1B, ATP5F1C, ATP5F1D, ATP5F1E, ATP5MC1, ATP5MC2, ATP5MC3, ATP5PB, ATP5PD, ATP5PF, ATP5PO, ATP6, ATP8, ATXN1, ATXN1L, ATXN2, ATXN2L, ATXN3, ATXN3L, AXIN1, AXIN2, BAD, BAK1, BAX, BCL2, BCL2L1, BDNF, BECN1, BECN2, BID, BRAF, C9orf72, C…	TRUE
GO:0071826	GO_BiologicalProcess-EBI-UniProt-GOA-ACAP-ARAP_25.05.2022_00h00	ribonucleoprotein complex subunit organization	[5]	[Group064, Group068, Group095, Group113]	56	24.8889	4.89353e-22	1.18228e-18	{Group064=1.7319277493569808E-40, Group068=3.7409870221382766E-35, Group095=1.3508163349449869E-36, Group113=9.245946673251871E-116}	{Group064=1.714608471863411E-38, Group068=3.51652780080998E-33, Group095=1.2967836815471874E-34, Group113=1.0540379207507133E-113}	[BOP1, CD2BP2, CELF1, CPSF6, DDX1, DDX20, DDX23, DDX46, EIF2S2, EIF3CL, EIF3E, EIF3F, EIF3H, EIF3I, EIF3J, EIF3K, EIF3L, EIF3M, EIF4B, EIF5, FASTKD2, GEMIN4, HTATSF1, KIF5B, LUC7L3, MRPL20, MRPS7, MRTO4, NUDT21, PPAN-P2RY11, PTGES3, PUF60, RPL10, RPL13A, RPL15, RPL23A, RPL38, RPL5, RPLP0, RPS15, RPS28, RPS5, RPSA, RUVBL1, SF3A1, SF3B1, SF3B4, SF3B5, SMN1, SNRPA1, SNRPD2, SNRPD3, SRSF1, SRSF5, STR…	[AAR2, ABT1, ADAR, AGO1, AGO2, AGO3, AGO4, ANTXR1, ATM, ATR, BOP1, BRIX1, BUD13, CD2BP2, CDC73, CELF1, CELF2, CELF3, CELF4, CELF5, CELF6, CLNS1A, CLP1, COIL, COLEC12, CPSF6, CPSF7, CRNKL1, DDX1, DDX20, DDX23, DDX28, DDX39B, DDX46, DENR, DHX29, DHX30, DHX8, DHX9, DICER1, DNAJC17, DYRK3, EIF2D, EIF2S2, EIF2S3, EIF2S3B, EIF3A, EIF3B, EIF3C, EIF3CL, EIF3D, EIF3E, EIF3F, EIF3G, EIF3H, EIF3I, EIF3J, EI…	FALSE
R-HSA:72689	REACTOME_Pathways_25.05.2022	Formation of a pool of free 40S subunits	[-1]	[Group105, Group106, Group113, Group114]	37	36.6337	2.82065e-21	6.81187e-18	{Group105=4.56164516965547E-30, Group106=6.922082642854973E-73, Group113=9.245946673251871E-116, Group114=4.883372315663292E-74}	{Group105=4.059864200993368E-28, Group106=7.54507008071192E-71, Group113=1.0540379207507133E-113, Group114=5.371709547229621E-72}	[EIF3E, EIF3F, EIF3H, EIF3I, EIF3J, EIF3K, EIF3L, EIF3M, RPL10, RPL13A, RPL15, RPL18, RPL21, RPL22L1, RPL23, RPL23A, RPL27, RPL29, RPL31, RPL32, RPL36A, RPL38, RPL5, RPL7, RPL9, RPLP0, RPLP1, RPS15, RPS18, RPS21, RPS23, RPS28, RPS5, RPS6, RPS8, RPSA, UBA52]	[EIF1AX, EIF3A, EIF3B, EIF3C, EIF3D, EIF3E, EIF3F, EIF3G, EIF3H, EIF3I, EIF3J, EIF3K, EIF3L, EIF3M, RPL10, RPL10A, RPL10L, RPL11, RPL12, RPL13, RPL13A, RPL14, RPL15, RPL17, RPL18, RPL18A, RPL19, RPL21, RPL22, RPL22L1, RPL23, RPL23A, RPL24, RPL26, RPL26L1, RPL27, RPL27A, RPL28, RPL29, RPL3, RPL30, RPL31, RPL32, RPL34, RPL35, RPL35A, RPL36, RPL36A, RPL36AL, RPL37, RPL37A, RPL38, RPL39, RPL39L, RPL3…	FALSE
GO:1901360	GO_BiologicalProcess-EBI-UniProt-GOA-ACAP-ARAP_25.05.2022_00h00	organic cyclic compound metabolic process	[3]	[Group104]	497	7.84035	2.89743e-21	6.99441e-18	{Group104=5.918267875147212E-66}	{Group104=6.39172930515899E-64}	[AARS2, ABCB7, ABCE1, ACACA, ACAT1, ACLY, ACOT9, ACSL5, ACTL6A, ACTR3, ADSS2, AHCY, AK6, AKR1B1, ALDH8A1, ALYREF, ANXA2, APEX1, APEX2, APOA1, APOA2, APOA4, ARHGEF7, ASCC3, ATP5F1A, ATP5F1B, ATP5MF-PTCD1, ATP5MG, ATP6, ATP6V1B2, ATXN2, ATXN2L, BCAS2, BCCIP, BCL2, BLVRA, BOP1, BRD2, CALR, CAMK1D, CARM1, CBFB, CBR1, CBS, CBX3, CCAR1, CCNT1, CCT5, CD2BP2, CDC34, CDC45, CDK12, CDK2, CDK9, CDKN2A, CELF…	[2477, A1CF, AADAT, AANAT, AAR2, AARS1, AARS2, AARSD1, AASDHPPT, AASS, AATF, ABAT, ABCA1, ABCA2, ABCA5, ABCB10, ABCB11, ABCB6, ABCB7, ABCC1, ABCC2, ABCC6, ABCD1, ABCD3, ABCD4, ABCE1, ABCG1, ABCG4, ABHD14B, ABL1, ABLIM2, ABLIM3, ABRA, ABRAXAS1, ABT1, ACAA1, ACAA2, ACACA, ACACB, ACADL, ACADVL, ACAT1, ACBD3, ACD, ACIN1, ACLY, ACMSD, ACOD1, ACOT1, ACOT11, ACOT12, ACOT2, ACOT4, ACOT6, ACOT7, ACOT8, AC…
GO:0140513	GO_CellularComponent-EBI-UniProt-GOA-ACAP-ARAP_25.05.2022_00h00	nuclear protein-containing complex	[2, 6]	[Group000]	165	11.7521	4.74235e-21	1.14433e-17	{Group000=4.742354260497181E-21}	{Group000=3.3196479823480266E-19}	[ACTL6A, AFF4, ALYREF, ANAPC1, ANP32E, ANXA2, ASCC3, ATP5F1A, BCAS2, BCCIP, BOP1, CBFB, CBX3, CCNT1, CD2BP2, CDC45, CDK12, CDK9, CHD4, CHTOP, COPS2, COPS4, CPSF6, CSNK1A1, CSNK2A1, CSNK2B, CSTF1, CTNNB1, CTNNBL1, DDX19B, DDX20, DDX23, DDX46, DDX5, DHX16, DYNLL1, EIF4A3, EIF5A, ELP2, EXOSC4, EXOSC9, FAAP24, FANCM, FRG1, GARS1, GATAD2A, GC, GEMIN4, GNL3L, GPS1, GTF2H2, HCFC1, HDAC1, HDAC6, HLTF, HN…	[A1CF, AAAS, AAR2, ABRAXAS1, ABRAXAS2, ACD, ACTB, ACTBL2, ACTL6A, ACTL6B, ACTR5, ACTR6, ACTR8, ADAR, ADNP, AEBP2, AFF1, AFF2, AFF3, AFF4, AGFG1, AHCTF1, AKAP17A, ALYREF, AMOT, AMOTL1, ANAPC1, ANAPC10, ANAPC11, ANAPC13, ANAPC15, ANAPC16, ANAPC2, ANAPC4, ANAPC5, ANAPC7, ANKRD39, ANP32E, ANTXR1, ANXA2, API5, APOBEC3F, APOBEC3G, AQR, ARFGEF1, ARID1A, ARID1B, ARID2, ARID4A, ARID4B, ARNT, ARNTL, ARNTL2…	TRUE
R-HSA:69242	REACTOME_Pathways_25.05.2022	S Phase	[-1]	[Group097, Group112, Group114]	46	28.2209	9.87416e-21	2.38066e-17	{Group097=1.6418031696309464E-13, Group112=9.09402322155862E-24, Group114=4.883372315663292E-74}	{Group097=8.044835531191637E-12, Group112=6.91145764838455E-22, Group114=5.371709547229621E-72}	[ANAPC1, CDC25A, CDC45, CDK2, FEN1, GSK3B, MCM4, MCM5, MCM7, ORC3, PDS5A, POLA1, POLD1, POLD2, POLE, PSMA1, PSMA2, PSMA3, PSMA4, PSMA5, PSMA6, PSMA7, PSMB2, PSMB3, PSMB5, PSMC2, PSMC6, PSMD1, PSMD12, PSMD13, PSMD3, PSMD5, PSMD6, PSMD8, PSME2, PSME3, PSMF1, RAD21, RFC1, RFC2, RFC3, RFC5, RPA1, RPA3, UBA52, UBE2S]	[AKT1, AKT2, AKT3, ANAPC1, ANAPC10, ANAPC11, ANAPC15, ANAPC16, ANAPC2, ANAPC4, ANAPC5, ANAPC7, CABLES1, CCNA1, CCNA2, CCND1, CCNE1, CCNE2, CCNH, CDC16, CDC23, CDC25A, CDC25B, CDC26, CDC27, CDC45, CDC6, CDCA5, CDK2, CDK4, CDK7, CDKN1A, CDKN1B, CDT1, CKS1B, CUL1, DNA2, E2F1, E2F4, E2F5, ESCO1, ESCO2, FEN1, FZR1, GINS1, GINS2, GINS3, GINS4, GMNN, GSK3B, LIG1, LIN37, LIN52, LIN54, LIN9, MAX, MCM2, MC…	FALSE
R-HSA:168255	REACTOME_Pathways_25.05.2022	Influenza Infection	[-1]	[Group072, Group093, Group113, Group114]	45	28.8462	9.87273e-21	2.3813e-17	{Group072=3.3789971955881496E-22, Group093=3.1315744745833325E-34, Group113=9.245946673251871E-116, Group114=4.883372315663292E-74}	{Group072=2.5004579247352308E-20, Group093=2.881048516616666E-32, Group113=1.0540379207507133E-113, Group114=5.371709547229621E-72}	[CALR, CLTC, HSPA1B, IPO5, KPNA3, KPNA4, NUP133, NUP153, NUP188, NUP50, NUP88, NUP98, POLR2B, POLR2H, POLR2L, RAN, RPL10, RPL13A, RPL15, RPL18, RPL21, RPL22L1, RPL23, RPL23A, RPL27, RPL29, RPL31, RPL32, RPL36A, RPL38, RPL5, RPL7, RPL9, RPLP0, RPLP1, RPS15, RPS18, RPS21, RPS23, RPS28, RPS5, RPS6, RPS8, RPSA, UBA52]	[AAAS, CALR, CANX, CLTA, CLTC, CPSF4, DNAJC3, EIF2AK2, GRSF1, GTF2F1, GTF2F2, HSP90AA1, HSPA1A, HSPA1B, IPO5, ISG15, KPNA1, KPNA2, KPNA3, KPNA4, KPNA5, KPNA7, KPNB1, NDC1, NUP107, NUP133, NUP153, NUP155, NUP160, NUP188, NUP205, NUP210, NUP214, NUP35, NUP37, NUP42, NUP43, NUP50, NUP54, NUP58, NUP62, NUP85, NUP88, NUP93, NUP98, PABPN1, PARP1, POLR2A, POLR2B, POLR2C, POLR2D, POLR2E, POLR2F, POLR2G, …	TRUE
KEGG:05016	KEGG_25.05.2022	Huntington disease	[-1]	[Group100, Group107, Group110, Group111, Group114]	64	20.915	1.15203e-20	2.77639e-17	{Group100=6.56772533499555E-22, Group107=6.196785746308136E-22, Group110=4.0070892194678705E-27, Group111=4.114862409491658E-32, Group114=4.883372315663292E-74}	{Group100=4.728762241196796E-20, Group107=4.523653594804939E-20, Group110=3.4060258365476898E-25, Group111=3.7445247926374084E-30, Group114=5.371709547229621E-72}	[ACTR1A, AP2A2, AP2B1, AP2M1, ATP5F1A, ATP5F1B, ATP6, CLTC, COX2, COX6C, CYC1, CYCS, DCTN4, HDAC1, KIF5B, MAP2K7, NDUFA10, NDUFA13, NDUFA5, NDUFA6, NDUFA9, NDUFB4, NDUFB9, NDUFS1, NDUFS2, NDUFS8, NDUFV1, POLR2B, POLR2H, POLR2L, PPIF, PSMA1, PSMA2, PSMA3, PSMA4, PSMA5, PSMA6, PSMA7, PSMB2, PSMB3, PSMB5, PSMC2, PSMC6, PSMD1, PSMD12, PSMD13, PSMD3, PSMD6, PSMD8, SDHA, SDHC, SLC25A4, SLC25A5, TAF4, T…	[ACTR10, ACTR1A, ACTR1B, ADRM1, AMBRA1, AP2A1, AP2A2, AP2B1, AP2M1, AP2S1, APAF1, ATG101, ATG13, ATG14, ATG2A, ATG2B, ATP5F1A, ATP5F1B, ATP5F1C, ATP5F1D, ATP5F1E, ATP5MC1, ATP5MC2, ATP5MC3, ATP5PB, ATP5PD, ATP5PF, ATP5PO, ATP6, ATP8, BAX, BBC3, BDNF, BECN1, BECN2, CACNA1B, CASP3, CASP8, CASP9, CLTA, CLTB, CLTC, CLTCL1, COX1, COX2, COX3, COX4I1, COX4I2, COX5A, COX5B, COX6A1, COX6A2, COX6B1, COX6B2…	FALSE
KEGG:05020	KEGG_25.05.2022	Prion disease	[-1]	[Group100, Group107, Group110, Group111, Group114]	60	21.978	1.40575e-20	3.38645e-17	{Group100=6.56772533499555E-22, Group107=6.196785746308136E-22, Group110=4.0070892194678705E-27, Group111=4.114862409491658E-32, Group114=4.883372315663292E-74}	{Group100=4.728762241196796E-20, Group107=4.523653594804939E-20, Group110=3.4060258365476898E-25, Group111=3.7445247926374084E-30, Group114=5.371709547229621E-72}	[ATP5F1A, ATP5F1B, ATP6, COX2, COX6C, CSNK2A1, CSNK2B, CYC1, CYCS, GSK3B, HSPA1B, HSPA5, HSPA8, KIF5B, MAPK1, MAPK3, NDUFA10, NDUFA13, NDUFA5, NDUFA6, NDUFA9, NDUFB4, NDUFB9, NDUFS1, NDUFS2, NDUFS8, NDUFV1, PPIF, PSMA1, PSMA2, PSMA3, PSMA4, PSMA5, PSMA6, PSMA7, PSMB2, PSMB3, PSMB5, PSMC2, PSMC6, PSMD1, PSMD12, PSMD13, PSMD3, PSMD6, PSMD8, RAC1, SDHA, SDHC, SLC25A4, SLC25A5, TUBA1C, TUBAL3, TUBB1,…	[ADRM1, APAF1, ATF2, ATF4, ATF6B, ATP5F1A, ATP5F1B, ATP5F1C, ATP5F1D, ATP5F1E, ATP5MC1, ATP5MC2, ATP5MC3, ATP5PB, ATP5PD, ATP5PF, ATP5PO, ATP6, ATP8, BAD, BAX, C1QA, C1QB, C1QC, C5, C6, C7, C8A, C8B, C8G, C9, CACNA1B, CACNA1C, CACNA1D, CACNA1F, CACNA1S, CASP12, CASP3, CASP9, CAV1, CAV2, CAV3, CCL5, COX1, COX2, COX3, COX4I1, COX4I2, COX5A, COX5B, COX6A1, COX6A2, COX6B1, COX6B2, COX6C, COX7A1, COX7…	FALSE
GO:0009057	GO_BiologicalProcess-EBI-UniProt-GOA-ACAP-ARAP_25.05.2022_00h00	macromolecule catabolic process	[4]	[Group102, Group114]	165	11.6279	1.42447e-20	3.43012e-17	{Group102=1.6171601533618074E-19, Group114=4.883372315663292E-74}	{Group102=1.0673257012187928E-17, Group114=5.371709547229621E-72}	[ABHD10, AGL, ANAPC1, ANXA2, APEX1, ARIH2, ASCC3, BAG2, BAG6, C18orf25, CALR, CDC34, CDK2, CDKN2A, CELF1, CLN6, CLPX, CNOT1, CSDE1, CSNK1A1, CSNK1D, CSNK2A1, CTNNB1, CTSD, CUL2, CUL5, DDX5, DFFA, DFFB, DPP3, DVL1, ECPAS, EEF1A2, EIF3E, EIF3H, EIF4A3, ELAC2, ERLIN1, ERLIN2, ETF1, EXOSC4, EXOSC9, FASTKD1, FASTKD2, FEN1, FUS, FXR1, GIGYF2, GSK3B, GSPT1, GTPBP1, HDAC6, HECTD1, HNRNPM, HSPA1B, HSPA5, …	[2477, A1CF, ABCA2, ABHD10, ABHD12, ABHD13, ABHD17A, ABHD17B, ABHD17C, ACD, ACR, ADAM8, ADAM9, ADAMTS12, ADAMTS13, ADAMTS7, ADGRB1, ADRA2A, ADRM1, AFG1L, AGAP2, AGAP3, AGBL4, AGL, AGO1, AGO2, AGO3, AGO4, AGTPBP1, AIFM1, AKIRIN2, AKT1, ALAD, ALKBH5, AMBP, AMER1, AMFR, AMN1, ANAPC1, ANAPC10, ANAPC11, ANAPC13, ANAPC15, ANAPC16, ANAPC2, ANAPC4, ANAPC5, ANAPC7, ANG, ANGEL2, ANKIB1, ANKRD9, ANKZF1, ANX…	FALSE
GO:0044265	GO_BiologicalProcess-EBI-UniProt-GOA-ACAP-ARAP_25.05.2022_00h00	cellular macromolecule catabolic process	[4, 5]	[Group094, Group102, Group114]	135	12.8084	1.66106e-20	3.99817e-17	{Group094=2.5594903560460284E-48, Group102=1.6171601533618074E-19, Group114=4.883372315663292E-74}	{Group094=2.6618699702878695E-46, Group102=1.0673257012187928E-17, Group114=5.371709547229621E-72}	[ANAPC1, APEX1, ARIH2, ASCC3, BAG2, BAG6, C18orf25, CALR, CDC34, CDK2, CDKN2A, CELF1, CLN6, CNOT1, CSDE1, CSNK1A1, CSNK1D, CSNK2A1, CTNNB1, CUL2, CUL5, DDX5, DFFA, DFFB, DVL1, ECPAS, EIF3E, EIF3H, EIF4A3, ELAC2, ERLIN1, ERLIN2, ETF1, EXOSC4, EXOSC9, FASTKD1, FASTKD2, FEN1, FUS, FXR1, GIGYF2, GSK3B, GSPT1, GTPBP1, HDAC6, HECTD1, HNRNPM, HSPA1B, HSPA5, HSPBP1, HUWE1, IGF2BP2, LARP1, LONP1, LRPPRC, …	[2477, A1CF, ADAMTS12, ADRM1, AGAP3, AGBL4, AGO1, AGO2, AGO3, AGO4, AGTPBP1, AIFM1, AKIRIN2, AKT1, ALKBH5, AMFR, AMN1, ANAPC1, ANAPC10, ANAPC11, ANAPC13, ANAPC15, ANAPC16, ANAPC2, ANAPC4, ANAPC5, ANAPC7, ANG, ANGEL2, ANKIB1, ANKRD9, ANKZF1, APAF1, APC, APC2, APEX1, APOBEC1, APPBP2, ARAF, AREL1, ARIH1, ARIH2, ARMC8, ARNTL, ARRB1, ARRB2, ARRDC1, ASB2, ASCC2, ASCC3, ATE1, ATM, ATXN3, AUP1, AURKA, AX…	FALSE
GO:0010467	GO_BiologicalProcess-EBI-UniProt-GOA-ACAP-ARAP_25.05.2022_00h00	gene expression	[4]	[Group104]	483	7.846	1.78082e-20	4.28465e-17	{Group104=5.918267875147212E-66}	{Group104=6.39172930515899E-64}	[AARS2, ABCE1, ACO1, ACTA1, ACTC1, ACTL6A, ACTR3, AFDN, AFF4, AFG3L2, AIMP1, AIMP2, AKAP8, AKR1B1, ALYREF, ANXA2, ANXA7, APEH, APEX1, APOA1, APOA2, ASCC3, ATXN2, ATXN7L3B, BAG2, BCAS2, BCL2, BOLA2B, BOP1, BRD2, BZW1, CALR, CAMK1D, CARM1, CBFB, CBX3, CCAR1, CCNT1, CD2BP2, CDC123, CDC37, CDK12, CDK2, CDK9, CDKN2A, CELF1, CHD4, CHERP, CHORDC1, CHTOP, CIAO2B, CKAP2, CMTR1, CNOT1, COPS2, CPSF6, CPTP, …	[2477, A1CF, AANAT, AAR2, AARS1, AARS2, AARSD1, AASDHPPT, AASS, AATF, ABCA2, ABCB11, ABCC2, ABCC6, ABCC8, ABCD1, ABCD2, ABCE1, ABCF1, ABCG4, ABHD14B, ABL1, ABLIM2, ABLIM3, ABRA, ABT1, ABTB1, ACACB, ACE, ACE2, ACIN1, ACKR1, ACO1, ACOD1, ACP4, ACP5, ACTA1, ACTA2, ACTB, ACTC1, ACTG1, ACTG2, ACTL6A, ACTL6B, ACTN1, ACTN2, ACTN4, ACTR2, ACTR3, ACTR5, ACTR6, ACTR8, ACTRT1, ACVR1, ACVR1B, ACVR2A, ACVR2B,…
GO:0003729	GO_MolecularFunction-EBI-UniProt-GOA-ACAP-ARAP_25.05.2022_00h00	mRNA binding	[5]	[Group031]	68	19.7674	1.84733e-20	4.44282e-17	{Group031=1.8473283909109587E-20}	{Group031=1.2746565897285614E-18}	[ACO1, ALYREF, CALR, CARM1, CCT5, CDK9, CELF1, CHTOP, CLUH, CPSF6, CSTF3, DDX3X, DDX5, DDX6, DHFR, EIF2S2, EIF3E, EIF4A3, ETF1, EXOSC4, EXOSC9, FUBP1, FUS, FXR1, G3BP2, GNL3, HDLBP, HNRNPA1, HNRNPK, HNRNPM, IGF2BP2, LARP1, LARP4, LRPPRC, LUC7L3, MRPL13, MRPS7, NUDT21, NUP98, PABPC4, PCBP1, PCBP2, POLDIP3, PPP1R8, PUM1, RAVER1, RBMS1, RNF20, RNF40, RNPS1, RPL13A, RPL5, RPL7, RPS5, SERBP1, SF3B1, S…	[2477, A1CF, ACO1, ADARB1, AGO2, ALYREF, ANGEL2, APOBEC1, AQR, ARC, AUH, BCLAF1, BOLL, C12orf50, C1QBP, CALR, CARHSP1, CARM1, CASC3, CCT5, CDC40, CDK9, CELF1, CELF2, CELF3, CELF4, CELF5, CELF6, CHTOP, CIRBP, CLUH, CNBP, CPEB1, CPEB2, CPEB3, CPEB4, CPSF1, CPSF6, CPSF7, CRYZ, CSDC2, CSTF2, CSTF2T, CSTF3, DAZ1, DAZ2, DAZ3, DAZ4, DAZAP1, DAZL, DCP1A, DCP1B, DDX3X, DDX5, DDX6, DENR, DHFR, DHFR2, DHX33…	TRUE
GO:1901576	GO_BiologicalProcess-EBI-UniProt-GOA-ACAP-ARAP_25.05.2022_00h00	organic substance biosynthetic process	[3]	[Group103, Group104]	479	7.84989	2.70482e-20	6.50238e-17	{Group103=3.84664796576682E-44, Group104=5.918267875147212E-66}	{Group103=3.84664796576682E-42, Group104=6.39172930515899E-64}	[AARS2, ABCB7, ABCE1, ACACA, ACAT1, ACLY, ACO1, ACSL5, ACTL6A, ACTR3, ADSS2, AGK, AGL, AGPS, AIMP1, AIMP2, AK6, AKR1B1, ALDH8A1, ALDH9A1, ALG6, ALYREF, ANXA2, APEH, APEX1, APOA1, APOA2, APOA4, APOC3, ARHGEF7, ASCC3, ATP5F1A, ATP5F1B, ATP5MF-PTCD1, ATP5MG, ATP6, ATXN2, BCL2, BRD2, BZW1, CALR, CAMK1D, CARM1, CBFB, CBR1, CBS, CBX3, CCAR1, CCNT1, CCT5, CDC123, CDIPT, CDK12, CDK2, CDK9, CDKN2A, CELF1,…	[2477, A3GALT2, A4GALT, A4GNT, AACS, AANAT, AARS1, AARS2, AARSD1, AASDH, AASDHPPT, AASS, AATF, ABAT, ABCA1, ABCA2, ABCA3, ABCA7, ABCA8, ABCB10, ABCB11, ABCB6, ABCB7, ABCC5, ABCD1, ABCD2, ABCD3, ABCE1, ABCF1, ABCG1, ABCG4, ABHD1, ABHD14B, ABHD2, ABHD3, ABHD4, ABHD5, ABHD6, ABHD8, ABL1, ABLIM2, ABLIM3, ABO, ABRA, ABT1, ABTB1, ACAA2, ACACA, ACACB, ACADL, ACADM, ACADVL, ACAN, ACAT1, ACBD3, ACCS, ACD,…
GO:0046483	GO_BiologicalProcess-EBI-UniProt-GOA-ACAP-ARAP_25.05.2022_00h00	heterocycle metabolic process	[3]	[Group104]	474	7.86983	2.76278e-20	6.63895e-17	{Group104=5.918267875147212E-66}	{Group104=6.39172930515899E-64}	[AARS2, ABCB7, ABCE1, ACACA, ACAT1, ACLY, ACOT9, ACSL5, ACTL6A, ACTR3, ADSS2, AHCY, AK6, AKR1B1, ALYREF, ANXA2, APEX1, APEX2, ARHGEF7, ASCC3, ATP5F1A, ATP5F1B, ATP5MF-PTCD1, ATP5MG, ATP6, ATP6V1B2, ATXN2, ATXN2L, BCAS2, BCCIP, BLVRA, BOP1, BRD2, CALR, CAMK1D, CARM1, CBFB, CBS, CBX3, CCAR1, CCNT1, CCT5, CD2BP2, CDC34, CDC45, CDK12, CDK2, CDK9, CDKN2A, CELF1, CHD1L, CHD4, CHERP, CHORDC1, CKAP2, CLP…	[2477, A1CF, AADAT, AANAT, AAR2, AARS1, AARS2, AARSD1, AASDHPPT, AASS, AATF, ABCA2, ABCB10, ABCB6, ABCB7, ABCC1, ABCC2, ABCC6, ABCD1, ABCD4, ABCE1, ABCG4, ABHD14B, ABL1, ABLIM2, ABLIM3, ABRA, ABRAXAS1, ABT1, ACACA, ACACB, ACAT1, ACD, ACIN1, ACLY, ACMSD, ACOD1, ACOT1, ACOT11, ACOT12, ACOT2, ACOT4, ACOT6, ACOT7, ACOT8, ACOT9, ACP3, ACSBG1, ACSBG2, ACSF2, ACSF3, ACSL1, ACSL3, ACSL4, ACSL5, ACSL6, AC…
GO:0006139	GO_BiologicalProcess-EBI-UniProt-GOA-ACAP-ARAP_25.05.2022_00h00	nucleobase-containing compound metabolic process	[3, 4]	[Group104]	463	7.91588	4.42983e-20	1.06404e-16	{Group104=5.918267875147212E-66}	{Group104=6.39172930515899E-64}	[AARS2, ABCE1, ACACA, ACAT1, ACLY, ACOT9, ACSL5, ACTL6A, ACTR3, ADSS2, AHCY, AK6, AKR1B1, ALYREF, ANXA2, APEX1, APEX2, ARHGEF7, ASCC3, ATP5F1A, ATP5F1B, ATP5MF-PTCD1, ATP5MG, ATP6, ATP6V1B2, ATXN2, ATXN2L, BCAS2, BCCIP, BOP1, BRD2, CALR, CAMK1D, CARM1, CBFB, CBS, CBX3, CCAR1, CCNT1, CCT5, CD2BP2, CDC34, CDC45, CDK12, CDK2, CDK9, CDKN2A, CELF1, CHD1L, CHD4, CHERP, CHORDC1, CKAP2, CLPX, CMPK1, CMTR…	[2477, A1CF, AADAT, AAR2, AARS1, AARS2, AARSD1, AASS, AATF, ABCA2, ABCC6, ABCD1, ABCE1, ABCG4, ABHD14B, ABL1, ABLIM2, ABLIM3, ABRA, ABRAXAS1, ABT1, ACACA, ACACB, ACAT1, ACD, ACIN1, ACLY, ACMSD, ACOD1, ACOT1, ACOT11, ACOT12, ACOT2, ACOT4, ACOT6, ACOT7, ACOT8, ACOT9, ACP3, ACSBG1, ACSBG2, ACSF2, ACSF3, ACSL1, ACSL3, ACSL4, ACSL5, ACSL6, ACSM1, ACSM2A, ACSM2B, ACSM3, ACSM4, ACSM5, ACSM6, ACSS1, ACSS…
GO:0010608	GO_BiologicalProcess-EBI-UniProt-GOA-ACAP-ARAP_25.05.2022_00h00	post-transcriptional regulation of gene expression	[5, 6]	[Group084, Group094, Group103, Group105]	93	15.5518	6.81698e-20	1.63676e-16	{Group084=4.0211082152922355E-24, Group094=2.5594903560460284E-48, Group103=3.84664796576682E-44, Group105=4.56164516965547E-30}	{Group084=3.0962533257750214E-22, Group094=2.6618699702878695E-46, Group103=3.84664796576682E-42, Group105=4.059864200993368E-28}	[ABCE1, ACO1, APEX1, ATXN2, BZW1, CALR, CDC123, CDC37, CELF1, CNOT1, CSDE1, CYFIP1, DDX1, DDX3X, DDX5, DDX6, DHFR, DPH5, EEF1A2, EEF1B2, EEF1D, EIF2B1, EIF2B4, EIF2S2, EIF3CL, EIF3E, EIF3F, EIF3H, EIF3I, EIF3J, EIF3K, EIF3L, EIF3M, EIF4A2, EIF4A3, EIF4B, EIF4E, EIF5, EIF5A, EIF5B, ELP2, ETF1, EXOSC9, FASTKD1, FASTKD2, FUS, FXR1, GCN1, GFM1, GIGYF2, GSPT1, GTPBP1, HNRNPM, HSPB1, IGF2BP2, LARP1, LA…	[2477, A1CF, AARS1, ABCE1, ABCF1, ABTB1, ACE, ACO1, ADAR, AGO1, AGO2, AGO3, AGO4, AIFM2, AIRE, AJUBA, AKT1, AKT2, ALKBH1, ALKBH5, ANG, ANGEL2, APEX1, APLP1, APOBEC1, APP, ATF4, ATG14, ATXN2, AXIN2, BANK1, BARHL2, BCDIN3D, BCL3, BCLAF1, BMP4, BOLL, BTG2, BZW1, BZW2, C1QBP, C8orf88, CACNG7, CALCR, CALR, CAPRIN1, CAPRIN2, CARHSP1, CASC3, CAV1, CCL5, CD28, CDC123, CDC37, CDK5RAP1, CELF1, CELF4, CIRBP…	FALSE
R-HSA:5357801	REACTOME_Pathways_25.05.2022	Programmed Cell Death	[-1]	[Group114]	51	24.2857	1.11764e-19	2.68233e-16	{Group114=4.883372315663292E-74}	{Group114=5.371709547229621E-72}	[BCL2, CDC37, CDKN2A, CTNNB1, CYCS, DFFA, DFFB, DNM1L, DYNLL1, FADD, FLOT2, H1-3, MAPK1, MAPK3, MAPT, NMT1, OPA1, PAK2, PDCD6IP, PKP1, PSMA1, PSMA2, PSMA3, PSMA4, PSMA5, PSMA6, PSMA7, PSMB2, PSMB3, PSMB5, PSMC2, PSMC6, PSMD1, PSMD12, PSMD13, PSMD3, PSMD5, PSMD6, PSMD8, PSME2, PSME3, PSMF1, PTK2, SPTAN1, STK26, STUB1, TP53, TRADD, UBA52, YWHAB, YWHAH]	[ACIN1, ADD1, AKT1, AKT2, AKT3, APAF1, APC, APIP, APPL1, ARHGAP10, AVEN, BAD, BAK1, BAX, BBC3, BCAP31, BCL2, BCL2L1, BCL2L11, BID, BIRC2, BIRC3, BMF, BMX, C1QBP, CARD8, CASP1, CASP3, CASP4, CASP5, CASP6, CASP7, CASP8, CASP9, CD14, CDC37, CDH1, CDKN2A, CFLAR, CHMP2A, CHMP2B, CHMP3, CHMP4A, CHMP4B, CHMP4C, CHMP6, CHMP7, CLSPN, CTNNB1, CYCS, DAPK1, DAPK2, DAPK3, DBNL, DCC, DFFA, DFFB, DIABLO, DNM1L,…	FALSE
GO:0055086	GO_BiologicalProcess-EBI-UniProt-GOA-ACAP-ARAP_25.05.2022_00h00	nucleobase-containing small molecule metabolic process	[3, 4, 5]	[Group111]	101	14.6802	1.13219e-19	2.71611e-16	{Group111=4.114862409491658E-32}	{Group111=3.7445247926374084E-30}	[ACACA, ACAT1, ACLY, ACOT9, ACSL5, ADSS2, AHCY, AK6, ATP5F1A, ATP5F1B, ATP5MF-PTCD1, ATP5MG, ATP6, ATP6V1B2, CLPX, CMPK1, COASY, CTPS1, DCAKD, DDIT4, DFFB, DLAT, DNM1L, DPM1, DPYSL2, DPYSL3, DTYMK, FIS1, FLAD1, GALK1, GARS1, GART, GCDH, GFPT1, GIT1, GMPPB, GMPS, GNE, GPI, GTPBP1, HK1, HK2, HMGCS1, HPRT1, HSD17B4, HSPA1B, HSPA8, IMPDH2, KIF2A, LRRK2, MACROD1, MAPK1, MFN1, NAMPT, NDUFA10, NDUFA13, …	[AADAT, AASS, ABCC6, ABCD1, ABHD14B, ACACA, ACACB, ACAT1, ACLY, ACMSD, ACOD1, ACOT1, ACOT11, ACOT12, ACOT2, ACOT4, ACOT6, ACOT7, ACOT8, ACOT9, ACP3, ACSBG1, ACSBG2, ACSF2, ACSF3, ACSL1, ACSL3, ACSL4, ACSL5, ACSL6, ACSM1, ACSM2A, ACSM2B, ACSM3, ACSM4, ACSM5, ACSM6, ACSS1, ACSS2, ACTN3, ADA, ADA2, ADAL, ADCY1, ADCY10, ADCY2, ADCY3, ADCY4, ADCY5, ADCY6, ADCY7, ADCY8, ADCY9, ADK, ADORA2B, ADPGK, ADSL…	FALSE
R-HSA:109581	REACTOME_Pathways_25.05.2022	Apoptosis	[-1]	[Group114]	47	26.1111	1.27107e-19	3.04802e-16	{Group114=4.883372315663292E-74}	{Group114=5.371709547229621E-72}	[BCL2, CDKN2A, CTNNB1, CYCS, DFFA, DFFB, DNM1L, DYNLL1, FADD, H1-3, MAPK1, MAPK3, MAPT, NMT1, OPA1, PAK2, PKP1, PSMA1, PSMA2, PSMA3, PSMA4, PSMA5, PSMA6, PSMA7, PSMB2, PSMB3, PSMB5, PSMC2, PSMC6, PSMD1, PSMD12, PSMD13, PSMD3, PSMD5, PSMD6, PSMD8, PSME2, PSME3, PSMF1, PTK2, SPTAN1, STK26, TP53, TRADD, UBA52, YWHAB, YWHAH]	[ACIN1, ADD1, AKT1, AKT2, AKT3, APAF1, APC, APIP, APPL1, ARHGAP10, AVEN, BAD, BAK1, BAX, BBC3, BCAP31, BCL2, BCL2L1, BCL2L11, BID, BIRC2, BMF, BMX, C1QBP, CARD8, CASP3, CASP6, CASP7, CASP8, CASP9, CD14, CDH1, CDKN2A, CFLAR, CLSPN, CTNNB1, CYCS, DAPK1, DAPK2, DAPK3, DBNL, DCC, DFFA, DFFB, DIABLO, DNM1L, DSG1, DSG2, DSG3, DSP, DYNLL1, DYNLL2, E2F1, FADD, FAS, FASLG, FNTA, GAS2, GSDMD, GSDME, GSN, G…	FALSE
GO:0006397	GO_BiologicalProcess-EBI-UniProt-GOA-ACAP-ARAP_25.05.2022_00h00	mRNA processing	[6, 7, 8]	[Group094, Group109]	84	16.4384	1.36077e-19	3.26176e-16	{Group094=2.5594903560460284E-48, Group109=9.184049354142882E-48}	{Group094=2.6618699702878695E-46, Group109=9.459570834767168E-46}	[ALYREF, BCAS2, CD2BP2, CDK12, CDK9, CELF1, CMTR1, CPSF6, CSTF1, CSTF3, CTNNBL1, DBR1, DDX1, DDX17, DDX20, DDX23, DDX46, DDX5, DHX16, EIF4A3, FAM50A, FRG1, FXR1, GEMIN4, HNRNPA1, HNRNPF, HNRNPH1, HNRNPK, HNRNPM, HSPA8, HTATSF1, LARP7, LUC7L3, MTREX, NONO, NPM1, NUDT21, NUP98, PDE12, PPIH, PPIL1, PPP1R8, PRDX6, PRPF40A, PUF60, PUS1, RAVER1, RBBP6, RBM17, RBM22, RBM26, RBM42, RNPS1, SAFB, SF3A1, SF…	[2477, A1CF, AAR2, ACIN1, ADAR, ADARB1, ADARB2, AFF2, AHCYL1, AICDA, AKAP17A, AKAP8L, ALKBH5, ALYREF, APLP1, APOBEC1, APOBEC2, APOBEC4, APP, AQR, ARL6IP4, AURKAIP1, BARD1, BCAS2, BCLAF1, BRDT, BUD13, BUD31, C1QBP, C9orf78, CACTIN, CASC3, CCAR2, CD2BP2, CDC40, CDC5L, CDC73, CDK11A, CDK11B, CDK12, CDK13, CDK9, CELF1, CELF2, CELF3, CELF4, CELF5, CELF6, CIR1, CIRBP, CLASRP, CLNS1A, CLP1, CMTR1, CMTR2…	FALSE
R-HSA:2408522	REACTOME_Pathways_25.05.2022	Selenoamino acid metabolism	[-1]	[Group106, Group113, Group114]	38	32.2034	1.48665e-19	3.56202e-16	{Group106=6.922082642854973E-73, Group113=9.245946673251871E-116, Group114=4.883372315663292E-74}	{Group106=7.54507008071192E-71, Group113=1.0540379207507133E-113, Group114=5.371709547229621E-72}	[AHCY, AIMP1, AIMP2, CBS, EEF1E1, GSR, PAPSS1, RARS1, RPL10, RPL13A, RPL15, RPL18, RPL21, RPL22L1, RPL23, RPL23A, RPL27, RPL29, RPL31, RPL32, RPL36A, RPL38, RPL5, RPL7, RPL9, RPLP0, RPLP1, RPS15, RPS18, RPS21, RPS23, RPS28, RPS5, RPS6, RPS8, RPSA, SARS1, UBA52]	[AHCY, AIMP1, AIMP2, CBS, CTH, DARS1, EEF1E1, EEFSEC, EPRS1, GNMT, GSR, HNMT, IARS1, INMT, KARS1, LARS1, LOC102724560, MARS1, MAT1A, NNMT, PAPSS1, PAPSS2, PSTK, QARS1, RARS1, RPL10, RPL10A, RPL10L, RPL11, RPL12, RPL13, RPL13A, RPL14, RPL15, RPL17, RPL18, RPL18A, RPL19, RPL21, RPL22, RPL22L1, RPL23, RPL23A, RPL24, RPL26, RPL26L1, RPL27, RPL27A, RPL28, RPL29, RPL3, RPL30, RPL31, RPL32, RPL34, RPL35…	FALSE
GO:0006725	GO_BiologicalProcess-EBI-UniProt-GOA-ACAP-ARAP_25.05.2022_00h00	cellular aromatic compound metabolic process	[3]	[Group104]	475	7.8048	1.67015e-19	4.00001e-16	{Group104=5.918267875147212E-66}	{Group104=6.39172930515899E-64}	[AARS2, ABCB7, ABCE1, ACACA, ACAT1, ACLY, ACOT9, ACSL5, ACTL6A, ACTR3, ADSS2, AHCY, AK6, AKR1B1, ALDH8A1, ALYREF, ANXA2, APEX1, APEX2, ARHGEF7, ASCC3, ATP5F1A, ATP5F1B, ATP5MF-PTCD1, ATP5MG, ATP6, ATP6V1B2, ATXN2, ATXN2L, BCAS2, BCCIP, BCL2, BLVRA, BOP1, BRD2, CALR, CAMK1D, CARM1, CBFB, CBS, CBX3, CCAR1, CCNT1, CCT5, CD2BP2, CDC34, CDC45, CDK12, CDK2, CDK9, CDKN2A, CELF1, CHD1L, CHD4, CHERP, CHOR…	[2477, A1CF, AADAT, AANAT, AAR2, AARS1, AARS2, AARSD1, AASDHPPT, AASS, AATF, ABAT, ABCA2, ABCB10, ABCB6, ABCB7, ABCC1, ABCC2, ABCC6, ABCD1, ABCD4, ABCE1, ABCG4, ABHD14B, ABL1, ABLIM2, ABLIM3, ABRA, ABRAXAS1, ABT1, ACAA1, ACACA, ACACB, ACAT1, ACD, ACIN1, ACLY, ACMSD, ACOD1, ACOT1, ACOT11, ACOT12, ACOT2, ACOT4, ACOT6, ACOT7, ACOT8, ACOT9, ACP3, ACSBG1, ACSBG2, ACSF2, ACSF3, ACSL1, ACSL3, ACSL4, ACS…
R-HSA:1799339	REACTOME_Pathways_25.05.2022	SRP-dependent cotranslational protein targeting to membrane	[-1]	[Group106, Group113, Group114]	37	33.0357	1.67769e-19	4.01638e-16	{Group106=6.922082642854973E-73, Group113=9.245946673251871E-116, Group114=4.883372315663292E-74}	{Group106=7.54507008071192E-71, Group113=1.0540379207507133E-113, Group114=5.371709547229621E-72}	[DDOST, RPL10, RPL13A, RPL15, RPL18, RPL21, RPL22L1, RPL23, RPL23A, RPL27, RPL29, RPL31, RPL32, RPL36A, RPL38, RPL5, RPL7, RPL9, RPLP0, RPLP1, RPS15, RPS18, RPS21, RPS23, RPS28, RPS5, RPS6, RPS8, RPSA, SEC11A, SEC61A1, SPCS3, SRP54, SRP68, SSR1, SSR4, UBA52]	[DDOST, RPL10, RPL10A, RPL10L, RPL11, RPL12, RPL13, RPL13A, RPL14, RPL15, RPL17, RPL18, RPL18A, RPL19, RPL21, RPL22, RPL22L1, RPL23, RPL23A, RPL24, RPL26, RPL26L1, RPL27, RPL27A, RPL28, RPL29, RPL3, RPL30, RPL31, RPL32, RPL34, RPL35, RPL35A, RPL36, RPL36A, RPL36AL, RPL37, RPL37A, RPL38, RPL39, RPL39L, RPL3L, RPL4, RPL41, RPL5, RPL6, RPL7, RPL7A, RPL8, RPL9, RPLP0, RPLP1, RPLP2, RPN1, RPN2, RPS10,…	FALSE
KEGG:03040	KEGG_25.05.2022	Spliceosome	[-1]	[Group095, Group109]	42	28.5714	2.88551e-19	6.90503e-16	{Group095=1.3508163349449869E-36, Group109=9.184049354142882E-48}	{Group095=1.2967836815471874E-34, Group109=9.459570834767168E-46}	[ALYREF, BCAS2, CHERP, CTNNBL1, DDX23, DDX42, DDX46, DDX5, DHX16, EIF4A3, FUS, HNRNPA1, HNRNPK, HNRNPM, HSPA1B, HSPA8, PCBP1, PPIH, PPIL1, PRPF40A, PUF60, RBM17, RBM22, SF3A1, SF3B1, SF3B4, SF3B5, SNRNP40, SNRPA1, SNRPD2, SNRPD3, SRSF1, SRSF2, SRSF3, SRSF4, SRSF5, TCERG1, THOC1, THOC3, U2AF1, U2SURP, USP39]	[ACIN1, ALYREF, AQR, BCAS2, BUD31, CCDC12, CDC40, CDC5L, CHERP, CRNKL1, CTNNBL1, CWC15, DDX23, DDX39B, DDX42, DDX46, DDX5, DHX15, DHX16, DHX38, DHX8, EFTUD2, EIF4A3, FUS, HNRNPA1, HNRNPA1L2, HNRNPA3, HNRNPC, HNRNPK, HNRNPM, HNRNPU, HSPA1A, HSPA1B, HSPA1L, HSPA2, HSPA6, HSPA8, ISY1, ISY1-RAB43, LOC102724594, LSM2, LSM3, LSM4, LSM5, LSM6, LSM7, LSM8, MAGOH, MAGOHB, NCBP1, NCBP2, NCBP2L, PCBP1, PHF5…	FALSE
R-HSA:68886	REACTOME_Pathways_25.05.2022	M Phase	[-1]	[Group097, Group114]	74	17.7034	2.9647e-19	7.09155e-16	{Group097=1.6418031696309464E-13, Group114=4.883372315663292E-74}	{Group097=8.044835531191637E-12, Group114=5.371709547229621E-72}	[ACTR1A, ANAPC1, CEP72, CLASP2, CSNK1D, CSNK2A1, CSNK2B, DYNLL1, EML4, H2AC19, H2BC3, H3-3B, KIF2A, KIF2C, KNTC1, LBR, MAD1L1, MAPK1, MAPK3, NCAPD2, NCAPD3, NCAPG, NCAPG2, NEK9, NSL1, NUP133, NUP153, NUP188, NUP50, NUP88, NUP98, PCM1, PDS5A, PRKAR2B, PSMA1, PSMA2, PSMA3, PSMA4, PSMA5, PSMA6, PSMA7, PSMB2, PSMB3, PSMB5, PSMC2, PSMC6, PSMD1, PSMD12, PSMD13, PSMD3, PSMD5, PSMD6, PSMD8, PSME2, PSME3,…	[AAAS, ACTR1A, AHCTF1, AKAP9, ALMS1, ANAPC1, ANAPC10, ANAPC11, ANAPC15, ANAPC16, ANAPC2, ANAPC4, ANAPC5, ANAPC7, ANKLE2, ARPP19, AURKB, B9D2, BANF1, BIRC5, BLZF1, BUB1, BUB1B, BUB3, CC2D1B, CCNB1, CCNB2, CCP110, CDC16, CDC20, CDC23, CDC26, CDC27, CDCA5, CDCA8, CDK1, CDK5RAP2, CENPA, CENPC, CENPE, CENPF, CENPH, CENPI, CENPJ, CENPK, CENPL, CENPM, CENPN, CENPO, CENPP, CENPQ, CENPS, CENPS-CORT, CENPT…	FALSE
GO:0019752	GO_BiologicalProcess-EBI-UniProt-GOA-ACAP-ARAP_25.05.2022_00h00	carboxylic acid metabolic process	[5]	[Group057, Group090]	128	12.7237	3.15041e-19	7.53264e-16	{Group057=1.0131089176904217E-19, Group090=2.456602188307504E-21}	{Group057=6.787829748525825E-18, Group090=1.7441875536983279E-19}	[AARS2, ABHD10, ACACA, ACADSB, ACAT1, ACLY, ACO1, ACO2, ACOX1, ACSL5, ADSS2, AHCY, AKR1B1, ALDH5A1, ALDH8A1, APOA1, APOA4, APOC3, BCKDK, BLMH, CBR1, CBS, COASY, CRABP2, CS, CTPS1, DDAH2, DDIT4, DECR1, DFFB, DHFR, DLAT, EARS2, ECHDC1, ECHS1, ECI1, ECI2, EPHX1, ERLIN1, ERLIN2, FABP5, FADS1, FARSA, FARSB, FH, GALK1, GARS1, GART, GCAT, GCDH, GFPT1, GIT1, GLUD1, GMPS, GNE, GOT1, GOT2, GPI, GRHPR, GSTM…	[AACS, AADAT, AARS1, AARS2, AARSD1, AASDH, AASDHPPT, AASS, ABAT, ABCB11, ABCC1, ABCC10, ABCD1, ABCD2, ABCD3, ABCD4, ABHD1, ABHD10, ABHD12, ABHD14A-ACY1, ABHD2, ABHD3, ABHD5, ABHD6, ACAA1, ACAA2, ACACA, ACACB, ACAD10, ACAD11, ACAD8, ACAD9, ACADL, ACADM, ACADS, ACADSB, ACADVL, ACAT1, ACAT2, ACBD4, ACBD5, ACBD7, ACCS, ACCSL, ACLY, ACMSD, ACO1, ACO2, ACOD1, ACOT1, ACOT11, ACOT12, ACOT2, ACOT4, ACOT6,…	TRUE
GO:0015934	GO_CellularComponent-EBI-UniProt-GOA-ACAP-ARAP_25.05.2022_00h00	large ribosomal subunit	[4, 7]	[Group106, Group108, Group113]	38	31.405	3.96864e-19	9.48506e-16	{Group106=6.922082642854973E-73, Group108=9.071007606946274E-47, Group113=9.245946673251871E-116}	{Group106=7.54507008071192E-71, Group108=9.161717683015737E-45, Group113=1.0540379207507133E-113}	[MRPL13, MRPL14, MRPL16, MRPL19, MRPL20, MRPL21, MRPL22, MRPL23, MRPL27, MRPL28, MRPL37, MRPL39, MRPL4, MRPL43, MRPL45, MRPL47, MRPS18A, NPM1, RPL10, RPL13A, RPL15, RPL17-C18orf32, RPL18, RPL21, RPL23, RPL23A, RPL27, RPL29, RPL31, RPL32, RPL36A, RPL38, RPL5, RPL7, RPL9, RPLP0, RPLP1, UBA52]	[FXR2, GADD45GIP1, MALSU1, MIEF1, MPV17L2, MRPL1, MRPL10, MRPL11, MRPL12, MRPL13, MRPL14, MRPL15, MRPL16, MRPL17, MRPL18, MRPL19, MRPL2, MRPL20, MRPL21, MRPL22, MRPL23, MRPL24, MRPL27, MRPL28, MRPL3, MRPL30, MRPL32, MRPL33, MRPL34, MRPL35, MRPL36, MRPL37, MRPL38, MRPL39, MRPL4, MRPL40, MRPL41, MRPL42, MRPL43, MRPL44, MRPL45, MRPL46, MRPL47, MRPL48, MRPL49, MRPL50, MRPL51, MRPL52, MRPL53, MRPL54, …	FALSE
GO:0005730	GO_CellularComponent-EBI-UniProt-GOA-ACAP-ARAP_25.05.2022_00h00	nucleolus	[5, 6, 7]	[Group001]	134	12.3959	4.2855e-19	1.02381e-15	{Group001=4.285501848665023E-19}	{Group001=2.785576201632265E-17}	[ACACA, ACSL5, AFF4, AGPS, AK6, AKAP8, ANP32B, APEX1, APEX2, BCAS2, BOP1, CCNT1, CD2BP2, CDKN2A, CHTOP, CLN6, CMPK1, CPNE3, CSTB, CUL2, DDX17, DDX23, DDX46, DDX5, DFFB, DIMT1, DNAJB1, DNAJC2, EEF1D, EEF1E1, EIF3L, EIF4A3, EXOSC4, EXOSC9, FEN1, FRG1, FXR1, GEMIN4, GNL2, GNL3, GNL3L, GPATCH4, GTPBP4, HLTF, HNRNPM, HSPA8, IDH3G, ILF2, IPO5, KIF2A, LONP1, MAGED2, MCM7, MRI1, MRPL13, MRPL23, MRTO4, MT…	[2477, AATF, ABCB8, ABCC4, ABHD14B, ABL1, ABT1, ABTB1, ACACA, ACADVL, ACIN1, ACSL5, ACTR6, ADAD1, ADAD2, ADAR, ADARB1, ADARB2, AEN, AFF4, AGER, AGPAT5, AGPS, AGTPBP1, AK3, AK5, AK6, AK8, AKAP11, AKAP8, AKNA, ALKBH2, ALKBH4, ANAPC11, ANG, ANKRD1, ANP32B, AOPEP, APEX1, APEX2, APTX, ARFGEF1, ARHGAP32, ARID5A, ARL14EP, ARL2, ARL4A, ARL4D, ARL6IP4, ARNTL2, ARTN, ASIC2, ATF3, ATM, ATP8B2, ATXN1, ATXN1L…	TRUE
GO:0043436	GO_BiologicalProcess-EBI-UniProt-GOA-ACAP-ARAP_25.05.2022_00h00	oxoacid metabolic process	[4]	[Group057, Group090]	130	12.5847	4.44617e-19	1.06174e-15	{Group057=1.0131089176904217E-19, Group090=2.456602188307504E-21}	{Group057=6.787829748525825E-18, Group090=1.7441875536983279E-19}	[AARS2, ABHD10, ACACA, ACADSB, ACAT1, ACLY, ACO1, ACO2, ACOX1, ACSL5, ADSS2, AHCY, AKR1B1, ALDH5A1, ALDH8A1, APOA1, APOA4, APOC3, BCKDK, BLMH, CBR1, CBS, COASY, CRABP2, CS, CTPS1, DDAH2, DDIT4, DECR1, DFFB, DHFR, DLAT, EARS2, ECHDC1, ECHS1, ECI1, ECI2, EPHX1, ERLIN1, ERLIN2, FABP5, FADS1, FARSA, FARSB, FH, GALK1, GARS1, GART, GCAT, GCDH, GFPT1, GIT1, GLUD1, GMPS, GNE, GOT1, GOT2, GPI, GRHPR, GSTM…	[AACS, AADAT, AARS1, AARS2, AARSD1, AASDH, AASDHPPT, AASS, ABAT, ABCB11, ABCC1, ABCC10, ABCD1, ABCD2, ABCD3, ABCD4, ABHD1, ABHD10, ABHD12, ABHD14A-ACY1, ABHD14B, ABHD2, ABHD3, ABHD5, ABHD6, ACAA1, ACAA2, ACACA, ACACB, ACAD10, ACAD11, ACAD8, ACAD9, ACADL, ACADM, ACADS, ACADSB, ACADVL, ACAT1, ACAT2, ACBD4, ACBD5, ACBD7, ACCS, ACCSL, ACLY, ACMSD, ACO1, ACO2, ACOD1, ACOT1, ACOT11, ACOT12, ACOT2, ACOT…	TRUE
R-HSA:1428517	REACTOME_Pathways_25.05.2022	The citric acid (TCA) cycle and respiratory electron transport	[-1]	[Group083, Group098, Group107, Group108, Group110, Group111, Group114]	46	25.8427	4.89039e-19	1.16734e-15	{Group083=5.718968733306901E-20, Group098=1.770836020418336E-25, Group107=6.196785746308136E-22, Group108=9.071007606946274E-47, Group110=4.0070892194678705E-27, Group111=4.114862409491658E-32, Group114=4.883372315663292E-74}	{Group083=3.8888987386486926E-18, Group098=1.416668816334669E-23, Group107=4.523653594804939E-20, Group108=9.161717683015737E-45, Group110=3.4060258365476898E-25, Group111=3.7445247926374084E-30, Group114=5.371709547229621E-72}	[ACO2, ATP5F1A, ATP5F1B, ATP5MG, ATP6, COX2, COX6C, CS, CYC1, CYCS, DLAT, FH, IDH2, IDH3B, IDH3G, LDHB, LRPPRC, MDH2, ME2, NDUFA10, NDUFA13, NDUFA5, NDUFA6, NDUFA9, NDUFAF3, NDUFAF7, NDUFB4, NDUFB9, NDUFS1, NDUFS2, NDUFS8, NDUFV1, NNT, OGDH, PDHB, SDHA, SDHC, SUCLG1, SUCLG2, TACO1, TRAP1, UQCR10, UQCRC1, UQCRC2, UQCRFS1, UQCRQ]	[ACAD9, ACO2, ADHFE1, ATP5F1A, ATP5F1B, ATP5F1C, ATP5F1D, ATP5F1E, ATP5MC1, ATP5MC2, ATP5MC3, ATP5ME, ATP5MF, ATP5MG, ATP5PB, ATP5PD, ATP5PF, ATP5PO, ATP6, ATP8, BSG, COA1, COQ10A, COQ10B, COX1, COX11, COX14, COX16, COX18, COX19, COX2, COX20, COX3, COX4I1, COX5A, COX5B, COX6A1, COX6B1, COX6C, COX7A2L, COX7B, COX7C, COX8A, CS, CYC1, CYCS, CYTB, D2HGDH, DLAT, DLD, DLST, DMAC2L, ECSIT, ETFA, ETFB, E…	TRUE
GO:0031982	GO_CellularComponent-EBI-UniProt-GOA-ACAP-ARAP_25.05.2022_00h00	vesicle	[4]	[Group043]	357	8.4477	4.95801e-19	1.18298e-15	{Group043=3.994748388353916E-8}	{Group043=1.1584770326226356E-6}	[ACAT1, ACLY, ACO1, ACTA1, ACTC1, ACTR1A, ACTR3, ADSS2, AGL, AHCY, AKR1B1, ALDH8A1, ALDH9A1, ALYREF, ANKFY1, ANP32B, ANP32E, ANXA2, ANXA7, AP1G2, AP1M1, AP1S2, AP2A2, AP2B1, AP2M1, APEH, APEX1, APOA1, APOA2, APOA4, APOC3, ARCN1, ARF3, ARF5, ARHGDIA, ARHGEF7, ARPC1A, ARPC2, ARPC4-TTLL3, ATP5F1A, ATP5F1B, ATP6V1B2, ATP6V1H, BAG6, BLMH, BLVRA, CACYBP, CALR, CAMK2G, CAPZB, CBR1, CCT5, CDC37, CDK2, CF…	[100131096, A1BG, A2M, A2ML1, A3GALT2, AAK1, AARS1, AASDHPPT, ABCA1, ABCA12, ABCA13, ABCA2, ABCA3, ABCA4, ABCA5, ABCA7, ABCB1, ABCB11, ABCB4, ABCB6, ABCB9, ABCC1, ABCC11, ABCC4, ABCC5, ABCC8, ABCD1, ABCG1, ABCG4, ABHD14B, ABHD17A, ABHD17B, ABHD17C, ABHD2, ABHD6, ABHD8, ABI1, ABO, ACAA1, ACAP1, ACAP2, ACAT1, ACAT2, ACD, ACE, ACE2, ACKR1, ACKR2, ACKR3, ACKR4, ACLY, ACO1, ACOD1, ACOT11, ACOT7, ACP1,…	FALSE
GO:0006417	GO_BiologicalProcess-EBI-UniProt-GOA-ACAP-ARAP_25.05.2022_00h00	regulation of translation	[5, 6, 7, 8]	[Group084, Group103, Group105]	79	16.6667	7.47116e-19	1.78187e-15	{Group084=4.0211082152922355E-24, Group103=3.84664796576682E-44, Group105=4.56164516965547E-30}	{Group084=3.0962533257750214E-22, Group103=3.84664796576682E-42, Group105=4.059864200993368E-28}	[ABCE1, ACO1, ATXN2, BZW1, CALR, CDC123, CELF1, CNOT1, CSDE1, CYFIP1, DDX1, DDX3X, DDX6, DHFR, DPH5, EEF1A2, EEF1B2, EEF1D, EIF2B1, EIF2B4, EIF2S2, EIF3CL, EIF3E, EIF3F, EIF3H, EIF3I, EIF3J, EIF3K, EIF3L, EIF3M, EIF4A2, EIF4A3, EIF4B, EIF4E, EIF5, EIF5A, EIF5B, ELP2, ETF1, EXOSC9, FASTKD2, FXR1, GCN1, GFM1, GIGYF2, GSPT1, GTPBP1, HSPB1, IGF2BP2, LARP1, LARP4, LRPPRC, METAP1, MRPL13, NOLC1, NPM1, …	[2477, AARS1, ABCE1, ABCF1, ABTB1, ACO1, AGO1, AGO2, AGO3, AGO4, AIFM2, AIRE, AKT1, AKT2, ALKBH1, ANG, APLP1, APP, ATF4, ATXN2, BANK1, BARHL2, BCL3, BCLAF1, BOLL, BTG2, BZW1, BZW2, C1QBP, C8orf88, CALR, CAPRIN1, CAPRIN2, CASC3, CCL5, CD28, CDC123, CDK5RAP1, CELF1, CELF4, CIRBP, CNBP, CNOT1, CNOT10, CNOT11, CNOT2, CNOT3, CNOT4, CNOT6, CNOT6L, CNOT7, CNOT8, CNOT9, COA3, COPS5, CPEB1, CPEB2, CPEB3, …	FALSE
R-HSA:1799329	REACTOME_Reactions_25.05.2022	Signal peptidase hydrolyzes signal peptide from ribosome-associated nascent protein	[-1]	[Group106, Group113, Group114]	35	33.6538	8.12154e-19	1.93617e-15	{Group106=6.922082642854973E-73, Group113=9.245946673251871E-116, Group114=4.883372315663292E-74}	{Group106=7.54507008071192E-71, Group113=1.0540379207507133E-113, Group114=5.371709547229621E-72}	[DDOST, RPL10, RPL13A, RPL15, RPL18, RPL21, RPL22L1, RPL23, RPL23A, RPL27, RPL29, RPL31, RPL32, RPL36A, RPL38, RPL5, RPL7, RPL9, RPLP0, RPLP1, RPS15, RPS18, RPS21, RPS23, RPS28, RPS5, RPS6, RPS8, RPSA, SEC11A, SEC61A1, SPCS3, SSR1, SSR4, UBA52]	[DDOST, RPL10, RPL10A, RPL10L, RPL11, RPL12, RPL13, RPL13A, RPL14, RPL15, RPL17, RPL18, RPL18A, RPL19, RPL21, RPL22, RPL22L1, RPL23, RPL23A, RPL24, RPL26, RPL26L1, RPL27, RPL27A, RPL28, RPL29, RPL3, RPL30, RPL31, RPL32, RPL34, RPL35, RPL35A, RPL36, RPL36A, RPL36AL, RPL37, RPL37A, RPL38, RPL39, RPL39L, RPL3L, RPL4, RPL41, RPL5, RPL6, RPL7, RPL7A, RPL8, RPL9, RPLP0, RPLP1, RPLP2, RPN1, RPN2, RPS10,…	FALSE
GO:0008380	GO_BiologicalProcess-EBI-UniProt-GOA-ACAP-ARAP_25.05.2022_00h00	RNA splicing	[6, 7, 8]	[Group109]	78	16.7382	9.68382e-19	2.30765e-15	{Group109=9.184049354142882E-48}	{Group109=9.459570834767168E-46}	[ALYREF, BCAS2, CD2BP2, CDK12, CELF1, CTNNBL1, DBR1, DDX1, DDX17, DDX20, DDX23, DDX46, DDX5, DHX16, EIF4A3, FAM50A, FAM98A, FAM98B, FRG1, FUS, FXR1, GEMIN4, HNRNPA1, HNRNPF, HNRNPH1, HNRNPK, HNRNPM, HSPA8, HTATSF1, LARP7, LUC7L3, MTREX, NONO, NPM1, NUP98, PPIH, PPIL1, PPP1R8, PRDX6, PRPF40A, PUF60, PUS1, RAVER1, RBM17, RBM22, RBM42, RNPS1, RTCB, RTRAF, SF3A1, SF3B1, SF3B4, SF3B5, SMN1, SMU1, SNRN…	[2477, AAR2, ACIN1, AFF2, AHNAK, AHNAK2, AKAP17A, AKAP8L, ALYREF, AQR, ARL6IP4, ARVCF, ATXN7, ATXN7L3, BCAS2, BCLAF1, BRDT, BUD13, BUD31, C1QBP, C2orf49, C9orf78, CACTIN, CASC3, CCAR2, CCNL1, CCNL2, CD2BP2, CDC40, CDC5L, CDK12, CDK13, CELF1, CELF2, CELF3, CELF4, CELF5, CELF6, CIR1, CIRBP, CLASRP, CLK1, CLK2, CLK3, CLK4, CLNS1A, CLP1, COIL, COLEC11, COLEC12, COQ7, COX7A2L, CRNKL1, CTNNBL1, CWC15, …	FALSE
GO:0044271	GO_BiologicalProcess-EBI-UniProt-GOA-ACAP-ARAP_25.05.2022_00h00	cellular nitrogen compound biosynthetic process	[4]	[Group082, Group103, Group104]	406	8.07799	1.74285e-18	4.15146e-15	{Group082=2.8206792809189227E-47, Group103=3.84664796576682E-44, Group104=5.918267875147212E-66}	{Group082=2.877092866537301E-45, Group103=3.84664796576682E-42, Group104=6.39172930515899E-64}	[AARS2, ABCB7, ABCE1, ACACA, ACAT1, ACLY, ACO1, ACSL5, ACTL6A, ACTR3, ADSS2, AGK, AIMP1, AIMP2, AK6, AKR1B1, ALDH9A1, ALYREF, ANXA2, APEH, APEX1, ARHGEF7, ASCC3, ATP5F1A, ATP5F1B, ATP5MF-PTCD1, ATP5MG, ATP6, ATXN2, BRD2, BZW1, CALR, CAMK1D, CARM1, CBFB, CBX3, CCAR1, CCNT1, CCT5, CDC123, CDK12, CDK2, CDK9, CDKN2A, CELF1, CHD4, CHERP, CHORDC1, CKAP2, CMPK1, CNOT1, COASY, COPS2, CPOX, CRABP2, CSDE1,…	[2477, AANAT, AARS1, AARS2, AARSD1, AASDH, AASS, AATF, ABCA2, ABCA8, ABCB10, ABCB6, ABCB7, ABCE1, ABCF1, ABCG4, ABHD14B, ABL1, ABLIM2, ABLIM3, ABRA, ABT1, ABTB1, ACACA, ACACB, ACADM, ACAT1, ACD, ACER1, ACER2, ACER3, ACLY, ACMSD, ACO1, ACOD1, ACOT7, ACP5, ACSBG1, ACSBG2, ACSF3, ACSL1, ACSL3, ACSL4, ACSL5, ACSL6, ACSS1, ACSS2, ACTB, ACTL6A, ACTL6B, ACTN1, ACTN2, ACTN4, ACTR2, ACTR3, ACTR5, ACTR6, A…
R-HSA:450408	REACTOME_Pathways_25.05.2022	AUF1 (hnRNP D0) binds and destabilizes mRNA	[-1]	[Group114]	26	46.4286	1.98291e-18	4.72132e-15	{Group114=4.883372315663292E-74}	{Group114=5.371709547229621E-72}	[HSPA1B, HSPA8, HSPB1, PSMA1, PSMA2, PSMA3, PSMA4, PSMA5, PSMA6, PSMA7, PSMB2, PSMB3, PSMB5, PSMC2, PSMC6, PSMD1, PSMD12, PSMD13, PSMD3, PSMD5, PSMD6, PSMD8, PSME2, PSME3, PSMF1, UBA52]	[EIF4G1, HNRNPD, HSPA1A, HSPA1B, HSPA8, HSPB1, PABPC1, PSMA1, PSMA2, PSMA3, PSMA4, PSMA5, PSMA6, PSMA7, PSMA8, PSMB1, PSMB10, PSMB11, PSMB2, PSMB3, PSMB4, PSMB5, PSMB6, PSMB7, PSMB8, PSMB9, PSMC1, PSMC2, PSMC3, PSMC4, PSMC5, PSMC6, PSMD1, PSMD10, PSMD11, PSMD12, PSMD13, PSMD14, PSMD2, PSMD3, PSMD4, PSMD5, PSMD6, PSMD7, PSMD8, PSMD9, PSME1, PSME2, PSME3, PSME4, PSMF1, RPS27A, SEM1, UBA52, UBB, UBC]	FALSE
R-HSA:1799326	REACTOME_Reactions_25.05.2022	Signal-containing nascent peptide translocates to endoplasmic reticulum	[-1]	[Group106, Group113, Group114]	35	32.7103	2.30216e-18	5.47913e-15	{Group106=6.922082642854973E-73, Group113=9.245946673251871E-116, Group114=4.883372315663292E-74}	{Group106=7.54507008071192E-71, Group113=1.0540379207507133E-113, Group114=5.371709547229621E-72}	[DDOST, RPL10, RPL13A, RPL15, RPL18, RPL21, RPL22L1, RPL23, RPL23A, RPL27, RPL29, RPL31, RPL32, RPL36A, RPL38, RPL5, RPL7, RPL9, RPLP0, RPLP1, RPS15, RPS18, RPS21, RPS23, RPS28, RPS5, RPS6, RPS8, RPSA, SEC61A1, SRP54, SRP68, SSR1, SSR4, UBA52]	[DDOST, RPL10, RPL10A, RPL10L, RPL11, RPL12, RPL13, RPL13A, RPL14, RPL15, RPL17, RPL18, RPL18A, RPL19, RPL21, RPL22, RPL22L1, RPL23, RPL23A, RPL24, RPL26, RPL26L1, RPL27, RPL27A, RPL28, RPL29, RPL3, RPL30, RPL31, RPL32, RPL34, RPL35, RPL35A, RPL36, RPL36A, RPL36AL, RPL37, RPL37A, RPL38, RPL39, RPL39L, RPL3L, RPL4, RPL41, RPL5, RPL6, RPL7, RPL7A, RPL8, RPL9, RPLP0, RPLP1, RPLP2, RPN1, RPN2, RPS10,…	FALSE
R-HSA:9711123	REACTOME_Pathways_25.05.2022	Cellular response to chemical stress	[-1]	[Group074, Group093, Group114]	47	24.2268	3.42593e-18	8.15029e-15	{Group074=8.200091890417786E-9, Group093=3.1315744745833325E-34, Group114=4.883372315663292E-74}	{Group074=2.7060303238378696E-7, Group093=2.881048516616666E-32, Group114=5.371709547229621E-72}	[BLVRA, CARM1, CDKN2A, COX2, COX6C, CSNK2A1, CSNK2B, CYCS, ERO1A, GSK3B, GSR, GSTP1, IDH1, LRPPRC, NPLOC4, NUDT2, P4HB, PGD, PRDX2, PRDX6, PSMA1, PSMA2, PSMA3, PSMA4, PSMA5, PSMA6, PSMA7, PSMB2, PSMB3, PSMB5, PSMC2, PSMC6, PSMD1, PSMD12, PSMD13, PSMD3, PSMD5, PSMD6, PSMD8, PSME2, PSME3, PSMF1, TACO1, TALDO1, TXN, UBA52, UFD1]	[ABCC1, AKT1, AKT2, AKT3, ALB, AQP8, ATF4, ATOX1, ATP7A, BACH1, BLVRA, BLVRB, BTRC, CARM1, CAT, CCS, CDKN2A, CHD9, COX1, COX11, COX14, COX16, COX18, COX19, COX2, COX20, COX3, COX4I1, COX5A, COX5B, COX6A1, COX6B1, COX6C, COX7A2L, COX7B, COX7C, COX8A, CREBBP, CSNK2A1, CSNK2A2, CSNK2B, CUL1, CUL3, CYBA, CYBB, CYCS, EP300, ERO1A, FABP1, FBXL17, G6PD, GCLC, GCLM, GPX1, GPX2, GPX3, GPX5, GPX6, GPX7, GP…	TRUE
R-HSA:168273	REACTOME_Pathways_25.05.2022	Influenza Viral RNA Transcription and Replication	[-1]	[Group072, Group113, Group114]	39	28.8889	3.58906e-18	8.53479e-15	{Group072=3.3789971955881496E-22, Group113=9.245946673251871E-116, Group114=4.883372315663292E-74}	{Group072=2.5004579247352308E-20, Group113=1.0540379207507133E-113, Group114=5.371709547229621E-72}	[IPO5, NUP133, NUP153, NUP188, NUP50, NUP88, NUP98, POLR2B, POLR2H, POLR2L, RPL10, RPL13A, RPL15, RPL18, RPL21, RPL22L1, RPL23, RPL23A, RPL27, RPL29, RPL31, RPL32, RPL36A, RPL38, RPL5, RPL7, RPL9, RPLP0, RPLP1, RPS15, RPS18, RPS21, RPS23, RPS28, RPS5, RPS6, RPS8, RPSA, UBA52]	[AAAS, DNAJC3, GRSF1, GTF2F1, GTF2F2, HSP90AA1, IPO5, NDC1, NUP107, NUP133, NUP153, NUP155, NUP160, NUP188, NUP205, NUP210, NUP214, NUP35, NUP37, NUP42, NUP43, NUP50, NUP54, NUP58, NUP62, NUP85, NUP88, NUP93, NUP98, PARP1, POLR2A, POLR2B, POLR2C, POLR2D, POLR2E, POLR2F, POLR2G, POLR2H, POLR2I, POLR2J, POLR2K, POLR2L, POM121, RAE1, RANBP2, RPL10, RPL10A, RPL10L, RPL11, RPL12, RPL13, RPL13A, RPL14,…	FALSE
GO:0044249	GO_BiologicalProcess-EBI-UniProt-GOA-ACAP-ARAP_25.05.2022_00h00	cellular biosynthetic process	[3]	[Group103, Group104]	466	7.73316	3.83136e-18	9.10713e-15	{Group103=3.84664796576682E-44, Group104=5.918267875147212E-66}	{Group103=3.84664796576682E-42, Group104=6.39172930515899E-64}	[AARS2, ABCB7, ABCE1, ACACA, ACAT1, ACLY, ACO1, ACOX1, ACSL5, ACTL6A, ACTR3, ADSS2, AGK, AGL, AGPS, AIMP1, AIMP2, AK6, AKR1B1, ALDH8A1, ALDH9A1, ALG6, ALYREF, ANXA2, APEH, APEX1, APOA1, APOA2, APOA4, APOC3, ARHGEF7, ASCC3, ATP5F1A, ATP5F1B, ATP5MF-PTCD1, ATP5MG, ATP6, ATXN2, BCL2, BRD2, BZW1, CALR, CAMK1D, CARM1, CBFB, CBR1, CBS, CBX3, CCAR1, CCNT1, CCT5, CDC123, CDIPT, CDK12, CDK2, CDK9, CDKN2A,…	[2477, A3GALT2, A4GALT, A4GNT, AACS, AANAT, AARS1, AARS2, AARSD1, AASDH, AASDHPPT, AASS, AATF, ABAT, ABCA1, ABCA2, ABCA7, ABCA8, ABCB10, ABCB11, ABCB6, ABCB7, ABCD1, ABCD2, ABCD3, ABCE1, ABCF1, ABCG4, ABHD1, ABHD14B, ABHD2, ABHD3, ABHD4, ABHD5, ABHD8, ABL1, ABLIM2, ABLIM3, ABO, ABRA, ABT1, ABTB1, ACACA, ACACB, ACADL, ACADM, ACADVL, ACAN, ACAT1, ACCS, ACD, ACER1, ACER2, ACER3, ACLY, ACMSD, ACO1, A…
GO:0022607	GO_BiologicalProcess-EBI-UniProt-GOA-ACAP-ARAP_25.05.2022_00h00	cellular component assembly	[4]	[Group063]	290	8.90937	4.76312e-18	1.13172e-14	{Group063=9.688017250725672E-27}	{Group063=7.944174145595051E-25}	[ABCB7, ABLIM1, ACACA, ACTA1, ACTC1, ACTR3, AFDN, AFG3L2, AIMP2, ALDH9A1, ANKS4B, ANP32B, ANXA2, AP1M1, AP1S2, AP2M1, APEX1, APOA1, APOA2, APOA4, APOC3, ARHGEF7, ARPC1A, ARPC2, ARPC4-TTLL3, ATG3, ATP2A2, ATXN2, ATXN2L, AURKC, BAG6, BCCIP, BCL2, BOLA2B, BOP1, BRD2, CALR, CAPZB, CBX3, CD2BP2, CDC123, CDC34, CDC45, CDK2, CELF1, CEP72, CFAP65, CIAO2B, CLASP2, CLTC, CNOT1, CORO7-PAM16, CPSF6, CPTP, CS…	[2477, AAAS, AAR2, ABCA1, ABCA2, ABCA3, ABCA7, ABCB6, ABCB7, ABCC4, ABI2, ABI3, ABITRAM, ABL1, ABLIM1, ABLIM2, ABLIM3, ABRAXAS1, ABRAXAS2, ABT1, ACACA, ACACB, ACAD9, ACD, ACE, ACE2, ACHE, ACOT13, ACRBP, ACSL3, ACTA1, ACTB, ACTC1, ACTG1, ACTL7A, ACTL9, ACTN1, ACTN2, ACTN3, ACTR2, ACTR3, ACVRL1, ADAM10, ADAMTS16, ADAR, ADCY8, ADD1, ADD2, ADD3, ADGRB1, ADGRB3, ADGRF1, ADGRL3, ADGRL4, ADNP, ADPRH, AD…	FALSE
R-HSA:169911	REACTOME_Pathways_25.05.2022	Regulation of Apoptosis	[-1]	[Group114]	25	47.1698	5.55858e-18	1.32016e-14	{Group114=4.883372315663292E-74}	{Group114=5.371709547229621E-72}	[OPA1, PAK2, PSMA1, PSMA2, PSMA3, PSMA4, PSMA5, PSMA6, PSMA7, PSMB2, PSMB3, PSMB5, PSMC2, PSMC6, PSMD1, PSMD12, PSMD13, PSMD3, PSMD5, PSMD6, PSMD8, PSME2, PSME3, PSMF1, UBA52]	[ARHGAP10, OMA1, OPA1, PAK2, PSMA1, PSMA2, PSMA3, PSMA4, PSMA5, PSMA6, PSMA7, PSMA8, PSMB1, PSMB10, PSMB11, PSMB2, PSMB3, PSMB4, PSMB5, PSMB6, PSMB7, PSMB8, PSMB9, PSMC1, PSMC2, PSMC3, PSMC4, PSMC5, PSMC6, PSMD1, PSMD10, PSMD11, PSMD12, PSMD13, PSMD14, PSMD2, PSMD3, PSMD4, PSMD5, PSMD6, PSMD7, PSMD8, PSMD9, PSME1, PSME2, PSME3, PSME4, PSMF1, RPS27A, SEM1, UBA52, UBB, UBC]	FALSE
WP:477	WikiPathways_23.02.2022	Cytoplasmic ribosomal proteins	[-1]	[Group113, Group114]	32	35.1648	5.71166e-18	1.35595e-14	{Group113=9.245946673251871E-116, Group114=4.883372315663292E-74}	{Group113=1.0540379207507133E-113, Group114=5.371709547229621E-72}	[FAU, MRPL19, RPL10, RPL13A, RPL15, RPL18, RPL21, RPL23, RPL23A, RPL27, RPL29, RPL31, RPL32, RPL36A, RPL38, RPL5, RPL7, RPL9, RPLP0, RPLP1, RPS15, RPS18, RPS21, RPS23, RPS28, RPS5, RPS6, RPS6KA3, RPS6KB2, RPS8, RPSA, UBA52]	[101929876, FAU, MIR6805, MIR6850, MRPL19, RPL10, RPL10A, RPL11, RPL12, RPL13, RPL13A, RPL14, RPL15, RPL17, RPL18, RPL18A, RPL19, RPL21, RPL22, RPL23, RPL23A, RPL24, RPL26, RPL27, RPL27A, RPL28, RPL29, RPL3, RPL30, RPL31, RPL32, RPL34, RPL35, RPL35A, RPL36, RPL36A, RPL37, RPL37A, RPL38, RPL39, RPL3L, RPL4, RPL41, RPL5, RPL6, RPL7, RPL7A, RPL8, RPL9, RPLP0, RPLP1, RPLP2, RPS10, RPS11, RPS12, RPS13…	FALSE
GO:0022626	GO_CellularComponent-EBI-UniProt-GOA-ACAP-ARAP_25.05.2022_00h00	cytosolic ribosome	[3, 4, 5, 6]	[Group108, Group113, Group114]	36	30.5085	9.87224e-18	2.34268e-14	{Group108=9.071007606946274E-47, Group113=9.245946673251871E-116, Group114=4.883372315663292E-74}	{Group108=9.161717683015737E-45, Group113=1.0540379207507133E-113, Group114=5.371709547229621E-72}	[DDX3X, FAU, LARP4, MRPL13, MRPL23, MRPS12, RACK1, RPL10, RPL13A, RPL15, RPL17-C18orf32, RPL18, RPL21, RPL23, RPL23A, RPL27, RPL29, RPL31, RPL32, RPL36A, RPL38, RPL5, RPL7, RPL9, RPLP0, RPLP1, RPS15, RPS18, RPS21, RPS23, RPS28, RPS5, RPS6, RPS8, RPSA, UBA52]	[APOD, B3GALT4, DDX3X, DHX29, EIF2A, EIF2AK4, EIF2D, EIF2S1, FAU, FXR2, HBA1, ISG15, LARP4, MCTS1, MRPL1, MRPL13, MRPL23, MRPS11, MRPS12, RACK1, RPL10, RPL10A, RPL10L, RPL11, RPL12, RPL13, RPL13A, RPL14, RPL15, RPL17, RPL17-C18orf32, RPL18, RPL18A, RPL19, RPL21, RPL22, RPL23, RPL23A, RPL24, RPL26, RPL26L1, RPL27, RPL27A, RPL28, RPL29, RPL3, RPL30, RPL31, RPL32, RPL34, RPL35, RPL35A, RPL36, RPL36A…	FALSE
R-HSA:156842	REACTOME_Pathways_25.05.2022	Eukaryotic Translation Elongation	[-1]	[Group106, Group113, Group114]	32	34.4086	1.19982e-17	2.84596e-14	{Group106=6.922082642854973E-73, Group113=9.245946673251871E-116, Group114=4.883372315663292E-74}	{Group106=7.54507008071192E-71, Group113=1.0540379207507133E-113, Group114=5.371709547229621E-72}	[EEF1A2, EEF1B2, EEF1D, RPL10, RPL13A, RPL15, RPL18, RPL21, RPL22L1, RPL23, RPL23A, RPL27, RPL29, RPL31, RPL32, RPL36A, RPL38, RPL5, RPL7, RPL9, RPLP0, RPLP1, RPS15, RPS18, RPS21, RPS23, RPS28, RPS5, RPS6, RPS8, RPSA, UBA52]	[EEF1A1, EEF1A2, EEF1B2, EEF1D, EEF1G, EEF2, RPL10, RPL10A, RPL10L, RPL11, RPL12, RPL13, RPL13A, RPL14, RPL15, RPL17, RPL18, RPL18A, RPL19, RPL21, RPL22, RPL22L1, RPL23, RPL23A, RPL24, RPL26, RPL26L1, RPL27, RPL27A, RPL28, RPL29, RPL3, RPL30, RPL31, RPL32, RPL34, RPL35, RPL35A, RPL36, RPL36A, RPL36AL, RPL37, RPL37A, RPL38, RPL39, RPL39L, RPL3L, RPL4, RPL41, RPL5, RPL6, RPL7, RPL7A, RPL8, RPL9, RP…	FALSE
R-HSA:72764	REACTOME_Pathways_25.05.2022	Eukaryotic Translation Termination	[-1]	[Group106, Group113, Group114]	32	34.4086	1.19982e-17	2.84596e-14	{Group106=6.922082642854973E-73, Group113=9.245946673251871E-116, Group114=4.883372315663292E-74}	{Group106=7.54507008071192E-71, Group113=1.0540379207507133E-113, Group114=5.371709547229621E-72}	[APEH, ETF1, GSPT1, RPL10, RPL13A, RPL15, RPL18, RPL21, RPL22L1, RPL23, RPL23A, RPL27, RPL29, RPL31, RPL32, RPL36A, RPL38, RPL5, RPL7, RPL9, RPLP0, RPLP1, RPS15, RPS18, RPS21, RPS23, RPS28, RPS5, RPS6, RPS8, RPSA, UBA52]	[APEH, ETF1, GSPT1, GSPT2, N6AMT1, RPL10, RPL10A, RPL10L, RPL11, RPL12, RPL13, RPL13A, RPL14, RPL15, RPL17, RPL18, RPL18A, RPL19, RPL21, RPL22, RPL22L1, RPL23, RPL23A, RPL24, RPL26, RPL26L1, RPL27, RPL27A, RPL28, RPL29, RPL3, RPL30, RPL31, RPL32, RPL34, RPL35, RPL35A, RPL36, RPL36A, RPL36AL, RPL37, RPL37A, RPL38, RPL39, RPL39L, RPL3L, RPL4, RPL41, RPL5, RPL6, RPL7, RPL7A, RPL8, RPL9, RPLP0, RPLP1…	FALSE
R-HSA:211715	REACTOME_Reactions_25.05.2022	Proteasome mediated degradation of PAK-2p34	[-1]	[Group114]	24	48	1.5393e-17	3.64969e-14	{Group114=4.883372315663292E-74}	{Group114=5.371709547229621E-72}	[PAK2, PSMA1, PSMA2, PSMA3, PSMA4, PSMA5, PSMA6, PSMA7, PSMB2, PSMB3, PSMB5, PSMC2, PSMC6, PSMD1, PSMD12, PSMD13, PSMD3, PSMD5, PSMD6, PSMD8, PSME2, PSME3, PSMF1, UBA52]	[PAK2, PSMA1, PSMA2, PSMA3, PSMA4, PSMA5, PSMA6, PSMA7, PSMA8, PSMB1, PSMB10, PSMB11, PSMB2, PSMB3, PSMB4, PSMB5, PSMB6, PSMB7, PSMB8, PSMB9, PSMC1, PSMC2, PSMC3, PSMC4, PSMC5, PSMC6, PSMD1, PSMD10, PSMD11, PSMD12, PSMD13, PSMD14, PSMD2, PSMD3, PSMD4, PSMD5, PSMD6, PSMD7, PSMD8, PSMD9, PSME1, PSME2, PSME3, PSME4, PSMF1, RPS27A, SEM1, UBA52, UBB, UBC]	FALSE
R-HSA:211733	REACTOME_Pathways_25.05.2022	Regulation of activated PAK-2p34 by proteasome mediated degradation	[-1]	[Group114]	24	48	1.5393e-17	3.64969e-14	{Group114=4.883372315663292E-74}	{Group114=5.371709547229621E-72}	[PAK2, PSMA1, PSMA2, PSMA3, PSMA4, PSMA5, PSMA6, PSMA7, PSMB2, PSMB3, PSMB5, PSMC2, PSMC6, PSMD1, PSMD12, PSMD13, PSMD3, PSMD5, PSMD6, PSMD8, PSME2, PSME3, PSMF1, UBA52]	[PAK2, PSMA1, PSMA2, PSMA3, PSMA4, PSMA5, PSMA6, PSMA7, PSMA8, PSMB1, PSMB10, PSMB11, PSMB2, PSMB3, PSMB4, PSMB5, PSMB6, PSMB7, PSMB8, PSMB9, PSMC1, PSMC2, PSMC3, PSMC4, PSMC5, PSMC6, PSMD1, PSMD10, PSMD11, PSMD12, PSMD13, PSMD14, PSMD2, PSMD3, PSMD4, PSMD5, PSMD6, PSMD7, PSMD8, PSMD9, PSME1, PSME2, PSME3, PSME4, PSMF1, RPS27A, SEM1, UBA52, UBB, UBC]	FALSE
R-HSA:69600	REACTOME_Reactions_25.05.2022	Proteolytic degradation of ubiquitinated-Cdc25A	[-1]	[Group114]	24	48	1.5393e-17	3.64969e-14	{Group114=4.883372315663292E-74}	{Group114=5.371709547229621E-72}	[CDC25A, PSMA1, PSMA2, PSMA3, PSMA4, PSMA5, PSMA6, PSMA7, PSMB2, PSMB3, PSMB5, PSMC2, PSMC6, PSMD1, PSMD12, PSMD13, PSMD3, PSMD5, PSMD6, PSMD8, PSME2, PSME3, PSMF1, UBA52]	[CDC25A, PSMA1, PSMA2, PSMA3, PSMA4, PSMA5, PSMA6, PSMA7, PSMA8, PSMB1, PSMB10, PSMB11, PSMB2, PSMB3, PSMB4, PSMB5, PSMB6, PSMB7, PSMB8, PSMB9, PSMC1, PSMC2, PSMC3, PSMC4, PSMC5, PSMC6, PSMD1, PSMD10, PSMD11, PSMD12, PSMD13, PSMD14, PSMD2, PSMD3, PSMD4, PSMD5, PSMD6, PSMD7, PSMD8, PSMD9, PSME1, PSME2, PSME3, PSME4, PSMF1, RPS27A, SEM1, UBA52, UBB, UBC]	FALSE
GO:0000398	GO_BiologicalProcess-EBI-UniProt-GOA-ACAP-ARAP_25.05.2022_00h00	mRNA splicing, via spliceosome	[7, 8, 9, 10, 11]	[Group094, Group095, Group109]	60	19.1693	1.59414e-17	3.77811e-14	{Group094=2.5594903560460284E-48, Group095=1.3508163349449869E-36, Group109=9.184049354142882E-48}	{Group094=2.6618699702878695E-46, Group095=1.2967836815471874E-34, Group109=9.459570834767168E-46}	[ALYREF, BCAS2, CD2BP2, CELF1, CTNNBL1, DBR1, DDX1, DDX17, DDX20, DDX23, DDX46, DDX5, DHX16, EIF4A3, FRG1, FXR1, GEMIN4, HNRNPA1, HNRNPF, HNRNPH1, HNRNPK, HNRNPM, HSPA8, HTATSF1, LARP7, LUC7L3, MTREX, NPM1, NUP98, PPIH, PPIL1, PRDX6, PRPF40A, PUF60, RAVER1, RBM17, RBM22, RBM42, RNPS1, SF3A1, SF3B1, SF3B4, SF3B5, SMN1, SMU1, SNRNP40, SNRPA1, SNRPD2, SNRPD3, SON, SRRM1, SRRM2, SRSF1, SRSF2, SRSF3, …	[2477, AAR2, ALYREF, AQR, BCAS2, BUD13, BUD31, C1QBP, C9orf78, CACTIN, CASC3, CD2BP2, CDC40, CDC5L, CDK13, CELF1, CELF2, CELF3, CELF4, CELF5, CELF6, CIRBP, CLNS1A, COIL, CRNKL1, CTNNBL1, CWC15, CWC22, CWC25, CWC27, CWF19L1, CWF19L2, DAZAP1, DBR1, DCPS, DDX1, DDX17, DDX20, DDX23, DDX39A, DDX39B, DDX41, DDX46, DDX5, DHX16, DHX35, DHX38, DHX8, DHX9, DNAJC17, DNAJC5, DYRK1A, EFTUD2, EIF4A3, ESRP2, ES…	FALSE
GO:2000112	GO_BiologicalProcess-EBI-UniProt-GOA-ACAP-ARAP_25.05.2022_00h00	regulation of cellular macromolecule biosynthetic process	[5, 6]	[Group084, Group103, Group105]	85	15.1246	1.67084e-17	3.95822e-14	{Group084=4.0211082152922355E-24, Group103=3.84664796576682E-44, Group105=4.56164516965547E-30}	{Group084=3.0962533257750214E-22, Group103=3.84664796576682E-42, Group105=4.059864200993368E-28}	[ABCE1, ACO1, ATXN2, BCL2, BZW1, CALR, CDC123, CELF1, CHORDC1, CNOT1, CSDE1, CTNNB1, CYFIP1, DDX1, DDX3X, DDX6, DHFR, DPH5, EEF1A2, EEF1B2, EEF1D, EIF2B1, EIF2B4, EIF2S2, EIF3CL, EIF3E, EIF3F, EIF3H, EIF3I, EIF3J, EIF3K, EIF3L, EIF3M, EIF4A2, EIF4A3, EIF4B, EIF4E, EIF5, EIF5A, EIF5B, ELP2, ETF1, EXOSC9, FASTKD2, FXR1, GCN1, GFM1, GIGYF2, GSK3B, GSPT1, GTPBP1, HSPB1, IGF2BP2, LARP1, LARP4, LRPPRC,…	[2477, AARS1, AATF, ABCA2, ABCA7, ABCB10, ABCE1, ABCF1, ABTB1, ACER2, ACO1, ACOT8, AGO1, AGO2, AGO3, AGO4, AIFM2, AIRE, AKT1, AKT2, ALG10B, ALKBH1, ANG, APLP1, APP, ATF4, ATG101, ATG13, ATXN2, BACE2, BANK1, BARHL2, BCL2, BCL3, BCLAF1, BOLL, BTG2, BZW1, BZW2, C1QBP, C8orf88, CALR, CAPRIN1, CAPRIN2, CASC3, CCL19, CCL21, CCL5, CCR7, CD28, CDC123, CDK5RAP1, CELF1, CELF4, CHORDC1, CHP1, CIRBP, CNBP, C…	FALSE
R-HSA:8941858	REACTOME_Pathways_25.05.2022	Regulation of RUNX3 expression and activity	[-1]	[Group114]	25	45.4545	1.70572e-17	4.03915e-14	{Group114=4.883372315663292E-74}	{Group114=5.371709547229621E-72}	[CBFB, CDKN2A, PSMA1, PSMA2, PSMA3, PSMA4, PSMA5, PSMA6, PSMA7, PSMB2, PSMB3, PSMB5, PSMC2, PSMC6, PSMD1, PSMD12, PSMD13, PSMD3, PSMD5, PSMD6, PSMD8, PSME2, PSME3, PSMF1, UBA52]	[CBFB, CDKN2A, EP300, MDM2, PSMA1, PSMA2, PSMA3, PSMA4, PSMA5, PSMA6, PSMA7, PSMB1, PSMB10, PSMB2, PSMB3, PSMB4, PSMB5, PSMB6, PSMB7, PSMB8, PSMB9, PSMC1, PSMC2, PSMC3, PSMC4, PSMC5, PSMC6, PSMD1, PSMD10, PSMD11, PSMD12, PSMD13, PSMD14, PSMD2, PSMD3, PSMD4, PSMD5, PSMD6, PSMD7, PSMD8, PSMD9, PSME1, PSME2, PSME3, PSMF1, RPS27A, RUNX3, SEM1, SMURF1, SMURF2, SRC, TGFB1, UBA52, UBB, UBC]	FALSE
R-HSA:68949	REACTOME_Pathways_25.05.2022	Orc1 removal from chromatin	[-1]	[Group114]	28	39.4366	2.00033e-17	4.73479e-14	{Group114=4.883372315663292E-74}	{Group114=5.371709547229621E-72}	[CDK2, MCM4, MCM5, MCM7, ORC3, PSMA1, PSMA2, PSMA3, PSMA4, PSMA5, PSMA6, PSMA7, PSMB2, PSMB3, PSMB5, PSMC2, PSMC6, PSMD1, PSMD12, PSMD13, PSMD3, PSMD5, PSMD6, PSMD8, PSME2, PSME3, PSMF1, UBA52]	[CCNA1, CCNA2, CDC6, CDK2, CDT1, CUL1, MCM2, MCM3, MCM4, MCM5, MCM6, MCM7, MCM8, ORC1, ORC2, ORC3, ORC4, ORC5, ORC6, PSMA1, PSMA2, PSMA3, PSMA4, PSMA5, PSMA6, PSMA7, PSMA8, PSMB1, PSMB10, PSMB11, PSMB2, PSMB3, PSMB4, PSMB5, PSMB6, PSMB7, PSMB8, PSMB9, PSMC1, PSMC2, PSMC3, PSMC4, PSMC5, PSMC6, PSMD1, PSMD10, PSMD11, PSMD12, PSMD13, PSMD14, PSMD2, PSMD3, PSMD4, PSMD5, PSMD6, PSMD7, PSMD8, PSMD9, PS…	FALSE
R-HSA:4641260	REACTOME_Reactions_25.05.2022	Ubiquitinated DVL1 is degraded by the proteasome	[-1]	[Group107, Group114]	24	47.0588	2.75679e-17	6.52257e-14	{Group107=6.196785746308136E-22, Group114=4.883372315663292E-74}	{Group107=4.523653594804939E-20, Group114=5.371709547229621E-72}	[DVL1, PSMA1, PSMA2, PSMA3, PSMA4, PSMA5, PSMA6, PSMA7, PSMB2, PSMB3, PSMB5, PSMC2, PSMC6, PSMD1, PSMD12, PSMD13, PSMD3, PSMD5, PSMD6, PSMD8, PSME2, PSME3, PSMF1, UBA52]	[DVL1, HECW1, PSMA1, PSMA2, PSMA3, PSMA4, PSMA5, PSMA6, PSMA7, PSMA8, PSMB1, PSMB10, PSMB11, PSMB2, PSMB3, PSMB4, PSMB5, PSMB6, PSMB7, PSMB8, PSMB9, PSMC1, PSMC2, PSMC3, PSMC4, PSMC5, PSMC6, PSMD1, PSMD10, PSMD11, PSMD12, PSMD13, PSMD14, PSMD2, PSMD3, PSMD4, PSMD5, PSMD6, PSMD7, PSMD8, PSMD9, PSME1, PSME2, PSME3, PSME4, PSMF1, RPS27A, SEM1, UBA52, UBB, UBC]	FALSE
R-HSA:8852354	REACTOME_Reactions_25.05.2022	GTSE1 facilitates proteasome-mediated degradation of TP53	[-1]	[Group110, Group114]	24	47.0588	2.75679e-17	6.52257e-14	{Group110=4.0070892194678705E-27, Group114=4.883372315663292E-74}	{Group110=3.4060258365476898E-25, Group114=5.371709547229621E-72}	[PSMA1, PSMA2, PSMA3, PSMA4, PSMA5, PSMA6, PSMA7, PSMB2, PSMB3, PSMB5, PSMC2, PSMC6, PSMD1, PSMD12, PSMD13, PSMD3, PSMD5, PSMD6, PSMD8, PSME2, PSME3, PSMF1, TP53, UBA52]	[GTSE1, PSMA1, PSMA2, PSMA3, PSMA4, PSMA5, PSMA6, PSMA7, PSMA8, PSMB1, PSMB10, PSMB11, PSMB2, PSMB3, PSMB4, PSMB5, PSMB6, PSMB7, PSMB8, PSMB9, PSMC1, PSMC2, PSMC3, PSMC4, PSMC5, PSMC6, PSMD1, PSMD10, PSMD11, PSMD12, PSMD13, PSMD14, PSMD2, PSMD3, PSMD4, PSMD5, PSMD6, PSMD7, PSMD8, PSMD9, PSME1, PSME2, PSME3, PSME4, PSMF1, RPS27A, SEM1, TP53, UBA52, UBB, UBC]	FALSE
R-HSA:69306	REACTOME_Pathways_25.05.2022	DNA Replication	[-1]	[Group097, Group112, Group114]	45	23.9362	2.94348e-17	6.96133e-14	{Group097=1.6418031696309464E-13, Group112=9.09402322155862E-24, Group114=4.883372315663292E-74}	{Group097=8.044835531191637E-12, Group112=6.91145764838455E-22, Group114=5.371709547229621E-72}	[ANAPC1, CDC45, CDK2, FEN1, H2AC19, H2BC3, H3-3B, MCM4, MCM5, MCM7, ORC3, POLA1, POLD1, POLD2, POLE, PSMA1, PSMA2, PSMA3, PSMA4, PSMA5, PSMA6, PSMA7, PSMB2, PSMB3, PSMB5, PSMC2, PSMC6, PSMD1, PSMD12, PSMD13, PSMD3, PSMD5, PSMD6, PSMD8, PSME2, PSME3, PSMF1, RFC1, RFC2, RFC3, RFC5, RPA1, RPA3, UBA52, UBE2S]	[ANAPC1, ANAPC10, ANAPC11, ANAPC15, ANAPC16, ANAPC2, ANAPC4, ANAPC5, ANAPC7, CCNA1, CCNA2, CCNE1, CCNE2, CDC16, CDC23, CDC26, CDC27, CDC45, CDC6, CDC7, CDK2, CDT1, CUL1, DBF4, DNA2, FEN1, FZR1, GINS1, GINS2, GINS3, GINS4, GMNN, H2AB1, H2AC14, H2AC18, H2AC19, H2AC20, H2AC4, H2AC6, H2AC7, H2AC8, H2AJ, H2AX, H2AZ1, H2AZ2, H2BC1, H2BC10, H2BC11, H2BC12, H2BC13, H2BC14, H2BC15, H2BC17, H2BC21, H2BC3, …	FALSE
R-NUL:9604648	REACTOME_Reactions_25.05.2022	Proteasome degrades ubiquitinated mouse NICD4	[-1]	[Group110, Group114]	22	52.3809	3.06121e-17	7.23669e-14	{Group110=4.0070892194678705E-27, Group114=4.883372315663292E-74}	{Group110=3.4060258365476898E-25, Group114=5.371709547229621E-72}	[PSMA1, PSMA2, PSMA3, PSMA4, PSMA5, PSMA6, PSMA7, PSMB2, PSMB3, PSMB5, PSMC2, PSMC6, PSMD1, PSMD12, PSMD13, PSMD3, PSMD5, PSMD6, PSMD8, PSME2, PSME3, PSMF1]	[PSMA1, PSMA2, PSMA3, PSMA4, PSMA5, PSMA6, PSMA7, PSMB1, PSMB10, PSMB2, PSMB3, PSMB4, PSMB5, PSMB6, PSMB7, PSMB8, PSMB9, PSMC1, PSMC2, PSMC3, PSMC4, PSMC5, PSMC6, PSMD1, PSMD10, PSMD11, PSMD12, PSMD13, PSMD14, PSMD2, PSMD3, PSMD4, PSMD5, PSMD6, PSMD7, PSMD8, PSMD9, PSME1, PSME2, PSME3, PSMF1, SEM1]	FALSE
R-HSA:9755511	REACTOME_Pathways_25.05.2022	KEAP1-NFE2L2 pathway	[-1]	[Group107, Group114]	33	32.3529	3.13717e-17	7.41313e-14	{Group107=6.196785746308136E-22, Group114=4.883372315663292E-74}	{Group107=4.523653594804939E-20, Group114=5.371709547229621E-72}	[CDKN2A, CSNK2A1, CSNK2B, GSK3B, GSR, IDH1, NPLOC4, PGD, PSMA1, PSMA2, PSMA3, PSMA4, PSMA5, PSMA6, PSMA7, PSMB2, PSMB3, PSMB5, PSMC2, PSMC6, PSMD1, PSMD12, PSMD13, PSMD3, PSMD5, PSMD6, PSMD8, PSME2, PSME3, PSMF1, TALDO1, UBA52, UFD1]	[AKT1, AKT2, AKT3, ATF4, BACH1, BTRC, CDKN2A, CREBBP, CSNK2A1, CSNK2A2, CSNK2B, CUL1, CUL3, EP300, FBXL17, G6PD, GCLC, GCLM, GSK3B, GSR, GSTA1, GSTA3, HMOX1, IDH1, KEAP1, MAFG, MAFK, MAP1LC3B, ME1, MUL1, MYC, NFE2L2, NOTCH1, NPLOC4, NQO1, PGD, PRDX1, PRKCD, PSMA1, PSMA2, PSMA3, PSMA4, PSMA5, PSMA6, PSMA7, PSMA8, PSMB1, PSMB10, PSMB11, PSMB2, PSMB3, PSMB4, PSMB5, PSMB6, PSMB7, PSMB8, PSMB9, PSMC1,…	FALSE
KEGG:00020	KEGG_25.05.2022	Citrate cycle (TCA cycle)	[-1]	[Group069, Group083, Group111]	19	63.3333	3.29475e-17	7.7822e-14	{Group069=9.161899518373305E-19, Group083=5.718968733306901E-20, Group111=4.114862409491658E-32}	{Group069=5.771996696575181E-17, Group083=3.8888987386486926E-18, Group111=3.7445247926374084E-30}	[ACLY, ACO1, ACO2, CS, DLAT, FH, IDH1, IDH2, IDH3B, IDH3G, MDH1, MDH2, OGDH, PCK2, PDHB, SDHA, SDHC, SUCLG1, SUCLG2]	[ACLY, ACO1, ACO2, CS, DLAT, DLD, DLST, FH, IDH1, IDH2, IDH3A, IDH3B, IDH3G, MDH1, MDH2, OGDH, OGDHL, PC, PCK1, PCK2, PDHA1, PDHA2, PDHB, SDHA, SDHB, SDHC, SDHD, SUCLA2, SUCLG1, SUCLG2]	TRUE
R-HSA:141671	REACTOME_Reactions_25.05.2022	Polypeptide release from the eRF3-GDP:eRF1:mRNA:80S Ribosome complex	[-1]	[Group106, Group113, Group114]	31	34.4444	3.73876e-17	8.82722e-14	{Group106=6.922082642854973E-73, Group113=9.245946673251871E-116, Group114=4.883372315663292E-74}	{Group106=7.54507008071192E-71, Group113=1.0540379207507133E-113, Group114=5.371709547229621E-72}	[ETF1, GSPT1, RPL10, RPL13A, RPL15, RPL18, RPL21, RPL22L1, RPL23, RPL23A, RPL27, RPL29, RPL31, RPL32, RPL36A, RPL38, RPL5, RPL7, RPL9, RPLP0, RPLP1, RPS15, RPS18, RPS21, RPS23, RPS28, RPS5, RPS6, RPS8, RPSA, UBA52]	[ETF1, GSPT1, GSPT2, RPL10, RPL10A, RPL10L, RPL11, RPL12, RPL13, RPL13A, RPL14, RPL15, RPL17, RPL18, RPL18A, RPL19, RPL21, RPL22, RPL22L1, RPL23, RPL23A, RPL24, RPL26, RPL26L1, RPL27, RPL27A, RPL28, RPL29, RPL3, RPL30, RPL31, RPL32, RPL34, RPL35, RPL35A, RPL36, RPL36A, RPL36AL, RPL37, RPL37A, RPL38, RPL39, RPL39L, RPL3L, RPL4, RPL41, RPL5, RPL6, RPL7, RPL7A, RPL8, RPL9, RPLP0, RPLP1, RPLP2, RPS10…	FALSE
R-HSA:141673	REACTOME_Reactions_25.05.2022	GTP Hydrolysis by eRF3 bound to the eRF1:mRNA:polypeptide:80S Ribosome complex	[-1]	[Group106, Group113, Group114]	31	34.4444	3.73876e-17	8.82722e-14	{Group106=6.922082642854973E-73, Group113=9.245946673251871E-116, Group114=4.883372315663292E-74}	{Group106=7.54507008071192E-71, Group113=1.0540379207507133E-113, Group114=5.371709547229621E-72}	[ETF1, GSPT1, RPL10, RPL13A, RPL15, RPL18, RPL21, RPL22L1, RPL23, RPL23A, RPL27, RPL29, RPL31, RPL32, RPL36A, RPL38, RPL5, RPL7, RPL9, RPLP0, RPLP1, RPS15, RPS18, RPS21, RPS23, RPS28, RPS5, RPS6, RPS8, RPSA, UBA52]	[ETF1, GSPT1, GSPT2, RPL10, RPL10A, RPL10L, RPL11, RPL12, RPL13, RPL13A, RPL14, RPL15, RPL17, RPL18, RPL18A, RPL19, RPL21, RPL22, RPL22L1, RPL23, RPL23A, RPL24, RPL26, RPL26L1, RPL27, RPL27A, RPL28, RPL29, RPL3, RPL30, RPL31, RPL32, RPL34, RPL35, RPL35A, RPL36, RPL36A, RPL36AL, RPL37, RPL37A, RPL38, RPL39, RPL39L, RPL3L, RPL4, RPL41, RPL5, RPL6, RPL7, RPL7A, RPL8, RPL9, RPLP0, RPLP1, RPLP2, RPS10…	FALSE
R-HSA:141691	REACTOME_Reactions_25.05.2022	GTP bound eRF3:eRF1 complex binds the peptidyl tRNA:mRNA:80S Ribosome complex	[-1]	[Group106, Group113, Group114]	31	34.4444	3.73876e-17	8.82722e-14	{Group106=6.922082642854973E-73, Group113=9.245946673251871E-116, Group114=4.883372315663292E-74}	{Group106=7.54507008071192E-71, Group113=1.0540379207507133E-113, Group114=5.371709547229621E-72}	[ETF1, GSPT1, RPL10, RPL13A, RPL15, RPL18, RPL21, RPL22L1, RPL23, RPL23A, RPL27, RPL29, RPL31, RPL32, RPL36A, RPL38, RPL5, RPL7, RPL9, RPLP0, RPLP1, RPS15, RPS18, RPS21, RPS23, RPS28, RPS5, RPS6, RPS8, RPSA, UBA52]	[ETF1, GSPT1, GSPT2, RPL10, RPL10A, RPL10L, RPL11, RPL12, RPL13, RPL13A, RPL14, RPL15, RPL17, RPL18, RPL18A, RPL19, RPL21, RPL22, RPL22L1, RPL23, RPL23A, RPL24, RPL26, RPL26L1, RPL27, RPL27A, RPL28, RPL29, RPL3, RPL30, RPL31, RPL32, RPL34, RPL35, RPL35A, RPL36, RPL36A, RPL36AL, RPL37, RPL37A, RPL38, RPL39, RPL39L, RPL3L, RPL4, RPL41, RPL5, RPL6, RPL7, RPL7A, RPL8, RPL9, RPLP0, RPLP1, RPLP2, RPS10…	FALSE
R-HSA:5665854	REACTOME_Reactions_25.05.2022	ADRM1:26S proteaseome binds UCHL5	[-1]	[Group114]	23	48.9362	4.20164e-17	9.91587e-14	{Group114=4.883372315663292E-74}	{Group114=5.371709547229621E-72}	[PSMA1, PSMA2, PSMA3, PSMA4, PSMA5, PSMA6, PSMA7, PSMB2, PSMB3, PSMB5, PSMC2, PSMC6, PSMD1, PSMD12, PSMD13, PSMD3, PSMD5, PSMD6, PSMD8, PSME2, PSME3, PSMF1, UCHL5]	[ADRM1, PSMA1, PSMA2, PSMA3, PSMA4, PSMA5, PSMA6, PSMA7, PSMA8, PSMB1, PSMB10, PSMB11, PSMB2, PSMB3, PSMB4, PSMB5, PSMB6, PSMB7, PSMB8, PSMB9, PSMC1, PSMC2, PSMC3, PSMC4, PSMC5, PSMC6, PSMD1, PSMD10, PSMD11, PSMD12, PSMD13, PSMD14, PSMD2, PSMD3, PSMD4, PSMD5, PSMD6, PSMD7, PSMD8, PSMD9, PSME1, PSME2, PSME3, PSME4, PSMF1, SEM1, UCHL5]	FALSE
R-HSA:68825	REACTOME_Reactions_25.05.2022	Ubiquitinated geminin is degraded by the proteasome	[-1]	[Group114]	23	48.9362	4.20164e-17	9.91587e-14	{Group114=4.883372315663292E-74}	{Group114=5.371709547229621E-72}	[PSMA1, PSMA2, PSMA3, PSMA4, PSMA5, PSMA6, PSMA7, PSMB2, PSMB3, PSMB5, PSMC2, PSMC6, PSMD1, PSMD12, PSMD13, PSMD3, PSMD5, PSMD6, PSMD8, PSME2, PSME3, PSMF1, UBA52]	[GMNN, PSMA1, PSMA2, PSMA3, PSMA4, PSMA5, PSMA6, PSMA7, PSMB1, PSMB10, PSMB2, PSMB3, PSMB4, PSMB5, PSMB6, PSMB7, PSMB8, PSMB9, PSMC1, PSMC2, PSMC3, PSMC4, PSMC5, PSMC6, PSMD1, PSMD10, PSMD11, PSMD12, PSMD13, PSMD14, PSMD2, PSMD3, PSMD4, PSMD5, PSMD6, PSMD7, PSMD8, PSMD9, PSME1, PSME2, PSME3, PSMF1, RPS27A, SEM1, UBA52, UBB, UBC]	FALSE
R-HSA:8939801	REACTOME_Reactions_25.05.2022	26S proteasome degrades PolyUb-RUNX2	[-1]	[Group114]	23	48.9362	4.20164e-17	9.91587e-14	{Group114=4.883372315663292E-74}	{Group114=5.371709547229621E-72}	[PSMA1, PSMA2, PSMA3, PSMA4, PSMA5, PSMA6, PSMA7, PSMB2, PSMB3, PSMB5, PSMC2, PSMC6, PSMD1, PSMD12, PSMD13, PSMD3, PSMD5, PSMD6, PSMD8, PSME2, PSME3, PSMF1, UBA52]	[PSMA1, PSMA2, PSMA3, PSMA4, PSMA5, PSMA6, PSMA7, PSMB1, PSMB10, PSMB2, PSMB3, PSMB4, PSMB5, PSMB6, PSMB7, PSMB8, PSMB9, PSMC1, PSMC2, PSMC3, PSMC4, PSMC5, PSMC6, PSMD1, PSMD10, PSMD11, PSMD12, PSMD13, PSMD14, PSMD2, PSMD3, PSMD4, PSMD5, PSMD6, PSMD7, PSMD8, PSMD9, PSME1, PSME2, PSME3, PSMF1, RPS27A, RUNX2, SEM1, UBA52, UBB, UBC]	FALSE
R-HSA:8952408	REACTOME_Reactions_25.05.2022	Polyubiquitinated RUNX3 is degraded by the proteasome	[-1]	[Group114]	23	48.9362	4.20164e-17	9.91587e-14	{Group114=4.883372315663292E-74}	{Group114=5.371709547229621E-72}	[PSMA1, PSMA2, PSMA3, PSMA4, PSMA5, PSMA6, PSMA7, PSMB2, PSMB3, PSMB5, PSMC2, PSMC6, PSMD1, PSMD12, PSMD13, PSMD3, PSMD5, PSMD6, PSMD8, PSME2, PSME3, PSMF1, UBA52]	[PSMA1, PSMA2, PSMA3, PSMA4, PSMA5, PSMA6, PSMA7, PSMB1, PSMB10, PSMB2, PSMB3, PSMB4, PSMB5, PSMB6, PSMB7, PSMB8, PSMB9, PSMC1, PSMC2, PSMC3, PSMC4, PSMC5, PSMC6, PSMD1, PSMD10, PSMD11, PSMD12, PSMD13, PSMD14, PSMD2, PSMD3, PSMD4, PSMD5, PSMD6, PSMD7, PSMD8, PSMD9, PSME1, PSME2, PSME3, PSMF1, RPS27A, RUNX3, SEM1, UBA52, UBB, UBC]	FALSE
R-HSA:9604642	REACTOME_Reactions_25.05.2022	Proteasome degrades ubiquitinated NICD4	[-1]	[Group114]	23	48.9362	4.20164e-17	9.91587e-14	{Group114=4.883372315663292E-74}	{Group114=5.371709547229621E-72}	[PSMA1, PSMA2, PSMA3, PSMA4, PSMA5, PSMA6, PSMA7, PSMB2, PSMB3, PSMB5, PSMC2, PSMC6, PSMD1, PSMD12, PSMD13, PSMD3, PSMD5, PSMD6, PSMD8, PSME2, PSME3, PSMF1, UBA52]	[NOTCH4, PSMA1, PSMA2, PSMA3, PSMA4, PSMA5, PSMA6, PSMA7, PSMB1, PSMB10, PSMB2, PSMB3, PSMB4, PSMB5, PSMB6, PSMB7, PSMB8, PSMB9, PSMC1, PSMC2, PSMC3, PSMC4, PSMC5, PSMC6, PSMD1, PSMD10, PSMD11, PSMD12, PSMD13, PSMD14, PSMD2, PSMD3, PSMD4, PSMD5, PSMD6, PSMD7, PSMD8, PSMD9, PSME1, PSME2, PSME3, PSMF1, RPS27A, SEM1, UBA52, UBB, UBC]	FALSE
R-HSA:9014610	REACTOME_Reactions_25.05.2022	Translation of ROBO3.2 mRNA initiates NMD	[-1]	[Group106, Group113, Group114]	33	32.0388	4.37577e-17	1.03224e-13	{Group106=6.922082642854973E-73, Group113=9.245946673251871E-116, Group114=4.883372315663292E-74}	{Group106=7.54507008071192E-71, Group113=1.0540379207507133E-113, Group114=5.371709547229621E-72}	[EIF4A3, ETF1, GSPT1, RNPS1, RPL10, RPL13A, RPL15, RPL18, RPL21, RPL22L1, RPL23, RPL23A, RPL27, RPL29, RPL31, RPL32, RPL36A, RPL38, RPL5, RPL7, RPL9, RPLP0, RPLP1, RPS15, RPS18, RPS21, RPS23, RPS28, RPS5, RPS6, RPS8, RPSA, UBA52]	[CASC3, EIF4A3, EIF4G1, ETF1, GSPT1, GSPT2, MAGOH, MAGOHB, NCBP1, NCBP2, PABPC1, RBM8A, RNPS1, RPL10, RPL10A, RPL10L, RPL11, RPL12, RPL13, RPL13A, RPL14, RPL15, RPL17, RPL18, RPL18A, RPL19, RPL21, RPL22, RPL22L1, RPL23, RPL23A, RPL24, RPL26, RPL26L1, RPL27, RPL27A, RPL28, RPL29, RPL3, RPL30, RPL31, RPL32, RPL34, RPL35, RPL35A, RPL36, RPL36A, RPL36AL, RPL37, RPL37A, RPL38, RPL39, RPL39L, RPL3L, RP…	FALSE
R-HSA:9014652	REACTOME_Reactions_25.05.2022	Translation of ROBO3.2 mRNA is negatively regulated by NMD	[-1]	[Group106, Group113, Group114]	33	32.0388	4.37577e-17	1.03224e-13	{Group106=6.922082642854973E-73, Group113=9.245946673251871E-116, Group114=4.883372315663292E-74}	{Group106=7.54507008071192E-71, Group113=1.0540379207507133E-113, Group114=5.371709547229621E-72}	[EIF4A3, ETF1, GSPT1, RNPS1, RPL10, RPL13A, RPL15, RPL18, RPL21, RPL22L1, RPL23, RPL23A, RPL27, RPL29, RPL31, RPL32, RPL36A, RPL38, RPL5, RPL7, RPL9, RPLP0, RPLP1, RPS15, RPS18, RPS21, RPS23, RPS28, RPS5, RPS6, RPS8, RPSA, UBA52]	[CASC3, EIF4A3, EIF4G1, ETF1, GSPT1, GSPT2, MAGOH, MAGOHB, NCBP1, NCBP2, PABPC1, RBM8A, RNPS1, RPL10, RPL10A, RPL10L, RPL11, RPL12, RPL13, RPL13A, RPL14, RPL15, RPL17, RPL18, RPL18A, RPL19, RPL21, RPL22, RPL22L1, RPL23, RPL23A, RPL24, RPL26, RPL26L1, RPL27, RPL27A, RPL28, RPL29, RPL3, RPL30, RPL31, RPL32, RPL34, RPL35, RPL35A, RPL36, RPL36A, RPL36AL, RPL37, RPL37A, RPL38, RPL39, RPL39L, RPL3L, RP…	FALSE
R-HSA:349425	REACTOME_Pathways_25.05.2022	Autodegradation of the E3 ubiquitin ligase COP1	[-1]	[Group110, Group114]	24	46.1538	4.85427e-17	1.14464e-13	{Group110=4.0070892194678705E-27, Group114=4.883372315663292E-74}	{Group110=3.4060258365476898E-25, Group114=5.371709547229621E-72}	[PSMA1, PSMA2, PSMA3, PSMA4, PSMA5, PSMA6, PSMA7, PSMB2, PSMB3, PSMB5, PSMC2, PSMC6, PSMD1, PSMD12, PSMD13, PSMD3, PSMD5, PSMD6, PSMD8, PSME2, PSME3, PSMF1, TP53, UBA52]	[ATM, COP1, PSMA1, PSMA2, PSMA3, PSMA4, PSMA5, PSMA6, PSMA7, PSMA8, PSMB1, PSMB10, PSMB11, PSMB2, PSMB3, PSMB4, PSMB5, PSMB6, PSMB7, PSMB8, PSMB9, PSMC1, PSMC2, PSMC3, PSMC4, PSMC5, PSMC6, PSMD1, PSMD10, PSMD11, PSMD12, PSMD13, PSMD14, PSMD2, PSMD3, PSMD4, PSMD5, PSMD6, PSMD7, PSMD8, PSMD9, PSME1, PSME2, PSME3, PSME4, PSMF1, RPS27A, SEM1, TP53, UBA52, UBB, UBC]	FALSE
R-HSA:69601	REACTOME_Pathways_25.05.2022	Ubiquitin Mediated Degradation of Phosphorylated Cdc25A	[-1]	[Group114]	24	46.1538	4.85427e-17	1.14464e-13	{Group114=4.883372315663292E-74}	{Group114=5.371709547229621E-72}	[CDC25A, PSMA1, PSMA2, PSMA3, PSMA4, PSMA5, PSMA6, PSMA7, PSMB2, PSMB3, PSMB5, PSMC2, PSMC6, PSMD1, PSMD12, PSMD13, PSMD3, PSMD5, PSMD6, PSMD8, PSME2, PSME3, PSMF1, UBA52]	[CDC25A, CHEK1, CHEK2, PSMA1, PSMA2, PSMA3, PSMA4, PSMA5, PSMA6, PSMA7, PSMA8, PSMB1, PSMB10, PSMB11, PSMB2, PSMB3, PSMB4, PSMB5, PSMB6, PSMB7, PSMB8, PSMB9, PSMC1, PSMC2, PSMC3, PSMC4, PSMC5, PSMC6, PSMD1, PSMD10, PSMD11, PSMD12, PSMD13, PSMD14, PSMD2, PSMD3, PSMD4, PSMD5, PSMD6, PSMD7, PSMD8, PSMD9, PSME1, PSME2, PSME3, PSME4, PSMF1, RPS27A, SEM1, UBA52, UBB, UBC]	FALSE
R-HSA:69610	REACTOME_Pathways_25.05.2022	p53-Independent DNA Damage Response	[-1]	[Group114]	24	46.1538	4.85427e-17	1.14464e-13	{Group114=4.883372315663292E-74}	{Group114=5.371709547229621E-72}	[CDC25A, PSMA1, PSMA2, PSMA3, PSMA4, PSMA5, PSMA6, PSMA7, PSMB2, PSMB3, PSMB5, PSMC2, PSMC6, PSMD1, PSMD12, PSMD13, PSMD3, PSMD5, PSMD6, PSMD8, PSME2, PSME3, PSMF1, UBA52]	[CDC25A, CHEK1, CHEK2, PSMA1, PSMA2, PSMA3, PSMA4, PSMA5, PSMA6, PSMA7, PSMA8, PSMB1, PSMB10, PSMB11, PSMB2, PSMB3, PSMB4, PSMB5, PSMB6, PSMB7, PSMB8, PSMB9, PSMC1, PSMC2, PSMC3, PSMC4, PSMC5, PSMC6, PSMD1, PSMD10, PSMD11, PSMD12, PSMD13, PSMD14, PSMD2, PSMD3, PSMD4, PSMD5, PSMD6, PSMD7, PSMD8, PSMD9, PSME1, PSME2, PSME3, PSME4, PSMF1, RPS27A, SEM1, UBA52, UBB, UBC]	FALSE
R-HSA:69613	REACTOME_Pathways_25.05.2022	p53-Independent G1/S DNA damage checkpoint	[-1]	[Group114]	24	46.1538	4.85427e-17	1.14464e-13	{Group114=4.883372315663292E-74}	{Group114=5.371709547229621E-72}	[CDC25A, PSMA1, PSMA2, PSMA3, PSMA4, PSMA5, PSMA6, PSMA7, PSMB2, PSMB3, PSMB5, PSMC2, PSMC6, PSMD1, PSMD12, PSMD13, PSMD3, PSMD5, PSMD6, PSMD8, PSME2, PSME3, PSMF1, UBA52]	[CDC25A, CHEK1, CHEK2, PSMA1, PSMA2, PSMA3, PSMA4, PSMA5, PSMA6, PSMA7, PSMA8, PSMB1, PSMB10, PSMB11, PSMB2, PSMB3, PSMB4, PSMB5, PSMB6, PSMB7, PSMB8, PSMB9, PSMC1, PSMC2, PSMC3, PSMC4, PSMC5, PSMC6, PSMD1, PSMD10, PSMD11, PSMD12, PSMD13, PSMD14, PSMD2, PSMD3, PSMD4, PSMD5, PSMD6, PSMD7, PSMD8, PSMD9, PSME1, PSME2, PSME3, PSME4, PSMF1, RPS27A, SEM1, UBA52, UBB, UBC]	FALSE
R-HSA:75815	REACTOME_Pathways_25.05.2022	Ubiquitin-dependent degradation of Cyclin D	[-1]	[Group107, Group114]	24	46.1538	4.85427e-17	1.14464e-13	{Group107=6.196785746308136E-22, Group114=4.883372315663292E-74}	{Group107=4.523653594804939E-20, Group114=5.371709547229621E-72}	[GSK3B, PSMA1, PSMA2, PSMA3, PSMA4, PSMA5, PSMA6, PSMA7, PSMB2, PSMB3, PSMB5, PSMC2, PSMC6, PSMD1, PSMD12, PSMD13, PSMD3, PSMD5, PSMD6, PSMD8, PSME2, PSME3, PSMF1, UBA52]	[CCND1, CDK4, GSK3B, PSMA1, PSMA2, PSMA3, PSMA4, PSMA5, PSMA6, PSMA7, PSMA8, PSMB1, PSMB10, PSMB11, PSMB2, PSMB3, PSMB4, PSMB5, PSMB6, PSMB7, PSMB8, PSMB9, PSMC1, PSMC2, PSMC3, PSMC4, PSMC5, PSMC6, PSMD1, PSMD10, PSMD11, PSMD12, PSMD13, PSMD14, PSMD2, PSMD3, PSMD4, PSMD5, PSMD6, PSMD7, PSMD8, PSMD9, PSME1, PSME2, PSME3, PSME4, PSMF1, RPS27A, SEM1, UBA52, UBB, UBC]	FALSE
R-HSA:9008475	REACTOME_Reactions_25.05.2022	Proteasome degrades polyubiquitinated RUNX2	[-1]	[Group107, Group114]	24	46.1538	4.85427e-17	1.14464e-13	{Group107=6.196785746308136E-22, Group114=4.883372315663292E-74}	{Group107=4.523653594804939E-20, Group114=5.371709547229621E-72}	[GSK3B, PSMA1, PSMA2, PSMA3, PSMA4, PSMA5, PSMA6, PSMA7, PSMB2, PSMB3, PSMB5, PSMC2, PSMC6, PSMD1, PSMD12, PSMD13, PSMD3, PSMD5, PSMD6, PSMD8, PSME2, PSME3, PSMF1, UBA52]	[CUL1, FBXW7, GSK3B, PSMA1, PSMA2, PSMA3, PSMA4, PSMA5, PSMA6, PSMA7, PSMB1, PSMB10, PSMB2, PSMB3, PSMB4, PSMB5, PSMB6, PSMB7, PSMB8, PSMB9, PSMC1, PSMC2, PSMC3, PSMC4, PSMC5, PSMC6, PSMD1, PSMD10, PSMD11, PSMD12, PSMD13, PSMD14, PSMD2, PSMD3, PSMD4, PSMD5, PSMD6, PSMD7, PSMD8, PSMD9, PSME1, PSME2, PSME3, PSMF1, RBX1, RPS27A, RUNX2, SEM1, SKP1, UBA52, UBB, UBC]	FALSE
R-HSA:9762114	REACTOME_Pathways_25.05.2022	GSK3B and BTRC:CUL1-mediated-degradation of NFE2L2	[-1]	[Group107, Group114]	24	46.1538	4.85427e-17	1.14464e-13	{Group107=6.196785746308136E-22, Group114=4.883372315663292E-74}	{Group107=4.523653594804939E-20, Group114=5.371709547229621E-72}	[GSK3B, PSMA1, PSMA2, PSMA3, PSMA4, PSMA5, PSMA6, PSMA7, PSMB2, PSMB3, PSMB5, PSMC2, PSMC6, PSMD1, PSMD12, PSMD13, PSMD3, PSMD5, PSMD6, PSMD8, PSME2, PSME3, PSMF1, UBA52]	[BTRC, CUL1, GSK3B, NFE2L2, PSMA1, PSMA2, PSMA3, PSMA4, PSMA5, PSMA6, PSMA7, PSMB1, PSMB10, PSMB2, PSMB3, PSMB4, PSMB5, PSMB6, PSMB7, PSMB8, PSMB9, PSMC1, PSMC2, PSMC3, PSMC4, PSMC5, PSMC6, PSMD1, PSMD10, PSMD11, PSMD12, PSMD13, PSMD14, PSMD2, PSMD3, PSMD4, PSMD5, PSMD6, PSMD7, PSMD8, PSMD9, PSME1, PSME2, PSME3, PSMF1, RBX1, RPS27A, SEM1, SKP1, UBA52, UBB, UBC]	FALSE
R-HSA:69541	REACTOME_Pathways_25.05.2022	Stabilization of p53	[-1]	[Group110, Group114]	25	43.8597	4.93368e-17	1.16287e-13	{Group110=4.0070892194678705E-27, Group114=4.883372315663292E-74}	{Group110=3.4060258365476898E-25, Group114=5.371709547229621E-72}	[CDKN2A, PSMA1, PSMA2, PSMA3, PSMA4, PSMA5, PSMA6, PSMA7, PSMB2, PSMB3, PSMB5, PSMC2, PSMC6, PSMD1, PSMD12, PSMD13, PSMD3, PSMD5, PSMD6, PSMD8, PSME2, PSME3, PSMF1, TP53, UBA52]	[ATM, CDKN2A, CHEK2, COP1, MDM2, MDM4, PHF20, PSMA1, PSMA2, PSMA3, PSMA4, PSMA5, PSMA6, PSMA7, PSMA8, PSMB1, PSMB10, PSMB11, PSMB2, PSMB3, PSMB4, PSMB5, PSMB6, PSMB7, PSMB8, PSMB9, PSMC1, PSMC2, PSMC3, PSMC4, PSMC5, PSMC6, PSMD1, PSMD10, PSMD11, PSMD12, PSMD13, PSMD14, PSMD2, PSMD3, PSMD4, PSMD5, PSMD6, PSMD7, PSMD8, PSMD9, PSME1, PSME2, PSME3, PSME4, PSMF1, RPS27A, SEM1, TP53, UBA52, UBB, UBC]	FALSE
R-HSA:9759194	REACTOME_Pathways_25.05.2022	Nuclear events mediated by NFE2L2	[-1]	[Group114]	29	36.7089	5.33959e-17	1.25801e-13	{Group114=4.883372315663292E-74}	{Group114=5.371709547229621E-72}	[CDKN2A, GSK3B, GSR, IDH1, PGD, PSMA1, PSMA2, PSMA3, PSMA4, PSMA5, PSMA6, PSMA7, PSMB2, PSMB3, PSMB5, PSMC2, PSMC6, PSMD1, PSMD12, PSMD13, PSMD3, PSMD5, PSMD6, PSMD8, PSME2, PSME3, PSMF1, TALDO1, UBA52]	[ATF4, BACH1, BTRC, CDKN2A, CREBBP, CUL1, EP300, G6PD, GCLC, GCLM, GSK3B, GSR, GSTA1, GSTA3, HMOX1, IDH1, MAFG, MAFK, ME1, MYC, NFE2L2, NOTCH1, NQO1, PGD, PRDX1, PSMA1, PSMA2, PSMA3, PSMA4, PSMA5, PSMA6, PSMA7, PSMB1, PSMB10, PSMB2, PSMB3, PSMB4, PSMB5, PSMB6, PSMB7, PSMB8, PSMB9, PSMC1, PSMC2, PSMC3, PSMC4, PSMC5, PSMC6, PSMD1, PSMD10, PSMD11, PSMD12, PSMD13, PSMD14, PSMD2, PSMD3, PSMD4, PSMD5, …	FALSE
GO:0019693	GO_BiologicalProcess-EBI-UniProt-GOA-ACAP-ARAP_25.05.2022_00h00	ribose phosphate metabolic process	[4, 5]	[Group098, Group111]	81	15.283	5.34252e-17	1.25816e-13	{Group098=1.770836020418336E-25, Group111=4.114862409491658E-32}	{Group098=1.416668816334669E-23, Group111=3.7445247926374084E-30}	[ACACA, ACAT1, ACLY, ACOT9, ACSL5, ADSS2, ATP5F1A, ATP5F1B, ATP5MF-PTCD1, ATP5MG, ATP6, ATP6V1B2, CLPX, CMPK1, COASY, CTPS1, DCAKD, DDIT4, DFFB, DLAT, DNM1L, FIS1, GALK1, GART, GCDH, GIT1, GMPS, GPI, GTPBP1, HK1, HK2, HMGCS1, HPRT1, HSD17B4, HSPA1B, HSPA8, IMPDH2, KIF2A, LRRK2, MFN1, NDUFA10, NDUFA13, NDUFA5, NDUFA6, NDUFA9, NDUFB4, NDUFB9, NDUFS1, NDUFS2, NDUFS8, NDUFV1, NME1, NME1-NME2, NME4, N…	[AADAT, AASS, ABCC6, ABCD1, ABHD14B, ACACA, ACACB, ACAT1, ACLY, ACOD1, ACOT1, ACOT11, ACOT12, ACOT2, ACOT4, ACOT6, ACOT7, ACOT8, ACOT9, ACSBG1, ACSBG2, ACSF2, ACSF3, ACSL1, ACSL3, ACSL4, ACSL5, ACSL6, ACSM1, ACSM2A, ACSM2B, ACSM3, ACSM4, ACSM5, ACSM6, ACSS1, ACSS2, ACTN3, ADA, ADCY1, ADCY10, ADCY2, ADCY3, ADCY4, ADCY5, ADCY6, ADCY7, ADCY8, ADCY9, ADK, ADORA2B, ADPGK, ADSL, ADSS1, ADSS2, AK1, AK2,…	TRUE
R-HSA:69615	REACTOME_Pathways_25.05.2022	G1/S DNA Damage Checkpoints	[-1]	[Group114]	27	39.7059	6.09129e-17	1.43389e-13	{Group114=4.883372315663292E-74}	{Group114=5.371709547229621E-72}	[CDC25A, CDK2, CDKN2A, PSMA1, PSMA2, PSMA3, PSMA4, PSMA5, PSMA6, PSMA7, PSMB2, PSMB3, PSMB5, PSMC2, PSMC6, PSMD1, PSMD12, PSMD13, PSMD3, PSMD5, PSMD6, PSMD8, PSME2, PSME3, PSMF1, TP53, UBA52]	[ATM, CCNA1, CCNA2, CCNE1, CCNE2, CDC25A, CDK2, CDKN1A, CDKN1B, CDKN2A, CHEK1, CHEK2, COP1, MDM2, MDM4, PCBP4, PHF20, PSMA1, PSMA2, PSMA3, PSMA4, PSMA5, PSMA6, PSMA7, PSMA8, PSMB1, PSMB10, PSMB11, PSMB2, PSMB3, PSMB4, PSMB5, PSMB6, PSMB7, PSMB8, PSMB9, PSMC1, PSMC2, PSMC3, PSMC4, PSMC5, PSMC6, PSMD1, PSMD10, PSMD11, PSMD12, PSMD13, PSMD14, PSMD2, PSMD3, PSMD4, PSMD5, PSMD6, PSMD7, PSMD8, PSMD9, P…	FALSE
GO:0072521	GO_BiologicalProcess-EBI-UniProt-GOA-ACAP-ARAP_25.05.2022_00h00	purine-containing compound metabolic process	[4]	[Group098, Group111]	81	15.2256	6.68781e-17	1.57364e-13	{Group098=1.770836020418336E-25, Group111=4.114862409491658E-32}	{Group098=1.416668816334669E-23, Group111=3.7445247926374084E-30}	[ACACA, ACAT1, ACLY, ACOT9, ACSL5, ADSS2, AHCY, ATP5F1A, ATP5F1B, ATP5MF-PTCD1, ATP5MG, ATP6, ATP6V1B2, CLPX, COASY, DCAKD, DDIT4, DLAT, DNM1L, FIS1, GALK1, GART, GCDH, GIT1, GMPS, GPI, GTPBP1, HK1, HK2, HMGCS1, HPRT1, HSD17B4, HSPA1B, HSPA8, IMPDH2, KIF2A, LRRK2, MACROD1, MFN1, NDUFA10, NDUFA13, NDUFA5, NDUFA6, NDUFA9, NDUFB4, NDUFB9, NDUFS1, NDUFS2, NDUFS8, NDUFV1, NME1, NME1-NME2, NME4, NUDT2,…	[AADAT, AASS, ABCC6, ABCD1, ABHD14B, ACACA, ACACB, ACAT1, ACLY, ACOT1, ACOT11, ACOT12, ACOT2, ACOT4, ACOT6, ACOT7, ACOT8, ACOT9, ACP3, ACSBG1, ACSBG2, ACSF2, ACSF3, ACSL1, ACSL3, ACSL4, ACSL5, ACSL6, ACSM1, ACSM2A, ACSM2B, ACSM3, ACSM4, ACSM5, ACSM6, ACSS1, ACSS2, ACTN3, ADA, ADA2, ADAL, ADCY1, ADCY10, ADCY2, ADCY3, ADCY4, ADCY5, ADCY6, ADCY7, ADCY8, ADCY9, ADK, ADORA2B, ADPGK, ADSL, ADSS1, ADSS2…	FALSE
GO:0034248	GO_BiologicalProcess-EBI-UniProt-GOA-ACAP-ARAP_25.05.2022_00h00	regulation of cellular amide metabolic process	[4, 5]	[Group084, Group103, Group105]	82	15.1013	6.98135e-17	1.64201e-13	{Group084=4.0211082152922355E-24, Group103=3.84664796576682E-44, Group105=4.56164516965547E-30}	{Group084=3.0962533257750214E-22, Group103=3.84664796576682E-42, Group105=4.059864200993368E-28}	[ABCE1, ACO1, APEX1, ATXN2, BZW1, CALR, CDC123, CELF1, CNOT1, CSDE1, CYFIP1, DDX1, DDX3X, DDX6, DHFR, DPH5, EEF1A2, EEF1B2, EEF1D, EIF2B1, EIF2B4, EIF2S2, EIF3CL, EIF3E, EIF3F, EIF3H, EIF3I, EIF3J, EIF3K, EIF3L, EIF3M, EIF4A2, EIF4A3, EIF4B, EIF4E, EIF5, EIF5A, EIF5B, ELP2, ETF1, EXOSC9, FASTKD2, FXR1, GCN1, GFM1, GIGYF2, GSPT1, GTPBP1, HSPB1, IGF2BP2, LARP1, LARP4, LRPPRC, METAP1, MRPL13, NOLC1,…	[2477, AARS1, ABCA2, ABCA7, ABCE1, ABCF1, ABCG1, ABTB1, ACO1, AGO1, AGO2, AGO3, AGO4, AIFM2, AIRE, AKT1, AKT2, ALKBH1, ANG, APEX1, APLP1, APOE, APP, ATF4, ATXN2, BANK1, BARHL2, BCL3, BCLAF1, BIN1, BOLL, BSG, BTG2, BZW1, BZW2, C1QBP, C8orf88, CALR, CAPRIN1, CAPRIN2, CASC3, CASP3, CCL5, CCN1, CCNA2, CD28, CDC123, CDK5RAP1, CELF1, CELF4, CHRFAM7A, CHRNA7, CIRBP, CLU, CNBP, CNOT1, CNOT10, CNOT11, CNO…	FALSE
R-HSA:8956140	REACTOME_Reactions_25.05.2022	NEDD8 and UBD bind NUB1 and the 26S proteasome	[-1]	[Group114]	23	47.9167	7.6492e-17	1.79833e-13	{Group114=4.883372315663292E-74}	{Group114=5.371709547229621E-72}	[NUB1, PSMA1, PSMA2, PSMA3, PSMA4, PSMA5, PSMA6, PSMA7, PSMB2, PSMB3, PSMB5, PSMC2, PSMC6, PSMD1, PSMD12, PSMD13, PSMD3, PSMD5, PSMD6, PSMD8, PSME2, PSME3, PSMF1]	[NEDD8, NUB1, PSMA1, PSMA2, PSMA3, PSMA4, PSMA5, PSMA6, PSMA7, PSMA8, PSMB1, PSMB10, PSMB11, PSMB2, PSMB3, PSMB4, PSMB5, PSMB6, PSMB7, PSMB8, PSMB9, PSMC1, PSMC2, PSMC3, PSMC4, PSMC5, PSMC6, PSMD1, PSMD10, PSMD11, PSMD12, PSMD13, PSMD14, PSMD2, PSMD3, PSMD4, PSMD5, PSMD6, PSMD7, PSMD8, PSMD9, PSME1, PSME2, PSME3, PSME4, PSMF1, SEM1, UBD]	FALSE
R-HSA:8956184	REACTOME_Reactions_25.05.2022	26S- and NUB1-mediated degradation of NEDD8, UBD and their conjugates	[-1]	[Group114]	23	47.9167	7.6492e-17	1.79833e-13	{Group114=4.883372315663292E-74}	{Group114=5.371709547229621E-72}	[NUB1, PSMA1, PSMA2, PSMA3, PSMA4, PSMA5, PSMA6, PSMA7, PSMB2, PSMB3, PSMB5, PSMC2, PSMC6, PSMD1, PSMD12, PSMD13, PSMD3, PSMD5, PSMD6, PSMD8, PSME2, PSME3, PSMF1]	[NEDD8, NUB1, PSMA1, PSMA2, PSMA3, PSMA4, PSMA5, PSMA6, PSMA7, PSMA8, PSMB1, PSMB10, PSMB11, PSMB2, PSMB3, PSMB4, PSMB5, PSMB6, PSMB7, PSMB8, PSMB9, PSMC1, PSMC2, PSMC3, PSMC4, PSMC5, PSMC6, PSMD1, PSMD10, PSMD11, PSMD12, PSMD13, PSMD14, PSMD2, PSMD3, PSMD4, PSMD5, PSMD6, PSMD7, PSMD8, PSMD9, PSME1, PSME2, PSME3, PSME4, PSMF1, SEM1, UBD]	FALSE
R-HSA:9633008	REACTOME_Reactions_25.05.2022	p-T899-EIF2AK4 (GCN2) phosphorylates EIF2AS1	[-1]	[Group105, Group113, Group114]	31	33.6957	7.68519e-17	1.80602e-13	{Group105=4.56164516965547E-30, Group113=9.245946673251871E-116, Group114=4.883372315663292E-74}	{Group105=4.059864200993368E-28, Group113=1.0540379207507133E-113, Group114=5.371709547229621E-72}	[EIF2S2, GCN1, RPL10, RPL13A, RPL15, RPL18, RPL21, RPL22L1, RPL23, RPL23A, RPL27, RPL29, RPL31, RPL32, RPL36A, RPL38, RPL5, RPL7, RPL9, RPLP0, RPLP1, RPS15, RPS18, RPS21, RPS23, RPS28, RPS5, RPS6, RPS8, RPSA, UBA52]	[EIF2AK4, EIF2S1, EIF2S2, EIF2S3, GCN1, RPL10, RPL10A, RPL10L, RPL11, RPL12, RPL13, RPL13A, RPL14, RPL15, RPL17, RPL18, RPL18A, RPL19, RPL21, RPL22, RPL22L1, RPL23, RPL23A, RPL24, RPL26, RPL26L1, RPL27, RPL27A, RPL28, RPL29, RPL3, RPL30, RPL31, RPL32, RPL34, RPL35, RPL35A, RPL36, RPL36A, RPL36AL, RPL37, RPL37A, RPL38, RPL39, RPL39L, RPL3L, RPL4, RPL41, RPL5, RPL6, RPL7, RPL7A, RPL8, RPL9, RPLP0, …	FALSE
GO:0006091	GO_BiologicalProcess-EBI-UniProt-GOA-ACAP-ARAP_25.05.2022_00h00	generation of precursor metabolites and energy	[3]	[Group098, Group111]	82	15.0735	7.79582e-17	1.83124e-13	{Group098=1.770836020418336E-25, Group111=4.114862409491658E-32}	{Group098=1.416668816334669E-23, Group111=3.7445247926374084E-30}	[ACAT1, ACO1, ACO2, ACOX1, AGL, AKR1B1, ATP5F1A, ATP5F1B, ATP5MG, ATP6, COX6C, CS, CYC1, CYCS, DDIT4, DLAT, FH, GALK1, GFPT1, GIT1, GPI, GSK3B, GSR, HK1, HK2, IDH1, IDH2, IDH3B, IDH3G, KIF2A, MDH1, MDH2, ME2, NDUFA10, NDUFA13, NDUFA5, NDUFA6, NDUFA9, NDUFB4, NDUFB9, NDUFS1, NDUFS2, NDUFS8, NDUFV1, NNT, OGDH, OXA1L, PDE12, PDHB, PFKL, PFKM, PGD, PGLS, PGM1, PGM2, PHGDH, PPIF, PRPS2, PTGES3, PTRH2,…	[AACS, ABCD1, ACADM, ACADVL, ACAT1, ACO1, ACO2, ACOX1, ACSM1, ACSS1, ACSS2, ACSS3, ACTN3, ADGRF5, ADH1A, ADH1B, ADH1C, ADH4, ADH5, ADH6, ADH7, ADIPOQ, ADPGK, ADRB3, ADSL, AFG1L, AGL, AIFM2, AK4, AK9, AKR1B1, AKR1C4, AKR7A2, AKR7A3, AKT1, AKT2, ALDH1L1, ALDH1L2, ALDH2, ALDH4A1, ALDOA, ALDOB, ALDOC, ANTKMT, AOC2, APP, ARL2, ARNT, ASIP, ASPH, ATP5F1A, ATP5F1B, ATP5F1C, ATP5F1D, ATP5F1E, ATP5F1EP2, A…	FALSE
R-HSA:1266738	REACTOME_Pathways_25.05.2022	Developmental Biology	[-1]	[Group093, Group113, Group114]	132	11.7125	1.01652e-16	2.38678e-13	{Group093=3.1315744745833325E-34, Group113=9.245946673251871E-116, Group114=4.883372315663292E-74}	{Group093=2.881048516616666E-32, Group113=1.0540379207507133E-113, Group114=5.371709547229621E-72}	[ABLIM1, ACTR3, AP2A2, AP2B1, AP2M1, ARHGEF7, ARPC1A, ARPC2, CARM1, CASP14, CBFB, CDK2, CDSN, CFL1, CLASP2, CLTC, CSNK2A1, CSNK2B, CTNNB1, CUL2, DPYSL2, DPYSL3, DSC1, DSC3, EIF4A3, ENAH, ETF1, FLG, GIT1, GSK3B, GSPT1, H2AC19, H2BC3, H3-3B, HSPA8, JUP, KIF4A, KRT1, KRT10, KRT14, KRT2, KRT23, KRT5, KRT6A, KRT6B, KRT73, KRT77, KRT78, KRT80, LORICRIN, LYPLA2, MAPK1, MAPK3, MBP, MSN, MYH14, MYL6, MYL9…	[ABL1, ABL2, ABLIM1, ABLIM2, ABLIM3, ACTB, ACTG1, ACTR2, ACTR3, ACVR1B, ACVR1C, ACVR2A, ACVR2B, ADAM10, ADAM11, ADAM22, ADAM23, ADGRG6, ADGRV1, ADIPOQ, ADIRF, AGAP2, AGRN, AJUBA, AKAP5, AKT1, AKT2, AKT3, ALCAM, AMH, ANGPTL4, ANK1, ANK2, ANK3, AP2A1, AP2A2, AP2B1, AP2M1, AP2S1, APH1A, APH1B, ARHGAP35, ARHGAP39, ARHGEF11, ARHGEF12, ARHGEF28, ARHGEF7, ARPC1A, ARPC1B, ARPC2, ARPC3, ARPC4, ARPC5, ARTN…	FALSE
R-HSA:1799332	REACTOME_Reactions_25.05.2022	Nascent polypeptide:mRNA:ribosome complex binds signal recognition particle (SRP)	[-1]	[Group106, Group113, Group114]	31	33.3333	1.09279e-16	2.56477e-13	{Group106=6.922082642854973E-73, Group113=9.245946673251871E-116, Group114=4.883372315663292E-74}	{Group106=7.54507008071192E-71, Group113=1.0540379207507133E-113, Group114=5.371709547229621E-72}	[RPL10, RPL13A, RPL15, RPL18, RPL21, RPL22L1, RPL23, RPL23A, RPL27, RPL29, RPL31, RPL32, RPL36A, RPL38, RPL5, RPL7, RPL9, RPLP0, RPLP1, RPS15, RPS18, RPS21, RPS23, RPS28, RPS5, RPS6, RPS8, RPSA, SRP54, SRP68, UBA52]	[RPL10, RPL10A, RPL10L, RPL11, RPL12, RPL13, RPL13A, RPL14, RPL15, RPL17, RPL18, RPL18A, RPL19, RPL21, RPL22, RPL22L1, RPL23, RPL23A, RPL24, RPL26, RPL26L1, RPL27, RPL27A, RPL28, RPL29, RPL3, RPL30, RPL31, RPL32, RPL34, RPL35, RPL35A, RPL36, RPL36A, RPL36AL, RPL37, RPL37A, RPL38, RPL39, RPL39L, RPL3L, RPL4, RPL41, RPL5, RPL6, RPL7, RPL7A, RPL8, RPL9, RPLP0, RPLP1, RPLP2, RPS10, RPS11, RPS12, RPS1…	FALSE
R-HSA:5389840	REACTOME_Pathways_25.05.2022	Mitochondrial translation elongation	[-1]	[Group106, Group108, Group113]	30	34.4828	1.16479e-16	2.73259e-13	{Group106=6.922082642854973E-73, Group108=9.071007606946274E-47, Group113=9.245946673251871E-116}	{Group106=7.54507008071192E-71, Group108=9.161717683015737E-45, Group113=1.0540379207507133E-113}	[GFM1, MRPL13, MRPL14, MRPL16, MRPL19, MRPL20, MRPL21, MRPL22, MRPL23, MRPL27, MRPL28, MRPL37, MRPL39, MRPL4, MRPL43, MRPL47, MRPS10, MRPS12, MRPS18A, MRPS2, MRPS21, MRPS25, MRPS26, MRPS28, MRPS34, MRPS35, MRPS6, MRPS7, OXA1L, TSFM]	[AURKAIP1, CHCHD1, DAP3, ERAL1, GADD45GIP1, GFM1, MRPL1, MRPL10, MRPL11, MRPL12, MRPL13, MRPL14, MRPL15, MRPL16, MRPL17, MRPL18, MRPL19, MRPL2, MRPL20, MRPL21, MRPL22, MRPL23, MRPL24, MRPL27, MRPL28, MRPL3, MRPL30, MRPL32, MRPL33, MRPL34, MRPL35, MRPL36, MRPL37, MRPL38, MRPL39, MRPL4, MRPL40, MRPL41, MRPL42, MRPL43, MRPL44, MRPL46, MRPL47, MRPL48, MRPL49, MRPL50, MRPL51, MRPL52, MRPL53, MRPL54, M…	FALSE
KEGG:05010	KEGG_25.05.2022	Alzheimer disease	[-1]	[Group100, Group107, Group110, Group111, Group114]	66	17.1875	1.25902e-16	2.95239e-13	{Group100=6.56772533499555E-22, Group107=6.196785746308136E-22, Group110=4.0070892194678705E-27, Group111=4.114862409491658E-32, Group114=4.883372315663292E-74}	{Group100=4.728762241196796E-20, Group107=4.523653594804939E-20, Group110=3.4060258365476898E-25, Group111=3.7445247926374084E-30, Group114=5.371709547229621E-72}	[ATP2A2, ATP5F1A, ATP5F1B, ATP6, COX2, COX6C, CSNK1A1, CSNK2A1, CSNK2B, CTNNB1, CYC1, CYCS, DVL1, FADD, GSK3B, HSD17B10, KIF5B, MAP2K7, MAPK1, MAPK3, MAPT, NAE1, NDUFA10, NDUFA13, NDUFA5, NDUFA6, NDUFA9, NDUFB4, NDUFB9, NDUFS1, NDUFS2, NDUFS8, NDUFV1, PPIF, PSMA1, PSMA2, PSMA3, PSMA4, PSMA5, PSMA6, PSMA7, PSMB2, PSMB3, PSMB5, PSMC2, PSMC6, PSMD1, PSMD12, PSMD13, PSMD3, PSMD6, PSMD8, SDHA, SDHC, S…	[ADAM10, ADAM17, ADRM1, AGER, AKT1, AKT2, AKT3, AMBRA1, APAF1, APBB1, APC, APC2, APH1A, APH1B, APOE, APP, ARAF, ATF4, ATF6, ATG101, ATG13, ATG14, ATG2A, ATG2B, ATP2A1, ATP2A2, ATP2A3, ATP5F1A, ATP5F1B, ATP5F1C, ATP5F1D, ATP5F1E, ATP5MC1, ATP5MC2, ATP5MC3, ATP5PB, ATP5PD, ATP5PF, ATP5PO, ATP6, ATP8, AXIN1, AXIN2, BACE1, BACE2, BAD, BECN1, BECN2, BID, BRAF, CACNA1C, CACNA1D, CACNA1F, CACNA1S, CALM1…	FALSE
R-HSA:1236935	REACTOME_Reactions_25.05.2022	Proteasomal cleavage of substrate	[-1]	[Group114]	23	46.9388	1.3669e-16	3.20401e-13	{Group114=4.883372315663292E-74}	{Group114=5.371709547229621E-72}	[PSMA1, PSMA2, PSMA3, PSMA4, PSMA5, PSMA6, PSMA7, PSMB2, PSMB3, PSMB5, PSMC2, PSMC6, PSMD1, PSMD12, PSMD13, PSMD3, PSMD5, PSMD6, PSMD8, PSME2, PSME3, PSMF1, UBA52]	[PSMA1, PSMA2, PSMA3, PSMA4, PSMA5, PSMA6, PSMA7, PSMA8, PSMB1, PSMB10, PSMB11, PSMB2, PSMB3, PSMB4, PSMB5, PSMB6, PSMB7, PSMB8, PSMB9, PSMC1, PSMC2, PSMC3, PSMC4, PSMC5, PSMC6, PSMD1, PSMD10, PSMD11, PSMD12, PSMD13, PSMD14, PSMD2, PSMD3, PSMD4, PSMD5, PSMD6, PSMD7, PSMD8, PSMD9, PSME1, PSME2, PSME3, PSME4, PSMF1, RPS27A, SEM1, UBA52, UBB, UBC]	FALSE
R-HSA:983150	REACTOME_Reactions_25.05.2022	Proteasomal cleavage of substrate	[-1]	[Group114]	23	46.9388	1.3669e-16	3.20401e-13	{Group114=4.883372315663292E-74}	{Group114=5.371709547229621E-72}	[PSMA1, PSMA2, PSMA3, PSMA4, PSMA5, PSMA6, PSMA7, PSMB2, PSMB3, PSMB5, PSMC2, PSMC6, PSMD1, PSMD12, PSMD13, PSMD3, PSMD5, PSMD6, PSMD8, PSME2, PSME3, PSMF1, UBA52]	[PSMA1, PSMA2, PSMA3, PSMA4, PSMA5, PSMA6, PSMA7, PSMA8, PSMB1, PSMB10, PSMB11, PSMB2, PSMB3, PSMB4, PSMB5, PSMB6, PSMB7, PSMB8, PSMB9, PSMC1, PSMC2, PSMC3, PSMC4, PSMC5, PSMC6, PSMD1, PSMD10, PSMD11, PSMD12, PSMD13, PSMD14, PSMD2, PSMD3, PSMD4, PSMD5, PSMD6, PSMD7, PSMD8, PSMD9, PSME1, PSME2, PSME3, PSME4, PSMF1, RPS27A, SEM1, UBA52, UBB, UBC]	FALSE
R-NUL:212917	REACTOME_Reactions_25.05.2022	Proteasome mediated degradation of PAK-2p34	[-1]	[Group114]	23	46.9388	1.3669e-16	3.20401e-13	{Group114=4.883372315663292E-74}	{Group114=5.371709547229621E-72}	[PSMA1, PSMA2, PSMA3, PSMA4, PSMA5, PSMA6, PSMA7, PSMB2, PSMB3, PSMB5, PSMC2, PSMC6, PSMD1, PSMD12, PSMD13, PSMD3, PSMD5, PSMD6, PSMD8, PSME2, PSME3, PSMF1, UBA52]	[PSMA1, PSMA2, PSMA3, PSMA4, PSMA5, PSMA6, PSMA7, PSMA8, PSMB1, PSMB10, PSMB11, PSMB2, PSMB3, PSMB4, PSMB5, PSMB6, PSMB7, PSMB8, PSMB9, PSMC1, PSMC2, PSMC3, PSMC4, PSMC5, PSMC6, PSMD1, PSMD10, PSMD11, PSMD12, PSMD13, PSMD14, PSMD2, PSMD3, PSMD4, PSMD5, PSMD6, PSMD7, PSMD8, PSMD9, PSME1, PSME2, PSME3, PSME4, PSMF1, RPS27A, SEM1, UBA52, UBB, UBC]	FALSE
R-HSA:180585	REACTOME_Pathways_25.05.2022	Vif-mediated degradation of APOBEC3G	[-1]	[Group114]	24	44.4444	1.43558e-16	3.36356e-13	{Group114=4.883372315663292E-74}	{Group114=5.371709547229621E-72}	[CUL5, PSMA1, PSMA2, PSMA3, PSMA4, PSMA5, PSMA6, PSMA7, PSMB2, PSMB3, PSMB5, PSMC2, PSMC6, PSMD1, PSMD12, PSMD13, PSMD3, PSMD5, PSMD6, PSMD8, PSME2, PSME3, PSMF1, UBA52]	[APOBEC3G, CUL5, ELOB, ELOC, PSMA1, PSMA2, PSMA3, PSMA4, PSMA5, PSMA6, PSMA7, PSMA8, PSMB1, PSMB10, PSMB11, PSMB2, PSMB3, PSMB4, PSMB5, PSMB6, PSMB7, PSMB8, PSMB9, PSMC1, PSMC2, PSMC3, PSMC4, PSMC5, PSMC6, PSMD1, PSMD10, PSMD11, PSMD12, PSMD13, PSMD14, PSMD2, PSMD3, PSMD4, PSMD5, PSMD6, PSMD7, PSMD8, PSMD9, PSME1, PSME2, PSME3, PSME4, PSMF1, RBX1, RPS27A, SEM1, UBA52, UBB, UBC]	FALSE
R-HSA:180603	REACTOME_Reactions_25.05.2022	Proteosome-mediated degradation of APOBEC3G	[-1]	[Group114]	24	44.4444	1.43558e-16	3.36356e-13	{Group114=4.883372315663292E-74}	{Group114=5.371709547229621E-72}	[CUL5, PSMA1, PSMA2, PSMA3, PSMA4, PSMA5, PSMA6, PSMA7, PSMB2, PSMB3, PSMB5, PSMC2, PSMC6, PSMD1, PSMD12, PSMD13, PSMD3, PSMD5, PSMD6, PSMD8, PSME2, PSME3, PSMF1, UBA52]	[APOBEC3G, CUL5, ELOB, ELOC, PSMA1, PSMA2, PSMA3, PSMA4, PSMA5, PSMA6, PSMA7, PSMA8, PSMB1, PSMB10, PSMB11, PSMB2, PSMB3, PSMB4, PSMB5, PSMB6, PSMB7, PSMB8, PSMB9, PSMC1, PSMC2, PSMC3, PSMC4, PSMC5, PSMC6, PSMD1, PSMD10, PSMD11, PSMD12, PSMD13, PSMD14, PSMD2, PSMD3, PSMD4, PSMD5, PSMD6, PSMD7, PSMD8, PSMD9, PSME1, PSME2, PSME3, PSME4, PSMF1, RBX1, RPS27A, SEM1, UBA52, UBB, UBC]	FALSE
R-HSA:927832	REACTOME_Reactions_25.05.2022	UPF1 binds an mRNP with a termination codon preceding an Exon Junction Complex	[-1]	[Group106, Group113, Group114]	33	30.8411	1.58466e-16	3.71126e-13	{Group106=6.922082642854973E-73, Group113=9.245946673251871E-116, Group114=4.883372315663292E-74}	{Group106=7.54507008071192E-71, Group113=1.0540379207507133E-113, Group114=5.371709547229621E-72}	[EIF4A3, ETF1, GSPT1, RNPS1, RPL10, RPL13A, RPL15, RPL18, RPL21, RPL22L1, RPL23, RPL23A, RPL27, RPL29, RPL31, RPL32, RPL36A, RPL38, RPL5, RPL7, RPL9, RPLP0, RPLP1, RPS15, RPS18, RPS21, RPS23, RPS28, RPS5, RPS6, RPS8, RPSA, UBA52]	[CASC3, EIF4A3, EIF4G1, ETF1, GSPT1, GSPT2, MAGOH, MAGOHB, NCBP1, NCBP2, PABPC1, RBM8A, RNPS1, RPL10, RPL10A, RPL10L, RPL11, RPL12, RPL13, RPL13A, RPL14, RPL15, RPL17, RPL18, RPL18A, RPL19, RPL21, RPL22, RPL22L1, RPL23, RPL23A, RPL24, RPL26, RPL26L1, RPL27, RPL27A, RPL28, RPL29, RPL3, RPL30, RPL31, RPL32, RPL34, RPL35, RPL35A, RPL36, RPL36A, RPL36AL, RPL37, RPL37A, RPL38, RPL39, RPL39L, RPL3L, RP…	FALSE
R-HSA:927889	REACTOME_Reactions_25.05.2022	SMG1 phosphorylates UPF1 (enhanced by Exon Junction Complex)	[-1]	[Group106, Group113, Group114]	33	30.8411	1.58466e-16	3.71126e-13	{Group106=6.922082642854973E-73, Group113=9.245946673251871E-116, Group114=4.883372315663292E-74}	{Group106=7.54507008071192E-71, Group113=1.0540379207507133E-113, Group114=5.371709547229621E-72}	[EIF4A3, ETF1, GSPT1, RNPS1, RPL10, RPL13A, RPL15, RPL18, RPL21, RPL22L1, RPL23, RPL23A, RPL27, RPL29, RPL31, RPL32, RPL36A, RPL38, RPL5, RPL7, RPL9, RPLP0, RPLP1, RPS15, RPS18, RPS21, RPS23, RPS28, RPS5, RPS6, RPS8, RPSA, UBA52]	[CASC3, EIF4A3, EIF4G1, ETF1, GSPT1, GSPT2, MAGOH, MAGOHB, NCBP1, NCBP2, PABPC1, RBM8A, RNPS1, RPL10, RPL10A, RPL10L, RPL11, RPL12, RPL13, RPL13A, RPL14, RPL15, RPL17, RPL18, RPL18A, RPL19, RPL21, RPL22, RPL22L1, RPL23, RPL23A, RPL24, RPL26, RPL26L1, RPL27, RPL27A, RPL28, RPL29, RPL3, RPL30, RPL31, RPL32, RPL34, RPL35, RPL35A, RPL36, RPL36A, RPL36AL, RPL37, RPL37A, RPL38, RPL39, RPL39L, RPL3L, RP…	FALSE
GO:0009117	GO_BiologicalProcess-EBI-UniProt-GOA-ACAP-ARAP_25.05.2022_00h00	nucleotide metabolic process	[5, 6, 7]	[Group111]	87	14.3802	1.62715e-16	3.80916e-13	{Group111=4.114862409491658E-32}	{Group111=3.7445247926374084E-30}	[ACACA, ACAT1, ACLY, ACOT9, ACSL5, ADSS2, AK6, ATP5F1A, ATP5F1B, ATP5MF-PTCD1, ATP5MG, ATP6, ATP6V1B2, CLPX, CMPK1, COASY, CTPS1, DCAKD, DDIT4, DFFB, DLAT, DNM1L, DTYMK, FIS1, FLAD1, GALK1, GARS1, GART, GCDH, GIT1, GMPS, GPI, GTPBP1, HK1, HK2, HMGCS1, HPRT1, HSD17B4, HSPA1B, HSPA8, IMPDH2, KIF2A, LRRK2, MFN1, NAMPT, NDUFA10, NDUFA13, NDUFA5, NDUFA6, NDUFA9, NDUFB4, NDUFB9, NDUFS1, NDUFS2, NDUFS8,…	[AADAT, AASS, ABCC6, ABCD1, ABHD14B, ACACA, ACACB, ACAT1, ACLY, ACMSD, ACOD1, ACOT1, ACOT11, ACOT12, ACOT2, ACOT4, ACOT6, ACOT7, ACOT8, ACOT9, ACP3, ACSBG1, ACSBG2, ACSF2, ACSF3, ACSL1, ACSL3, ACSL4, ACSL5, ACSL6, ACSM1, ACSM2A, ACSM2B, ACSM3, ACSM4, ACSM5, ACSM6, ACSS1, ACSS2, ACTN3, ADA, ADAL, ADCY1, ADCY10, ADCY2, ADCY3, ADCY4, ADCY5, ADCY6, ADCY7, ADCY8, ADCY9, ADK, ADORA2B, ADPGK, ADSL, ADSS…	FALSE
R-HSA:450531	REACTOME_Pathways_25.05.2022	Regulation of mRNA stability by proteins that bind AU-rich elements	[-1]	[Group114]	30	34.0909	1.67533e-16	3.92026e-13	{Group114=4.883372315663292E-74}	{Group114=5.371709547229621E-72}	[EXOSC4, EXOSC9, HSPA1B, HSPA8, HSPB1, PSMA1, PSMA2, PSMA3, PSMA4, PSMA5, PSMA6, PSMA7, PSMB2, PSMB3, PSMB5, PSMC2, PSMC6, PSMD1, PSMD12, PSMD13, PSMD3, PSMD5, PSMD6, PSMD8, PSME2, PSME3, PSMF1, TNPO1, UBA52, YWHAB]	[AKT1, ANP32A, DCP1A, DCP2, DIS3, EIF4G1, ELAVL1, EXOSC1, EXOSC2, EXOSC3, EXOSC4, EXOSC5, EXOSC6, EXOSC7, EXOSC8, EXOSC9, HNRNPD, HSPA1A, HSPA1B, HSPA8, HSPB1, KHSRP, MAPK11, MAPK14, MAPKAPK2, NUP214, PABPC1, PARN, PRKCA, PRKCD, PSMA1, PSMA2, PSMA3, PSMA4, PSMA5, PSMA6, PSMA7, PSMA8, PSMB1, PSMB10, PSMB11, PSMB2, PSMB3, PSMB4, PSMB5, PSMB6, PSMB7, PSMB8, PSMB9, PSMC1, PSMC2, PSMC3, PSMC4, PSMC5, …	FALSE
R-HSA:72671	REACTOME_Reactions_25.05.2022	eIF5B:GTP is hydrolyzed and released	[-1]	[Group106, Group113, Group114]	30	34.0909	1.67533e-16	3.92026e-13	{Group106=6.922082642854973E-73, Group113=9.245946673251871E-116, Group114=4.883372315663292E-74}	{Group106=7.54507008071192E-71, Group113=1.0540379207507133E-113, Group114=5.371709547229621E-72}	[EIF5B, RPL10, RPL13A, RPL15, RPL18, RPL21, RPL22L1, RPL23, RPL23A, RPL27, RPL29, RPL31, RPL32, RPL36A, RPL38, RPL5, RPL7, RPL9, RPLP0, RPLP1, RPS15, RPS18, RPS21, RPS23, RPS28, RPS5, RPS6, RPS8, RPSA, UBA52]	[EIF5B, RPL10, RPL10A, RPL10L, RPL11, RPL12, RPL13, RPL13A, RPL14, RPL15, RPL17, RPL18, RPL18A, RPL19, RPL21, RPL22, RPL22L1, RPL23, RPL23A, RPL24, RPL26, RPL26L1, RPL27, RPL27A, RPL28, RPL29, RPL3, RPL30, RPL31, RPL32, RPL34, RPL35, RPL35A, RPL36, RPL36A, RPL36AL, RPL37, RPL37A, RPL38, RPL39, RPL39L, RPL3L, RPL4, RPL41, RPL5, RPL6, RPL7, RPL7A, RPL8, RPL9, RPLP0, RPLP1, RPLP2, RPS10, RPS11, RPS1…	FALSE
R-HSA:72672	REACTOME_Reactions_25.05.2022	The 60S subunit joins the translation initiation complex	[-1]	[Group106, Group113, Group114]	30	34.0909	1.67533e-16	3.92026e-13	{Group106=6.922082642854973E-73, Group113=9.245946673251871E-116, Group114=4.883372315663292E-74}	{Group106=7.54507008071192E-71, Group113=1.0540379207507133E-113, Group114=5.371709547229621E-72}	[EIF5B, RPL10, RPL13A, RPL15, RPL18, RPL21, RPL22L1, RPL23, RPL23A, RPL27, RPL29, RPL31, RPL32, RPL36A, RPL38, RPL5, RPL7, RPL9, RPLP0, RPLP1, RPS15, RPS18, RPS21, RPS23, RPS28, RPS5, RPS6, RPS8, RPSA, UBA52]	[EIF5B, RPL10, RPL10A, RPL10L, RPL11, RPL12, RPL13, RPL13A, RPL14, RPL15, RPL17, RPL18, RPL18A, RPL19, RPL21, RPL22, RPL22L1, RPL23, RPL23A, RPL24, RPL26, RPL26L1, RPL27, RPL27A, RPL28, RPL29, RPL3, RPL30, RPL31, RPL32, RPL34, RPL35, RPL35A, RPL36, RPL36A, RPL36AL, RPL37, RPL37A, RPL38, RPL39, RPL39L, RPL3L, RPL4, RPL41, RPL5, RPL6, RPL7, RPL7A, RPL8, RPL9, RPLP0, RPLP1, RPLP2, RPS10, RPS11, RPS1…	FALSE
GO:0045296	GO_MolecularFunction-EBI-UniProt-GOA-ACAP-ARAP_25.05.2022_00h00	cadherin binding	[4]	[Group035]	63	17.5978	1.95069e-16	4.56266e-13	{Group035=4.464408843635177E-10}	{Group035=1.696475360581367E-8}	[ABCF3, AFDN, ANXA2, ATXN2L, BZW1, CAPZB, CLIC1, CSNK1D, CTNNB1, DDX3X, DDX6, DNAJB1, EEF1D, EHD4, EIF3E, EIF5, EPS8L2, GAPVD1, GCN1, GIGYF2, HCFC1, HDLBP, HNRNPK, HSPA5, HSPA8, IDH1, JUP, KIF5B, KTN1, LARP1, LYPLA2, NCAPG, OLA1, PAICS, PAK2, PCBP1, PCMT1, PKN2, PKP1, PRDX6, PUF60, RAB1A, RACK1, RAN, RANBP1, RARS1, RDX, RPL15, RPL23A, RPL29, RUVBL1, SCRIB, SEPTIN7, SERBP1, SH3GL1, SPTAN1, SPTBN1,…	[ABCF3, ABI1, ACVR1, ADD1, AFD1, AFDN, AHNAK, AHSA1, ALDOA, ANK3, ANLN, ANXA1, ANXA2, APC, ARFIP2, ARGLU1, ARHGAP1, ARHGAP18, ARHGEF16, ARVCF, ASAP1, ATIC, ATXN2L, BAG3, BAIAP2, BAIAP2L1, BMPR2, BSG, BUB1B-PAK6, BZW1, BZW2, CALD1, CAPG, CAPZA1, CAPZB, CAST, CBL, CC2D1A, CCL13, CCNB2, CCS, CCT8, CD2AP, CD46, CDC42EP1, CDH1, CDH10, CDH11, CDH12, CDH13, CDH15, CDH17, CDH18, CDH19, CDH2, CDH20, CDH22…	TRUE
R-HSA:1236970	REACTOME_Reactions_25.05.2022	Proteasomal clevage of exogenous antigen	[-1]	[Group110, Group114]	22	48.8889	2.09132e-16	4.8895e-13	{Group110=4.0070892194678705E-27, Group114=4.883372315663292E-74}	{Group110=3.4060258365476898E-25, Group114=5.371709547229621E-72}	[PSMA1, PSMA2, PSMA3, PSMA4, PSMA5, PSMA6, PSMA7, PSMB2, PSMB3, PSMB5, PSMC2, PSMC6, PSMD1, PSMD12, PSMD13, PSMD3, PSMD5, PSMD6, PSMD8, PSME2, PSME3, PSMF1]	[PSMA1, PSMA2, PSMA3, PSMA4, PSMA5, PSMA6, PSMA7, PSMA8, PSMB1, PSMB10, PSMB11, PSMB2, PSMB3, PSMB4, PSMB5, PSMB6, PSMB7, PSMB8, PSMB9, PSMC1, PSMC2, PSMC3, PSMC4, PSMC5, PSMC6, PSMD1, PSMD10, PSMD11, PSMD12, PSMD13, PSMD14, PSMD2, PSMD3, PSMD4, PSMD5, PSMD6, PSMD7, PSMD8, PSMD9, PSME1, PSME2, PSME3, PSME4, PSMF1, SEM1]	FALSE
R-HSA:1799330	REACTOME_Reactions_25.05.2022	The SRP receptor binds the SRP:nascent peptide:ribosome complex	[-1]	[Group106, Group113, Group114]	31	32.6316	2.17495e-16	5.08285e-13	{Group106=6.922082642854973E-73, Group113=9.245946673251871E-116, Group114=4.883372315663292E-74}	{Group106=7.54507008071192E-71, Group113=1.0540379207507133E-113, Group114=5.371709547229621E-72}	[RPL10, RPL13A, RPL15, RPL18, RPL21, RPL22L1, RPL23, RPL23A, RPL27, RPL29, RPL31, RPL32, RPL36A, RPL38, RPL5, RPL7, RPL9, RPLP0, RPLP1, RPS15, RPS18, RPS21, RPS23, RPS28, RPS5, RPS6, RPS8, RPSA, SRP54, SRP68, UBA52]	[RPL10, RPL10A, RPL10L, RPL11, RPL12, RPL13, RPL13A, RPL14, RPL15, RPL17, RPL18, RPL18A, RPL19, RPL21, RPL22, RPL22L1, RPL23, RPL23A, RPL24, RPL26, RPL26L1, RPL27, RPL27A, RPL28, RPL29, RPL3, RPL30, RPL31, RPL32, RPL34, RPL35, RPL35A, RPL36, RPL36A, RPL36AL, RPL37, RPL37A, RPL38, RPL39, RPL39L, RPL3L, RPL4, RPL41, RPL5, RPL6, RPL7, RPL7A, RPL8, RPL9, RPLP0, RPLP1, RPLP2, RPS10, RPS11, RPS12, RPS1…	FALSE
R-HSA:927789	REACTOME_Reactions_25.05.2022	Formation of UPF1:eRF3 complex on mRNA with a premature termination codon and no Exon Junction Complex	[-1]	[Group106, Group113, Group114]	31	32.6316	2.17495e-16	5.08285e-13	{Group106=6.922082642854973E-73, Group113=9.245946673251871E-116, Group114=4.883372315663292E-74}	{Group106=7.54507008071192E-71, Group113=1.0540379207507133E-113, Group114=5.371709547229621E-72}	[ETF1, GSPT1, RPL10, RPL13A, RPL15, RPL18, RPL21, RPL22L1, RPL23, RPL23A, RPL27, RPL29, RPL31, RPL32, RPL36A, RPL38, RPL5, RPL7, RPL9, RPLP0, RPLP1, RPS15, RPS18, RPS21, RPS23, RPS28, RPS5, RPS6, RPS8, RPSA, UBA52]	[EIF4G1, ETF1, GSPT1, GSPT2, NCBP1, NCBP2, PABPC1, RPL10, RPL10A, RPL10L, RPL11, RPL12, RPL13, RPL13A, RPL14, RPL15, RPL17, RPL18, RPL18A, RPL19, RPL21, RPL22, RPL22L1, RPL23, RPL23A, RPL24, RPL26, RPL26L1, RPL27, RPL27A, RPL28, RPL29, RPL3, RPL30, RPL31, RPL32, RPL34, RPL35, RPL35A, RPL36, RPL36A, RPL36AL, RPL37, RPL37A, RPL38, RPL39, RPL39L, RPL3L, RPL4, RPL41, RPL5, RPL6, RPL7, RPL7A, RPL8, RP…	FALSE
R-HSA:975956	REACTOME_Pathways_25.05.2022	Nonsense Mediated Decay (NMD) independent of the Exon Junction Complex (EJC)	[-1]	[Group106, Group113, Group114]	31	32.6316	2.17495e-16	5.08285e-13	{Group106=6.922082642854973E-73, Group113=9.245946673251871E-116, Group114=4.883372315663292E-74}	{Group106=7.54507008071192E-71, Group113=1.0540379207507133E-113, Group114=5.371709547229621E-72}	[ETF1, GSPT1, RPL10, RPL13A, RPL15, RPL18, RPL21, RPL22L1, RPL23, RPL23A, RPL27, RPL29, RPL31, RPL32, RPL36A, RPL38, RPL5, RPL7, RPL9, RPLP0, RPLP1, RPS15, RPS18, RPS21, RPS23, RPS28, RPS5, RPS6, RPS8, RPSA, UBA52]	[EIF4G1, ETF1, GSPT1, GSPT2, NCBP1, NCBP2, PABPC1, RPL10, RPL10A, RPL10L, RPL11, RPL12, RPL13, RPL13A, RPL14, RPL15, RPL17, RPL18, RPL18A, RPL19, RPL21, RPL22, RPL22L1, RPL23, RPL23A, RPL24, RPL26, RPL26L1, RPL27, RPL27A, RPL28, RPL29, RPL3, RPL30, RPL31, RPL32, RPL34, RPL35, RPL35A, RPL36, RPL36A, RPL36AL, RPL37, RPL37A, RPL38, RPL39, RPL39L, RPL3L, RPL4, RPL41, RPL5, RPL6, RPL7, RPL7A, RPL8, RP…	FALSE
R-HSA:5610783	REACTOME_Pathways_25.05.2022	Degradation of GLI2 by the proteasome	[-1]	[Group107, Group114]	25	41.6667	2.19845e-16	5.13558e-13	{Group107=6.196785746308136E-22, Group114=4.883372315663292E-74}	{Group107=4.523653594804939E-20, Group114=5.371709547229621E-72}	[CSNK1A1, GSK3B, PSMA1, PSMA2, PSMA3, PSMA4, PSMA5, PSMA6, PSMA7, PSMB2, PSMB3, PSMB5, PSMC2, PSMC6, PSMD1, PSMD12, PSMD13, PSMD3, PSMD5, PSMD6, PSMD8, PSME2, PSME3, PSMF1, UBA52]	[BTRC, CSNK1A1, CUL1, GLI2, GSK3B, PRKACA, PRKACB, PRKACG, PSMA1, PSMA2, PSMA3, PSMA4, PSMA5, PSMA6, PSMA7, PSMA8, PSMB1, PSMB10, PSMB11, PSMB2, PSMB3, PSMB4, PSMB5, PSMB6, PSMB7, PSMB8, PSMB9, PSMC1, PSMC2, PSMC3, PSMC4, PSMC5, PSMC6, PSMD1, PSMD10, PSMD11, PSMD12, PSMD13, PSMD14, PSMD2, PSMD3, PSMD4, PSMD5, PSMD6, PSMD7, PSMD8, PSMD9, PSME1, PSME2, PSME3, PSME4, PSMF1, RBX1, RPS27A, SEM1, SKP1,…	FALSE
R-HSA:5610785	REACTOME_Pathways_25.05.2022	GLI3 is processed to GLI3R by the proteasome	[-1]	[Group107, Group114]	25	41.6667	2.19845e-16	5.13558e-13	{Group107=6.196785746308136E-22, Group114=4.883372315663292E-74}	{Group107=4.523653594804939E-20, Group114=5.371709547229621E-72}	[CSNK1A1, GSK3B, PSMA1, PSMA2, PSMA3, PSMA4, PSMA5, PSMA6, PSMA7, PSMB2, PSMB3, PSMB5, PSMC2, PSMC6, PSMD1, PSMD12, PSMD13, PSMD3, PSMD5, PSMD6, PSMD8, PSME2, PSME3, PSMF1, UBA52]	[BTRC, CSNK1A1, CUL1, GLI3, GSK3B, PRKACA, PRKACB, PRKACG, PSMA1, PSMA2, PSMA3, PSMA4, PSMA5, PSMA6, PSMA7, PSMA8, PSMB1, PSMB10, PSMB11, PSMB2, PSMB3, PSMB4, PSMB5, PSMB6, PSMB7, PSMB8, PSMB9, PSMC1, PSMC2, PSMC3, PSMC4, PSMC5, PSMC6, PSMD1, PSMD10, PSMD11, PSMD12, PSMD13, PSMD14, PSMD2, PSMD3, PSMD4, PSMD5, PSMD6, PSMD7, PSMD8, PSMD9, PSME1, PSME2, PSME3, PSME4, PSMF1, RBX1, RPS27A, SEM1, SKP1,…	FALSE
R-HSA:9633005	REACTOME_Reactions_25.05.2022	EIF2AK4 (GCN2) binds tRNA	[-1]	[Group113, Group114]	30	33.7079	2.39572e-16	5.594e-13	{Group113=9.245946673251871E-116, Group114=4.883372315663292E-74}	{Group113=1.0540379207507133E-113, Group114=5.371709547229621E-72}	[GCN1, RPL10, RPL13A, RPL15, RPL18, RPL21, RPL22L1, RPL23, RPL23A, RPL27, RPL29, RPL31, RPL32, RPL36A, RPL38, RPL5, RPL7, RPL9, RPLP0, RPLP1, RPS15, RPS18, RPS21, RPS23, RPS28, RPS5, RPS6, RPS8, RPSA, UBA52]	[EIF2AK4, GCN1, RPL10, RPL10A, RPL10L, RPL11, RPL12, RPL13, RPL13A, RPL14, RPL15, RPL17, RPL18, RPL18A, RPL19, RPL21, RPL22, RPL22L1, RPL23, RPL23A, RPL24, RPL26, RPL26L1, RPL27, RPL27A, RPL28, RPL29, RPL3, RPL30, RPL31, RPL32, RPL34, RPL35, RPL35A, RPL36, RPL36A, RPL36AL, RPL37, RPL37A, RPL38, RPL39, RPL39L, RPL3L, RPL4, RPL41, RPL5, RPL6, RPL7, RPL7A, RPL8, RPL9, RPLP0, RPLP1, RPLP2, RPS10, RPS…	FALSE
R-HSA:9633742	REACTOME_Reactions_25.05.2022	EIF2AK4 (GCN2) dimer autophosphorylates	[-1]	[Group113, Group114]	30	33.7079	2.39572e-16	5.594e-13	{Group113=9.245946673251871E-116, Group114=4.883372315663292E-74}	{Group113=1.0540379207507133E-113, Group114=5.371709547229621E-72}	[GCN1, RPL10, RPL13A, RPL15, RPL18, RPL21, RPL22L1, RPL23, RPL23A, RPL27, RPL29, RPL31, RPL32, RPL36A, RPL38, RPL5, RPL7, RPL9, RPLP0, RPLP1, RPS15, RPS18, RPS21, RPS23, RPS28, RPS5, RPS6, RPS8, RPSA, UBA52]	[EIF2AK4, GCN1, RPL10, RPL10A, RPL10L, RPL11, RPL12, RPL13, RPL13A, RPL14, RPL15, RPL17, RPL18, RPL18A, RPL19, RPL21, RPL22, RPL22L1, RPL23, RPL23A, RPL24, RPL26, RPL26L1, RPL27, RPL27A, RPL28, RPL29, RPL3, RPL30, RPL31, RPL32, RPL34, RPL35, RPL35A, RPL36, RPL36A, RPL36AL, RPL37, RPL37A, RPL38, RPL39, RPL39L, RPL3L, RPL4, RPL41, RPL5, RPL6, RPL7, RPL7A, RPL8, RPL9, RPLP0, RPLP1, RPLP2, RPS10, RPS…	FALSE
R-HSA:9634669	REACTOME_Reactions_25.05.2022	IMPACT binds GCN1	[-1]	[Group113, Group114]	30	33.7079	2.39572e-16	5.594e-13	{Group113=9.245946673251871E-116, Group114=4.883372315663292E-74}	{Group113=1.0540379207507133E-113, Group114=5.371709547229621E-72}	[GCN1, RPL10, RPL13A, RPL15, RPL18, RPL21, RPL22L1, RPL23, RPL23A, RPL27, RPL29, RPL31, RPL32, RPL36A, RPL38, RPL5, RPL7, RPL9, RPLP0, RPLP1, RPS15, RPS18, RPS21, RPS23, RPS28, RPS5, RPS6, RPS8, RPSA, UBA52]	[GCN1, IMPACT, RPL10, RPL10A, RPL10L, RPL11, RPL12, RPL13, RPL13A, RPL14, RPL15, RPL17, RPL18, RPL18A, RPL19, RPL21, RPL22, RPL22L1, RPL23, RPL23A, RPL24, RPL26, RPL26L1, RPL27, RPL27A, RPL28, RPL29, RPL3, RPL30, RPL31, RPL32, RPL34, RPL35, RPL35A, RPL36, RPL36A, RPL36AL, RPL37, RPL37A, RPL38, RPL39, RPL39L, RPL3L, RPL4, RPL41, RPL5, RPL6, RPL7, RPL7A, RPL8, RPL9, RPLP0, RPLP1, RPLP2, RPS10, RPS1…	FALSE
R-HSA:264458	REACTOME_Reactions_25.05.2022	Proteasome mediated degradation of COP1	[-1]	[Group114]	23	46	2.40017e-16	5.602e-13	{Group114=4.883372315663292E-74}	{Group114=5.371709547229621E-72}	[PSMA1, PSMA2, PSMA3, PSMA4, PSMA5, PSMA6, PSMA7, PSMB2, PSMB3, PSMB5, PSMC2, PSMC6, PSMD1, PSMD12, PSMD13, PSMD3, PSMD5, PSMD6, PSMD8, PSME2, PSME3, PSMF1, UBA52]	[COP1, PSMA1, PSMA2, PSMA3, PSMA4, PSMA5, PSMA6, PSMA7, PSMA8, PSMB1, PSMB10, PSMB11, PSMB2, PSMB3, PSMB4, PSMB5, PSMB6, PSMB7, PSMB8, PSMB9, PSMC1, PSMC2, PSMC3, PSMC4, PSMC5, PSMC6, PSMD1, PSMD10, PSMD11, PSMD12, PSMD13, PSMD14, PSMD2, PSMD3, PSMD4, PSMD5, PSMD6, PSMD7, PSMD8, PSMD9, PSME1, PSME2, PSME3, PSME4, PSMF1, RPS27A, SEM1, UBA52, UBB, UBC]	FALSE
R-HSA:5387392	REACTOME_Reactions_25.05.2022	processing defective Hh variants are degraded by the proteasome	[-1]	[Group114]	23	46	2.40017e-16	5.602e-13	{Group114=4.883372315663292E-74}	{Group114=5.371709547229621E-72}	[PSMA1, PSMA2, PSMA3, PSMA4, PSMA5, PSMA6, PSMA7, PSMB2, PSMB3, PSMB5, PSMC2, PSMC6, PSMD1, PSMD12, PSMD13, PSMD3, PSMD5, PSMD6, PSMD8, PSME2, PSME3, PSMF1, UBA52]	[PSMA1, PSMA2, PSMA3, PSMA4, PSMA5, PSMA6, PSMA7, PSMA8, PSMB1, PSMB10, PSMB11, PSMB2, PSMB3, PSMB4, PSMB5, PSMB6, PSMB7, PSMB8, PSMB9, PSMC1, PSMC2, PSMC3, PSMC4, PSMC5, PSMC6, PSMD1, PSMD10, PSMD11, PSMD12, PSMD13, PSMD14, PSMD2, PSMD3, PSMD4, PSMD5, PSMD6, PSMD7, PSMD8, PSMD9, PSME1, PSME2, PSME3, PSME4, PSMF1, RPS27A, SEM1, SHH, UBA52, UBB, UBC]	FALSE
R-HSA:5687112	REACTOME_Reactions_25.05.2022	MAPK6 is degraded by the 26S proteasome	[-1]	[Group114]	23	46	2.40017e-16	5.602e-13	{Group114=4.883372315663292E-74}	{Group114=5.371709547229621E-72}	[PSMA1, PSMA2, PSMA3, PSMA4, PSMA5, PSMA6, PSMA7, PSMB2, PSMB3, PSMB5, PSMC2, PSMC6, PSMD1, PSMD12, PSMD13, PSMD3, PSMD5, PSMD6, PSMD8, PSME2, PSME3, PSMF1, UBA52]	[MAPK6, PSMA1, PSMA2, PSMA3, PSMA4, PSMA5, PSMA6, PSMA7, PSMA8, PSMB1, PSMB10, PSMB11, PSMB2, PSMB3, PSMB4, PSMB5, PSMB6, PSMB7, PSMB8, PSMB9, PSMC1, PSMC2, PSMC3, PSMC4, PSMC5, PSMC6, PSMD1, PSMD10, PSMD11, PSMD12, PSMD13, PSMD14, PSMD2, PSMD3, PSMD4, PSMD5, PSMD6, PSMD7, PSMD8, PSMD9, PSME1, PSME2, PSME3, PSME4, PSMF1, RPS27A, SEM1, UBA52, UBB, UBC]	FALSE
R-HSA:68948	REACTOME_Reactions_25.05.2022	Ubiquitinated Orc1 is degraded by the proteasome	[-1]	[Group114]	23	46	2.40017e-16	5.602e-13	{Group114=4.883372315663292E-74}	{Group114=5.371709547229621E-72}	[PSMA1, PSMA2, PSMA3, PSMA4, PSMA5, PSMA6, PSMA7, PSMB2, PSMB3, PSMB5, PSMC2, PSMC6, PSMD1, PSMD12, PSMD13, PSMD3, PSMD5, PSMD6, PSMD8, PSME2, PSME3, PSMF1, UBA52]	[ORC1, PSMA1, PSMA2, PSMA3, PSMA4, PSMA5, PSMA6, PSMA7, PSMA8, PSMB1, PSMB10, PSMB11, PSMB2, PSMB3, PSMB4, PSMB5, PSMB6, PSMB7, PSMB8, PSMB9, PSMC1, PSMC2, PSMC3, PSMC4, PSMC5, PSMC6, PSMD1, PSMD10, PSMD11, PSMD12, PSMD13, PSMD14, PSMD2, PSMD3, PSMD4, PSMD5, PSMD6, PSMD7, PSMD8, PSMD9, PSME1, PSME2, PSME3, PSME4, PSMF1, RPS27A, SEM1, UBA52, UBB, UBC]	FALSE
R-HSA:69016	REACTOME_Reactions_25.05.2022	Ubiquitinated Cdc6 is degraded by the proteasome	[-1]	[Group114]	23	46	2.40017e-16	5.602e-13	{Group114=4.883372315663292E-74}	{Group114=5.371709547229621E-72}	[PSMA1, PSMA2, PSMA3, PSMA4, PSMA5, PSMA6, PSMA7, PSMB2, PSMB3, PSMB5, PSMC2, PSMC6, PSMD1, PSMD12, PSMD13, PSMD3, PSMD5, PSMD6, PSMD8, PSME2, PSME3, PSMF1, UBA52]	[CDC6, PSMA1, PSMA2, PSMA3, PSMA4, PSMA5, PSMA6, PSMA7, PSMA8, PSMB1, PSMB10, PSMB11, PSMB2, PSMB3, PSMB4, PSMB5, PSMB6, PSMB7, PSMB8, PSMB9, PSMC1, PSMC2, PSMC3, PSMC4, PSMC5, PSMC6, PSMD1, PSMD10, PSMD11, PSMD12, PSMD13, PSMD14, PSMD2, PSMD3, PSMD4, PSMD5, PSMD6, PSMD7, PSMD8, PSMD9, PSME1, PSME2, PSME3, PSME4, PSMF1, RPS27A, SEM1, UBA52, UBB, UBC]	FALSE
R-HSA:75825	REACTOME_Reactions_25.05.2022	Proteasome mediated degradation of Cyclin D1	[-1]	[Group114]	23	46	2.40017e-16	5.602e-13	{Group114=4.883372315663292E-74}	{Group114=5.371709547229621E-72}	[PSMA1, PSMA2, PSMA3, PSMA4, PSMA5, PSMA6, PSMA7, PSMB2, PSMB3, PSMB5, PSMC2, PSMC6, PSMD1, PSMD12, PSMD13, PSMD3, PSMD5, PSMD6, PSMD8, PSME2, PSME3, PSMF1, UBA52]	[CCND1, PSMA1, PSMA2, PSMA3, PSMA4, PSMA5, PSMA6, PSMA7, PSMA8, PSMB1, PSMB10, PSMB11, PSMB2, PSMB3, PSMB4, PSMB5, PSMB6, PSMB7, PSMB8, PSMB9, PSMC1, PSMC2, PSMC3, PSMC4, PSMC5, PSMC6, PSMD1, PSMD10, PSMD11, PSMD12, PSMD13, PSMD14, PSMD2, PSMD3, PSMD4, PSMD5, PSMD6, PSMD7, PSMD8, PSMD9, PSME1, PSME2, PSME3, PSME4, PSMF1, RPS27A, SEM1, UBA52, UBB, UBC]	FALSE
R-HSA:8850992	REACTOME_Reactions_25.05.2022	Proteasome degrades polyubiquitinated PTEN	[-1]	[Group114]	23	46	2.40017e-16	5.602e-13	{Group114=4.883372315663292E-74}	{Group114=5.371709547229621E-72}	[PSMA1, PSMA2, PSMA3, PSMA4, PSMA5, PSMA6, PSMA7, PSMB2, PSMB3, PSMB5, PSMC2, PSMC6, PSMD1, PSMD12, PSMD13, PSMD3, PSMD5, PSMD6, PSMD8, PSME2, PSME3, PSMF1, UBA52]	[PSMA1, PSMA2, PSMA3, PSMA4, PSMA5, PSMA6, PSMA7, PSMA8, PSMB1, PSMB10, PSMB11, PSMB2, PSMB3, PSMB4, PSMB5, PSMB6, PSMB7, PSMB8, PSMB9, PSMC1, PSMC2, PSMC3, PSMC4, PSMC5, PSMC6, PSMD1, PSMD10, PSMD11, PSMD12, PSMD13, PSMD14, PSMD2, PSMD3, PSMD4, PSMD5, PSMD6, PSMD7, PSMD8, PSMD9, PSME1, PSME2, PSME3, PSME4, PSMF1, PTEN, RPS27A, SEM1, UBA52, UBB, UBC]	FALSE
R-HSA:8854071	REACTOME_Reactions_25.05.2022	Proteasome-mediated degradation of PolyUb-FBXL7	[-1]	[Group114]	23	46	2.40017e-16	5.602e-13	{Group114=4.883372315663292E-74}	{Group114=5.371709547229621E-72}	[PSMA1, PSMA2, PSMA3, PSMA4, PSMA5, PSMA6, PSMA7, PSMB2, PSMB3, PSMB5, PSMC2, PSMC6, PSMD1, PSMD12, PSMD13, PSMD3, PSMD5, PSMD6, PSMD8, PSME2, PSME3, PSMF1, UBA52]	[FBXL7, PSMA1, PSMA2, PSMA3, PSMA4, PSMA5, PSMA6, PSMA7, PSMA8, PSMB1, PSMB10, PSMB11, PSMB2, PSMB3, PSMB4, PSMB5, PSMB6, PSMB7, PSMB8, PSMB9, PSMC1, PSMC2, PSMC3, PSMC4, PSMC5, PSMC6, PSMD1, PSMD10, PSMD11, PSMD12, PSMD13, PSMD14, PSMD2, PSMD3, PSMD4, PSMD5, PSMD6, PSMD7, PSMD8, PSMD9, PSME1, PSME2, PSME3, PSME4, PSMF1, RPS27A, SEM1, UBA52, UBB, UBC]	FALSE
R-HSA:8866553	REACTOME_Reactions_25.05.2022	misfolded CFTR is degraded by the 26S proteasome	[-1]	[Group114]	23	46	2.40017e-16	5.602e-13	{Group114=4.883372315663292E-74}	{Group114=5.371709547229621E-72}	[PSMA1, PSMA2, PSMA3, PSMA4, PSMA5, PSMA6, PSMA7, PSMB2, PSMB3, PSMB5, PSMC2, PSMC6, PSMD1, PSMD12, PSMD13, PSMD3, PSMD5, PSMD6, PSMD8, PSME2, PSME3, PSMF1, UBA52]	[CFTR, PSMA1, PSMA2, PSMA3, PSMA4, PSMA5, PSMA6, PSMA7, PSMA8, PSMB1, PSMB10, PSMB11, PSMB2, PSMB3, PSMB4, PSMB5, PSMB6, PSMB7, PSMB8, PSMB9, PSMC1, PSMC2, PSMC3, PSMC4, PSMC5, PSMC6, PSMD1, PSMD10, PSMD11, PSMD12, PSMD13, PSMD14, PSMD2, PSMD3, PSMD4, PSMD5, PSMD6, PSMD7, PSMD8, PSMD9, PSME1, PSME2, PSME3, PSME4, PSMF1, RPS27A, SEM1, UBA52, UBB, UBC]	FALSE
R-HSA:8866858	REACTOME_Reactions_25.05.2022	CFTR F508del is degraded by the 26S proteasome	[-1]	[Group114]	23	46	2.40017e-16	5.602e-13	{Group114=4.883372315663292E-74}	{Group114=5.371709547229621E-72}	[PSMA1, PSMA2, PSMA3, PSMA4, PSMA5, PSMA6, PSMA7, PSMB2, PSMB3, PSMB5, PSMC2, PSMC6, PSMD1, PSMD12, PSMD13, PSMD3, PSMD5, PSMD6, PSMD8, PSME2, PSME3, PSMF1, UBA52]	[CFTR, PSMA1, PSMA2, PSMA3, PSMA4, PSMA5, PSMA6, PSMA7, PSMA8, PSMB1, PSMB10, PSMB11, PSMB2, PSMB3, PSMB4, PSMB5, PSMB6, PSMB7, PSMB8, PSMB9, PSMC1, PSMC2, PSMC3, PSMC4, PSMC5, PSMC6, PSMD1, PSMD10, PSMD11, PSMD12, PSMD13, PSMD14, PSMD2, PSMD3, PSMD4, PSMD5, PSMD6, PSMD7, PSMD8, PSMD9, PSME1, PSME2, PSME3, PSME4, PSMF1, RPS27A, SEM1, UBA52, UBB, UBC]	FALSE
R-HSA:8932355	REACTOME_Reactions_25.05.2022	26S proteasome degrades Ub-NFE2L2	[-1]	[Group114]	23	46	2.40017e-16	5.602e-13	{Group114=4.883372315663292E-74}	{Group114=5.371709547229621E-72}	[PSMA1, PSMA2, PSMA3, PSMA4, PSMA5, PSMA6, PSMA7, PSMB2, PSMB3, PSMB5, PSMC2, PSMC6, PSMD1, PSMD12, PSMD13, PSMD3, PSMD5, PSMD6, PSMD8, PSME2, PSME3, PSMF1, UBA52]	[NFE2L2, PSMA1, PSMA2, PSMA3, PSMA4, PSMA5, PSMA6, PSMA7, PSMA8, PSMB1, PSMB10, PSMB11, PSMB2, PSMB3, PSMB4, PSMB5, PSMB6, PSMB7, PSMB8, PSMB9, PSMC1, PSMC2, PSMC3, PSMC4, PSMC5, PSMC6, PSMD1, PSMD10, PSMD11, PSMD12, PSMD13, PSMD14, PSMD2, PSMD3, PSMD4, PSMD5, PSMD6, PSMD7, PSMD8, PSMD9, PSME1, PSME2, PSME3, PSME4, PSMF1, RPS27A, SEM1, UBA52, UBB, UBC]	FALSE
R-HSA:8957265	REACTOME_Reactions_25.05.2022	26S proteasome degrades TP73 polyubiquitinated by ITCH	[-1]	[Group114]	23	46	2.40017e-16	5.602e-13	{Group114=4.883372315663292E-74}	{Group114=5.371709547229621E-72}	[PSMA1, PSMA2, PSMA3, PSMA4, PSMA5, PSMA6, PSMA7, PSMB2, PSMB3, PSMB5, PSMC2, PSMC6, PSMD1, PSMD12, PSMD13, PSMD3, PSMD5, PSMD6, PSMD8, PSME2, PSME3, PSMF1, UBA52]	[PSMA1, PSMA2, PSMA3, PSMA4, PSMA5, PSMA6, PSMA7, PSMA8, PSMB1, PSMB10, PSMB11, PSMB2, PSMB3, PSMB4, PSMB5, PSMB6, PSMB7, PSMB8, PSMB9, PSMC1, PSMC2, PSMC3, PSMC4, PSMC5, PSMC6, PSMD1, PSMD10, PSMD11, PSMD12, PSMD13, PSMD14, PSMD2, PSMD3, PSMD4, PSMD5, PSMD6, PSMD7, PSMD8, PSMD9, PSME1, PSME2, PSME3, PSME4, PSMF1, RPS27A, SEM1, TP73, UBA52, UBB, UBC]	FALSE
R-HSA:9009362	REACTOME_Reactions_25.05.2022	Proteasome degrades PolyUb-RUNX2	[-1]	[Group114]	23	46	2.40017e-16	5.602e-13	{Group114=4.883372315663292E-74}	{Group114=5.371709547229621E-72}	[PSMA1, PSMA2, PSMA3, PSMA4, PSMA5, PSMA6, PSMA7, PSMB2, PSMB3, PSMB5, PSMC2, PSMC6, PSMD1, PSMD12, PSMD13, PSMD3, PSMD5, PSMD6, PSMD8, PSME2, PSME3, PSMF1, UBA52]	[PSMA1, PSMA2, PSMA3, PSMA4, PSMA5, PSMA6, PSMA7, PSMA8, PSMB1, PSMB10, PSMB11, PSMB2, PSMB3, PSMB4, PSMB5, PSMB6, PSMB7, PSMB8, PSMB9, PSMC1, PSMC2, PSMC3, PSMC4, PSMC5, PSMC6, PSMD1, PSMD10, PSMD11, PSMD12, PSMD13, PSMD14, PSMD2, PSMD3, PSMD4, PSMD5, PSMD6, PSMD7, PSMD8, PSMD9, PSME1, PSME2, PSME3, PSME4, PSMF1, RPS27A, RUNX2, SEM1, UBA52, UBB, UBC]	FALSE
R-HSA:9755306	REACTOME_Reactions_25.05.2022	ub UBXN7 is degraded by the 26S proteasome	[-1]	[Group114]	23	46	2.40017e-16	5.602e-13	{Group114=4.883372315663292E-74}	{Group114=5.371709547229621E-72}	[PSMA1, PSMA2, PSMA3, PSMA4, PSMA5, PSMA6, PSMA7, PSMB2, PSMB3, PSMB5, PSMC2, PSMC6, PSMD1, PSMD12, PSMD13, PSMD3, PSMD5, PSMD6, PSMD8, PSME2, PSME3, PSMF1, UBA52]	[PSMA1, PSMA2, PSMA3, PSMA4, PSMA5, PSMA6, PSMA7, PSMA8, PSMB1, PSMB10, PSMB11, PSMB2, PSMB3, PSMB4, PSMB5, PSMB6, PSMB7, PSMB8, PSMB9, PSMC1, PSMC2, PSMC3, PSMC4, PSMC5, PSMC6, PSMD1, PSMD10, PSMD11, PSMD12, PSMD13, PSMD14, PSMD2, PSMD3, PSMD4, PSMD5, PSMD6, PSMD7, PSMD8, PSMD9, PSME1, PSME2, PSME3, PSME4, PSMF1, RPS27A, SEM1, UBA52, UBB, UBC, UBXN7]	FALSE
R-HSA:1504193	REACTOME_Reactions_25.05.2022	Ubiquitinated DVL is degraded by the proteasome	[-1]	[Group107, Group114]	24	43.6364	2.41494e-16	5.63405e-13	{Group107=6.196785746308136E-22, Group114=4.883372315663292E-74}	{Group107=4.523653594804939E-20, Group114=5.371709547229621E-72}	[DVL1, PSMA1, PSMA2, PSMA3, PSMA4, PSMA5, PSMA6, PSMA7, PSMB2, PSMB3, PSMB5, PSMC2, PSMC6, PSMD1, PSMD12, PSMD13, PSMD3, PSMD5, PSMD6, PSMD8, PSME2, PSME3, PSMF1, UBA52]	[CUL3, DVL1, DVL2, DVL3, KLHL12, PSMA1, PSMA2, PSMA3, PSMA4, PSMA5, PSMA6, PSMA7, PSMA8, PSMB1, PSMB10, PSMB11, PSMB2, PSMB3, PSMB4, PSMB5, PSMB6, PSMB7, PSMB8, PSMB9, PSMC1, PSMC2, PSMC3, PSMC4, PSMC5, PSMC6, PSMD1, PSMD10, PSMD11, PSMD12, PSMD13, PSMD14, PSMD2, PSMD3, PSMD4, PSMD5, PSMD6, PSMD7, PSMD8, PSMD9, PSME1, PSME2, PSME3, PSME4, PSMF1, RBX1, RPS27A, SEM1, UBA52, UBB, UBC]	FALSE
R-HSA:9011313	REACTOME_Reactions_25.05.2022	Proteasome degrades ubiquitinated ROBO3.1	[-1]	[Group114]	24	43.6364	2.41494e-16	5.63405e-13	{Group114=4.883372315663292E-74}	{Group114=5.371709547229621E-72}	[CUL2, PSMA1, PSMA2, PSMA3, PSMA4, PSMA5, PSMA6, PSMA7, PSMB2, PSMB3, PSMB5, PSMC2, PSMC6, PSMD1, PSMD12, PSMD13, PSMD3, PSMD5, PSMD6, PSMD8, PSME2, PSME3, PSMF1, UBA52]	[CUL2, ELOB, ELOC, PSMA1, PSMA2, PSMA3, PSMA4, PSMA5, PSMA6, PSMA7, PSMA8, PSMB1, PSMB10, PSMB11, PSMB2, PSMB3, PSMB4, PSMB5, PSMB6, PSMB7, PSMB8, PSMB9, PSMC1, PSMC2, PSMC3, PSMC4, PSMC5, PSMC6, PSMD1, PSMD10, PSMD11, PSMD12, PSMD13, PSMD14, PSMD2, PSMD3, PSMD4, PSMD5, PSMD6, PSMD7, PSMD8, PSMD9, PSME1, PSME2, PSME3, PSME4, PSMF1, RBX1, ROBO3, RPS27A, SEM1, UBA52, UBB, UBC, ZSWIM8]	FALSE
R-HSA:69563	REACTOME_Pathways_25.05.2022	p53-Dependent G1 DNA Damage Response	[-1]	[Group110, Group114]	26	39.3939	2.8955e-16	6.75231e-13	{Group110=4.0070892194678705E-27, Group114=4.883372315663292E-74}	{Group110=3.4060258365476898E-25, Group114=5.371709547229621E-72}	[CDK2, CDKN2A, PSMA1, PSMA2, PSMA3, PSMA4, PSMA5, PSMA6, PSMA7, PSMB2, PSMB3, PSMB5, PSMC2, PSMC6, PSMD1, PSMD12, PSMD13, PSMD3, PSMD5, PSMD6, PSMD8, PSME2, PSME3, PSMF1, TP53, UBA52]	[ATM, CCNA1, CCNA2, CCNE1, CCNE2, CDK2, CDKN1A, CDKN1B, CDKN2A, CHEK2, COP1, MDM2, MDM4, PCBP4, PHF20, PSMA1, PSMA2, PSMA3, PSMA4, PSMA5, PSMA6, PSMA7, PSMA8, PSMB1, PSMB10, PSMB11, PSMB2, PSMB3, PSMB4, PSMB5, PSMB6, PSMB7, PSMB8, PSMB9, PSMC1, PSMC2, PSMC3, PSMC4, PSMC5, PSMC6, PSMD1, PSMD10, PSMD11, PSMD12, PSMD13, PSMD14, PSMD2, PSMD3, PSMD4, PSMD5, PSMD6, PSMD7, PSMD8, PSMD9, PSME1, PSME2, PS…	FALSE
R-HSA:69580	REACTOME_Pathways_25.05.2022	p53-Dependent G1/S DNA damage checkpoint	[-1]	[Group110, Group114]	26	39.3939	2.8955e-16	6.75231e-13	{Group110=4.0070892194678705E-27, Group114=4.883372315663292E-74}	{Group110=3.4060258365476898E-25, Group114=5.371709547229621E-72}	[CDK2, CDKN2A, PSMA1, PSMA2, PSMA3, PSMA4, PSMA5, PSMA6, PSMA7, PSMB2, PSMB3, PSMB5, PSMC2, PSMC6, PSMD1, PSMD12, PSMD13, PSMD3, PSMD5, PSMD6, PSMD8, PSME2, PSME3, PSMF1, TP53, UBA52]	[ATM, CCNA1, CCNA2, CCNE1, CCNE2, CDK2, CDKN1A, CDKN1B, CDKN2A, CHEK2, COP1, MDM2, MDM4, PCBP4, PHF20, PSMA1, PSMA2, PSMA3, PSMA4, PSMA5, PSMA6, PSMA7, PSMA8, PSMB1, PSMB10, PSMB11, PSMB2, PSMB3, PSMB4, PSMB5, PSMB6, PSMB7, PSMB8, PSMB9, PSMC1, PSMC2, PSMC3, PSMC4, PSMC5, PSMC6, PSMD1, PSMD10, PSMD11, PSMD12, PSMD13, PSMD14, PSMD2, PSMD3, PSMD4, PSMD5, PSMD6, PSMD7, PSMD8, PSMD9, PSME1, PSME2, PS…	FALSE
R-HSA:69481	REACTOME_Pathways_25.05.2022	G2/M Checkpoints	[-1]	[Group074, Group097, Group112, Group114]	41	24.5509	2.93048e-16	6.83096e-13	{Group074=8.200091890417786E-9, Group097=1.6418031696309464E-13, Group112=9.09402322155862E-24, Group114=4.883372315663292E-74}	{Group074=2.7060303238378696E-7, Group097=8.044835531191637E-12, Group112=6.91145764838455E-22, Group114=5.371709547229621E-72}	[CDC25A, CDC45, CDK2, H2BC3, MCM4, MCM5, MCM7, ORC3, PSMA1, PSMA2, PSMA3, PSMA4, PSMA5, PSMA6, PSMA7, PSMB2, PSMB3, PSMB5, PSMC2, PSMC6, PSMD1, PSMD12, PSMD13, PSMD3, PSMD5, PSMD6, PSMD8, PSME2, PSME3, PSMF1, RFC2, RFC3, RFC5, RHNO1, RPA1, RPA3, TP53, UBA52, UBE2N, YWHAB, YWHAH]	[ABRAXAS1, ATM, ATR, ATRIP, BABAM1, BABAM2, BARD1, BLM, BRCA1, BRCC3, BRIP1, CCNB1, CCNB2, CDC25A, CDC25C, CDC45, CDC6, CDC7, CDK1, CDK2, CHEK1, CHEK2, CLSPN, DBF4, DNA2, EXO1, GTSE1, H2AX, H2BC1, H2BC10, H2BC11, H2BC12, H2BC13, H2BC14, H2BC15, H2BC17, H2BC21, H2BC3, H2BC4, H2BC5, H2BC6, H2BC7, H2BC8, H2BC9, H2BU1, H3-4, H4-16, H4C1, H4C11, H4C12, H4C13, H4C14, H4C15, H4C2, H4C3, H4C4, H4C5, H4C6…	FALSE
R-HSA:72107	REACTOME_Reactions_25.05.2022	Formation of the Spliceosomal E complex	[-1]	[Group109]	27	37.5	3.39767e-16	7.91658e-13	{Group109=9.184049354142882E-48}	{Group109=9.459570834767168E-46}	[ALYREF, CCAR1, CD2BP2, DDX5, FUS, HNRNPA1, HNRNPF, HNRNPH1, HNRNPK, HNRNPM, PCBP1, PCBP2, POLR2B, POLR2H, POLR2L, PRPF40A, RNPS1, SNRPD2, SNRPD3, SRRM1, SRRM2, SRRT, SRSF1, SRSF2, SRSF3, SRSF5, U2AF1]	[ALYREF, CCAR1, CD2BP2, DDX5, DHX9, FUS, GTF2F1, GTF2F2, HNRNPA0, HNRNPA1, HNRNPA2B1, HNRNPA3, HNRNPC, HNRNPD, HNRNPF, HNRNPH1, HNRNPH2, HNRNPK, HNRNPL, HNRNPM, HNRNPR, HNRNPU, HNRNPUL1, LOC102724594, NCBP1, NCBP2, PCBP1, PCBP2, POLR2A, POLR2B, POLR2C, POLR2D, POLR2E, POLR2F, POLR2G, POLR2H, POLR2I, POLR2J, POLR2K, POLR2L, PRPF40A, PTBP1, RBM5, RBMX, RNPS1, SF1, SNRNP70, SNRPA, SNRPB, SNRPC, SNRP…	FALSE
R-HSA:5678895	REACTOME_Pathways_25.05.2022	Defective CFTR causes cystic fibrosis	[-1]	[Group114]	25	40.9836	3.53187e-16	8.22572e-13	{Group114=4.883372315663292E-74}	{Group114=5.371709547229621E-72}	[ERLIN1, ERLIN2, PSMA1, PSMA2, PSMA3, PSMA4, PSMA5, PSMA6, PSMA7, PSMB2, PSMB3, PSMB5, PSMC2, PSMC6, PSMD1, PSMD12, PSMD13, PSMD3, PSMD5, PSMD6, PSMD8, PSME2, PSME3, PSMF1, UBA52]	[CFTR, DERL1, DERL2, DERL3, ERLEC1, ERLIN1, ERLIN2, OS9, PSMA1, PSMA2, PSMA3, PSMA4, PSMA5, PSMA6, PSMA7, PSMA8, PSMB1, PSMB10, PSMB11, PSMB2, PSMB3, PSMB4, PSMB5, PSMB6, PSMB7, PSMB8, PSMB9, PSMC1, PSMC2, PSMC3, PSMC4, PSMC5, PSMC6, PSMD1, PSMD10, PSMD11, PSMD12, PSMD13, PSMD14, PSMD2, PSMD3, PSMD4, PSMD5, PSMD6, PSMD7, PSMD8, PSMD9, PSME1, PSME2, PSME3, PSME4, PSMF1, RNF185, RNF5, RPS27A, SEL1L…	FALSE
R-HSA:450466	REACTOME_Reactions_25.05.2022	AUF1:mRNA complex is destroyed	[-1]	[Group110, Group114]	22	47.8261	3.80094e-16	8.84859e-13	{Group110=4.0070892194678705E-27, Group114=4.883372315663292E-74}	{Group110=3.4060258365476898E-25, Group114=5.371709547229621E-72}	[PSMA1, PSMA2, PSMA3, PSMA4, PSMA5, PSMA6, PSMA7, PSMB2, PSMB3, PSMB5, PSMC2, PSMC6, PSMD1, PSMD12, PSMD13, PSMD3, PSMD5, PSMD6, PSMD8, PSME2, PSME3, PSMF1]	[HNRNPD, PSMA1, PSMA2, PSMA3, PSMA4, PSMA5, PSMA6, PSMA7, PSMA8, PSMB1, PSMB10, PSMB11, PSMB2, PSMB3, PSMB4, PSMB5, PSMB6, PSMB7, PSMB8, PSMB9, PSMC1, PSMC2, PSMC3, PSMC4, PSMC5, PSMC6, PSMD1, PSMD10, PSMD11, PSMD12, PSMD13, PSMD14, PSMD2, PSMD3, PSMD4, PSMD5, PSMD6, PSMD7, PSMD8, PSMD9, PSME1, PSME2, PSME3, PSME4, PSMF1, SEM1]	FALSE
R-HSA:4608855	REACTOME_Reactions_25.05.2022	PRICKLE1 is degraded by the proteasome	[-1]	[Group110, Group114]	22	47.8261	3.80094e-16	8.84859e-13	{Group110=4.0070892194678705E-27, Group114=4.883372315663292E-74}	{Group110=3.4060258365476898E-25, Group114=5.371709547229621E-72}	[PSMA1, PSMA2, PSMA3, PSMA4, PSMA5, PSMA6, PSMA7, PSMB2, PSMB3, PSMB5, PSMC2, PSMC6, PSMD1, PSMD12, PSMD13, PSMD3, PSMD5, PSMD6, PSMD8, PSME2, PSME3, PSMF1]	[PRICKLE1, PSMA1, PSMA2, PSMA3, PSMA4, PSMA5, PSMA6, PSMA7, PSMA8, PSMB1, PSMB10, PSMB11, PSMB2, PSMB3, PSMB4, PSMB5, PSMB6, PSMB7, PSMB8, PSMB9, PSMC1, PSMC2, PSMC3, PSMC4, PSMC5, PSMC6, PSMD1, PSMD10, PSMD11, PSMD12, PSMD13, PSMD14, PSMD2, PSMD3, PSMD4, PSMD5, PSMD6, PSMD7, PSMD8, PSMD9, PSME1, PSME2, PSME3, PSME4, PSMF1, SEM1]	FALSE
R-HSA:5665871	REACTOME_Reactions_25.05.2022	ADRM1 binds 26S proteasome	[-1]	[Group110, Group114]	22	47.8261	3.80094e-16	8.84859e-13	{Group110=4.0070892194678705E-27, Group114=4.883372315663292E-74}	{Group110=3.4060258365476898E-25, Group114=5.371709547229621E-72}	[PSMA1, PSMA2, PSMA3, PSMA4, PSMA5, PSMA6, PSMA7, PSMB2, PSMB3, PSMB5, PSMC2, PSMC6, PSMD1, PSMD12, PSMD13, PSMD3, PSMD5, PSMD6, PSMD8, PSME2, PSME3, PSMF1]	[ADRM1, PSMA1, PSMA2, PSMA3, PSMA4, PSMA5, PSMA6, PSMA7, PSMA8, PSMB1, PSMB10, PSMB11, PSMB2, PSMB3, PSMB4, PSMB5, PSMB6, PSMB7, PSMB8, PSMB9, PSMC1, PSMC2, PSMC3, PSMC4, PSMC5, PSMC6, PSMD1, PSMD10, PSMD11, PSMD12, PSMD13, PSMD14, PSMD2, PSMD3, PSMD4, PSMD5, PSMD6, PSMD7, PSMD8, PSMD9, PSME1, PSME2, PSME3, PSME4, PSMF1, SEM1]	FALSE
R-HSA:5668520	REACTOME_Reactions_25.05.2022	26Sproteasome degrades K48polyUb-NIK	[-1]	[Group110, Group114]	22	47.8261	3.80094e-16	8.84859e-13	{Group110=4.0070892194678705E-27, Group114=4.883372315663292E-74}	{Group110=3.4060258365476898E-25, Group114=5.371709547229621E-72}	[PSMA1, PSMA2, PSMA3, PSMA4, PSMA5, PSMA6, PSMA7, PSMB2, PSMB3, PSMB5, PSMC2, PSMC6, PSMD1, PSMD12, PSMD13, PSMD3, PSMD5, PSMD6, PSMD8, PSME2, PSME3, PSMF1]	[MAP3K14, PSMA1, PSMA2, PSMA3, PSMA4, PSMA5, PSMA6, PSMA7, PSMA8, PSMB1, PSMB10, PSMB11, PSMB2, PSMB3, PSMB4, PSMB5, PSMB6, PSMB7, PSMB8, PSMB9, PSMC1, PSMC2, PSMC3, PSMC4, PSMC5, PSMC6, PSMD1, PSMD10, PSMD11, PSMD12, PSMD13, PSMD14, PSMD2, PSMD3, PSMD4, PSMD5, PSMD6, PSMD7, PSMD8, PSMD9, PSME1, PSME2, PSME3, PSME4, PSMF1, SEM1]	FALSE
R-NUL:5610751	REACTOME_Reactions_25.05.2022	Gli2is degraded by the proteasome	[-1]	[Group110, Group114]	22	47.8261	3.80094e-16	8.84859e-13	{Group110=4.0070892194678705E-27, Group114=4.883372315663292E-74}	{Group110=3.4060258365476898E-25, Group114=5.371709547229621E-72}	[PSMA1, PSMA2, PSMA3, PSMA4, PSMA5, PSMA6, PSMA7, PSMB2, PSMB3, PSMB5, PSMC2, PSMC6, PSMD1, PSMD12, PSMD13, PSMD3, PSMD5, PSMD6, PSMD8, PSME2, PSME3, PSMF1]	[PSMA1, PSMA2, PSMA3, PSMA4, PSMA5, PSMA6, PSMA7, PSMA8, PSMB1, PSMB10, PSMB11, PSMB2, PSMB3, PSMB4, PSMB5, PSMB6, PSMB7, PSMB8, PSMB9, PSMC1, PSMC2, PSMC3, PSMC4, PSMC5, PSMC6, PSMD1, PSMD10, PSMD11, PSMD12, PSMD13, PSMD14, PSMD2, PSMD3, PSMD4, PSMD5, PSMD6, PSMD7, PSMD8, PSMD9, PSME1, PSME2, PSME3, PSME4, PSMF1, SEM1, SUFU]	FALSE
R-HSA:927836	REACTOME_Reactions_25.05.2022	SMG6 hydrolyzes mRNA with premature termination codon	[-1]	[Group106, Group113, Group114]	33	30	3.98245e-16	9.26717e-13	{Group106=6.922082642854973E-73, Group113=9.245946673251871E-116, Group114=4.883372315663292E-74}	{Group106=7.54507008071192E-71, Group113=1.0540379207507133E-113, Group114=5.371709547229621E-72}	[EIF4A3, ETF1, GSPT1, RNPS1, RPL10, RPL13A, RPL15, RPL18, RPL21, RPL22L1, RPL23, RPL23A, RPL27, RPL29, RPL31, RPL32, RPL36A, RPL38, RPL5, RPL7, RPL9, RPLP0, RPLP1, RPS15, RPS18, RPS21, RPS23, RPS28, RPS5, RPS6, RPS8, RPSA, UBA52]	[CASC3, EIF4A3, EIF4G1, ETF1, GSPT1, GSPT2, MAGOH, MAGOHB, NCBP1, NCBP2, PABPC1, PPP2CA, PPP2R1A, PPP2R2A, RBM8A, RNPS1, RPL10, RPL10A, RPL10L, RPL11, RPL12, RPL13, RPL13A, RPL14, RPL15, RPL17, RPL18, RPL18A, RPL19, RPL21, RPL22, RPL22L1, RPL23, RPL23A, RPL24, RPL26, RPL26L1, RPL27, RPL27A, RPL28, RPL29, RPL3, RPL30, RPL31, RPL32, RPL34, RPL35, RPL35A, RPL36, RPL36A, RPL36AL, RPL37, RPL37A, RPL38…	FALSE
R-HSA:69206	REACTOME_Pathways_25.05.2022	G1/S Transition	[-1]	[Group089, Group097, Group112, Group114]	36	27.4809	4.09851e-16	9.53313e-13	{Group089=3.061138901139984E-17, Group097=1.6418031696309464E-13, Group112=9.09402322155862E-24, Group114=4.883372315663292E-74}	{Group089=1.8979061187067904E-15, Group097=8.044835531191637E-12, Group112=6.91145764838455E-22, Group114=5.371709547229621E-72}	[CDC25A, CDC45, CDK2, DHFR, HDAC1, MCM4, MCM5, MCM7, ORC3, POLA1, POLE, PSMA1, PSMA2, PSMA3, PSMA4, PSMA5, PSMA6, PSMA7, PSMB2, PSMB3, PSMB5, PSMC2, PSMC6, PSMD1, PSMD12, PSMD13, PSMD3, PSMD5, PSMD6, PSMD8, PSME2, PSME3, PSMF1, RPA1, RPA3, UBA52]	[AKT1, AKT2, AKT3, CABLES1, CCNA1, CCNA2, CCNB1, CCND1, CCNE1, CCNE2, CCNH, CDC25A, CDC45, CDC6, CDC7, CDK1, CDK2, CDK4, CDK7, CDKN1A, CDKN1B, CDT1, CKS1B, CUL1, DBF4, DHFR, E2F1, E2F4, E2F5, E2F6, FBXO5, GMNN, HDAC1, LIN37, LIN52, LIN54, LIN9, MAX, MCM10, MCM2, MCM3, MCM4, MCM5, MCM6, MCM7, MCM8, MNAT1, MYC, ORC1, ORC2, ORC3, ORC4, ORC5, ORC6, PCNA, POLA1, POLA2, POLE, POLE2, POLE3, POLE4, PPP2C…	TRUE
R-HSA:5607731	REACTOME_Reactions_25.05.2022	26S proteasome processes p-7S-p100:RELB to form p52:RELB	[-1]	[Group114]	23	45.098	4.14529e-16	9.63779e-13	{Group114=4.883372315663292E-74}	{Group114=5.371709547229621E-72}	[PSMA1, PSMA2, PSMA3, PSMA4, PSMA5, PSMA6, PSMA7, PSMB2, PSMB3, PSMB5, PSMC2, PSMC6, PSMD1, PSMD12, PSMD13, PSMD3, PSMD5, PSMD6, PSMD8, PSME2, PSME3, PSMF1, UBA52]	[NFKB2, PSMA1, PSMA2, PSMA3, PSMA4, PSMA5, PSMA6, PSMA7, PSMA8, PSMB1, PSMB10, PSMB11, PSMB2, PSMB3, PSMB4, PSMB5, PSMB6, PSMB7, PSMB8, PSMB9, PSMC1, PSMC2, PSMC3, PSMC4, PSMC5, PSMC6, PSMD1, PSMD10, PSMD11, PSMD12, PSMD13, PSMD14, PSMD2, PSMD3, PSMD4, PSMD5, PSMD6, PSMD7, PSMD8, PSMD9, PSME1, PSME2, PSME3, PSME4, PSMF1, RELB, RPS27A, SEM1, UBA52, UBB, UBC]	FALSE
R-HSA:9762096	REACTOME_Reactions_25.05.2022	Ub,pS335,S338,T NFE2L2 is degraded	[-1]	[Group114]	23	45.098	4.14529e-16	9.63779e-13	{Group114=4.883372315663292E-74}	{Group114=5.371709547229621E-72}	[PSMA1, PSMA2, PSMA3, PSMA4, PSMA5, PSMA6, PSMA7, PSMB2, PSMB3, PSMB5, PSMC2, PSMC6, PSMD1, PSMD12, PSMD13, PSMD3, PSMD5, PSMD6, PSMD8, PSME2, PSME3, PSMF1, UBA52]	[BTRC, CUL1, NFE2L2, PSMA1, PSMA2, PSMA3, PSMA4, PSMA5, PSMA6, PSMA7, PSMB1, PSMB10, PSMB2, PSMB3, PSMB4, PSMB5, PSMB6, PSMB7, PSMB8, PSMB9, PSMC1, PSMC2, PSMC3, PSMC4, PSMC5, PSMC6, PSMD1, PSMD10, PSMD11, PSMD12, PSMD13, PSMD14, PSMD2, PSMD3, PSMD4, PSMD5, PSMD6, PSMD7, PSMD8, PSMD9, PSME1, PSME2, PSME3, PSMF1, RBX1, RPS27A, SEM1, SKP1, UBA52, UBB, UBC]	FALSE
R-HSA:5419261	REACTOME_Reactions_25.05.2022	55S ribosome with peptidyl-tRNA in A site binds GFM1:GTP	[-1]	[Group108, Group113]	29	34.1176	5.22062e-16	1.21327e-12	{Group108=9.071007606946274E-47, Group113=9.245946673251871E-116}	{Group108=9.161717683015737E-45, Group113=1.0540379207507133E-113}	[GFM1, MRPL13, MRPL14, MRPL16, MRPL19, MRPL20, MRPL21, MRPL22, MRPL23, MRPL27, MRPL28, MRPL37, MRPL39, MRPL4, MRPL43, MRPL47, MRPS10, MRPS12, MRPS18A, MRPS2, MRPS21, MRPS25, MRPS26, MRPS28, MRPS34, MRPS35, MRPS6, MRPS7, OXA1L]	[AURKAIP1, CHCHD1, DAP3, ERAL1, GADD45GIP1, GFM1, MRPL1, MRPL10, MRPL11, MRPL12, MRPL13, MRPL14, MRPL15, MRPL16, MRPL17, MRPL18, MRPL19, MRPL2, MRPL20, MRPL21, MRPL22, MRPL23, MRPL24, MRPL27, MRPL28, MRPL3, MRPL30, MRPL32, MRPL33, MRPL34, MRPL35, MRPL36, MRPL37, MRPL38, MRPL39, MRPL4, MRPL40, MRPL41, MRPL42, MRPL43, MRPL44, MRPL46, MRPL47, MRPL48, MRPL49, MRPL50, MRPL51, MRPL52, MRPL53, MRPL54, M…	FALSE
R-HSA:5419279	REACTOME_Reactions_25.05.2022	Translocation of peptidyl-tRNA from A-site to P-site (and translocation of 55S ribosome by 3 bases along mRNA)	[-1]	[Group108, Group113]	29	34.1176	5.22062e-16	1.21327e-12	{Group108=9.071007606946274E-47, Group113=9.245946673251871E-116}	{Group108=9.161717683015737E-45, Group113=1.0540379207507133E-113}	[GFM1, MRPL13, MRPL14, MRPL16, MRPL19, MRPL20, MRPL21, MRPL22, MRPL23, MRPL27, MRPL28, MRPL37, MRPL39, MRPL4, MRPL43, MRPL47, MRPS10, MRPS12, MRPS18A, MRPS2, MRPS21, MRPS25, MRPS26, MRPS28, MRPS34, MRPS35, MRPS6, MRPS7, OXA1L]	[AURKAIP1, CHCHD1, DAP3, ERAL1, GADD45GIP1, GFM1, MRPL1, MRPL10, MRPL11, MRPL12, MRPL13, MRPL14, MRPL15, MRPL16, MRPL17, MRPL18, MRPL19, MRPL2, MRPL20, MRPL21, MRPL22, MRPL23, MRPL24, MRPL27, MRPL28, MRPL3, MRPL30, MRPL32, MRPL33, MRPL34, MRPL35, MRPL36, MRPL37, MRPL38, MRPL39, MRPL4, MRPL40, MRPL41, MRPL42, MRPL43, MRPL44, MRPL46, MRPL47, MRPL48, MRPL49, MRPL50, MRPL51, MRPL52, MRPL53, MRPL54, M…	FALSE
R-HSA:6800434	REACTOME_Reactions_25.05.2022	Exocytosis of ficolin-rich granule lumen proteins	[-1]	[Group077]	35	28	5.56112e-16	1.29185e-12	{Group077=3.8155049686673946E-9}	{Group077=1.373581788720262E-7}	[ACLY, AGL, APEH, CSNK2B, CSTB, CTSD, DDX3X, GPI, GSTP1, HSPA1B, HSPA8, HUWE1, IDH1, ILF2, IMPDH2, JUP, KRT1, LTA4H, MAPK1, NME1-NME2, PAFAH1B2, PFKL, PGM1, PGM2, PRDX4, PSMA2, PSMA5, PSMC2, PSMD12, PSMD13, PSMD3, PSMD6, PYGL, VCL, XRCC6]	[A1BG, ACLY, ACTR10, ACTR1B, ACTR2, AGL, ALAD, ALDOA, ALDOC, ALOX5, AMPD3, APAF1, APEH, ARPC5, ARSB, ASAH1, ATG7, BIN2, C1orf35, CAB39, CALML5, CAND1, CANT1, CAPN1, CAT, CCT8, CDA, CDK13, CFD, COMMD3, COMMD9, COTL1, CRISPLD2, CSNK2B, CST3, CSTB, CTSB, CTSD, CTSH, CTSS, CTSZ, DBNL, DDX3X, DERA, DYNLT1, EEF1A1, EEF2, FCN1, FGL2, FTH1, GLB1, GMFG, GNS, GPI, GSDMD, GSN, GSTP1, GUSB, GYG1, HBB, HK3, H…	TRUE
R-HSA:379724	REACTOME_Pathways_25.05.2022	tRNA Aminoacylation	[-1]	[Group086, Group090]	21	50	5.61685e-16	1.30423e-12	{Group086=3.806022255105551E-23, Group090=2.456602188307504E-21}	{Group086=2.8545166913291632E-21, Group090=1.7441875536983279E-19}	[AARS2, AIMP1, AIMP2, EARS2, EEF1E1, FARSA, FARSB, GARS1, HARS1, IARS2, LARS2, NARS1, PPA2, RARS1, SARS1, TARS1, TARS2, VARS1, WARS1, YARS1, YARS2]	[AARS1, AARS2, AIMP1, AIMP2, CARS1, CARS2, DARS1, DARS2, EARS2, EEF1E1, EPRS1, FARS2, FARSA, FARSB, GARS1, HARS1, HARS2, IARS1, IARS2, KARS1, LARS1, LARS2, MARS1, MARS2, NARS1, NARS2, PARS2, PPA1, PPA2, QARS1, RARS1, RARS2, SARS1, SARS2, TARS1, TARS2, VARS1, VARS2, WARS1, WARS2, YARS1, YARS2]	TRUE
R-HSA:597592	REACTOME_Pathways_25.05.2022	Post-translational protein modification	[-1]	[Group040]	154	10.7168	6.10404e-16	1.41675e-12	{Group040=7.800000686789538E-53}	{Group040=8.26800072799691E-51}	[ACTL6A, ACTR1A, ALG6, APOA1, APOA2, ARCN1, ARF3, ARF5, ARFGAP1, CALR, CAPZB, CDC25A, CDC34, CDKN2A, CKAP4, COMMD2, COPG2, COPS2, COPS4, COPZ1, CSNK1D, CUL2, CUL5, DAD1, DCTN4, DDOST, DDX17, DDX5, DNMT1, DPH5, DPM1, DPM3, DYNLL1, EIF5A, GFPT1, GMPPA, GMPPB, GNE, GPS1, H2AC19, H2BC3, HCFC1, HDAC1, HIC1, HLTF, HNRNPK, HSPA8, ITIH2, KNG1, KTN1, LMAN1, MAGT1, MTA1, NAE1, NPLOC4, NPM1, NSF, NUB1, NUP1…	[A4GNT, AAAS, ABRAXAS1, ABRAXAS2, ACTB, ACTL6A, ACTR10, ACTR1A, ACTR5, ACTR8, ADAM10, ADAMTS1, ADAMTS10, ADAMTS12, ADAMTS13, ADAMTS14, ADAMTS15, ADAMTS16, ADAMTS17, ADAMTS18, ADAMTS19, ADAMTS2, ADAMTS20, ADAMTS3, ADAMTS4, ADAMTS5, ADAMTS6, ADAMTS7, ADAMTS8, ADAMTS9, ADAMTSL1, ADAMTSL2, ADAMTSL3, ADAMTSL4, ADAMTSL5, ADRB2, ADRM1, AFP, AGBL1, AGBL2, AGBL3, AGBL4, AGBL5, AGTPBP1, AHSG, ALB, ALG1, AL…	FALSE
R-HSA:187574	REACTOME_Reactions_25.05.2022	Degradation of ubiquitinated p27/p21 by the 26S proteasome	[-1]	[Group114]	24	42.1053	6.56243e-16	1.52248e-12	{Group114=4.883372315663292E-74}	{Group114=5.371709547229621E-72}	[CDK2, PSMA1, PSMA2, PSMA3, PSMA4, PSMA5, PSMA6, PSMA7, PSMB2, PSMB3, PSMB5, PSMC2, PSMC6, PSMD1, PSMD12, PSMD13, PSMD3, PSMD5, PSMD6, PSMD8, PSME2, PSME3, PSMF1, UBA52]	[CCNA1, CCNA2, CCNE1, CCNE2, CDK2, CDKN1A, CDKN1B, CKS1B, CUL1, PSMA1, PSMA2, PSMA3, PSMA4, PSMA5, PSMA6, PSMA7, PSMB1, PSMB10, PSMB2, PSMB3, PSMB4, PSMB5, PSMB6, PSMB7, PSMB8, PSMB9, PSMC1, PSMC2, PSMC3, PSMC4, PSMC5, PSMC6, PSMD1, PSMD10, PSMD11, PSMD12, PSMD13, PSMD14, PSMD2, PSMD3, PSMD4, PSMD5, PSMD6, PSMD7, PSMD8, PSMD9, PSME1, PSME2, PSME3, PSMF1, RPS27A, SEM1, SKP1, SKP2, UBA52, UBB, UBC]	FALSE
R-HSA:4641258	REACTOME_Pathways_25.05.2022	Degradation of DVL	[-1]	[Group107, Group114]	24	42.1053	6.56243e-16	1.52248e-12	{Group107=6.196785746308136E-22, Group114=4.883372315663292E-74}	{Group107=4.523653594804939E-20, Group114=5.371709547229621E-72}	[DVL1, PSMA1, PSMA2, PSMA3, PSMA4, PSMA5, PSMA6, PSMA7, PSMB2, PSMB3, PSMB5, PSMC2, PSMC6, PSMD1, PSMD12, PSMD13, PSMD3, PSMD5, PSMD6, PSMD8, PSME2, PSME3, PSMF1, UBA52]	[CUL3, DACT1, DVL1, DVL2, DVL3, HECW1, KLHL12, PSMA1, PSMA2, PSMA3, PSMA4, PSMA5, PSMA6, PSMA7, PSMA8, PSMB1, PSMB10, PSMB11, PSMB2, PSMB3, PSMB4, PSMB5, PSMB6, PSMB7, PSMB8, PSMB9, PSMC1, PSMC2, PSMC3, PSMC4, PSMC5, PSMC6, PSMD1, PSMD10, PSMD11, PSMD12, PSMD13, PSMD14, PSMD2, PSMD3, PSMD4, PSMD5, PSMD6, PSMD7, PSMD8, PSMD9, PSME1, PSME2, PSME3, PSME4, PSMF1, RBX1, RPS27A, SEM1, UBA52, UBB, UBC]	FALSE
R-HSA:4086400	REACTOME_Pathways_25.05.2022	PCP/CE pathway	[-1]	[Group110, Group114]	30	32.6087	6.77695e-16	1.5709e-12	{Group110=4.0070892194678705E-27, Group114=4.883372315663292E-74}	{Group110=3.4060258365476898E-25, Group114=5.371709547229621E-72}	[AP2A2, AP2B1, AP2M1, CLTC, DVL1, PSMA1, PSMA2, PSMA3, PSMA4, PSMA5, PSMA6, PSMA7, PSMB2, PSMB3, PSMB5, PSMC2, PSMC6, PSMD1, PSMD12, PSMD13, PSMD3, PSMD5, PSMD6, PSMD8, PSME2, PSME3, PSMF1, RAC1, SCRIB, UBA52]	[AP2A1, AP2A2, AP2B1, AP2M1, AP2S1, ARRB2, CLTA, CLTB, CLTC, DAAM1, DVL1, DVL2, DVL3, FZD1, FZD2, FZD3, FZD4, FZD5, FZD6, FZD7, FZD8, PARD6A, PFN1, PRICKLE1, PRKCA, PRKCB, PRKCG, PSMA1, PSMA2, PSMA3, PSMA4, PSMA5, PSMA6, PSMA7, PSMA8, PSMB1, PSMB10, PSMB11, PSMB2, PSMB3, PSMB4, PSMB5, PSMB6, PSMB7, PSMB8, PSMB9, PSMC1, PSMC2, PSMC3, PSMC4, PSMC5, PSMC6, PSMD1, PSMD10, PSMD11, PSMD12, PSMD13, PSMD…	FALSE
R-HSA:69052	REACTOME_Pathways_25.05.2022	Switching of origins to a post-replicative state	[-1]	[Group097, Group114]	30	32.6087	6.77695e-16	1.5709e-12	{Group097=1.6418031696309464E-13, Group114=4.883372315663292E-74}	{Group097=8.044835531191637E-12, Group114=5.371709547229621E-72}	[ANAPC1, CDK2, MCM4, MCM5, MCM7, ORC3, PSMA1, PSMA2, PSMA3, PSMA4, PSMA5, PSMA6, PSMA7, PSMB2, PSMB3, PSMB5, PSMC2, PSMC6, PSMD1, PSMD12, PSMD13, PSMD3, PSMD5, PSMD6, PSMD8, PSME2, PSME3, PSMF1, UBA52, UBE2S]	[ANAPC1, ANAPC10, ANAPC11, ANAPC15, ANAPC16, ANAPC2, ANAPC4, ANAPC5, ANAPC7, CCNA1, CCNA2, CCNE1, CCNE2, CDC16, CDC23, CDC26, CDC27, CDC6, CDK2, CDT1, CUL1, FZR1, GMNN, MCM2, MCM3, MCM4, MCM5, MCM6, MCM7, MCM8, ORC1, ORC2, ORC3, ORC4, ORC5, ORC6, PSMA1, PSMA2, PSMA3, PSMA4, PSMA5, PSMA6, PSMA7, PSMA8, PSMB1, PSMB10, PSMB11, PSMB2, PSMB3, PSMB4, PSMB5, PSMB6, PSMB7, PSMB8, PSMB9, PSMC1, PSMC2, PSM…	FALSE
R-HSA:5610754	REACTOME_Reactions_25.05.2022	GLI3 is partially degraded by the proteasome to yield the GLI3 repressor	[-1]	[Group110, Group114]	22	46.8085	6.77603e-16	1.57136e-12	{Group110=4.0070892194678705E-27, Group114=4.883372315663292E-74}	{Group110=3.4060258365476898E-25, Group114=5.371709547229621E-72}	[PSMA1, PSMA2, PSMA3, PSMA4, PSMA5, PSMA6, PSMA7, PSMB2, PSMB3, PSMB5, PSMC2, PSMC6, PSMD1, PSMD12, PSMD13, PSMD3, PSMD5, PSMD6, PSMD8, PSME2, PSME3, PSMF1]	[GLI3, PSMA1, PSMA2, PSMA3, PSMA4, PSMA5, PSMA6, PSMA7, PSMA8, PSMB1, PSMB10, PSMB11, PSMB2, PSMB3, PSMB4, PSMB5, PSMB6, PSMB7, PSMB8, PSMB9, PSMC1, PSMC2, PSMC3, PSMC4, PSMC5, PSMC6, PSMD1, PSMD10, PSMD11, PSMD12, PSMD13, PSMD14, PSMD2, PSMD3, PSMD4, PSMD5, PSMD6, PSMD7, PSMD8, PSMD9, PSME1, PSME2, PSME3, PSME4, PSMF1, SEM1, SUFU]	FALSE
R-HSA:5610757	REACTOME_Reactions_25.05.2022	GLI2 is degraded by the proteasome	[-1]	[Group110, Group114]	22	46.8085	6.77603e-16	1.57136e-12	{Group110=4.0070892194678705E-27, Group114=4.883372315663292E-74}	{Group110=3.4060258365476898E-25, Group114=5.371709547229621E-72}	[PSMA1, PSMA2, PSMA3, PSMA4, PSMA5, PSMA6, PSMA7, PSMB2, PSMB3, PSMB5, PSMC2, PSMC6, PSMD1, PSMD12, PSMD13, PSMD3, PSMD5, PSMD6, PSMD8, PSME2, PSME3, PSMF1]	[GLI2, PSMA1, PSMA2, PSMA3, PSMA4, PSMA5, PSMA6, PSMA7, PSMA8, PSMB1, PSMB10, PSMB11, PSMB2, PSMB3, PSMB4, PSMB5, PSMB6, PSMB7, PSMB8, PSMB9, PSMC1, PSMC2, PSMC3, PSMC4, PSMC5, PSMC6, PSMD1, PSMD10, PSMD11, PSMD12, PSMD13, PSMD14, PSMD2, PSMD3, PSMD4, PSMD5, PSMD6, PSMD7, PSMD8, PSMD9, PSME1, PSME2, PSME3, PSME4, PSMF1, SEM1, SUFU]	FALSE
R-HSA:5610758	REACTOME_Reactions_25.05.2022	GLI1 is degraded by the proteasome after ubiquitination by beta-TrCP	[-1]	[Group110, Group114]	22	46.8085	6.77603e-16	1.57136e-12	{Group110=4.0070892194678705E-27, Group114=4.883372315663292E-74}	{Group110=3.4060258365476898E-25, Group114=5.371709547229621E-72}	[PSMA1, PSMA2, PSMA3, PSMA4, PSMA5, PSMA6, PSMA7, PSMB2, PSMB3, PSMB5, PSMC2, PSMC6, PSMD1, PSMD12, PSMD13, PSMD3, PSMD5, PSMD6, PSMD8, PSME2, PSME3, PSMF1]	[GLI1, PSMA1, PSMA2, PSMA3, PSMA4, PSMA5, PSMA6, PSMA7, PSMA8, PSMB1, PSMB10, PSMB11, PSMB2, PSMB3, PSMB4, PSMB5, PSMB6, PSMB7, PSMB8, PSMB9, PSMC1, PSMC2, PSMC3, PSMC4, PSMC5, PSMC6, PSMD1, PSMD10, PSMD11, PSMD12, PSMD13, PSMD14, PSMD2, PSMD3, PSMD4, PSMD5, PSMD6, PSMD7, PSMD8, PSMD9, PSME1, PSME2, PSME3, PSME4, PSMF1, SEM1, SUFU]	FALSE
R-HSA:5689539	REACTOME_Reactions_25.05.2022	ADRM1:26S proteaseome binds USP14	[-1]	[Group110, Group114]	22	46.8085	6.77603e-16	1.57136e-12	{Group110=4.0070892194678705E-27, Group114=4.883372315663292E-74}	{Group110=3.4060258365476898E-25, Group114=5.371709547229621E-72}	[PSMA1, PSMA2, PSMA3, PSMA4, PSMA5, PSMA6, PSMA7, PSMB2, PSMB3, PSMB5, PSMC2, PSMC6, PSMD1, PSMD12, PSMD13, PSMD3, PSMD5, PSMD6, PSMD8, PSME2, PSME3, PSMF1]	[ADRM1, PSMA1, PSMA2, PSMA3, PSMA4, PSMA5, PSMA6, PSMA7, PSMA8, PSMB1, PSMB10, PSMB11, PSMB2, PSMB3, PSMB4, PSMB5, PSMB6, PSMB7, PSMB8, PSMB9, PSMC1, PSMC2, PSMC3, PSMC4, PSMC5, PSMC6, PSMD1, PSMD10, PSMD11, PSMD12, PSMD13, PSMD14, PSMD2, PSMD3, PSMD4, PSMD5, PSMD6, PSMD7, PSMD8, PSMD9, PSME1, PSME2, PSME3, PSME4, PSMF1, SEM1, USP14]	FALSE
GO:0006520	GO_BiologicalProcess-EBI-UniProt-GOA-ACAP-ARAP_25.05.2022_00h00	cellular amino acid metabolic process	[3, 4, 6]	[Group049, Group057, Group086, Group090]	58	18.1818	6.85408e-16	1.58809e-12	{Group049=3.481558062130468E-17, Group057=1.0131089176904217E-19, Group086=3.806022255105551E-23, Group090=2.456602188307504E-21}	{Group049=2.1237504178995854E-15, Group057=6.787829748525825E-18, Group086=2.8545166913291632E-21, Group090=1.7441875536983279E-19}	[AARS2, ACADSB, ACAT1, ADSS2, AHCY, ALDH5A1, ALDH8A1, BCKDK, BLMH, CBS, COASY, CTPS1, DDAH2, DFFB, DHFR, EARS2, ECHS1, FARSA, FARSB, GARS1, GART, GCAT, GCDH, GFPT1, GLUD1, GMPS, GOT1, GOT2, HARS1, HIBCH, HOGA1, HSD17B10, IARS2, IVD, LARS2, LRRC47, MRI1, NARS1, OAT, PEPD, PFAS, PHGDH, PPAT, PTGES3L-AARSD1, PYCR1, PYCR2, PYCR3, QRSL1, RARS1, SARS1, SBDS, SHMT2, TARS1, TARS2, VARS1, WARS1, YARS1, YA…	[AADAT, AARS1, AARS2, AARSD1, AASDH, AASDHPPT, AASS, ABAT, ABHD14A-ACY1, ACAD8, ACADSB, ACAT1, ACCS, ACCSL, ACMSD, ACOD1, ACY1, ADHFE1, ADI1, ADSL, ADSS2, AFMID, AGMAT, AGXT, AGXT2, AHCY, ALDH18A1, ALDH1A1, ALDH4A1, ALDH5A1, ALDH6A1, ALDH8A1, AMDHD1, AMT, AOC1, APIP, ARG1, ARG2, ARHGAP11B, ART4, ASDURF, ASL, ASNS, ASNSD1, ASPA, ASPG, ASRGL1, ASS1, ATAT1, ATCAY, ATF4, ATP2B4, ATP7A, AUH, AZIN1, AZ…	TRUE
R-HSA:2130282	REACTOME_Reactions_25.05.2022	Degradation of ubiquitinated beta catenin by the proteasome	[-1]	[Group107, Group114]	26	38.2353	6.88598e-16	1.59479e-12	{Group107=6.196785746308136E-22, Group114=4.883372315663292E-74}	{Group107=4.523653594804939E-20, Group114=5.371709547229621E-72}	[CSNK1A1, CTNNB1, GSK3B, PSMA1, PSMA2, PSMA3, PSMA4, PSMA5, PSMA6, PSMA7, PSMB2, PSMB3, PSMB5, PSMC2, PSMC6, PSMD1, PSMD12, PSMD13, PSMD3, PSMD5, PSMD6, PSMD8, PSME2, PSME3, PSMF1, UBA52]	[AMER1, APC, AXIN1, BTRC, CSNK1A1, CTNNB1, CUL1, GSK3B, PPP2CA, PPP2CB, PPP2R1A, PPP2R1B, PPP2R5A, PPP2R5B, PPP2R5C, PPP2R5D, PPP2R5E, PSMA1, PSMA2, PSMA3, PSMA4, PSMA5, PSMA6, PSMA7, PSMA8, PSMB1, PSMB10, PSMB11, PSMB2, PSMB3, PSMB4, PSMB5, PSMB6, PSMB7, PSMB8, PSMB9, PSMC1, PSMC2, PSMC3, PSMC4, PSMC5, PSMC6, PSMD1, PSMD10, PSMD11, PSMD12, PSMD13, PSMD14, PSMD2, PSMD3, PSMD4, PSMD5, PSMD6, PSMD7…	FALSE
R-HSA:180534	REACTOME_Pathways_25.05.2022	Vpu mediated degradation of CD4	[-1]	[Group114]	23	44.2308	7.04793e-16	1.6316e-12	{Group114=4.883372315663292E-74}	{Group114=5.371709547229621E-72}	[PSMA1, PSMA2, PSMA3, PSMA4, PSMA5, PSMA6, PSMA7, PSMB2, PSMB3, PSMB5, PSMC2, PSMC6, PSMD1, PSMD12, PSMD13, PSMD3, PSMD5, PSMD6, PSMD8, PSME2, PSME3, PSMF1, UBA52]	[BTRC, CD4, PSMA1, PSMA2, PSMA3, PSMA4, PSMA5, PSMA6, PSMA7, PSMA8, PSMB1, PSMB10, PSMB11, PSMB2, PSMB3, PSMB4, PSMB5, PSMB6, PSMB7, PSMB8, PSMB9, PSMC1, PSMC2, PSMC3, PSMC4, PSMC5, PSMC6, PSMD1, PSMD10, PSMD11, PSMD12, PSMD13, PSMD14, PSMD2, PSMD3, PSMD4, PSMD5, PSMD6, PSMD7, PSMD8, PSMD9, PSME1, PSME2, PSME3, PSME4, PSMF1, RPS27A, SEM1, SKP1, UBA52, UBB, UBC]	FALSE
R-HSA:180573	REACTOME_Reactions_25.05.2022	Degradation of ubiquitinated CD4	[-1]	[Group114]	23	44.2308	7.04793e-16	1.6316e-12	{Group114=4.883372315663292E-74}	{Group114=5.371709547229621E-72}	[PSMA1, PSMA2, PSMA3, PSMA4, PSMA5, PSMA6, PSMA7, PSMB2, PSMB3, PSMB5, PSMC2, PSMC6, PSMD1, PSMD12, PSMD13, PSMD3, PSMD5, PSMD6, PSMD8, PSME2, PSME3, PSMF1, UBA52]	[BTRC, CD4, PSMA1, PSMA2, PSMA3, PSMA4, PSMA5, PSMA6, PSMA7, PSMA8, PSMB1, PSMB10, PSMB11, PSMB2, PSMB3, PSMB4, PSMB5, PSMB6, PSMB7, PSMB8, PSMB9, PSMC1, PSMC2, PSMC3, PSMC4, PSMC5, PSMC6, PSMD1, PSMD10, PSMD11, PSMD12, PSMD13, PSMD14, PSMD2, PSMD3, PSMD4, PSMD5, PSMD6, PSMD7, PSMD8, PSMD9, PSME1, PSME2, PSME3, PSME4, PSMF1, RPS27A, SEM1, SKP1, UBA52, UBB, UBC]	FALSE
R-HSA:209061	REACTOME_Reactions_25.05.2022	Ubiquitinated and phosphorylated IKBA binds to and is degraded by the proteasome complex	[-1]	[Group114]	23	44.2308	7.04793e-16	1.6316e-12	{Group114=4.883372315663292E-74}	{Group114=5.371709547229621E-72}	[PSMA1, PSMA2, PSMA3, PSMA4, PSMA5, PSMA6, PSMA7, PSMB2, PSMB3, PSMB5, PSMC2, PSMC6, PSMD1, PSMD12, PSMD13, PSMD3, PSMD5, PSMD6, PSMD8, PSME2, PSME3, PSMF1, UBA52]	[NFKB1, NFKBIA, PSMA1, PSMA2, PSMA3, PSMA4, PSMA5, PSMA6, PSMA7, PSMA8, PSMB1, PSMB10, PSMB11, PSMB2, PSMB3, PSMB4, PSMB5, PSMB6, PSMB7, PSMB8, PSMB9, PSMC1, PSMC2, PSMC3, PSMC4, PSMC5, PSMC6, PSMD1, PSMD10, PSMD11, PSMD12, PSMD13, PSMD14, PSMD2, PSMD3, PSMD4, PSMD5, PSMD6, PSMD7, PSMD8, PSMD9, PSME1, PSME2, PSME3, PSME4, PSMF1, RELA, RPS27A, SEM1, UBA52, UBB, UBC]	FALSE
R-HSA:4641256	REACTOME_Reactions_25.05.2022	Ubiquitinated AXIN is degraded by the proteasome	[-1]	[Group114]	23	44.2308	7.04793e-16	1.6316e-12	{Group114=4.883372315663292E-74}	{Group114=5.371709547229621E-72}	[PSMA1, PSMA2, PSMA3, PSMA4, PSMA5, PSMA6, PSMA7, PSMB2, PSMB3, PSMB5, PSMC2, PSMC6, PSMD1, PSMD12, PSMD13, PSMD3, PSMD5, PSMD6, PSMD8, PSME2, PSME3, PSMF1, UBA52]	[AXIN1, AXIN2, PSMA1, PSMA2, PSMA3, PSMA4, PSMA5, PSMA6, PSMA7, PSMA8, PSMB1, PSMB10, PSMB11, PSMB2, PSMB3, PSMB4, PSMB5, PSMB6, PSMB7, PSMB8, PSMB9, PSMC1, PSMC2, PSMC3, PSMC4, PSMC5, PSMC6, PSMD1, PSMD10, PSMD11, PSMD12, PSMD13, PSMD14, PSMD2, PSMD3, PSMD4, PSMD5, PSMD6, PSMD7, PSMD8, PSMD9, PSME1, PSME2, PSME3, PSME4, PSMF1, RPS27A, SEM1, SMURF2, UBA52, UBB, UBC]	FALSE
R-HSA:5362448	REACTOME_Reactions_25.05.2022	Hh C-terminal fragments are degraded by the proteasome	[-1]	[Group114]	23	44.2308	7.04793e-16	1.6316e-12	{Group114=4.883372315663292E-74}	{Group114=5.371709547229621E-72}	[PSMA1, PSMA2, PSMA3, PSMA4, PSMA5, PSMA6, PSMA7, PSMB2, PSMB3, PSMB5, PSMC2, PSMC6, PSMD1, PSMD12, PSMD13, PSMD3, PSMD5, PSMD6, PSMD8, PSME2, PSME3, PSMF1, UBA52]	[DHH, IHH, PSMA1, PSMA2, PSMA3, PSMA4, PSMA5, PSMA6, PSMA7, PSMA8, PSMB1, PSMB10, PSMB11, PSMB2, PSMB3, PSMB4, PSMB5, PSMB6, PSMB7, PSMB8, PSMB9, PSMC1, PSMC2, PSMC3, PSMC4, PSMC5, PSMC6, PSMD1, PSMD10, PSMD11, PSMD12, PSMD13, PSMD14, PSMD2, PSMD3, PSMD4, PSMD5, PSMD6, PSMD7, PSMD8, PSMD9, PSME1, PSME2, PSME3, PSME4, PSMF1, RPS27A, SEM1, SHH, UBA52, UBB, UBC]	FALSE
R-HSA:5635854	REACTOME_Reactions_25.05.2022	GLI2,3 are degraded by the proteasome	[-1]	[Group114]	23	44.2308	7.04793e-16	1.6316e-12	{Group114=4.883372315663292E-74}	{Group114=5.371709547229621E-72}	[PSMA1, PSMA2, PSMA3, PSMA4, PSMA5, PSMA6, PSMA7, PSMB2, PSMB3, PSMB5, PSMC2, PSMC6, PSMD1, PSMD12, PSMD13, PSMD3, PSMD5, PSMD6, PSMD8, PSME2, PSME3, PSMF1, UBA52]	[CUL3, GLI2, GLI3, PSMA1, PSMA2, PSMA3, PSMA4, PSMA5, PSMA6, PSMA7, PSMB1, PSMB10, PSMB2, PSMB3, PSMB4, PSMB5, PSMB6, PSMB7, PSMB8, PSMB9, PSMC1, PSMC2, PSMC3, PSMC4, PSMC5, PSMC6, PSMD1, PSMD10, PSMD11, PSMD12, PSMD13, PSMD14, PSMD2, PSMD3, PSMD4, PSMD5, PSMD6, PSMD7, PSMD8, PSMD9, PSME1, PSME2, PSME3, PSMF1, RBX1, RPS27A, SEM1, SPOP, SPOPL, UBA52, UBB, UBC]	FALSE
R-HSA:5635868	REACTOME_Reactions_25.05.2022	ub-GLI is degraded by the proteasome	[-1]	[Group114]	23	44.2308	7.04793e-16	1.6316e-12	{Group114=4.883372315663292E-74}	{Group114=5.371709547229621E-72}	[PSMA1, PSMA2, PSMA3, PSMA4, PSMA5, PSMA6, PSMA7, PSMB2, PSMB3, PSMB5, PSMC2, PSMC6, PSMD1, PSMD12, PSMD13, PSMD3, PSMD5, PSMD6, PSMD8, PSME2, PSME3, PSMF1, UBA52]	[GLI1, ITCH, NUMB, PSMA1, PSMA2, PSMA3, PSMA4, PSMA5, PSMA6, PSMA7, PSMA8, PSMB1, PSMB10, PSMB11, PSMB2, PSMB3, PSMB4, PSMB5, PSMB6, PSMB7, PSMB8, PSMB9, PSMC1, PSMC2, PSMC3, PSMC4, PSMC5, PSMC6, PSMD1, PSMD10, PSMD11, PSMD12, PSMD13, PSMD14, PSMD2, PSMD3, PSMD4, PSMD5, PSMD6, PSMD7, PSMD8, PSMD9, PSME1, PSME2, PSME3, PSME4, PSMF1, RPS27A, SEM1, UBA52, UBB, UBC]	FALSE
R-HSA:9008110	REACTOME_Reactions_25.05.2022	Proteasome degrades polyubiquitinated RUNX2	[-1]	[Group114]	23	44.2308	7.04793e-16	1.6316e-12	{Group114=4.883372315663292E-74}	{Group114=5.371709547229621E-72}	[PSMA1, PSMA2, PSMA3, PSMA4, PSMA5, PSMA6, PSMA7, PSMB2, PSMB3, PSMB5, PSMC2, PSMC6, PSMD1, PSMD12, PSMD13, PSMD3, PSMD5, PSMD6, PSMD8, PSME2, PSME3, PSMF1, UBA52]	[HIVEP3, PSMA1, PSMA2, PSMA3, PSMA4, PSMA5, PSMA6, PSMA7, PSMA8, PSMB1, PSMB10, PSMB11, PSMB2, PSMB3, PSMB4, PSMB5, PSMB6, PSMB7, PSMB8, PSMB9, PSMC1, PSMC2, PSMC3, PSMC4, PSMC5, PSMC6, PSMD1, PSMD10, PSMD11, PSMD12, PSMD13, PSMD14, PSMD2, PSMD3, PSMD4, PSMD5, PSMD6, PSMD7, PSMD8, PSMD9, PSME1, PSME2, PSME3, PSME4, PSMF1, RPS27A, RUNX2, SEM1, UBA52, UBB, UBC, WWP1]	FALSE
GO:0006163	GO_BiologicalProcess-EBI-UniProt-GOA-ACAP-ARAP_25.05.2022_00h00	purine nucleotide metabolic process	[5, 6, 7, 8]	[Group098, Group111]	77	15.0685	7.23738e-16	1.67473e-12	{Group098=1.770836020418336E-25, Group111=4.114862409491658E-32}	{Group098=1.416668816334669E-23, Group111=3.7445247926374084E-30}	[ACACA, ACAT1, ACLY, ACOT9, ACSL5, ADSS2, ATP5F1A, ATP5F1B, ATP5MF-PTCD1, ATP5MG, ATP6, ATP6V1B2, CLPX, COASY, DCAKD, DDIT4, DLAT, DNM1L, FIS1, GALK1, GART, GCDH, GIT1, GMPS, GPI, GTPBP1, HK1, HK2, HMGCS1, HPRT1, HSD17B4, HSPA1B, HSPA8, IMPDH2, KIF2A, LRRK2, MFN1, NDUFA10, NDUFA13, NDUFA5, NDUFA6, NDUFA9, NDUFB4, NDUFB9, NDUFS1, NDUFS2, NDUFS8, NDUFV1, NME1, NME1-NME2, NME4, NUDT2, OGDH, OLA1, OP…	[AADAT, AASS, ABCC6, ABCD1, ABHD14B, ACACA, ACACB, ACAT1, ACLY, ACOT1, ACOT11, ACOT12, ACOT2, ACOT4, ACOT6, ACOT7, ACOT8, ACOT9, ACSBG1, ACSBG2, ACSF2, ACSF3, ACSL1, ACSL3, ACSL4, ACSL5, ACSL6, ACSM1, ACSM2A, ACSM2B, ACSM3, ACSM4, ACSM5, ACSM6, ACSS1, ACSS2, ACTN3, ADA, ADCY1, ADCY10, ADCY2, ADCY3, ADCY4, ADCY5, ADCY6, ADCY7, ADCY8, ADCY9, ADK, ADORA2B, ADPGK, ADSL, ADSS1, ADSS2, AK1, AK2, AK3, A…	FALSE
R-HSA:72312	REACTOME_Pathways_25.05.2022	rRNA processing	[-1]	[Group081, Group109, Group113, Group114]	45	22.0588	8.04797e-16	1.8615e-12	{Group081=5.969057762853185E-39, Group109=9.184049354142882E-48, Group113=9.245946673251871E-116, Group114=4.883372315663292E-74}	{Group081=5.849676607596121E-37, Group109=9.459570834767168E-46, Group113=1.0540379207507133E-113, Group114=5.371709547229621E-72}	[BOP1, CSNK1D, DIMT1, ELAC2, EXOSC4, EXOSC9, GNL3, HSD17B10, MTREX, NOP14, RIOK1, RPL10, RPL13A, RPL15, RPL18, RPL21, RPL22L1, RPL23, RPL23A, RPL27, RPL29, RPL31, RPL32, RPL36A, RPL38, RPL5, RPL7, RPL9, RPLP0, RPLP1, RPS15, RPS18, RPS21, RPS23, RPS28, RPS5, RPS6, RPS8, RPSA, RRP1, TEX10, TPTEP2-CSNK1E, TRMT10C, TSR1, UBA52]	[BMS1, BOP1, BUD23, BYSL, C1D, CSNK1D, CSNK1E, DCAF13, DDX21, DDX47, DDX49, DDX52, DHX37, DIMT1, DIS3, DKC1, EBNA1BP2, ELAC2, EMG1, ERI1, EXOSC1, EXOSC10, EXOSC2, EXOSC3, EXOSC4, EXOSC5, EXOSC6, EXOSC7, EXOSC8, EXOSC9, FBL, FCF1, FTSJ3, GAR1, GNL3, HEATR1, HSD17B10, IMP3, IMP4, ISG20L2, KRR1, LAS1L, LTV1, MPHOSPH10, MPHOSPH6, MRM1, MRM2, MRM3, MTERF4, MTREX, NAT10, NCL, NHP2, NIP7, NOB1, NOC4L, N…	TRUE
R-HSA:2408557	REACTOME_Pathways_25.05.2022	Selenocysteine synthesis	[-1]	[Group106, Group113, Group114]	30	32.2581	9.48369e-16	2.19263e-12	{Group106=6.922082642854973E-73, Group113=9.245946673251871E-116, Group114=4.883372315663292E-74}	{Group106=7.54507008071192E-71, Group113=1.0540379207507133E-113, Group114=5.371709547229621E-72}	[RPL10, RPL13A, RPL15, RPL18, RPL21, RPL22L1, RPL23, RPL23A, RPL27, RPL29, RPL31, RPL32, RPL36A, RPL38, RPL5, RPL7, RPL9, RPLP0, RPLP1, RPS15, RPS18, RPS21, RPS23, RPS28, RPS5, RPS6, RPS8, RPSA, SARS1, UBA52]	[EEFSEC, PSTK, RPL10, RPL10A, RPL10L, RPL11, RPL12, RPL13, RPL13A, RPL14, RPL15, RPL17, RPL18, RPL18A, RPL19, RPL21, RPL22, RPL22L1, RPL23, RPL23A, RPL24, RPL26, RPL26L1, RPL27, RPL27A, RPL28, RPL29, RPL3, RPL30, RPL31, RPL32, RPL34, RPL35, RPL35A, RPL36, RPL36A, RPL36AL, RPL37, RPL37A, RPL38, RPL39, RPL39L, RPL3L, RPL4, RPL41, RPL5, RPL6, RPL7, RPL7A, RPL8, RPL9, RPLP0, RPLP1, RPLP2, RPS10, RPS1…	FALSE
R-HSA:5368287	REACTOME_Pathways_25.05.2022	Mitochondrial translation	[-1]	[Group106, Group108, Group113]	30	32.2581	9.48369e-16	2.19263e-12	{Group106=6.922082642854973E-73, Group108=9.071007606946274E-47, Group113=9.245946673251871E-116}	{Group106=7.54507008071192E-71, Group108=9.161717683015737E-45, Group113=1.0540379207507133E-113}	[GFM1, MRPL13, MRPL14, MRPL16, MRPL19, MRPL20, MRPL21, MRPL22, MRPL23, MRPL27, MRPL28, MRPL37, MRPL39, MRPL4, MRPL43, MRPL47, MRPS10, MRPS12, MRPS18A, MRPS2, MRPS21, MRPS25, MRPS26, MRPS28, MRPS34, MRPS35, MRPS6, MRPS7, OXA1L, TSFM]	[AURKAIP1, CHCHD1, DAP3, ERAL1, GADD45GIP1, GFM1, GFM2, MRPL1, MRPL10, MRPL11, MRPL12, MRPL13, MRPL14, MRPL15, MRPL16, MRPL17, MRPL18, MRPL19, MRPL2, MRPL20, MRPL21, MRPL22, MRPL23, MRPL24, MRPL27, MRPL28, MRPL3, MRPL30, MRPL32, MRPL33, MRPL34, MRPL35, MRPL36, MRPL37, MRPL38, MRPL39, MRPL4, MRPL40, MRPL41, MRPL42, MRPL43, MRPL44, MRPL46, MRPL47, MRPL48, MRPL49, MRPL50, MRPL51, MRPL52, MRPL53, MRP…	FALSE
R-HSA:8948751	REACTOME_Pathways_25.05.2022	Regulation of PTEN stability and activity	[-1]	[Group107, Group114]	26	37.6812	1.0476e-15	2.42099e-12	{Group107=6.196785746308136E-22, Group114=4.883372315663292E-74}	{Group107=4.523653594804939E-20, Group114=5.371709547229621E-72}	[CSNK2A1, CSNK2B, PSMA1, PSMA2, PSMA3, PSMA4, PSMA5, PSMA6, PSMA7, PSMB2, PSMB3, PSMB5, PSMC2, PSMC6, PSMD1, PSMD12, PSMD13, PSMD3, PSMD5, PSMD6, PSMD8, PSME2, PSME3, PSMF1, STUB1, UBA52]	[AKT1, AKT2, AKT3, CSNK2A1, CSNK2A2, CSNK2B, FRK, MKRN1, NEDD4, OTUD3, PREX2, PSMA1, PSMA2, PSMA3, PSMA4, PSMA5, PSMA6, PSMA7, PSMA8, PSMB1, PSMB10, PSMB11, PSMB2, PSMB3, PSMB4, PSMB5, PSMB6, PSMB7, PSMB8, PSMB9, PSMC1, PSMC2, PSMC3, PSMC4, PSMC5, PSMC6, PSMD1, PSMD10, PSMD11, PSMD12, PSMD13, PSMD14, PSMD2, PSMD3, PSMD4, PSMD5, PSMD6, PSMD7, PSMD8, PSMD9, PSME1, PSME2, PSME3, PSME4, PSMF1, PTEN, …	FALSE
R-HSA:156912	REACTOME_Reactions_25.05.2022	Peptide transfer from P-site tRNA to the A-site tRNA	[-1]	[Group091, Group113, Group114]	29	33.3333	1.06183e-15	2.45284e-12	{Group091=9.077242172159461E-17, Group113=9.245946673251871E-116, Group114=4.883372315663292E-74}	{Group091=5.446345303295676E-15, Group113=1.0540379207507133E-113, Group114=5.371709547229621E-72}	[RPL10, RPL13A, RPL15, RPL18, RPL21, RPL22L1, RPL23, RPL23A, RPL27, RPL29, RPL31, RPL32, RPL36A, RPL38, RPL5, RPL7, RPL9, RPLP0, RPLP1, RPS15, RPS18, RPS21, RPS23, RPS28, RPS5, RPS6, RPS8, RPSA, UBA52]	[RPL10, RPL10A, RPL10L, RPL11, RPL12, RPL13, RPL13A, RPL14, RPL15, RPL17, RPL18, RPL18A, RPL19, RPL21, RPL22, RPL22L1, RPL23, RPL23A, RPL24, RPL26, RPL26L1, RPL27, RPL27A, RPL28, RPL29, RPL3, RPL30, RPL31, RPL32, RPL34, RPL35, RPL35A, RPL36, RPL36A, RPL36AL, RPL37, RPL37A, RPL38, RPL39, RPL39L, RPL3L, RPL4, RPL41, RPL5, RPL6, RPL7, RPL7A, RPL8, RPL9, RPLP0, RPLP1, RPLP2, RPS10, RPS11, RPS12, RPS1…	TRUE
R-HSA:1799335	REACTOME_Reactions_25.05.2022	Synthesis of nascent polypeptide containing signal sequence	[-1]	[Group091, Group113, Group114]	29	33.3333	1.06183e-15	2.45284e-12	{Group091=9.077242172159461E-17, Group113=9.245946673251871E-116, Group114=4.883372315663292E-74}	{Group091=5.446345303295676E-15, Group113=1.0540379207507133E-113, Group114=5.371709547229621E-72}	[RPL10, RPL13A, RPL15, RPL18, RPL21, RPL22L1, RPL23, RPL23A, RPL27, RPL29, RPL31, RPL32, RPL36A, RPL38, RPL5, RPL7, RPL9, RPLP0, RPLP1, RPS15, RPS18, RPS21, RPS23, RPS28, RPS5, RPS6, RPS8, RPSA, UBA52]	[RPL10, RPL10A, RPL10L, RPL11, RPL12, RPL13, RPL13A, RPL14, RPL15, RPL17, RPL18, RPL18A, RPL19, RPL21, RPL22, RPL22L1, RPL23, RPL23A, RPL24, RPL26, RPL26L1, RPL27, RPL27A, RPL28, RPL29, RPL3, RPL30, RPL31, RPL32, RPL34, RPL35, RPL35A, RPL36, RPL36A, RPL36AL, RPL37, RPL37A, RPL38, RPL39, RPL39L, RPL3L, RPL4, RPL41, RPL5, RPL6, RPL7, RPL7A, RPL8, RPL9, RPLP0, RPLP1, RPLP2, RPS10, RPS11, RPS12, RPS1…	FALSE
R-HSA:192704	REACTOME_Reactions_25.05.2022	Synthesis of PB1-F2	[-1]	[Group091, Group113, Group114]	29	33.3333	1.06183e-15	2.45284e-12	{Group091=9.077242172159461E-17, Group113=9.245946673251871E-116, Group114=4.883372315663292E-74}	{Group091=5.446345303295676E-15, Group113=1.0540379207507133E-113, Group114=5.371709547229621E-72}	[RPL10, RPL13A, RPL15, RPL18, RPL21, RPL22L1, RPL23, RPL23A, RPL27, RPL29, RPL31, RPL32, RPL36A, RPL38, RPL5, RPL7, RPL9, RPLP0, RPLP1, RPS15, RPS18, RPS21, RPS23, RPS28, RPS5, RPS6, RPS8, RPSA, UBA52]	[RPL10, RPL10A, RPL10L, RPL11, RPL12, RPL13, RPL13A, RPL14, RPL15, RPL17, RPL18, RPL18A, RPL19, RPL21, RPL22, RPL22L1, RPL23, RPL23A, RPL24, RPL26, RPL26L1, RPL27, RPL27A, RPL28, RPL29, RPL3, RPL30, RPL31, RPL32, RPL34, RPL35, RPL35A, RPL36, RPL36A, RPL36AL, RPL37, RPL37A, RPL38, RPL39, RPL39L, RPL3L, RPL4, RPL41, RPL5, RPL6, RPL7, RPL7A, RPL8, RPL9, RPLP0, RPLP1, RPLP2, RPS10, RPS11, RPS12, RPS1…	FALSE
R-HSA:5607724	REACTOME_Reactions_25.05.2022	26S proteasome processes K48PolyUb-K21,22-p-S32,36-IkBA:NF-kB complex to form NF-kB complex	[-1]	[Group110, Group114]	22	45.8333	1.18623e-15	2.73902e-12	{Group110=4.0070892194678705E-27, Group114=4.883372315663292E-74}	{Group110=3.4060258365476898E-25, Group114=5.371709547229621E-72}	[PSMA1, PSMA2, PSMA3, PSMA4, PSMA5, PSMA6, PSMA7, PSMB2, PSMB3, PSMB5, PSMC2, PSMC6, PSMD1, PSMD12, PSMD13, PSMD3, PSMD5, PSMD6, PSMD8, PSME2, PSME3, PSMF1]	[NFKB1, NFKBIA, PSMA1, PSMA2, PSMA3, PSMA4, PSMA5, PSMA6, PSMA7, PSMA8, PSMB1, PSMB10, PSMB11, PSMB2, PSMB3, PSMB4, PSMB5, PSMB6, PSMB7, PSMB8, PSMB9, PSMC1, PSMC2, PSMC3, PSMC4, PSMC5, PSMC6, PSMD1, PSMD10, PSMD11, PSMD12, PSMD13, PSMD14, PSMD2, PSMD3, PSMD4, PSMD5, PSMD6, PSMD7, PSMD8, PSMD9, PSME1, PSME2, PSME3, PSME4, PSMF1, RELA, SEM1]	FALSE
GO:0009141	GO_BiologicalProcess-EBI-UniProt-GOA-ACAP-ARAP_25.05.2022_00h00	nucleoside triphosphate metabolic process	[5, 6, 7]	[Group111]	54	18.8811	1.32205e-15	3.05129e-12	{Group111=4.114862409491658E-32}	{Group111=3.7445247926374084E-30}	[ATP5F1A, ATP5F1B, ATP5MF-PTCD1, ATP5MG, ATP6, ATP6V1B2, CLPX, CMPK1, CTPS1, DDIT4, DFFB, DNM1L, DTYMK, FIS1, GALK1, GIT1, GPI, GTPBP1, HK1, HK2, HSPA1B, HSPA8, IMPDH2, KIF2A, LRRK2, MFN1, NDUFA10, NDUFA13, NDUFA5, NDUFA6, NDUFA9, NDUFB4, NDUFB9, NDUFS1, NDUFS2, NDUFS8, NDUFV1, NME1, NME1-NME2, NME4, NUDT2, OGDH, OLA1, OPA1, PARG, PFKL, PFKM, PGM1, RAN, SAMHD1, SDHA, SDHC, TIGAR, UCK2]	[ABCC6, ACOD1, ACTN3, ADA, ADK, ADPGK, AK1, AK2, AK3, AK4, AK5, AK7, AK8, AK9, ALDOA, ALDOB, ALDOC, ANTKMT, APP, ARL2, ARNT, ATP1A2, ATP1B1, ATP5F1A, ATP5F1B, ATP5F1C, ATP5F1D, ATP5F1E, ATP5F1EP2, ATP5IF1, ATP5MC1, ATP5MC2, ATP5MC3, ATP5ME, ATP5MF, ATP5MF-PTCD1, ATP5MG, ATP5MGL, ATP5MJ, ATP5MK, ATP5PB, ATP5PD, ATP5PF, ATP5PO, ATP6, ATP6V0C, ATP6V1A, ATP6V1B1, ATP6V1B2, ATP8, ATPSCKMT, BAD, BEND3,…	FALSE
R-HSA:174058	REACTOME_Reactions_25.05.2022	Degradation of multiubiquitinated Cdh1	[-1]	[Group114]	25	39.0625	1.37232e-15	3.16594e-12	{Group114=4.883372315663292E-74}	{Group114=5.371709547229621E-72}	[ANAPC1, PSMA1, PSMA2, PSMA3, PSMA4, PSMA5, PSMA6, PSMA7, PSMB2, PSMB3, PSMB5, PSMC2, PSMC6, PSMD1, PSMD12, PSMD13, PSMD3, PSMD5, PSMD6, PSMD8, PSME2, PSME3, PSMF1, UBA52, UBE2S]	[ANAPC1, ANAPC10, ANAPC11, ANAPC15, ANAPC16, ANAPC2, ANAPC4, ANAPC5, ANAPC7, CDC16, CDC23, CDC26, CDC27, FZR1, PSMA1, PSMA2, PSMA3, PSMA4, PSMA5, PSMA6, PSMA7, PSMB1, PSMB10, PSMB2, PSMB3, PSMB4, PSMB5, PSMB6, PSMB7, PSMB8, PSMB9, PSMC1, PSMC2, PSMC3, PSMC4, PSMC5, PSMC6, PSMD1, PSMD10, PSMD11, PSMD12, PSMD13, PSMD14, PSMD2, PSMD3, PSMD4, PSMD5, PSMD6, PSMD7, PSMD8, PSMD9, PSME1, PSME2, PSME3, PS…	FALSE
R-HSA:174084	REACTOME_Pathways_25.05.2022	Autodegradation of Cdh1 by Cdh1:APC/C	[-1]	[Group114]	25	39.0625	1.37232e-15	3.16594e-12	{Group114=4.883372315663292E-74}	{Group114=5.371709547229621E-72}	[ANAPC1, PSMA1, PSMA2, PSMA3, PSMA4, PSMA5, PSMA6, PSMA7, PSMB2, PSMB3, PSMB5, PSMC2, PSMC6, PSMD1, PSMD12, PSMD13, PSMD3, PSMD5, PSMD6, PSMD8, PSME2, PSME3, PSMF1, UBA52, UBE2S]	[ANAPC1, ANAPC10, ANAPC11, ANAPC15, ANAPC16, ANAPC2, ANAPC4, ANAPC5, ANAPC7, CDC16, CDC23, CDC26, CDC27, FZR1, PSMA1, PSMA2, PSMA3, PSMA4, PSMA5, PSMA6, PSMA7, PSMB1, PSMB10, PSMB2, PSMB3, PSMB4, PSMB5, PSMB6, PSMB7, PSMB8, PSMB9, PSMC1, PSMC2, PSMC3, PSMC4, PSMC5, PSMC6, PSMD1, PSMD10, PSMD11, PSMD12, PSMD13, PSMD14, PSMD2, PSMD3, PSMD4, PSMD5, PSMD6, PSMD7, PSMD8, PSMD9, PSME1, PSME2, PSME3, PS…	FALSE
R-HSA:156907	REACTOME_Reactions_25.05.2022	Aminoacyl-tRNA binds to the ribosome at the A-site	[-1]	[Group091, Group113, Group114]	29	32.9545	1.50141e-15	3.46225e-12	{Group091=9.077242172159461E-17, Group113=9.245946673251871E-116, Group114=4.883372315663292E-74}	{Group091=5.446345303295676E-15, Group113=1.0540379207507133E-113, Group114=5.371709547229621E-72}	[RPL10, RPL13A, RPL15, RPL18, RPL21, RPL22L1, RPL23, RPL23A, RPL27, RPL29, RPL31, RPL32, RPL36A, RPL38, RPL5, RPL7, RPL9, RPLP0, RPLP1, RPS15, RPS18, RPS21, RPS23, RPS28, RPS5, RPS6, RPS8, RPSA, UBA52]	[EEF1A1, RPL10, RPL10A, RPL10L, RPL11, RPL12, RPL13, RPL13A, RPL14, RPL15, RPL17, RPL18, RPL18A, RPL19, RPL21, RPL22, RPL22L1, RPL23, RPL23A, RPL24, RPL26, RPL26L1, RPL27, RPL27A, RPL28, RPL29, RPL3, RPL30, RPL31, RPL32, RPL34, RPL35, RPL35A, RPL36, RPL36A, RPL36AL, RPL37, RPL37A, RPL38, RPL39, RPL39L, RPL3L, RPL4, RPL41, RPL5, RPL6, RPL7, RPL7A, RPL8, RPL9, RPLP0, RPLP1, RPLP2, RPS10, RPS11, RPS…	FALSE
R-HSA:156923	REACTOME_Reactions_25.05.2022	Hydrolysis of eEF1A:GTP	[-1]	[Group091, Group113, Group114]	29	32.9545	1.50141e-15	3.46225e-12	{Group091=9.077242172159461E-17, Group113=9.245946673251871E-116, Group114=4.883372315663292E-74}	{Group091=5.446345303295676E-15, Group113=1.0540379207507133E-113, Group114=5.371709547229621E-72}	[RPL10, RPL13A, RPL15, RPL18, RPL21, RPL22L1, RPL23, RPL23A, RPL27, RPL29, RPL31, RPL32, RPL36A, RPL38, RPL5, RPL7, RPL9, RPLP0, RPLP1, RPS15, RPS18, RPS21, RPS23, RPS28, RPS5, RPS6, RPS8, RPSA, UBA52]	[EEF1A1, RPL10, RPL10A, RPL10L, RPL11, RPL12, RPL13, RPL13A, RPL14, RPL15, RPL17, RPL18, RPL18A, RPL19, RPL21, RPL22, RPL22L1, RPL23, RPL23A, RPL24, RPL26, RPL26L1, RPL27, RPL27A, RPL28, RPL29, RPL3, RPL30, RPL31, RPL32, RPL34, RPL35, RPL35A, RPL36, RPL36A, RPL36AL, RPL37, RPL37A, RPL38, RPL39, RPL39L, RPL3L, RPL4, RPL41, RPL5, RPL6, RPL7, RPL7A, RPL8, RPL9, RPLP0, RPLP1, RPLP2, RPS10, RPS11, RPS…	FALSE
R-HSA:72673	REACTOME_Reactions_25.05.2022	Release of 40S and 60S subunits from the 80S ribosome	[-1]	[Group091, Group113, Group114]	29	32.9545	1.50141e-15	3.46225e-12	{Group091=9.077242172159461E-17, Group113=9.245946673251871E-116, Group114=4.883372315663292E-74}	{Group091=5.446345303295676E-15, Group113=1.0540379207507133E-113, Group114=5.371709547229621E-72}	[RPL10, RPL13A, RPL15, RPL18, RPL21, RPL22L1, RPL23, RPL23A, RPL27, RPL29, RPL31, RPL32, RPL36A, RPL38, RPL5, RPL7, RPL9, RPLP0, RPLP1, RPS15, RPS18, RPS21, RPS23, RPS28, RPS5, RPS6, RPS8, RPSA, UBA52]	[EIF1AX, RPL10, RPL10A, RPL10L, RPL11, RPL12, RPL13, RPL13A, RPL14, RPL15, RPL17, RPL18, RPL18A, RPL19, RPL21, RPL22, RPL22L1, RPL23, RPL23A, RPL24, RPL26, RPL26L1, RPL27, RPL27A, RPL28, RPL29, RPL3, RPL30, RPL31, RPL32, RPL34, RPL35, RPL35A, RPL36, RPL36A, RPL36AL, RPL37, RPL37A, RPL38, RPL39, RPL39L, RPL3L, RPL4, RPL41, RPL5, RPL6, RPL7, RPL7A, RPL8, RPL9, RPLP0, RPLP1, RPLP2, RPS10, RPS11, RPS…	FALSE
R-HSA:9633012	REACTOME_Pathways_25.05.2022	Response of EIF2AK4 (GCN2) to amino acid deficiency	[-1]	[Group105, Group113, Group114]	31	30.6931	1.5256e-15	3.51651e-12	{Group105=4.56164516965547E-30, Group113=9.245946673251871E-116, Group114=4.883372315663292E-74}	{Group105=4.059864200993368E-28, Group113=1.0540379207507133E-113, Group114=5.371709547229621E-72}	[EIF2S2, GCN1, RPL10, RPL13A, RPL15, RPL18, RPL21, RPL22L1, RPL23, RPL23A, RPL27, RPL29, RPL31, RPL32, RPL36A, RPL38, RPL5, RPL7, RPL9, RPLP0, RPLP1, RPS15, RPS18, RPS21, RPS23, RPS28, RPS5, RPS6, RPS8, RPSA, UBA52]	[ASNS, ATF2, ATF3, ATF4, CEBPB, CEBPG, DDIT3, EIF2AK4, EIF2S1, EIF2S2, EIF2S3, GCN1, IMPACT, RPL10, RPL10A, RPL10L, RPL11, RPL12, RPL13, RPL13A, RPL14, RPL15, RPL17, RPL18, RPL18A, RPL19, RPL21, RPL22, RPL22L1, RPL23, RPL23A, RPL24, RPL26, RPL26L1, RPL27, RPL27A, RPL28, RPL29, RPL3, RPL30, RPL31, RPL32, RPL34, RPL35, RPL35A, RPL36, RPL36A, RPL36AL, RPL37, RPL37A, RPL38, RPL39, RPL39L, RPL3L, RPL4…	FALSE
GO:0043022	GO_MolecularFunction-EBI-UniProt-GOA-ACAP-ARAP_25.05.2022_00h00	ribosome binding	[4]	[Group033]	27	35.5263	1.66207e-15	3.82941e-12	{Group033=1.215617323907725E-24}	{Group033=9.603376858871027E-23}	[BAG6, DNAJC2, EIF3K, EIF5A, ETF1, GCN1, HSPA5, LETM1, MAIP1, NAA10, NCLN, NOMO1, NOMO2, OLA1, OXA1L, PRMT3, PYM1, RACK1, RPSA, SBDS, SEC61A1, SERBP1, SRP68, TACO1, TMCO1, YTHDF3, ZNF598]	[2477, BAG6, C1QBP, CCDC47, CPEB1, CPEB2, CPEB3, CPEB4, DNAJC2, EEF2, EFL1, EFNA1, EIF2A, EIF2S1, EIF3C, EIF3K, EIF5A, EIF5A2, EIF5AL1, EIF6, ERI1, ETF1, FMR1, FMR1-IT1, FRAXA, GCN1, GEMIN5, GTPBP6, GUF1, HSPA5, IGHMBP2, IMPACT, LETM1, LETM2, LETMD1, MAIP1, MRPS27, MTIF3, MTOR, NAA10, NAA15, NAA16, NCLN, NOMO1, NOMO2, NOMO3, OLA1, OXA1L, PRMT3, PYM1, RACK1, RICTOR, RPN2, RPSA, SBDS, SEC61A1, SEC6…	FALSE
R-HSA:927802	REACTOME_Pathways_25.05.2022	Nonsense-Mediated Decay (NMD)	[-1]	[Group106, Group113, Group114]	33	28.6957	1.71461e-15	3.94875e-12	{Group106=6.922082642854973E-73, Group113=9.245946673251871E-116, Group114=4.883372315663292E-74}	{Group106=7.54507008071192E-71, Group113=1.0540379207507133E-113, Group114=5.371709547229621E-72}	[EIF4A3, ETF1, GSPT1, RNPS1, RPL10, RPL13A, RPL15, RPL18, RPL21, RPL22L1, RPL23, RPL23A, RPL27, RPL29, RPL31, RPL32, RPL36A, RPL38, RPL5, RPL7, RPL9, RPLP0, RPLP1, RPS15, RPS18, RPS21, RPS23, RPS28, RPS5, RPS6, RPS8, RPSA, UBA52]	[CASC3, DCP1A, EIF4A3, EIF4G1, ETF1, GSPT1, GSPT2, MAGOH, MAGOHB, NCBP1, NCBP2, PABPC1, PNRC2, PPP2CA, PPP2R1A, PPP2R2A, RBM8A, RNPS1, RPL10, RPL10A, RPL10L, RPL11, RPL12, RPL13, RPL13A, RPL14, RPL15, RPL17, RPL18, RPL18A, RPL19, RPL21, RPL22, RPL22L1, RPL23, RPL23A, RPL24, RPL26, RPL26L1, RPL27, RPL27A, RPL28, RPL29, RPL3, RPL30, RPL31, RPL32, RPL34, RPL35, RPL35A, RPL36, RPL36A, RPL36AL, RPL37,…	FALSE
R-HSA:927813	REACTOME_Reactions_25.05.2022	p-4S-UPF1 recruits SMG5, SMG7, SMG6, PNRC2, DCP1A, and PP2A	[-1]	[Group106, Group113, Group114]	33	28.6957	1.71461e-15	3.94875e-12	{Group106=6.922082642854973E-73, Group113=9.245946673251871E-116, Group114=4.883372315663292E-74}	{Group106=7.54507008071192E-71, Group113=1.0540379207507133E-113, Group114=5.371709547229621E-72}	[EIF4A3, ETF1, GSPT1, RNPS1, RPL10, RPL13A, RPL15, RPL18, RPL21, RPL22L1, RPL23, RPL23A, RPL27, RPL29, RPL31, RPL32, RPL36A, RPL38, RPL5, RPL7, RPL9, RPLP0, RPLP1, RPS15, RPS18, RPS21, RPS23, RPS28, RPS5, RPS6, RPS8, RPSA, UBA52]	[CASC3, DCP1A, EIF4A3, EIF4G1, ETF1, GSPT1, GSPT2, MAGOH, MAGOHB, NCBP1, NCBP2, PABPC1, PNRC2, PPP2CA, PPP2R1A, PPP2R2A, RBM8A, RNPS1, RPL10, RPL10A, RPL10L, RPL11, RPL12, RPL13, RPL13A, RPL14, RPL15, RPL17, RPL18, RPL18A, RPL19, RPL21, RPL22, RPL22L1, RPL23, RPL23A, RPL24, RPL26, RPL26L1, RPL27, RPL27A, RPL28, RPL29, RPL3, RPL30, RPL31, RPL32, RPL34, RPL35, RPL35A, RPL36, RPL36A, RPL36AL, RPL37,…	FALSE
R-HSA:975957	REACTOME_Pathways_25.05.2022	Nonsense Mediated Decay (NMD) enhanced by the Exon Junction Complex (EJC)	[-1]	[Group106, Group113, Group114]	33	28.6957	1.71461e-15	3.94875e-12	{Group106=6.922082642854973E-73, Group113=9.245946673251871E-116, Group114=4.883372315663292E-74}	{Group106=7.54507008071192E-71, Group113=1.0540379207507133E-113, Group114=5.371709547229621E-72}	[EIF4A3, ETF1, GSPT1, RNPS1, RPL10, RPL13A, RPL15, RPL18, RPL21, RPL22L1, RPL23, RPL23A, RPL27, RPL29, RPL31, RPL32, RPL36A, RPL38, RPL5, RPL7, RPL9, RPLP0, RPLP1, RPS15, RPS18, RPS21, RPS23, RPS28, RPS5, RPS6, RPS8, RPSA, UBA52]	[CASC3, DCP1A, EIF4A3, EIF4G1, ETF1, GSPT1, GSPT2, MAGOH, MAGOHB, NCBP1, NCBP2, PABPC1, PNRC2, PPP2CA, PPP2R1A, PPP2R2A, RBM8A, RNPS1, RPL10, RPL10A, RPL10L, RPL11, RPL12, RPL13, RPL13A, RPL14, RPL15, RPL17, RPL18, RPL18A, RPL19, RPL21, RPL22, RPL22L1, RPL23, RPL23A, RPL24, RPL26, RPL26L1, RPL27, RPL27A, RPL28, RPL29, RPL3, RPL30, RPL31, RPL32, RPL34, RPL35, RPL35A, RPL36, RPL36A, RPL36AL, RPL37,…	FALSE
R-HSA:3640874	REACTOME_Reactions_25.05.2022	Ub-RibC-AXIN is degraded by the proteasome	[-1]	[Group114]	23	42.5926	1.9501e-15	4.48913e-12	{Group114=4.883372315663292E-74}	{Group114=5.371709547229621E-72}	[PSMA1, PSMA2, PSMA3, PSMA4, PSMA5, PSMA6, PSMA7, PSMB2, PSMB3, PSMB5, PSMC2, PSMC6, PSMD1, PSMD12, PSMD13, PSMD3, PSMD5, PSMD6, PSMD8, PSME2, PSME3, PSMF1, UBA52]	[AXIN1, AXIN2, PSMA1, PSMA2, PSMA3, PSMA4, PSMA5, PSMA6, PSMA7, PSMA8, PSMB1, PSMB10, PSMB11, PSMB2, PSMB3, PSMB4, PSMB5, PSMB6, PSMB7, PSMB8, PSMB9, PSMC1, PSMC2, PSMC3, PSMC4, PSMC5, PSMC6, PSMD1, PSMD10, PSMD11, PSMD12, PSMD13, PSMD14, PSMD2, PSMD3, PSMD4, PSMD5, PSMD6, PSMD7, PSMD8, PSMD9, PSME1, PSME2, PSME3, PSME4, PSMF1, RNF146, RPS27A, SEM1, TNKS, TNKS2, UBA52, UBB, UBC]	FALSE
R-HSA:8854044	REACTOME_Reactions_25.05.2022	Proteasome degrades AURKA ubiquitinated by SCF-FBXL7	[-1]	[Group114]	23	42.5926	1.9501e-15	4.48913e-12	{Group114=4.883372315663292E-74}	{Group114=5.371709547229621E-72}	[PSMA1, PSMA2, PSMA3, PSMA4, PSMA5, PSMA6, PSMA7, PSMB2, PSMB3, PSMB5, PSMC2, PSMC6, PSMD1, PSMD12, PSMD13, PSMD3, PSMD5, PSMD6, PSMD8, PSME2, PSME3, PSMF1, UBA52]	[AURKA, CUL1, FBXL7, PSMA1, PSMA2, PSMA3, PSMA4, PSMA5, PSMA6, PSMA7, PSMA8, PSMB1, PSMB10, PSMB11, PSMB2, PSMB3, PSMB4, PSMB5, PSMB6, PSMB7, PSMB8, PSMB9, PSMC1, PSMC2, PSMC3, PSMC4, PSMC5, PSMC6, PSMD1, PSMD10, PSMD11, PSMD12, PSMD13, PSMD14, PSMD2, PSMD3, PSMD4, PSMD5, PSMD6, PSMD7, PSMD8, PSMD9, PSME1, PSME2, PSME3, PSME4, PSMF1, RBX1, RPS27A, SEM1, SKP1, UBA52, UBB, UBC]	FALSE
R-HSA:8854050	REACTOME_Pathways_25.05.2022	FBXL7 down-regulates AURKA during mitotic entry and in early mitosis	[-1]	[Group114]	23	42.5926	1.9501e-15	4.48913e-12	{Group114=4.883372315663292E-74}	{Group114=5.371709547229621E-72}	[PSMA1, PSMA2, PSMA3, PSMA4, PSMA5, PSMA6, PSMA7, PSMB2, PSMB3, PSMB5, PSMC2, PSMC6, PSMD1, PSMD12, PSMD13, PSMD3, PSMD5, PSMD6, PSMD8, PSME2, PSME3, PSMF1, UBA52]	[AURKA, CUL1, FBXL7, PSMA1, PSMA2, PSMA3, PSMA4, PSMA5, PSMA6, PSMA7, PSMA8, PSMB1, PSMB10, PSMB11, PSMB2, PSMB3, PSMB4, PSMB5, PSMB6, PSMB7, PSMB8, PSMB9, PSMC1, PSMC2, PSMC3, PSMC4, PSMC5, PSMC6, PSMD1, PSMD10, PSMD11, PSMD12, PSMD13, PSMD14, PSMD2, PSMD3, PSMD4, PSMD5, PSMD6, PSMD7, PSMD8, PSMD9, PSME1, PSME2, PSME3, PSME4, PSMF1, RBX1, RPS27A, SEM1, SKP1, UBA52, UBB, UBC]	FALSE
R-HSA:9604323	REACTOME_Pathways_25.05.2022	Negative regulation of NOTCH4 signaling	[-1]	[Group114]	23	42.5926	1.9501e-15	4.48913e-12	{Group114=4.883372315663292E-74}	{Group114=5.371709547229621E-72}	[PSMA1, PSMA2, PSMA3, PSMA4, PSMA5, PSMA6, PSMA7, PSMB2, PSMB3, PSMB5, PSMC2, PSMC6, PSMD1, PSMD12, PSMD13, PSMD3, PSMD5, PSMD6, PSMD8, PSME2, PSME3, PSMF1, UBA52]	[AKT1, CUL1, FBXW7, NOTCH4, PSMA1, PSMA2, PSMA3, PSMA4, PSMA5, PSMA6, PSMA7, PSMB1, PSMB10, PSMB2, PSMB3, PSMB4, PSMB5, PSMB6, PSMB7, PSMB8, PSMB9, PSMC1, PSMC2, PSMC3, PSMC4, PSMC5, PSMC6, PSMD1, PSMD10, PSMD11, PSMD12, PSMD13, PSMD14, PSMD2, PSMD3, PSMD4, PSMD5, PSMD6, PSMD7, PSMD8, PSMD9, PSME1, PSME2, PSME3, PSMF1, RBX1, RPS27A, SEM1, SKP1, TACC3, UBA52, UBB, UBC, YWHAZ]	FALSE
R-HSA:1236978	REACTOME_Pathways_25.05.2022	Cross-presentation of soluble exogenous antigens (endosomes)	[-1]	[Group110, Group114]	22	44.898	2.04142e-15	4.69731e-12	{Group110=4.0070892194678705E-27, Group114=4.883372315663292E-74}	{Group110=3.4060258365476898E-25, Group114=5.371709547229621E-72}	[PSMA1, PSMA2, PSMA3, PSMA4, PSMA5, PSMA6, PSMA7, PSMB2, PSMB3, PSMB5, PSMC2, PSMC6, PSMD1, PSMD12, PSMD13, PSMD3, PSMD5, PSMD6, PSMD8, PSME2, PSME3, PSMF1]	[CD207, FCGR1A, MRC1, MRC2, PSMA1, PSMA2, PSMA3, PSMA4, PSMA5, PSMA6, PSMA7, PSMA8, PSMB1, PSMB10, PSMB11, PSMB2, PSMB3, PSMB4, PSMB5, PSMB6, PSMB7, PSMB8, PSMB9, PSMC1, PSMC2, PSMC3, PSMC4, PSMC5, PSMC6, PSMD1, PSMD10, PSMD11, PSMD12, PSMD13, PSMD14, PSMD2, PSMD3, PSMD4, PSMD5, PSMD6, PSMD7, PSMD8, PSMD9, PSME1, PSME2, PSME3, PSME4, PSMF1, SEM1]	FALSE
R-HSA:353125	REACTOME_Reactions_25.05.2022	26S proteosome degrades ODC holoenzyme complex	[-1]	[Group110, Group114]	22	44.898	2.04142e-15	4.69731e-12	{Group110=4.0070892194678705E-27, Group114=4.883372315663292E-74}	{Group110=3.4060258365476898E-25, Group114=5.371709547229621E-72}	[PSMA1, PSMA2, PSMA3, PSMA4, PSMA5, PSMA6, PSMA7, PSMB2, PSMB3, PSMB5, PSMC2, PSMC6, PSMD1, PSMD12, PSMD13, PSMD3, PSMD5, PSMD6, PSMD8, PSME2, PSME3, PSMF1]	[OAZ1, OAZ2, OAZ3, ODC1, PSMA1, PSMA2, PSMA3, PSMA4, PSMA5, PSMA6, PSMA7, PSMA8, PSMB1, PSMB10, PSMB11, PSMB2, PSMB3, PSMB4, PSMB5, PSMB6, PSMB7, PSMB8, PSMB9, PSMC1, PSMC2, PSMC3, PSMC4, PSMC5, PSMC6, PSMD1, PSMD10, PSMD11, PSMD12, PSMD13, PSMD14, PSMD2, PSMD3, PSMD4, PSMD5, PSMD6, PSMD7, PSMD8, PSMD9, PSME1, PSME2, PSME3, PSME4, PSMF1, SEM1]	FALSE
R-HSA:5610760	REACTOME_Reactions_25.05.2022	GLI1 is degraded by the proteasome after ubiquitination by ITCH	[-1]	[Group110, Group114]	22	44.898	2.04142e-15	4.69731e-12	{Group110=4.0070892194678705E-27, Group114=4.883372315663292E-74}	{Group110=3.4060258365476898E-25, Group114=5.371709547229621E-72}	[PSMA1, PSMA2, PSMA3, PSMA4, PSMA5, PSMA6, PSMA7, PSMB2, PSMB3, PSMB5, PSMC2, PSMC6, PSMD1, PSMD12, PSMD13, PSMD3, PSMD5, PSMD6, PSMD8, PSME2, PSME3, PSMF1]	[GLI1, ITCH, NUMB, PSMA1, PSMA2, PSMA3, PSMA4, PSMA5, PSMA6, PSMA7, PSMA8, PSMB1, PSMB10, PSMB11, PSMB2, PSMB3, PSMB4, PSMB5, PSMB6, PSMB7, PSMB8, PSMB9, PSMC1, PSMC2, PSMC3, PSMC4, PSMC5, PSMC6, PSMD1, PSMD10, PSMD11, PSMD12, PSMD13, PSMD14, PSMD2, PSMD3, PSMD4, PSMD5, PSMD6, PSMD7, PSMD8, PSMD9, PSME1, PSME2, PSME3, PSME4, PSMF1, SEM1, SUFU]	FALSE
R-HSA:5658430	REACTOME_Reactions_25.05.2022	NF1 is degraded by the proteasome	[-1]	[Group110, Group114]	22	44.898	2.04142e-15	4.69731e-12	{Group110=4.0070892194678705E-27, Group114=4.883372315663292E-74}	{Group110=3.4060258365476898E-25, Group114=5.371709547229621E-72}	[PSMA1, PSMA2, PSMA3, PSMA4, PSMA5, PSMA6, PSMA7, PSMB2, PSMB3, PSMB5, PSMC2, PSMC6, PSMD1, PSMD12, PSMD13, PSMD3, PSMD5, PSMD6, PSMD8, PSME2, PSME3, PSMF1]	[NF1, PSMA1, PSMA2, PSMA3, PSMA4, PSMA5, PSMA6, PSMA7, PSMA8, PSMB1, PSMB10, PSMB11, PSMB2, PSMB3, PSMB4, PSMB5, PSMB6, PSMB7, PSMB8, PSMB9, PSMC1, PSMC2, PSMC3, PSMC4, PSMC5, PSMC6, PSMD1, PSMD10, PSMD11, PSMD12, PSMD13, PSMD14, PSMD2, PSMD3, PSMD4, PSMD5, PSMD6, PSMD7, PSMD8, PSMD9, PSME1, PSME2, PSME3, PSME4, PSMF1, SEM1, SPRED1, SPRED2, SPRED3]	FALSE
R-HSA:156902	REACTOME_Pathways_25.05.2022	Peptide chain elongation	[-1]	[Group091, Group113, Group114]	29	32.5843	2.11129e-15	4.85598e-12	{Group091=9.077242172159461E-17, Group113=9.245946673251871E-116, Group114=4.883372315663292E-74}	{Group091=5.446345303295676E-15, Group113=1.0540379207507133E-113, Group114=5.371709547229621E-72}	[RPL10, RPL13A, RPL15, RPL18, RPL21, RPL22L1, RPL23, RPL23A, RPL27, RPL29, RPL31, RPL32, RPL36A, RPL38, RPL5, RPL7, RPL9, RPLP0, RPLP1, RPS15, RPS18, RPS21, RPS23, RPS28, RPS5, RPS6, RPS8, RPSA, UBA52]	[EEF1A1, EEF2, RPL10, RPL10A, RPL10L, RPL11, RPL12, RPL13, RPL13A, RPL14, RPL15, RPL17, RPL18, RPL18A, RPL19, RPL21, RPL22, RPL22L1, RPL23, RPL23A, RPL24, RPL26, RPL26L1, RPL27, RPL27A, RPL28, RPL29, RPL3, RPL30, RPL31, RPL32, RPL34, RPL35, RPL35A, RPL36, RPL36A, RPL36AL, RPL37, RPL37A, RPL38, RPL39, RPL39L, RPL3L, RPL4, RPL41, RPL5, RPL6, RPL7, RPL7A, RPL8, RPL9, RPLP0, RPLP1, RPLP2, RPS10, RPS1…	FALSE
R-HSA:156915	REACTOME_Reactions_25.05.2022	Translocation of ribosome by 3 bases in the 3' direction	[-1]	[Group091, Group113, Group114]	29	32.5843	2.11129e-15	4.85598e-12	{Group091=9.077242172159461E-17, Group113=9.245946673251871E-116, Group114=4.883372315663292E-74}	{Group091=5.446345303295676E-15, Group113=1.0540379207507133E-113, Group114=5.371709547229621E-72}	[RPL10, RPL13A, RPL15, RPL18, RPL21, RPL22L1, RPL23, RPL23A, RPL27, RPL29, RPL31, RPL32, RPL36A, RPL38, RPL5, RPL7, RPL9, RPLP0, RPLP1, RPS15, RPS18, RPS21, RPS23, RPS28, RPS5, RPS6, RPS8, RPSA, UBA52]	[EEF1A1, EEF2, RPL10, RPL10A, RPL10L, RPL11, RPL12, RPL13, RPL13A, RPL14, RPL15, RPL17, RPL18, RPL18A, RPL19, RPL21, RPL22, RPL22L1, RPL23, RPL23A, RPL24, RPL26, RPL26L1, RPL27, RPL27A, RPL28, RPL29, RPL3, RPL30, RPL31, RPL32, RPL34, RPL35, RPL35A, RPL36, RPL36A, RPL36AL, RPL37, RPL37A, RPL38, RPL39, RPL39L, RPL3L, RPL4, RPL41, RPL5, RPL6, RPL7, RPL7A, RPL8, RPL9, RPLP0, RPLP1, RPLP2, RPS10, RPS1…	FALSE
R-HSA:192823	REACTOME_Pathways_25.05.2022	Viral mRNA Translation	[-1]	[Group091, Group113, Group114]	29	32.5843	2.11129e-15	4.85598e-12	{Group091=9.077242172159461E-17, Group113=9.245946673251871E-116, Group114=4.883372315663292E-74}	{Group091=5.446345303295676E-15, Group113=1.0540379207507133E-113, Group114=5.371709547229621E-72}	[RPL10, RPL13A, RPL15, RPL18, RPL21, RPL22L1, RPL23, RPL23A, RPL27, RPL29, RPL31, RPL32, RPL36A, RPL38, RPL5, RPL7, RPL9, RPLP0, RPLP1, RPS15, RPS18, RPS21, RPS23, RPS28, RPS5, RPS6, RPS8, RPSA, UBA52]	[DNAJC3, GRSF1, RPL10, RPL10A, RPL10L, RPL11, RPL12, RPL13, RPL13A, RPL14, RPL15, RPL17, RPL18, RPL18A, RPL19, RPL21, RPL22, RPL22L1, RPL23, RPL23A, RPL24, RPL26, RPL26L1, RPL27, RPL27A, RPL28, RPL29, RPL3, RPL30, RPL31, RPL32, RPL34, RPL35, RPL35A, RPL36, RPL36A, RPL36AL, RPL37, RPL37A, RPL38, RPL39, RPL39L, RPL3L, RPL4, RPL41, RPL5, RPL6, RPL7, RPL7A, RPL8, RPL9, RPLP0, RPLP1, RPLP2, RPS10, RPS…	FALSE
R-HSA:192841	REACTOME_Reactions_25.05.2022	Viral Protein Synthesis	[-1]	[Group091, Group113, Group114]	29	32.5843	2.11129e-15	4.85598e-12	{Group091=9.077242172159461E-17, Group113=9.245946673251871E-116, Group114=4.883372315663292E-74}	{Group091=5.446345303295676E-15, Group113=1.0540379207507133E-113, Group114=5.371709547229621E-72}	[RPL10, RPL13A, RPL15, RPL18, RPL21, RPL22L1, RPL23, RPL23A, RPL27, RPL29, RPL31, RPL32, RPL36A, RPL38, RPL5, RPL7, RPL9, RPLP0, RPLP1, RPS15, RPS18, RPS21, RPS23, RPS28, RPS5, RPS6, RPS8, RPSA, UBA52]	[DNAJC3, GRSF1, RPL10, RPL10A, RPL10L, RPL11, RPL12, RPL13, RPL13A, RPL14, RPL15, RPL17, RPL18, RPL18A, RPL19, RPL21, RPL22, RPL22L1, RPL23, RPL23A, RPL24, RPL26, RPL26L1, RPL27, RPL27A, RPL28, RPL29, RPL3, RPL30, RPL31, RPL32, RPL34, RPL35, RPL35A, RPL36, RPL36A, RPL36AL, RPL37, RPL37A, RPL38, RPL39, RPL39L, RPL3L, RPL4, RPL41, RPL5, RPL6, RPL7, RPL7A, RPL8, RPL9, RPLP0, RPLP1, RPLP2, RPS10, RPS…	FALSE
R-HSA:2408529	REACTOME_Reactions_25.05.2022	Sec-tRNA(Sec):EEFSEC:GTP binds to 80S Ribosome	[-1]	[Group091, Group113, Group114]	29	32.5843	2.11129e-15	4.85598e-12	{Group091=9.077242172159461E-17, Group113=9.245946673251871E-116, Group114=4.883372315663292E-74}	{Group091=5.446345303295676E-15, Group113=1.0540379207507133E-113, Group114=5.371709547229621E-72}	[RPL10, RPL13A, RPL15, RPL18, RPL21, RPL22L1, RPL23, RPL23A, RPL27, RPL29, RPL31, RPL32, RPL36A, RPL38, RPL5, RPL7, RPL9, RPLP0, RPLP1, RPS15, RPS18, RPS21, RPS23, RPS28, RPS5, RPS6, RPS8, RPSA, UBA52]	[EEFSEC, RPL10, RPL10A, RPL10L, RPL11, RPL12, RPL13, RPL13A, RPL14, RPL15, RPL17, RPL18, RPL18A, RPL19, RPL21, RPL22, RPL22L1, RPL23, RPL23A, RPL24, RPL26, RPL26L1, RPL27, RPL27A, RPL28, RPL29, RPL3, RPL30, RPL31, RPL32, RPL34, RPL35, RPL35A, RPL36, RPL36A, RPL36AL, RPL37, RPL37A, RPL38, RPL39, RPL39L, RPL3L, RPL4, RPL41, RPL5, RPL6, RPL7, RPL7A, RPL8, RPL9, RPLP0, RPLP1, RPLP2, RPS10, RPS11, RPS…	FALSE
R-HSA:5333615	REACTOME_Reactions_25.05.2022	80S:Met-tRNAi:mRNA:SECISBP2:Sec-tRNA(Sec):EEFSEC:GTP is hydrolysed to 80S:Met-tRNAi:mRNA:SECISBP2:Sec and EEFSEC:GDP by EEFSEC	[-1]	[Group091, Group113, Group114]	29	32.5843	2.11129e-15	4.85598e-12	{Group091=9.077242172159461E-17, Group113=9.245946673251871E-116, Group114=4.883372315663292E-74}	{Group091=5.446345303295676E-15, Group113=1.0540379207507133E-113, Group114=5.371709547229621E-72}	[RPL10, RPL13A, RPL15, RPL18, RPL21, RPL22L1, RPL23, RPL23A, RPL27, RPL29, RPL31, RPL32, RPL36A, RPL38, RPL5, RPL7, RPL9, RPLP0, RPLP1, RPS15, RPS18, RPS21, RPS23, RPS28, RPS5, RPS6, RPS8, RPSA, UBA52]	[EEFSEC, RPL10, RPL10A, RPL10L, RPL11, RPL12, RPL13, RPL13A, RPL14, RPL15, RPL17, RPL18, RPL18A, RPL19, RPL21, RPL22, RPL22L1, RPL23, RPL23A, RPL24, RPL26, RPL26L1, RPL27, RPL27A, RPL28, RPL29, RPL3, RPL30, RPL31, RPL32, RPL34, RPL35, RPL35A, RPL36, RPL36A, RPL36AL, RPL37, RPL37A, RPL38, RPL39, RPL39L, RPL3L, RPL4, RPL41, RPL5, RPL6, RPL7, RPL7A, RPL8, RPL9, RPLP0, RPLP1, RPLP2, RPS10, RPS11, RPS…	FALSE
GO:0016607	GO_CellularComponent-EBI-UniProt-GOA-ACAP-ARAP_25.05.2022_00h00	nuclear speck	[3, 4, 8, 9]	[Group109]	70	15.66	2.15105e-15	4.94527e-12	{Group109=9.184049354142882E-48}	{Group109=9.459570834767168E-46}	[AFDN, AK6, AKR1B1, ALYREF, APEX1, ASCC3, ATXN2L, BCAS2, BRD2, CD2BP2, CDC34, CDK12, CHTOP, COPS4, CPSF6, CSNK1A1, DDX17, DDX42, DDX46, DDX5, EIF4A3, FAM107A, GATAD2A, GCAT, GTF2H2, HECTD1, HSPA1B, LUC7L3, MAPT, MTREX, NAMPT, NCAPG2, NONO, NPM1, NSL1, PCBP1, PIAS1, POLDIP3, PPIH, PPP1R8, PRPF40A, PSPC1, RBBP6, RING1, RNPS1, RUFY1, SF3A1, SF3B1, SMC4, SMU1, SNRNP40, SNRPA1, SON, SRP54, SRRM1, SRRM…	[AAGAB, ABHD17A, ABITRAM, ACIN1, ADAMTS4, AFD1, AFDN, AFF2, AK3, AK5, AK6, AKAP17A, AKAP8L, AKR1B1, ALKBH5, ALYREF, AP5Z1, APBB1, APEX1, API5, AR, AREG, ARHGAP18, ARL6IP4, ASCC1, ASCC2, ASCC3, ATF4, ATOH8, ATP6V0A1, ATPAF2, ATXN2L, BARD1, BASP1, BAZ2A, BCAS2, BCLAF1, BDNF, BDNF-AS, BMP2K, BNIP3L, BRD1, BRD2, C12orf57, CACNB4, CACTIN, CARD16, CARMIL1, CASC3, CBLL1, CBX4, CBY1, CCNB3, CCNL1, CCNL2,…	FALSE
R-HSA:195253	REACTOME_Pathways_25.05.2022	Degradation of beta-catenin by the destruction complex	[-1]	[Group107, Group114]	28	33.7349	2.32718e-15	5.34786e-12	{Group107=6.196785746308136E-22, Group114=4.883372315663292E-74}	{Group107=4.523653594804939E-20, Group114=5.371709547229621E-72}	[CSNK1A1, CTNNB1, GSK3B, HDAC1, PSMA1, PSMA2, PSMA3, PSMA4, PSMA5, PSMA6, PSMA7, PSMB2, PSMB3, PSMB5, PSMC2, PSMC6, PSMD1, PSMD12, PSMD13, PSMD3, PSMD5, PSMD6, PSMD8, PSME2, PSME3, PSMF1, TLE4, UBA52]	[AMER1, APC, AXIN1, BTRC, CSNK1A1, CTBP1, CTBP2, CTNNB1, CUL1, FRAT1, FRAT2, GSK3B, HDAC1, LEF1, PPP2CA, PPP2CB, PPP2R1A, PPP2R1B, PPP2R5A, PPP2R5B, PPP2R5C, PPP2R5D, PPP2R5E, PSMA1, PSMA2, PSMA3, PSMA4, PSMA5, PSMA6, PSMA7, PSMA8, PSMB1, PSMB10, PSMB11, PSMB2, PSMB3, PSMB4, PSMB5, PSMB6, PSMB7, PSMB8, PSMB9, PSMC1, PSMC2, PSMC3, PSMC4, PSMC5, PSMC6, PSMD1, PSMD10, PSMD11, PSMD12, PSMD13, PSMD14,…	FALSE
R-HSA:8852276	REACTOME_Pathways_25.05.2022	The role of GTSE1 in G2/M progression after G2 checkpoint	[-1]	[Group100, Group107, Group110, Group114]	27	35.0649	2.42664e-15	5.57399e-12	{Group100=6.56772533499555E-22, Group107=6.196785746308136E-22, Group110=4.0070892194678705E-27, Group114=4.883372315663292E-74}	{Group100=4.728762241196796E-20, Group107=4.523653594804939E-20, Group110=3.4060258365476898E-25, Group114=5.371709547229621E-72}	[PSMA1, PSMA2, PSMA3, PSMA4, PSMA5, PSMA6, PSMA7, PSMB2, PSMB3, PSMB5, PSMC2, PSMC6, PSMD1, PSMD12, PSMD13, PSMD3, PSMD5, PSMD6, PSMD8, PSME2, PSME3, PSMF1, TP53, TUBA1C, TUBAL3, TUBB1, UBA52]	[CCNB1, CCNB2, CDK1, CDKN1A, FKBPL, GTSE1, HSP90AA1, HSP90AB1, MAPRE1, PLK1, PSMA1, PSMA2, PSMA3, PSMA4, PSMA5, PSMA6, PSMA7, PSMA8, PSMB1, PSMB10, PSMB11, PSMB2, PSMB3, PSMB4, PSMB5, PSMB6, PSMB7, PSMB8, PSMB9, PSMC1, PSMC2, PSMC3, PSMC4, PSMC5, PSMC6, PSMD1, PSMD10, PSMD11, PSMD12, PSMD13, PSMD14, PSMD2, PSMD3, PSMD4, PSMD5, PSMD6, PSMD7, PSMD8, PSMD9, PSME1, PSME2, PSME3, PSME4, PSMF1, RPS27A,…	FALSE
GO:0140098	GO_MolecularFunction-EBI-UniProt-GOA-ACAP-ARAP_25.05.2022_00h00	catalytic activity, acting on RNA	[3]	[Group050, Group075, Group086]	68	15.8879	2.62163e-15	6.01927e-12	{Group050=3.128979197170687E-24, Group075=8.504770332362274E-39, Group086=3.806022255105551E-23}	{Group050=2.4406037737931356E-22, Group075=8.249627222391406E-37, Group086=2.8545166913291632E-21}	[AARS2, ABCE1, AIMP2, APEX1, CMTR1, CNOT1, DBR1, DDX1, DDX17, DDX19B, DDX20, DDX23, DDX3X, DDX42, DDX46, DDX5, DDX6, DHX16, DHX40, DHX57, DIMT1, EARS2, EIF4A2, EIF4A3, ELAC2, EXOSC4, EXOSC9, FANCM, FARSA, FARSB, FEN1, GARS1, HARS1, IARS2, LARS2, LRRC47, METTL2B, MTREX, NARS1, NPM1, PDE12, POLR2B, POLR2L, POLRMT, POP1, PPP1R8, PTGES3L-AARSD1, PTRH2, PUS1, QRSL1, RARS1, RTCB, SAMHD1, SARS1, SUPV3L1…	[AARS1, AARS2, AARSD1, ABCE1, AGO1, AGO2, AGO3, AGO4, AIMP2, AK8, ALKBH1, ALKBH3, ALKBH5, ALKBH8, ANG, ANGEL1, ANGEL2, APEX1, AQR, AZGP1, BCDIN3D, BRIP1, BUD23, BVES, CARS1, CARS2, CDKAL1, CMTR1, CMTR2, CNOT1, CNOT2, CNOT6, CNOT6L, CNOT7, CNOT8, CPSF3, CRCP, CWF19L1, DALRD3, DARS1, DARS2, DBR1, DCP2, DCPS, DDX1, DDX10, DDX11L8, DDX12P, DDX17, DDX18, DDX19A, DDX19B, DDX20, DDX21, DDX23, DDX24, DDX…	TRUE
R-HSA:187577	REACTOME_Pathways_25.05.2022	SCF(Skp2)-mediated degradation of p27/p21	[-1]	[Group114]	24	40	2.68099e-15	6.15288e-12	{Group114=4.883372315663292E-74}	{Group114=5.371709547229621E-72}	[CDK2, PSMA1, PSMA2, PSMA3, PSMA4, PSMA5, PSMA6, PSMA7, PSMB2, PSMB3, PSMB5, PSMC2, PSMC6, PSMD1, PSMD12, PSMD13, PSMD3, PSMD5, PSMD6, PSMD8, PSME2, PSME3, PSMF1, UBA52]	[CCNA1, CCNA2, CCND1, CCNE1, CCNE2, CDK2, CDK4, CDKN1A, CDKN1B, CKS1B, CUL1, PSMA1, PSMA2, PSMA3, PSMA4, PSMA5, PSMA6, PSMA7, PSMB1, PSMB10, PSMB2, PSMB3, PSMB4, PSMB5, PSMB6, PSMB7, PSMB8, PSMB9, PSMC1, PSMC2, PSMC3, PSMC4, PSMC5, PSMC6, PSMD1, PSMD10, PSMD11, PSMD12, PSMD13, PSMD14, PSMD2, PSMD3, PSMD4, PSMD5, PSMD6, PSMD7, PSMD8, PSMD9, PSME1, PSME2, PSME3, PSMF1, PTK6, RPS27A, SEM1, SKP1, SKP…	FALSE
R-HSA:174113	REACTOME_Pathways_25.05.2022	SCF-beta-TrCP mediated degradation of Emi1	[-1]	[Group114]	23	41.8182	3.17816e-15	7.2907e-12	{Group114=4.883372315663292E-74}	{Group114=5.371709547229621E-72}	[PSMA1, PSMA2, PSMA3, PSMA4, PSMA5, PSMA6, PSMA7, PSMB2, PSMB3, PSMB5, PSMC2, PSMC6, PSMD1, PSMD12, PSMD13, PSMD3, PSMD5, PSMD6, PSMD8, PSME2, PSME3, PSMF1, UBA52]	[BTRC, CDC20, CUL1, FBXO5, FZR1, PSMA1, PSMA2, PSMA3, PSMA4, PSMA5, PSMA6, PSMA7, PSMA8, PSMB1, PSMB10, PSMB11, PSMB2, PSMB3, PSMB4, PSMB5, PSMB6, PSMB7, PSMB8, PSMB9, PSMC1, PSMC2, PSMC3, PSMC4, PSMC5, PSMC6, PSMD1, PSMD10, PSMD11, PSMD12, PSMD13, PSMD14, PSMD2, PSMD3, PSMD4, PSMD5, PSMD6, PSMD7, PSMD8, PSMD9, PSME1, PSME2, PSME3, PSME4, PSMF1, RPS27A, SEM1, SKP1, UBA52, UBB, UBC]	FALSE
R-HSA:174203	REACTOME_Reactions_25.05.2022	SCF-mediated degradation of Emi1	[-1]	[Group114]	23	41.8182	3.17816e-15	7.2907e-12	{Group114=4.883372315663292E-74}	{Group114=5.371709547229621E-72}	[PSMA1, PSMA2, PSMA3, PSMA4, PSMA5, PSMA6, PSMA7, PSMB2, PSMB3, PSMB5, PSMC2, PSMC6, PSMD1, PSMD12, PSMD13, PSMD3, PSMD5, PSMD6, PSMD8, PSME2, PSME3, PSMF1, UBA52]	[BTRC, CDC20, CUL1, FBXO5, FZR1, PSMA1, PSMA2, PSMA3, PSMA4, PSMA5, PSMA6, PSMA7, PSMA8, PSMB1, PSMB10, PSMB11, PSMB2, PSMB3, PSMB4, PSMB5, PSMB6, PSMB7, PSMB8, PSMB9, PSMC1, PSMC2, PSMC3, PSMC4, PSMC5, PSMC6, PSMD1, PSMD10, PSMD11, PSMD12, PSMD13, PSMD14, PSMD2, PSMD3, PSMD4, PSMD5, PSMD6, PSMD7, PSMD8, PSMD9, PSME1, PSME2, PSME3, PSME4, PSMF1, RPS27A, SEM1, SKP1, UBA52, UBB, UBC]	FALSE
R-HSA:4641257	REACTOME_Pathways_25.05.2022	Degradation of AXIN	[-1]	[Group114]	23	41.8182	3.17816e-15	7.2907e-12	{Group114=4.883372315663292E-74}	{Group114=5.371709547229621E-72}	[PSMA1, PSMA2, PSMA3, PSMA4, PSMA5, PSMA6, PSMA7, PSMB2, PSMB3, PSMB5, PSMC2, PSMC6, PSMD1, PSMD12, PSMD13, PSMD3, PSMD5, PSMD6, PSMD8, PSME2, PSME3, PSMF1, UBA52]	[AXIN1, AXIN2, PSMA1, PSMA2, PSMA3, PSMA4, PSMA5, PSMA6, PSMA7, PSMA8, PSMB1, PSMB10, PSMB11, PSMB2, PSMB3, PSMB4, PSMB5, PSMB6, PSMB7, PSMB8, PSMB9, PSMC1, PSMC2, PSMC3, PSMC4, PSMC5, PSMC6, PSMD1, PSMD10, PSMD11, PSMD12, PSMD13, PSMD14, PSMD2, PSMD3, PSMD4, PSMD5, PSMD6, PSMD7, PSMD8, PSMD9, PSME1, PSME2, PSME3, PSME4, PSMF1, RNF146, RPS27A, SEM1, SMURF2, TNKS, TNKS2, UBA52, UBB, UBC]	FALSE
R-HSA:188191	REACTOME_Reactions_25.05.2022	APC/C:Cdh1-mediated degradation of Skp2	[-1]	[Group114]	25	37.8788	3.22701e-15	7.39953e-12	{Group114=4.883372315663292E-74}	{Group114=5.371709547229621E-72}	[ANAPC1, PSMA1, PSMA2, PSMA3, PSMA4, PSMA5, PSMA6, PSMA7, PSMB2, PSMB3, PSMB5, PSMC2, PSMC6, PSMD1, PSMD12, PSMD13, PSMD3, PSMD5, PSMD6, PSMD8, PSME2, PSME3, PSMF1, UBA52, UBE2S]	[ANAPC1, ANAPC10, ANAPC11, ANAPC15, ANAPC16, ANAPC2, ANAPC4, ANAPC5, ANAPC7, CDC16, CDC23, CDC26, CDC27, FZR1, PSMA1, PSMA2, PSMA3, PSMA4, PSMA5, PSMA6, PSMA7, PSMB1, PSMB10, PSMB2, PSMB3, PSMB4, PSMB5, PSMB6, PSMB7, PSMB8, PSMB9, PSMC1, PSMC2, PSMC3, PSMC4, PSMC5, PSMC6, PSMD1, PSMD10, PSMD11, PSMD12, PSMD13, PSMD14, PSMD2, PSMD3, PSMD4, PSMD5, PSMD6, PSMD7, PSMD8, PSMD9, PSME1, PSME2, PSME3, PS…	FALSE
R-HSA:5389857	REACTOME_Reactions_25.05.2022	Peptide transfer from P-site to A-site (peptide bond formation)	[-1]	[Group108, Group113]	28	33.3333	3.30936e-15	7.58506e-12	{Group108=9.071007606946274E-47, Group113=9.245946673251871E-116}	{Group108=9.161717683015737E-45, Group113=1.0540379207507133E-113}	[MRPL13, MRPL14, MRPL16, MRPL19, MRPL20, MRPL21, MRPL22, MRPL23, MRPL27, MRPL28, MRPL37, MRPL39, MRPL4, MRPL43, MRPL47, MRPS10, MRPS12, MRPS18A, MRPS2, MRPS21, MRPS25, MRPS26, MRPS28, MRPS34, MRPS35, MRPS6, MRPS7, OXA1L]	[AURKAIP1, CHCHD1, DAP3, ERAL1, GADD45GIP1, MRPL1, MRPL10, MRPL11, MRPL12, MRPL13, MRPL14, MRPL15, MRPL16, MRPL17, MRPL18, MRPL19, MRPL2, MRPL20, MRPL21, MRPL22, MRPL23, MRPL24, MRPL27, MRPL28, MRPL3, MRPL30, MRPL32, MRPL33, MRPL34, MRPL35, MRPL36, MRPL37, MRPL38, MRPL39, MRPL4, MRPL40, MRPL41, MRPL42, MRPL43, MRPL44, MRPL46, MRPL47, MRPL48, MRPL49, MRPL50, MRPL51, MRPL52, MRPL53, MRPL54, MRPL55,…	FALSE
R-HSA:69620	REACTOME_Pathways_25.05.2022	Cell Cycle Checkpoints	[-1]	[Group097, Group114]	54	18.43	3.84801e-15	8.81579e-12	{Group097=1.6418031696309464E-13, Group114=4.883372315663292E-74}	{Group097=8.044835531191637E-12, Group114=5.371709547229621E-72}	[ANAPC1, CDC25A, CDC45, CDK2, CDKN2A, CLASP2, DYNLL1, H2BC3, KIF2A, KIF2C, KNTC1, MAD1L1, MCM4, MCM5, MCM7, NSL1, NUP133, NUP98, ORC3, PSMA1, PSMA2, PSMA3, PSMA4, PSMA5, PSMA6, PSMA7, PSMB2, PSMB3, PSMB5, PSMC2, PSMC6, PSMD1, PSMD12, PSMD13, PSMD3, PSMD5, PSMD6, PSMD8, PSME2, PSME3, PSMF1, RCC2, RFC2, RFC3, RFC5, RHNO1, RPA1, RPA3, TP53, UBA52, UBE2N, UBE2S, YWHAB, YWHAH]	[ABRAXAS1, AHCTF1, ANAPC1, ANAPC10, ANAPC11, ANAPC15, ANAPC16, ANAPC2, ANAPC4, ANAPC5, ANAPC7, ATM, ATR, ATRIP, AURKB, B9D2, BABAM1, BABAM2, BARD1, BIRC5, BLM, BRCA1, BRCC3, BRIP1, BUB1, BUB1B, BUB3, CCNA1, CCNA2, CCNB1, CCNB2, CCNE1, CCNE2, CDC16, CDC20, CDC23, CDC25A, CDC25C, CDC26, CDC27, CDC45, CDC6, CDC7, CDCA8, CDK1, CDK2, CDKN1A, CDKN1B, CDKN2A, CENPA, CENPC, CENPE, CENPF, CENPH, CENPI, CE…	FALSE
R-HSA:5389842	REACTOME_Reactions_25.05.2022	TUFM hydrolyzes GTP and TUFM:GDP dissociates from 55S ribosome	[-1]	[Group108, Group113]	28	32.9412	4.67857e-15	1.07139e-11	{Group108=9.071007606946274E-47, Group113=9.245946673251871E-116}	{Group108=9.161717683015737E-45, Group113=1.0540379207507133E-113}	[MRPL13, MRPL14, MRPL16, MRPL19, MRPL20, MRPL21, MRPL22, MRPL23, MRPL27, MRPL28, MRPL37, MRPL39, MRPL4, MRPL43, MRPL47, MRPS10, MRPS12, MRPS18A, MRPS2, MRPS21, MRPS25, MRPS26, MRPS28, MRPS34, MRPS35, MRPS6, MRPS7, OXA1L]	[AURKAIP1, CHCHD1, DAP3, ERAL1, GADD45GIP1, MRPL1, MRPL10, MRPL11, MRPL12, MRPL13, MRPL14, MRPL15, MRPL16, MRPL17, MRPL18, MRPL19, MRPL2, MRPL20, MRPL21, MRPL22, MRPL23, MRPL24, MRPL27, MRPL28, MRPL3, MRPL30, MRPL32, MRPL33, MRPL34, MRPL35, MRPL36, MRPL37, MRPL38, MRPL39, MRPL4, MRPL40, MRPL41, MRPL42, MRPL43, MRPL44, MRPL46, MRPL47, MRPL48, MRPL49, MRPL50, MRPL51, MRPL52, MRPL53, MRPL54, MRPL55,…	FALSE
R-HSA:5389848	REACTOME_Reactions_25.05.2022	TUFM:GTP:aminoacyl-tRNA binds 55S ribosome:mRNA:fMet-tRNA	[-1]	[Group108, Group113]	28	32.9412	4.67857e-15	1.07139e-11	{Group108=9.071007606946274E-47, Group113=9.245946673251871E-116}	{Group108=9.161717683015737E-45, Group113=1.0540379207507133E-113}	[MRPL13, MRPL14, MRPL16, MRPL19, MRPL20, MRPL21, MRPL22, MRPL23, MRPL27, MRPL28, MRPL37, MRPL39, MRPL4, MRPL43, MRPL47, MRPS10, MRPS12, MRPS18A, MRPS2, MRPS21, MRPS25, MRPS26, MRPS28, MRPS34, MRPS35, MRPS6, MRPS7, OXA1L]	[AURKAIP1, CHCHD1, DAP3, ERAL1, GADD45GIP1, MRPL1, MRPL10, MRPL11, MRPL12, MRPL13, MRPL14, MRPL15, MRPL16, MRPL17, MRPL18, MRPL19, MRPL2, MRPL20, MRPL21, MRPL22, MRPL23, MRPL24, MRPL27, MRPL28, MRPL3, MRPL30, MRPL32, MRPL33, MRPL34, MRPL35, MRPL36, MRPL37, MRPL38, MRPL39, MRPL4, MRPL40, MRPL41, MRPL42, MRPL43, MRPL44, MRPL46, MRPL47, MRPL48, MRPL49, MRPL50, MRPL51, MRPL52, MRPL53, MRPL54, MRPL55,…	FALSE
R-HSA:5419264	REACTOME_Reactions_25.05.2022	MTRF1L (MTRF1a) or ICT1 binds stop codon in 55S ribosome:mRNA:peptidyl-tRNA	[-1]	[Group108, Group113]	28	32.9412	4.67857e-15	1.07139e-11	{Group108=9.071007606946274E-47, Group113=9.245946673251871E-116}	{Group108=9.161717683015737E-45, Group113=1.0540379207507133E-113}	[MRPL13, MRPL14, MRPL16, MRPL19, MRPL20, MRPL21, MRPL22, MRPL23, MRPL27, MRPL28, MRPL37, MRPL39, MRPL4, MRPL43, MRPL47, MRPS10, MRPS12, MRPS18A, MRPS2, MRPS21, MRPS25, MRPS26, MRPS28, MRPS34, MRPS35, MRPS6, MRPS7, OXA1L]	[AURKAIP1, CHCHD1, DAP3, ERAL1, GADD45GIP1, MRPL1, MRPL10, MRPL11, MRPL12, MRPL13, MRPL14, MRPL15, MRPL16, MRPL17, MRPL18, MRPL19, MRPL2, MRPL20, MRPL21, MRPL22, MRPL23, MRPL24, MRPL27, MRPL28, MRPL3, MRPL30, MRPL32, MRPL33, MRPL34, MRPL35, MRPL36, MRPL37, MRPL38, MRPL39, MRPL4, MRPL40, MRPL41, MRPL42, MRPL43, MRPL44, MRPL46, MRPL47, MRPL48, MRPL49, MRPL50, MRPL51, MRPL52, MRPL53, MRPL54, MRPL55,…	FALSE
R-HSA:5419271	REACTOME_Reactions_25.05.2022	55S ribosome hydrolyzes peptidyl-tRNA bond and MTRF1L hydrolyzes GTP	[-1]	[Group108, Group113]	28	32.9412	4.67857e-15	1.07139e-11	{Group108=9.071007606946274E-47, Group113=9.245946673251871E-116}	{Group108=9.161717683015737E-45, Group113=1.0540379207507133E-113}	[MRPL13, MRPL14, MRPL16, MRPL19, MRPL20, MRPL21, MRPL22, MRPL23, MRPL27, MRPL28, MRPL37, MRPL39, MRPL4, MRPL43, MRPL47, MRPS10, MRPS12, MRPS18A, MRPS2, MRPS21, MRPS25, MRPS26, MRPS28, MRPS34, MRPS35, MRPS6, MRPS7, OXA1L]	[AURKAIP1, CHCHD1, DAP3, ERAL1, GADD45GIP1, MRPL1, MRPL10, MRPL11, MRPL12, MRPL13, MRPL14, MRPL15, MRPL16, MRPL17, MRPL18, MRPL19, MRPL2, MRPL20, MRPL21, MRPL22, MRPL23, MRPL24, MRPL27, MRPL28, MRPL3, MRPL30, MRPL32, MRPL33, MRPL34, MRPL35, MRPL36, MRPL37, MRPL38, MRPL39, MRPL4, MRPL40, MRPL41, MRPL42, MRPL43, MRPL44, MRPL46, MRPL47, MRPL48, MRPL49, MRPL50, MRPL51, MRPL52, MRPL53, MRPL54, MRPL55,…	FALSE
R-HSA:5419281	REACTOME_Reactions_25.05.2022	MRRF binds 55S ribosome:mRNA:tRNA	[-1]	[Group108, Group113]	28	32.9412	4.67857e-15	1.07139e-11	{Group108=9.071007606946274E-47, Group113=9.245946673251871E-116}	{Group108=9.161717683015737E-45, Group113=1.0540379207507133E-113}	[MRPL13, MRPL14, MRPL16, MRPL19, MRPL20, MRPL21, MRPL22, MRPL23, MRPL27, MRPL28, MRPL37, MRPL39, MRPL4, MRPL43, MRPL47, MRPS10, MRPS12, MRPS18A, MRPS2, MRPS21, MRPS25, MRPS26, MRPS28, MRPS34, MRPS35, MRPS6, MRPS7, OXA1L]	[AURKAIP1, CHCHD1, DAP3, ERAL1, GADD45GIP1, MRPL1, MRPL10, MRPL11, MRPL12, MRPL13, MRPL14, MRPL15, MRPL16, MRPL17, MRPL18, MRPL19, MRPL2, MRPL20, MRPL21, MRPL22, MRPL23, MRPL24, MRPL27, MRPL28, MRPL3, MRPL30, MRPL32, MRPL33, MRPL34, MRPL35, MRPL36, MRPL37, MRPL38, MRPL39, MRPL4, MRPL40, MRPL41, MRPL42, MRPL43, MRPL44, MRPL46, MRPL47, MRPL48, MRPL49, MRPL50, MRPL51, MRPL52, MRPL53, MRPL54, MRPL55,…	FALSE
R-HSA:5362768	REACTOME_Pathways_25.05.2022	Hh mutants are degraded by ERAD	[-1]	[Group114]	23	41.0714	5.11396e-15	1.17059e-11	{Group114=4.883372315663292E-74}	{Group114=5.371709547229621E-72}	[PSMA1, PSMA2, PSMA3, PSMA4, PSMA5, PSMA6, PSMA7, PSMB2, PSMB3, PSMB5, PSMC2, PSMC6, PSMD1, PSMD12, PSMD13, PSMD3, PSMD5, PSMD6, PSMD8, PSME2, PSME3, PSMF1, UBA52]	[DERL2, ERLEC1, OS9, PSMA1, PSMA2, PSMA3, PSMA4, PSMA5, PSMA6, PSMA7, PSMA8, PSMB1, PSMB10, PSMB11, PSMB2, PSMB3, PSMB4, PSMB5, PSMB6, PSMB7, PSMB8, PSMB9, PSMC1, PSMC2, PSMC3, PSMC4, PSMC5, PSMC6, PSMD1, PSMD10, PSMD11, PSMD12, PSMD13, PSMD14, PSMD2, PSMD3, PSMD4, PSMD5, PSMD6, PSMD7, PSMD8, PSMD9, PSME1, PSME2, PSME3, PSME4, PSMF1, RPS27A, SEL1L, SEM1, SHH, SYVN1, UBA52, UBB, UBC, VCP]	FALSE
R-HSA:69017	REACTOME_Pathways_25.05.2022	CDK-mediated phosphorylation and removal of Cdc6	[-1]	[Group114]	26	35.6164	5.16515e-15	1.18179e-11	{Group114=4.883372315663292E-74}	{Group114=5.371709547229621E-72}	[ANAPC1, CDK2, PSMA1, PSMA2, PSMA3, PSMA4, PSMA5, PSMA6, PSMA7, PSMB2, PSMB3, PSMB5, PSMC2, PSMC6, PSMD1, PSMD12, PSMD13, PSMD3, PSMD5, PSMD6, PSMD8, PSME2, PSME3, PSMF1, UBA52, UBE2S]	[ANAPC1, ANAPC10, ANAPC11, ANAPC15, ANAPC16, ANAPC2, ANAPC4, ANAPC5, ANAPC7, CCNA1, CCNA2, CCNE1, CCNE2, CDC16, CDC23, CDC26, CDC27, CDC6, CDK2, FZR1, PSMA1, PSMA2, PSMA3, PSMA4, PSMA5, PSMA6, PSMA7, PSMA8, PSMB1, PSMB10, PSMB11, PSMB2, PSMB3, PSMB4, PSMB5, PSMB6, PSMB7, PSMB8, PSMB9, PSMC1, PSMC2, PSMC3, PSMC4, PSMC5, PSMC6, PSMD1, PSMD10, PSMD11, PSMD12, PSMD13, PSMD14, PSMD2, PSMD3, PSMD4, PSM…	FALSE
R-HSA:8939902	REACTOME_Pathways_25.05.2022	Regulation of RUNX2 expression and activity	[-1]	[Group114]	26	35.6164	5.16515e-15	1.18179e-11	{Group114=4.883372315663292E-74}	{Group114=5.371709547229621E-72}	[CBFB, GSK3B, PSMA1, PSMA2, PSMA3, PSMA4, PSMA5, PSMA6, PSMA7, PSMB2, PSMB3, PSMB5, PSMC2, PSMC6, PSMD1, PSMD12, PSMD13, PSMD3, PSMD5, PSMD6, PSMD8, PSME2, PSME3, PSMF1, STUB1, UBA52]	[BMP2, CBFB, CUL1, DLX5, DLX6, ESR1, ESRRA, FBXW7, GSK3B, HIVEP3, MSX2, NKX3-2, NR3C1, PPARGC1A, PPARGC1B, PSMA1, PSMA2, PSMA3, PSMA4, PSMA5, PSMA6, PSMA7, PSMA8, PSMB1, PSMB10, PSMB11, PSMB2, PSMB3, PSMB4, PSMB5, PSMB6, PSMB7, PSMB8, PSMB9, PSMC1, PSMC2, PSMC3, PSMC4, PSMC5, PSMC6, PSMD1, PSMD10, PSMD11, PSMD12, PSMD13, PSMD14, PSMD2, PSMD3, PSMD4, PSMD5, PSMD6, PSMD7, PSMD8, PSMD9, PSME1, PSME2…	FALSE
R-HSA:453279	REACTOME_Pathways_25.05.2022	Mitotic G1 phase and G1/S transition	[-1]	[Group089, Group097, Group114]	37	24.8322	5.61774e-15	1.28478e-11	{Group089=3.061138901139984E-17, Group097=1.6418031696309464E-13, Group114=4.883372315663292E-74}	{Group089=1.8979061187067904E-15, Group097=8.044835531191637E-12, Group114=5.371709547229621E-72}	[CDC25A, CDC45, CDK2, CDKN2A, DHFR, HDAC1, MCM4, MCM5, MCM7, ORC3, POLA1, POLE, PSMA1, PSMA2, PSMA3, PSMA4, PSMA5, PSMA6, PSMA7, PSMB2, PSMB3, PSMB5, PSMC2, PSMC6, PSMD1, PSMD12, PSMD13, PSMD3, PSMD5, PSMD6, PSMD8, PSME2, PSME3, PSMF1, RPA1, RPA3, UBA52]	[ABL1, AKT1, AKT2, AKT3, CABLES1, CCNA1, CCNA2, CCNB1, CCND1, CCND2, CCND3, CCNE1, CCNE2, CCNH, CDC25A, CDC45, CDC6, CDC7, CDK1, CDK2, CDK4, CDK6, CDK7, CDKN1A, CDKN1B, CDKN1C, CDKN2A, CDKN2B, CDKN2C, CDKN2D, CDT1, CKS1B, CUL1, DBF4, DHFR, DYRK1A, E2F1, E2F2, E2F3, E2F4, E2F5, E2F6, FBXO5, GMNN, HDAC1, JAK2, LIN37, LIN52, LIN54, LIN9, LYN, MAX, MCM10, MCM2, MCM3, MCM4, MCM5, MCM6, MCM7, MCM8, MNA…	FALSE
R-HSA:1168640	REACTOME_Reactions_25.05.2022	Ubiquitinated IkB is degraded	[-1]	[Group110, Group114]	22	43.1373	5.76474e-15	1.31782e-11	{Group110=4.0070892194678705E-27, Group114=4.883372315663292E-74}	{Group110=3.4060258365476898E-25, Group114=5.371709547229621E-72}	[PSMA1, PSMA2, PSMA3, PSMA4, PSMA5, PSMA6, PSMA7, PSMB2, PSMB3, PSMB5, PSMC2, PSMC6, PSMD1, PSMD12, PSMD13, PSMD3, PSMD5, PSMD6, PSMD8, PSME2, PSME3, PSMF1]	[NFKB1, NFKBIA, NFKBIB, NFKBIE, PSMA1, PSMA2, PSMA3, PSMA4, PSMA5, PSMA6, PSMA7, PSMA8, PSMB1, PSMB10, PSMB11, PSMB2, PSMB3, PSMB4, PSMB5, PSMB6, PSMB7, PSMB8, PSMB9, PSMC1, PSMC2, PSMC3, PSMC4, PSMC5, PSMC6, PSMD1, PSMD10, PSMD11, PSMD12, PSMD13, PSMD14, PSMD2, PSMD3, PSMD4, PSMD5, PSMD6, PSMD7, PSMD8, PSMD9, PSME1, PSME2, PSME3, PSME4, PSMF1, REL, RELA, SEM1]	FALSE
R-HSA:350562	REACTOME_Pathways_25.05.2022	Regulation of ornithine decarboxylase (ODC)	[-1]	[Group110, Group114]	22	43.1373	5.76474e-15	1.31782e-11	{Group110=4.0070892194678705E-27, Group114=4.883372315663292E-74}	{Group110=3.4060258365476898E-25, Group114=5.371709547229621E-72}	[PSMA1, PSMA2, PSMA3, PSMA4, PSMA5, PSMA6, PSMA7, PSMB2, PSMB3, PSMB5, PSMC2, PSMC6, PSMD1, PSMD12, PSMD13, PSMD3, PSMD5, PSMD6, PSMD8, PSME2, PSME3, PSMF1]	[AZIN1, NQO1, OAZ1, OAZ2, OAZ3, ODC1, PSMA1, PSMA2, PSMA3, PSMA4, PSMA5, PSMA6, PSMA7, PSMA8, PSMB1, PSMB10, PSMB11, PSMB2, PSMB3, PSMB4, PSMB5, PSMB6, PSMB7, PSMB8, PSMB9, PSMC1, PSMC2, PSMC3, PSMC4, PSMC5, PSMC6, PSMD1, PSMD10, PSMD11, PSMD12, PSMD13, PSMD14, PSMD2, PSMD3, PSMD4, PSMD5, PSMD6, PSMD7, PSMD8, PSMD9, PSME1, PSME2, PSME3, PSME4, PSMF1, SEM1]	FALSE
KEGG:03050	KEGG_25.05.2022	Proteasome	[-1]	[Group110, Group114]	21	45.6522	5.86022e-15	1.33906e-11	{Group110=4.0070892194678705E-27, Group114=4.883372315663292E-74}	{Group110=3.4060258365476898E-25, Group114=5.371709547229621E-72}	[PSMA1, PSMA2, PSMA3, PSMA4, PSMA5, PSMA6, PSMA7, PSMB2, PSMB3, PSMB5, PSMC2, PSMC6, PSMD1, PSMD12, PSMD13, PSMD3, PSMD6, PSMD8, PSME2, PSME3, PSMF1]	[ADRM1, IFNG, POMP, PSMA1, PSMA2, PSMA3, PSMA4, PSMA5, PSMA6, PSMA7, PSMA8, PSMB1, PSMB10, PSMB11, PSMB2, PSMB3, PSMB4, PSMB5, PSMB6, PSMB7, PSMB8, PSMB9, PSMC1, PSMC2, PSMC3, PSMC4, PSMC5, PSMC6, PSMD1, PSMD11, PSMD12, PSMD13, PSMD14, PSMD2, PSMD3, PSMD4, PSMD6, PSMD7, PSMD8, PSMD9, PSME1, PSME2, PSME3, PSME4, PSMF1, SEM1]	FALSE
GO:1901565	GO_BiologicalProcess-EBI-UniProt-GOA-ACAP-ARAP_25.05.2022_00h00	organonitrogen compound catabolic process	[4]	[Group102, Group114]	152	10.4972	5.87763e-15	1.34245e-11	{Group102=1.6171601533618074E-19, Group114=4.883372315663292E-74}	{Group102=1.0673257012187928E-17, Group114=5.371709547229621E-72}	[ABHD10, ACADSB, ACAT1, AHCY, ALDH5A1, ALDH8A1, ANAPC1, ANXA2, ARIH2, ASCC3, BAG2, BAG6, BCKDK, BLMH, BLVRA, C18orf25, CALR, CBS, CDC34, CDK2, CDKN2A, CLN6, CLPX, CSNK1A1, CSNK1D, CSNK2A1, CTNNB1, CTSD, CUL2, CUL5, DDAH2, DPP3, DPYSL2, DPYSL3, DVL1, ECHS1, ECPAS, EEF1A2, EIF3H, ERLIN1, ERLIN2, GCAT, GLUD1, GOT1, GOT2, GSK3B, HDAC6, HECTD1, HIBCH, HOGA1, HPRT1, HSD17B10, HSPA1B, HSPA5, HSPA8, HSPB…	[2477, AADAT, AASDHPPT, AASS, ABAT, ABCA2, ABCC1, ABCC2, ABCD1, ABHD10, ABHD12, ABHD12B, ABHD13, ABHD16A, ABHD16B, ABHD17A, ABHD17B, ABHD17C, ACAD8, ACADL, ACADSB, ACAT1, ACD, ACE, ACER1, ACER2, ACER3, ACMSD, ACOT7, ACR, ADA, ADA2, ADAL, ADAM8, ADAM9, ADAMTS12, ADAMTS13, ADAMTS7, ADGRB1, ADHFE1, ADRA2A, ADRM1, AFG1L, AFMID, AGAP2, AGAP3, AGBL4, AGTPBP1, AGXT, AGXT2, AHCY, AICDA, AKIRIN2, AKT1, AL…	FALSE
R-HSA:1234159	REACTOME_Reactions_25.05.2022	Proteasome proteolyzes ub-HIF-alpha	[-1]	[Group114]	24	38.7097	6.48343e-15	1.48017e-11	{Group114=4.883372315663292E-74}	{Group114=5.371709547229621E-72}	[CUL2, PSMA1, PSMA2, PSMA3, PSMA4, PSMA5, PSMA6, PSMA7, PSMB2, PSMB3, PSMB5, PSMC2, PSMC6, PSMD1, PSMD12, PSMD13, PSMD3, PSMD5, PSMD6, PSMD8, PSME2, PSME3, PSMF1, UBA52]	[AJUBA, CUL2, EGLN1, EGLN3, ELOB, ELOC, EPAS1, HIF1A, HIF3A, LIMD1, PSMA1, PSMA2, PSMA3, PSMA4, PSMA5, PSMA6, PSMA7, PSMA8, PSMB1, PSMB10, PSMB11, PSMB2, PSMB3, PSMB4, PSMB5, PSMB6, PSMB7, PSMB8, PSMB9, PSMC1, PSMC2, PSMC3, PSMC4, PSMC5, PSMC6, PSMD1, PSMD10, PSMD11, PSMD12, PSMD13, PSMD14, PSMD2, PSMD3, PSMD4, PSMD5, PSMD6, PSMD7, PSMD8, PSMD9, PSME1, PSME2, PSME3, PSME4, PSMF1, RBX1, RPS27A, SE…	FALSE
R-HSA:5389839	REACTOME_Reactions_25.05.2022	39S subunit binds 28S subunit:mRNA:fMet-tRNA	[-1]	[Group108, Group113]	28	32.5581	6.5767e-15	1.5008e-11	{Group108=9.071007606946274E-47, Group113=9.245946673251871E-116}	{Group108=9.161717683015737E-45, Group113=1.0540379207507133E-113}	[MRPL13, MRPL14, MRPL16, MRPL19, MRPL20, MRPL21, MRPL22, MRPL23, MRPL27, MRPL28, MRPL37, MRPL39, MRPL4, MRPL43, MRPL47, MRPS10, MRPS12, MRPS18A, MRPS2, MRPS21, MRPS25, MRPS26, MRPS28, MRPS34, MRPS35, MRPS6, MRPS7, OXA1L]	[AURKAIP1, CHCHD1, DAP3, ERAL1, GADD45GIP1, MRPL1, MRPL10, MRPL11, MRPL12, MRPL13, MRPL14, MRPL15, MRPL16, MRPL17, MRPL18, MRPL19, MRPL2, MRPL20, MRPL21, MRPL22, MRPL23, MRPL24, MRPL27, MRPL28, MRPL3, MRPL30, MRPL32, MRPL33, MRPL34, MRPL35, MRPL36, MRPL37, MRPL38, MRPL39, MRPL4, MRPL40, MRPL41, MRPL42, MRPL43, MRPL44, MRPL46, MRPL47, MRPL48, MRPL49, MRPL50, MRPL51, MRPL52, MRPL53, MRPL54, MRPL55,…	FALSE
R-HSA:5419273	REACTOME_Reactions_25.05.2022	Hydrolysis of GTP and dissociation of 28S and 39S subunits	[-1]	[Group108, Group113]	28	32.5581	6.5767e-15	1.5008e-11	{Group108=9.071007606946274E-47, Group113=9.245946673251871E-116}	{Group108=9.161717683015737E-45, Group113=1.0540379207507133E-113}	[MRPL13, MRPL14, MRPL16, MRPL19, MRPL20, MRPL21, MRPL22, MRPL23, MRPL27, MRPL28, MRPL37, MRPL39, MRPL4, MRPL43, MRPL47, MRPS10, MRPS12, MRPS18A, MRPS2, MRPS21, MRPS25, MRPS26, MRPS28, MRPS34, MRPS35, MRPS6, MRPS7, OXA1L]	[AURKAIP1, CHCHD1, DAP3, ERAL1, GADD45GIP1, GFM2, MRPL1, MRPL10, MRPL11, MRPL12, MRPL13, MRPL14, MRPL15, MRPL16, MRPL17, MRPL18, MRPL19, MRPL2, MRPL20, MRPL21, MRPL22, MRPL23, MRPL24, MRPL27, MRPL28, MRPL3, MRPL30, MRPL32, MRPL33, MRPL34, MRPL35, MRPL36, MRPL37, MRPL38, MRPL39, MRPL4, MRPL40, MRPL41, MRPL42, MRPL43, MRPL44, MRPL46, MRPL47, MRPL48, MRPL49, MRPL50, MRPL51, MRPL52, MRPL53, MRPL54, M…	FALSE
R-HSA:5419277	REACTOME_Reactions_25.05.2022	GFM2:GTP binds 55S ribosome:mRNA:tRNA:MRRF releasing mRNA and tRNA	[-1]	[Group108, Group113]	28	32.5581	6.5767e-15	1.5008e-11	{Group108=9.071007606946274E-47, Group113=9.245946673251871E-116}	{Group108=9.161717683015737E-45, Group113=1.0540379207507133E-113}	[MRPL13, MRPL14, MRPL16, MRPL19, MRPL20, MRPL21, MRPL22, MRPL23, MRPL27, MRPL28, MRPL37, MRPL39, MRPL4, MRPL43, MRPL47, MRPS10, MRPS12, MRPS18A, MRPS2, MRPS21, MRPS25, MRPS26, MRPS28, MRPS34, MRPS35, MRPS6, MRPS7, OXA1L]	[AURKAIP1, CHCHD1, DAP3, ERAL1, GADD45GIP1, GFM2, MRPL1, MRPL10, MRPL11, MRPL12, MRPL13, MRPL14, MRPL15, MRPL16, MRPL17, MRPL18, MRPL19, MRPL2, MRPL20, MRPL21, MRPL22, MRPL23, MRPL24, MRPL27, MRPL28, MRPL3, MRPL30, MRPL32, MRPL33, MRPL34, MRPL35, MRPL36, MRPL37, MRPL38, MRPL39, MRPL4, MRPL40, MRPL41, MRPL42, MRPL43, MRPL44, MRPL46, MRPL47, MRPL48, MRPL49, MRPL50, MRPL51, MRPL52, MRPL53, MRPL54, M…	FALSE
GO:0009199	GO_BiologicalProcess-EBI-UniProt-GOA-ACAP-ARAP_25.05.2022_00h00	ribonucleoside triphosphate metabolic process	[6, 7, 8]	[Group098, Group111]	51	18.9591	6.92093e-15	1.57866e-11	{Group098=1.770836020418336E-25, Group111=4.114862409491658E-32}	{Group098=1.416668816334669E-23, Group111=3.7445247926374084E-30}	[ATP5F1A, ATP5F1B, ATP5MF-PTCD1, ATP5MG, ATP6, ATP6V1B2, CLPX, CTPS1, DDIT4, DFFB, DNM1L, FIS1, GALK1, GIT1, GPI, GTPBP1, HK1, HK2, HSPA1B, HSPA8, IMPDH2, KIF2A, LRRK2, MFN1, NDUFA10, NDUFA13, NDUFA5, NDUFA6, NDUFA9, NDUFB4, NDUFB9, NDUFS1, NDUFS2, NDUFS8, NDUFV1, NME1, NME1-NME2, NME4, NUDT2, OGDH, OLA1, OPA1, PARG, PFKL, PFKM, PGM1, RAN, SDHA, SDHC, TIGAR, UCK2]	[ABCC6, ACOD1, ACTN3, ADPGK, AK1, AK2, AK3, AK4, AK5, AK9, ALDOA, ALDOB, ALDOC, ANTKMT, APP, ARL2, ARNT, ATP1A2, ATP1B1, ATP5F1A, ATP5F1B, ATP5F1C, ATP5F1D, ATP5F1E, ATP5F1EP2, ATP5IF1, ATP5MC1, ATP5MC2, ATP5MC3, ATP5ME, ATP5MF, ATP5MF-PTCD1, ATP5MG, ATP5MGL, ATP5MJ, ATP5MK, ATP5PB, ATP5PD, ATP5PF, ATP5PO, ATP6, ATP6V0C, ATP6V1A, ATP6V1B1, ATP6V1B2, ATP8, ATPSCKMT, BAD, BEND3, BPGM, CAD, CBFA2T3,…	FALSE
R-HSA:174154	REACTOME_Pathways_25.05.2022	APC/C:Cdc20 mediated degradation of Securin	[-1]	[Group114]	25	36.7647	7.31817e-15	1.66854e-11	{Group114=4.883372315663292E-74}	{Group114=5.371709547229621E-72}	[ANAPC1, PSMA1, PSMA2, PSMA3, PSMA4, PSMA5, PSMA6, PSMA7, PSMB2, PSMB3, PSMB5, PSMC2, PSMC6, PSMD1, PSMD12, PSMD13, PSMD3, PSMD5, PSMD6, PSMD8, PSME2, PSME3, PSMF1, UBA52, UBE2S]	[ANAPC1, ANAPC10, ANAPC11, ANAPC15, ANAPC16, ANAPC2, ANAPC4, ANAPC5, ANAPC7, CDC16, CDC20, CDC23, CDC26, CDC27, PSMA1, PSMA2, PSMA3, PSMA4, PSMA5, PSMA6, PSMA7, PSMA8, PSMB1, PSMB10, PSMB11, PSMB2, PSMB3, PSMB4, PSMB5, PSMB6, PSMB7, PSMB8, PSMB9, PSMC1, PSMC2, PSMC3, PSMC4, PSMC5, PSMC6, PSMD1, PSMD10, PSMD11, PSMD12, PSMD13, PSMD14, PSMD2, PSMD3, PSMD4, PSMD5, PSMD6, PSMD7, PSMD8, PSMD9, PSME1, …	FALSE
R-HSA:174202	REACTOME_Reactions_25.05.2022	Degradation of multiubiquitinated Securin	[-1]	[Group114]	25	36.7647	7.31817e-15	1.66854e-11	{Group114=4.883372315663292E-74}	{Group114=5.371709547229621E-72}	[ANAPC1, PSMA1, PSMA2, PSMA3, PSMA4, PSMA5, PSMA6, PSMA7, PSMB2, PSMB3, PSMB5, PSMC2, PSMC6, PSMD1, PSMD12, PSMD13, PSMD3, PSMD5, PSMD6, PSMD8, PSME2, PSME3, PSMF1, UBA52, UBE2S]	[ANAPC1, ANAPC10, ANAPC11, ANAPC15, ANAPC16, ANAPC2, ANAPC4, ANAPC5, ANAPC7, CDC16, CDC20, CDC23, CDC26, CDC27, PSMA1, PSMA2, PSMA3, PSMA4, PSMA5, PSMA6, PSMA7, PSMA8, PSMB1, PSMB10, PSMB11, PSMB2, PSMB3, PSMB4, PSMB5, PSMB6, PSMB7, PSMB8, PSMB9, PSMC1, PSMC2, PSMC3, PSMC4, PSMC5, PSMC6, PSMD1, PSMD10, PSMD11, PSMD12, PSMD13, PSMD14, PSMD2, PSMD3, PSMD4, PSMD5, PSMD6, PSMD7, PSMD8, PSMD9, PSME1, …	FALSE
R-HSA:5368286	REACTOME_Pathways_25.05.2022	Mitochondrial translation initiation	[-1]	[Group108, Group113]	28	32.1839	9.19392e-15	2.0953e-11	{Group108=9.071007606946274E-47, Group113=9.245946673251871E-116}	{Group108=9.161717683015737E-45, Group113=1.0540379207507133E-113}	[MRPL13, MRPL14, MRPL16, MRPL19, MRPL20, MRPL21, MRPL22, MRPL23, MRPL27, MRPL28, MRPL37, MRPL39, MRPL4, MRPL43, MRPL47, MRPS10, MRPS12, MRPS18A, MRPS2, MRPS21, MRPS25, MRPS26, MRPS28, MRPS34, MRPS35, MRPS6, MRPS7, OXA1L]	[AURKAIP1, CHCHD1, DAP3, ERAL1, GADD45GIP1, MRPL1, MRPL10, MRPL11, MRPL12, MRPL13, MRPL14, MRPL15, MRPL16, MRPL17, MRPL18, MRPL19, MRPL2, MRPL20, MRPL21, MRPL22, MRPL23, MRPL24, MRPL27, MRPL28, MRPL3, MRPL30, MRPL32, MRPL33, MRPL34, MRPL35, MRPL36, MRPL37, MRPL38, MRPL39, MRPL4, MRPL40, MRPL41, MRPL42, MRPL43, MRPL44, MRPL46, MRPL47, MRPL48, MRPL49, MRPL50, MRPL51, MRPL52, MRPL53, MRPL54, MRPL55,…	FALSE
R-HSA:5419276	REACTOME_Pathways_25.05.2022	Mitochondrial translation termination	[-1]	[Group108, Group113]	28	32.1839	9.19392e-15	2.0953e-11	{Group108=9.071007606946274E-47, Group113=9.245946673251871E-116}	{Group108=9.161717683015737E-45, Group113=1.0540379207507133E-113}	[MRPL13, MRPL14, MRPL16, MRPL19, MRPL20, MRPL21, MRPL22, MRPL23, MRPL27, MRPL28, MRPL37, MRPL39, MRPL4, MRPL43, MRPL47, MRPS10, MRPS12, MRPS18A, MRPS2, MRPS21, MRPS25, MRPS26, MRPS28, MRPS34, MRPS35, MRPS6, MRPS7, OXA1L]	[AURKAIP1, CHCHD1, DAP3, ERAL1, GADD45GIP1, GFM2, MRPL1, MRPL10, MRPL11, MRPL12, MRPL13, MRPL14, MRPL15, MRPL16, MRPL17, MRPL18, MRPL19, MRPL2, MRPL20, MRPL21, MRPL22, MRPL23, MRPL24, MRPL27, MRPL28, MRPL3, MRPL30, MRPL32, MRPL33, MRPL34, MRPL35, MRPL36, MRPL37, MRPL38, MRPL39, MRPL4, MRPL40, MRPL41, MRPL42, MRPL43, MRPL44, MRPL46, MRPL47, MRPL48, MRPL49, MRPL50, MRPL51, MRPL52, MRPL53, MRPL54, M…	FALSE
R-HSA:6791226	REACTOME_Pathways_25.05.2022	Major pathway of rRNA processing in the nucleolus and cytosol	[-1]	[Group081, Group113, Group114]	41	22.2826	1.07638e-14	2.452e-11	{Group081=5.969057762853185E-39, Group113=9.245946673251871E-116, Group114=4.883372315663292E-74}	{Group081=5.849676607596121E-37, Group113=1.0540379207507133E-113, Group114=5.371709547229621E-72}	[BOP1, CSNK1D, EXOSC4, EXOSC9, GNL3, MTREX, NOP14, RIOK1, RPL10, RPL13A, RPL15, RPL18, RPL21, RPL22L1, RPL23, RPL23A, RPL27, RPL29, RPL31, RPL32, RPL36A, RPL38, RPL5, RPL7, RPL9, RPLP0, RPLP1, RPS15, RPS18, RPS21, RPS23, RPS28, RPS5, RPS6, RPS8, RPSA, RRP1, TEX10, TPTEP2-CSNK1E, TSR1, UBA52]	[BMS1, BOP1, BUD23, BYSL, C1D, CSNK1D, CSNK1E, DCAF13, DDX21, DDX47, DDX49, DDX52, DHX37, DIS3, EBNA1BP2, EMG1, ERI1, EXOSC1, EXOSC10, EXOSC2, EXOSC3, EXOSC4, EXOSC5, EXOSC6, EXOSC7, EXOSC8, EXOSC9, FBL, FCF1, FTSJ3, GNL3, HEATR1, IMP3, IMP4, ISG20L2, KRR1, LAS1L, LTV1, MPHOSPH10, MPHOSPH6, MTREX, NCL, NIP7, NOB1, NOC4L, NOL11, NOL12, NOL6, NOL9, NOP14, NOP56, NOP58, PDCD11, PELP1, PES1, PNO1, PW…	FALSE
R-HSA:69002	REACTOME_Pathways_25.05.2022	DNA Replication Pre-Initiation	[-1]	[Group089, Group097, Group114]	38	23.75	1.14638e-14	2.61031e-11	{Group089=3.061138901139984E-17, Group097=1.6418031696309464E-13, Group114=4.883372315663292E-74}	{Group089=1.8979061187067904E-15, Group097=8.044835531191637E-12, Group114=5.371709547229621E-72}	[ANAPC1, CDC45, CDK2, H2AC19, H2BC3, H3-3B, MCM4, MCM5, MCM7, ORC3, POLA1, POLE, PSMA1, PSMA2, PSMA3, PSMA4, PSMA5, PSMA6, PSMA7, PSMB2, PSMB3, PSMB5, PSMC2, PSMC6, PSMD1, PSMD12, PSMD13, PSMD3, PSMD5, PSMD6, PSMD8, PSME2, PSME3, PSMF1, RPA1, RPA3, UBA52, UBE2S]	[ANAPC1, ANAPC10, ANAPC11, ANAPC15, ANAPC16, ANAPC2, ANAPC4, ANAPC5, ANAPC7, CDC16, CDC23, CDC26, CDC27, CDC45, CDC6, CDC7, CDK2, CDT1, DBF4, FZR1, GMNN, H2AB1, H2AC14, H2AC18, H2AC19, H2AC20, H2AC4, H2AC6, H2AC7, H2AC8, H2AJ, H2AX, H2AZ1, H2AZ2, H2BC1, H2BC10, H2BC11, H2BC12, H2BC13, H2BC14, H2BC15, H2BC17, H2BC21, H2BC3, H2BC4, H2BC5, H2BC6, H2BC7, H2BC8, H2BC9, H2BU1, H3-3A, H3-3B, H3C1, H3C10…	FALSE
GO:0015980	GO_BiologicalProcess-EBI-UniProt-GOA-ACAP-ARAP_25.05.2022_00h00	energy derivation by oxidation of organic compounds	[4]	[Group083, Group098, Group111, Group114]	59	16.9054	1.15617e-14	2.63145e-11	{Group083=5.718968733306901E-20, Group098=1.770836020418336E-25, Group111=4.114862409491658E-32, Group114=4.883372315663292E-74}	{Group083=3.8888987386486926E-18, Group098=1.416668816334669E-23, Group111=3.7445247926374084E-30, Group114=5.371709547229621E-72}	[ACO1, ACO2, AGL, ATP5F1A, ATP5F1B, ATP5MG, ATP6, COX6C, CS, CYC1, CYCS, DLAT, FH, GFPT1, GSK3B, IDH1, IDH2, IDH3B, IDH3G, MDH1, MDH2, NDUFA10, NDUFA13, NDUFA5, NDUFA6, NDUFA9, NDUFB4, NDUFB9, NDUFS1, NDUFS2, NDUFS8, NDUFV1, NNT, OGDH, OXA1L, PDE12, PDHB, PFKM, PGM2, PPIF, PTGES3, PTRH2, PYGB, PYGL, SDHA, SDHC, SHMT2, SLC37A4, STK40, SUCLG1, SUCLG2, TIGAR, TP53, TRAP1, UQCR10, UQCRC1, UQCRC2, UQC…	[ABCD1, ACADM, ACADVL, ACO1, ACO2, ACSM1, ACTN3, ADGRF5, ADRB3, ADSL, AFG1L, AGL, AIFM2, AK4, AKT1, AKT2, ANTKMT, ARL2, ATP5F1A, ATP5F1B, ATP5F1C, ATP5F1D, ATP5F1E, ATP5F1EP2, ATP5ME, ATP5MF, ATP5MG, ATP5PB, ATP5PD, ATP5PF, ATP5PO, ATP6, ATP7A, ATP8, ATPSCKMT, BID, BLOC1S1, BNIP3, C2orf69, CAT, CAVIN3, CBFA2T3, CCNB1, CCNI, CDK1, CFH, CHCHD10, CHCHD2, CHCHD5, CISD1, COA6, COQ10A, COQ10B, COQ9, CO…	FALSE
R-HSA:68882	REACTOME_Pathways_25.05.2022	Mitotic Anaphase	[-1]	[Group097, Group114]	47	19.9153	1.16243e-14	2.64453e-11	{Group097=1.6418031696309464E-13, Group114=4.883372315663292E-74}	{Group097=8.044835531191637E-12, Group114=5.371709547229621E-72}	[ANAPC1, CLASP2, DYNLL1, KIF2A, KIF2C, KNTC1, LBR, MAD1L1, NSL1, NUP133, NUP188, NUP98, PDS5A, PSMA1, PSMA2, PSMA3, PSMA4, PSMA5, PSMA6, PSMA7, PSMB2, PSMB3, PSMB5, PSMC2, PSMC6, PSMD1, PSMD12, PSMD13, PSMD3, PSMD5, PSMD6, PSMD8, PSME2, PSME3, PSMF1, RAD21, RAN, RCC1, RCC2, TNPO1, TUBA1C, TUBAL3, TUBB1, UBA52, UBE2I, UBE2S, VPS4A]	[AHCTF1, ANAPC1, ANAPC10, ANAPC11, ANAPC15, ANAPC16, ANAPC2, ANAPC4, ANAPC5, ANAPC7, ANKLE2, AURKB, B9D2, BANF1, BIRC5, BUB1, BUB1B, BUB3, CC2D1B, CCNB1, CCNB2, CDC16, CDC20, CDC23, CDC26, CDC27, CDCA5, CDCA8, CDK1, CENPA, CENPC, CENPE, CENPF, CENPH, CENPI, CENPK, CENPL, CENPM, CENPN, CENPO, CENPP, CENPQ, CENPS, CENPS-CORT, CENPT, CENPU, CHMP2A, CHMP2B, CHMP3, CHMP4A, CHMP4B, CHMP4C, CHMP6, CHMP7…	FALSE
GO:0042254	GO_BiologicalProcess-EBI-UniProt-GOA-ACAP-ARAP_25.05.2022_00h00	ribosome biogenesis	[5]	[Group064, Group065, Group075, Group081, Group113]	56	17.5	1.21172e-14	2.75545e-11	{Group064=1.7319277493569808E-40, Group065=9.792299443483703E-16, Group075=8.504770332362274E-39, Group081=5.969057762853185E-39, Group113=9.245946673251871E-116}	{Group064=1.714608471863411E-38, Group065=5.777456671655384E-14, Group075=8.249627222391406E-37, Group081=5.849676607596121E-37, Group113=1.0540379207507133E-113}	[ABCE1, BOP1, CDKN2A, DDX17, DDX3X, DIMT1, EIF4A3, EXOSC4, EXOSC9, FASTKD2, FRG1, GEMIN4, GNL2, GNL3L, GPATCH4, GTPBP4, MRPL20, MRPL22, MRPS2, MRPS7, MRTO4, MTREX, NMD3, NOLC1, NOP14, NPM1, NUP88, PA2G4, PPAN-P2RY11, RAN, RBIS, RIOK1, RIOX2, RPL10, RPL15, RPL23A, RPL27, RPL38, RPL5, RPL7, RPLP0, RPS15, RPS21, RPS28, RPS5, RPS6, RPS8, RPSA, RRP1, RRP12, SBDS, SDAD1, TFB2M, TSR1, YTHDF2, ZNF622]	[AATF, ABCE1, ABT1, AK8, BMS1, BOP1, BRIX1, BUD23, BYSL, C1D, C1QBP, CDKN2A, CHD7, CNGB1, CUL4A, CUL4B, DCAF13, DDX10, DDX17, DDX18, DDX21, DDX27, DDX28, DDX31, DDX3X, DDX47, DDX49, DDX51, DDX52, DDX54, DDX56, DHX29, DHX30, DHX37, DIMT1, DIS3, DKC1, DROSHA, EBNA1BP2, EFL1, EFNA1, EIF2A, EIF2S1, EIF4A3, EIF6, EMG1, ERAL1, ERCC2, ERI1, ERI2, ERI3, ESF1, EXOSC1, EXOSC10, EXOSC2, EXOSC3, EXOSC4, EXOS…	TRUE
R-HSA:2555396	REACTOME_Pathways_25.05.2022	Mitotic Metaphase and Anaphase	[-1]	[Group097, Group114]	47	19.8312	1.37446e-14	3.12414e-11	{Group097=1.6418031696309464E-13, Group114=4.883372315663292E-74}	{Group097=8.044835531191637E-12, Group114=5.371709547229621E-72}	[ANAPC1, CLASP2, DYNLL1, KIF2A, KIF2C, KNTC1, LBR, MAD1L1, NSL1, NUP133, NUP188, NUP98, PDS5A, PSMA1, PSMA2, PSMA3, PSMA4, PSMA5, PSMA6, PSMA7, PSMB2, PSMB3, PSMB5, PSMC2, PSMC6, PSMD1, PSMD12, PSMD13, PSMD3, PSMD5, PSMD6, PSMD8, PSME2, PSME3, PSMF1, RAD21, RAN, RCC1, RCC2, TNPO1, TUBA1C, TUBAL3, TUBB1, UBA52, UBE2I, UBE2S, VPS4A]	[AHCTF1, ANAPC1, ANAPC10, ANAPC11, ANAPC15, ANAPC16, ANAPC2, ANAPC4, ANAPC5, ANAPC7, ANKLE2, AURKB, B9D2, BANF1, BIRC5, BUB1, BUB1B, BUB3, CC2D1B, CCNB1, CCNB2, CDC16, CDC20, CDC23, CDC26, CDC27, CDCA5, CDCA8, CDK1, CENPA, CENPC, CENPE, CENPF, CENPH, CENPI, CENPK, CENPL, CENPM, CENPN, CENPO, CENPP, CENPQ, CENPS, CENPS-CORT, CENPT, CENPU, CHMP2A, CHMP2B, CHMP3, CHMP4A, CHMP4B, CHMP4C, CHMP6, CHMP7…	FALSE
GO:0045182	GO_BiologicalProcess-EBI-UniProt-GOA-ACAP-ARAP_25.05.2022_00h00	translation regulator activity	[6, 7, 8, 9]	[Group103, Group105, Group113]	37	24.183	1.39027e-14	3.15869e-11	{Group103=3.84664796576682E-44, Group105=4.56164516965547E-30, Group113=9.245946673251871E-116}	{Group103=3.84664796576682E-42, Group105=4.059864200993368E-28, Group113=1.0540379207507133E-113}	[CELF1, CYFIP1, DHFR, EEF1A2, EEF1B2, EEF1D, EIF2B1, EIF2B4, EIF2S2, EIF3CL, EIF3E, EIF3F, EIF3H, EIF3I, EIF3J, EIF3K, EIF3L, EIF3M, EIF4A2, EIF4A3, EIF4B, EIF4E, EIF5, EIF5A, EIF5B, ETF1, FXR1, GCN1, GFM1, GSPT1, GTPBP1, IGF2BP2, LARP1, RPL10, RPL15, SHMT2, TSFM]	[2477, AARS1, ABCF1, ABTB1, AGO2, AGO3, AIRE, BOLL, CELF1, CELF4, CIRBP, CNBP, COPS5, CPEB1, CPEB2, CPEB3, CPEB4, CTIF, CYFIP1, DAZ1, DAZ2, DAZ3, DAZ4, DAZL, DENR, DHFR, DHX29, EEF1A1, EEF1A1P5, EEF1A2, EEF1B2, EEF1D, EEF1DP3, EEF1G, EEF2, EEF2K, EEFSEC, EFL1, EFNA1, EIF1, EIF1AD, EIF1AX, EIF1AY, EIF1B, EIF2A, EIF2AK1, EIF2AK2, EIF2AK3, EIF2AK4, EIF2B1, EIF2B2, EIF2B3, EIF2B4, EIF2B5, EIF2D, EIF2…	FALSE
R-HSA:8868773	REACTOME_Pathways_25.05.2022	rRNA processing in the nucleus and cytosol	[-1]	[Group081, Group113, Group114]	42	21.6495	1.48154e-14	3.36457e-11	{Group081=5.969057762853185E-39, Group113=9.245946673251871E-116, Group114=4.883372315663292E-74}	{Group081=5.849676607596121E-37, Group113=1.0540379207507133E-113, Group114=5.371709547229621E-72}	[BOP1, CSNK1D, DIMT1, EXOSC4, EXOSC9, GNL3, MTREX, NOP14, RIOK1, RPL10, RPL13A, RPL15, RPL18, RPL21, RPL22L1, RPL23, RPL23A, RPL27, RPL29, RPL31, RPL32, RPL36A, RPL38, RPL5, RPL7, RPL9, RPLP0, RPLP1, RPS15, RPS18, RPS21, RPS23, RPS28, RPS5, RPS6, RPS8, RPSA, RRP1, TEX10, TPTEP2-CSNK1E, TSR1, UBA52]	[BMS1, BOP1, BUD23, BYSL, C1D, CSNK1D, CSNK1E, DCAF13, DDX21, DDX47, DDX49, DDX52, DHX37, DIMT1, DIS3, DKC1, EBNA1BP2, EMG1, ERI1, EXOSC1, EXOSC10, EXOSC2, EXOSC3, EXOSC4, EXOSC5, EXOSC6, EXOSC7, EXOSC8, EXOSC9, FBL, FCF1, FTSJ3, GAR1, GNL3, HEATR1, IMP3, IMP4, ISG20L2, KRR1, LAS1L, LTV1, MPHOSPH10, MPHOSPH6, MTREX, NAT10, NCL, NHP2, NIP7, NOB1, NOC4L, NOL11, NOL12, NOL6, NOL9, NOP10, NOP14, NOP2…	FALSE
R-HSA:4608870	REACTOME_Pathways_25.05.2022	Asymmetric localization of PCP proteins	[-1]	[Group114]	24	37.5	1.50653e-14	3.41983e-11	{Group114=4.883372315663292E-74}	{Group114=5.371709547229621E-72}	[PSMA1, PSMA2, PSMA3, PSMA4, PSMA5, PSMA6, PSMA7, PSMB2, PSMB3, PSMB5, PSMC2, PSMC6, PSMD1, PSMD12, PSMD13, PSMD3, PSMD5, PSMD6, PSMD8, PSME2, PSME3, PSMF1, SCRIB, UBA52]	[DVL2, FZD1, FZD2, FZD3, FZD4, FZD5, FZD7, FZD8, PARD6A, PRICKLE1, PSMA1, PSMA2, PSMA3, PSMA4, PSMA5, PSMA6, PSMA7, PSMA8, PSMB1, PSMB10, PSMB11, PSMB2, PSMB3, PSMB4, PSMB5, PSMB6, PSMB7, PSMB8, PSMB9, PSMC1, PSMC2, PSMC3, PSMC4, PSMC5, PSMC6, PSMD1, PSMD10, PSMD11, PSMD12, PSMD13, PSMD14, PSMD2, PSMD3, PSMD4, PSMD5, PSMD6, PSMD7, PSMD8, PSMD9, PSME1, PSME2, PSME3, PSME4, PSMF1, RPS27A, SCRIB, SE…	FALSE
WP:183	WikiPathways_23.02.2022	Proteasome degradation	[-1]	[Group114]	24	37.5	1.50653e-14	3.41983e-11	{Group114=4.883372315663292E-74}	{Group114=5.371709547229621E-72}	[HLA-C, PSMA1, PSMA2, PSMA3, PSMA4, PSMA5, PSMA6, PSMA7, PSMB2, PSMB3, PSMB5, PSMC2, PSMC6, PSMD1, PSMD12, PSMD13, PSMD3, PSMD5, PSMD6, PSMD8, PSME2, PSME3, UBA1, UCHL3]	[H2AC4, H2AX, H2AZ1, HLA-A, HLA-B, HLA-C, HLA-E, HLA-F, HLA-G, IFNG, MIR5193, MIR7703, NEDD4, PSMA1, PSMA2, PSMA3, PSMA4, PSMA5, PSMA6, PSMA7, PSMB1, PSMB10, PSMB2, PSMB3, PSMB4, PSMB5, PSMB6, PSMB7, PSMB8, PSMB9, PSMC1, PSMC2, PSMC3, PSMC4, PSMC5, PSMC6, PSMD1, PSMD10, PSMD11, PSMD12, PSMD13, PSMD2, PSMD3, PSMD4, PSMD5, PSMD6, PSMD7, PSMD8, PSMD9, PSME1, PSME2, PSME3, RPN1, RPN2, UBA1, UBA7, UBB…	FALSE
R-HSA:5689603	REACTOME_Pathways_25.05.2022	UCH proteinases	[-1]	[Group114]	30	29.4118	1.57808e-14	3.58067e-11	{Group114=4.883372315663292E-74}	{Group114=5.371709547229621E-72}	[ACTL6A, H2AC19, HCFC1, PSMA1, PSMA2, PSMA3, PSMA4, PSMA5, PSMA6, PSMA7, PSMB2, PSMB3, PSMB5, PSMC2, PSMC6, PSMD1, PSMD12, PSMD13, PSMD3, PSMD5, PSMD6, PSMD8, PSME2, PSME3, PSMF1, RUVBL1, UBA52, UCHL3, UCHL5, USP15]	[ACTB, ACTL6A, ACTR5, ACTR8, ADRM1, ASXL1, ASXL2, BAP1, BARD1, FOXK1, FOXK2, H2AC1, H2AC11, H2AC12, H2AC13, H2AC14, H2AC15, H2AC16, H2AC17, H2AC18, H2AC19, H2AC20, H2AC21, H2AC4, H2AC6, H2AC7, H2AC8, H2AW, HCFC1, INO80, INO80B, INO80C, INO80D, INO80E, KDM1B, MBD5, MBD6, MCRS1, NEDD8, NFRKB, OGT, PSMA1, PSMA2, PSMA3, PSMA4, PSMA5, PSMA6, PSMA7, PSMA8, PSMB1, PSMB10, PSMB11, PSMB2, PSMB3, PSMB4, PS…	FALSE
R-HSA:5687128	REACTOME_Pathways_25.05.2022	MAPK6/MAPK4 signaling	[-1]	[Group114]	28	31.4607	1.76826e-14	4.01041e-11	{Group114=4.883372315663292E-74}	{Group114=5.371709547229621E-72}	[DNAJB1, HSPB1, PAK2, PSMA1, PSMA2, PSMA3, PSMA4, PSMA5, PSMA6, PSMA7, PSMB2, PSMB3, PSMB5, PSMC2, PSMC6, PSMD1, PSMD12, PSMD13, PSMD3, PSMD5, PSMD6, PSMD8, PSME2, PSME3, PSMF1, RAC1, SEPTIN7, UBA52]	[AGO1, AGO2, AGO3, AGO4, CCND3, CDC14A, CDC14B, CDC42, CDC42EP2, CDC42EP3, CDC42EP5, CDK1, DNAJB1, ETV4, FOXO1, FOXO3, HSPB1, IGF2BP1, JUN, KALRN, MAPK4, MAPK6, MAPKAPK5, MOV10, MYC, NCOA3, PAK1, PAK2, PAK3, PRKACA, PRKACB, PRKACG, PSMA1, PSMA2, PSMA3, PSMA4, PSMA5, PSMA6, PSMA7, PSMA8, PSMB1, PSMB10, PSMB11, PSMB2, PSMB3, PSMB4, PSMB5, PSMB6, PSMB7, PSMB8, PSMB9, PSMC1, PSMC2, PSMC3, PSMC4, PSMC…	FALSE
GO:0005615	GO_CellularComponent-EBI-UniProt-GOA-ACAP-ARAP_25.05.2022_00h00	extracellular space	[2, 3]	[Group043]	301	8.2943	1.80385e-14	4.08933e-11	{Group043=3.994748388353916E-8}	{Group043=1.1584770326226356E-6}	[ACAT1, ACLY, ACO1, ACTA1, ACTC1, ACTR1A, ACTR3, ADSS2, AHCY, AIMP1, AKR1B1, ALDH8A1, ALDH9A1, ALYREF, ANKFY1, ANP32B, ANXA2, ANXA7, AP1M1, AP2M1, APEH, APOA1, APOA2, APOA4, APOC3, ARF3, ARF5, ARHGDIA, ARPC1A, ARPC2, ARPC4-TTLL3, ATP5F1A, ATP5F1B, ATP6V1B2, ATP6V1H, BAG6, BLMH, BLVRA, CACYBP, CALR, CAPZB, CBR1, CCT5, CDC37, CFL1, CHCHD3, CHORDC1, CKAP4, CKB, CLIC1, CLIC4, CLTC, CMPK1, CNOT1, COAS…	[100131096, A1BG, A2M, A2ML1, AARS1, AASDHPPT, ABCA3, ABCB1, ABCB11, ABCB4, ABCB6, ABCC1, ABCC11, ABCD1, ABHD14B, ABHD8, ABI1, ABI3BP, ACAT1, ACAT2, ACD, ACE, ACE2, ACHE, ACLY, ACO1, ACOD1, ACOT11, ACOT7, ACP1, ACP2, ACP3, ACSL4, ACSM1, ACTA1, ACTA2, ACTB, ACTBL2, ACTC1, ACTG1, ACTG2, ACTN1, ACTN2, ACTN3, ACTN4, ACTR1A, ACTR1B, ACTR2, ACTR3, ACTR3B, ACTR3C, ACY1, ACY3, ADA2, ADAM10, ADAM15, ADAM9…	FALSE
GO:0006099	GO_BiologicalProcess-EBI-UniProt-GOA-ACAP-ARAP_25.05.2022_00h00	tricarboxylic acid cycle	[3, 7]	[Group069, Group083, Group111]	18	52.9412	1.88018e-14	4.2605e-11	{Group069=9.161899518373305E-19, Group083=5.718968733306901E-20, Group111=4.114862409491658E-32}	{Group069=5.771996696575181E-17, Group083=3.8888987386486926E-18, Group111=3.7445247926374084E-30}	[ACO1, ACO2, CS, DLAT, FH, IDH1, IDH2, IDH3B, IDH3G, MDH1, MDH2, NNT, OGDH, PDHB, SDHA, SDHC, SUCLG1, SUCLG2]	[ACO1, ACO2, CFH, CS, DHTKD1, DLAT, DLST, FH, IDH1, IDH2, IDH3A, IDH3B, IDH3G, IREB2, LDLR, LOC642502, MDH1, MDH1B, MDH2, MRPS36, NNT, OGDH, OGDHL, PDHA1, PDHA2, PDHB, SDHA, SDHAF2, SDHB, SDHC, SDHD, SUCLA2, SUCLG1, SUCLG2]	FALSE
R-HSA:351202	REACTOME_Pathways_25.05.2022	Metabolism of polyamines	[-1]	[Group114]	23	38.983	1.98516e-14	4.49638e-11	{Group114=4.883372315663292E-74}	{Group114=5.371709547229621E-72}	[PSMA1, PSMA2, PSMA3, PSMA4, PSMA5, PSMA6, PSMA7, PSMB2, PSMB3, PSMB5, PSMC2, PSMC6, PSMD1, PSMD12, PSMD13, PSMD3, PSMD5, PSMD6, PSMD8, PSME2, PSME3, PSMF1, SRM]	[AGMAT, AMD1, AZIN1, AZIN2, NQO1, OAZ1, OAZ2, OAZ3, ODC1, PAOX, PSMA1, PSMA2, PSMA3, PSMA4, PSMA5, PSMA6, PSMA7, PSMA8, PSMB1, PSMB10, PSMB11, PSMB2, PSMB3, PSMB4, PSMB5, PSMB6, PSMB7, PSMB8, PSMB9, PSMC1, PSMC2, PSMC3, PSMC4, PSMC5, PSMC6, PSMD1, PSMD10, PSMD11, PSMD12, PSMD13, PSMD14, PSMD2, PSMD3, PSMD4, PSMD5, PSMD6, PSMD7, PSMD8, PSMD9, PSME1, PSME2, PSME3, PSME4, PSMF1, SAT1, SEM1, SMOX, SM…	FALSE
R-HSA:5387390	REACTOME_Pathways_25.05.2022	Hh mutants abrogate ligand secretion	[-1]	[Group114]	23	38.983	1.98516e-14	4.49638e-11	{Group114=4.883372315663292E-74}	{Group114=5.371709547229621E-72}	[PSMA1, PSMA2, PSMA3, PSMA4, PSMA5, PSMA6, PSMA7, PSMB2, PSMB3, PSMB5, PSMC2, PSMC6, PSMD1, PSMD12, PSMD13, PSMD3, PSMD5, PSMD6, PSMD8, PSME2, PSME3, PSMF1, UBA52]	[DERL2, DHH, ERLEC1, HHAT, IHH, OS9, PSMA1, PSMA2, PSMA3, PSMA4, PSMA5, PSMA6, PSMA7, PSMA8, PSMB1, PSMB10, PSMB11, PSMB2, PSMB3, PSMB4, PSMB5, PSMB6, PSMB7, PSMB8, PSMB9, PSMC1, PSMC2, PSMC3, PSMC4, PSMC5, PSMC6, PSMD1, PSMD10, PSMD11, PSMD12, PSMD13, PSMD14, PSMD2, PSMD3, PSMD4, PSMD5, PSMD6, PSMD7, PSMD8, PSMD9, PSME1, PSME2, PSME3, PSME4, PSMF1, RPS27A, SEL1L, SEM1, SHH, SYVN1, UBA52, UBB, UB…	FALSE
R-HSA:5676590	REACTOME_Pathways_25.05.2022	NIK-->noncanonical NF-kB signaling	[-1]	[Group114]	23	38.983	1.98516e-14	4.49638e-11	{Group114=4.883372315663292E-74}	{Group114=5.371709547229621E-72}	[PSMA1, PSMA2, PSMA3, PSMA4, PSMA5, PSMA6, PSMA7, PSMB2, PSMB3, PSMB5, PSMC2, PSMC6, PSMD1, PSMD12, PSMD13, PSMD3, PSMD5, PSMD6, PSMD8, PSME2, PSME3, PSMF1, UBA52]	[BTRC, CHUK, CUL1, FBXW11, MAP3K14, NFKB2, PSMA1, PSMA2, PSMA3, PSMA4, PSMA5, PSMA6, PSMA7, PSMA8, PSMB1, PSMB10, PSMB11, PSMB2, PSMB3, PSMB4, PSMB5, PSMB6, PSMB7, PSMB8, PSMB9, PSMC1, PSMC2, PSMC3, PSMC4, PSMC5, PSMC6, PSMD1, PSMD10, PSMD11, PSMD12, PSMD13, PSMD14, PSMD2, PSMD3, PSMD4, PSMD5, PSMD6, PSMD7, PSMD8, PSMD9, PSME1, PSME2, PSME3, PSME4, PSMF1, RELB, RPS27A, SEM1, SKP1, UBA3, UBA52, UB…	FALSE
GO:0046907	GO_BiologicalProcess-EBI-UniProt-GOA-ACAP-ARAP_25.05.2022_00h00	intracellular transport	[3, 4]	[Group088, Group101]	167	10.012	2.00592e-14	4.5414e-11	{Group088=4.7955959799551205E-6, Group101=1.4025473580358155E-31}	{Group088=5.2751555779506324E-5, Group101=1.2622926222322339E-29}	[ABCE1, AGK, ALYREF, ANKFY1, ANP32B, ANXA2, AP1G2, AP1M1, AP1S2, AP2A2, AP2B1, AP2M1, APEX1, ARCN1, ARF3, ARF5, ARIH2, ARL1, ATG3, ATP2A2, BAG6, BCL2, CALR, CDC37, CHORDC1, CHTOP, CLTC, COPG2, COPZ1, CORO7-PAM16, CPSF6, CSNK1D, DDX19B, DYNLL1, EHD4, EIF4A3, ERP29, FHOD1, FIS1, FLOT2, GRPEL1, GSK3B, HDAC6, HK2, HNRNPA1, HSPA5, HSPA8, HSPB1, HUWE1, IPO11, IPO5, JUP, KIF2A, KIF4A, KIF5B, KIFBP, KPNA…	[AAAS, ABCA1, ABCA12, ABCA2, ABCB10, ABCD1, ABCD2, ABCD3, ABCD4, ABCE1, ABCG1, ABLIM3, ABRA, ACAA2, ACAP2, ACD, ACTN2, ACTN4, ACTR10, ACTR2, ADIPOQ, ADORA1, ADRB2, AFTPH, AGAP2, AGBL4, AGFG1, AGK, AGT, AGTPBP1, AGXT, AHCTF1, AHCYL1, AIFM1, AIP, AKAP13, AKAP5, AKAP6, AKAP8L, AKIRIN2, AKR1B10, AKT1, AKT2, AKTIP, ALKBH5, ALKBH7, ALMS1, ALPK3, ALS2, ALS2CL, ALYREF, ANGPT1, ANK1, ANK3, ANKFY1, ANKLE1,…	TRUE
GO:0007005	GO_BiologicalProcess-EBI-UniProt-GOA-ACAP-ARAP_25.05.2022_00h00	mitochondrion organization	[5]	[Group079, Group080]	80	13.9373	2.08256e-14	4.71283e-11	{Group079=7.151142122381037E-27, Group080=6.71812885369855E-27}	{Group079=5.935447961576261E-25, Group080=5.643228237106782E-25}	[AFG3L2, AGK, APEX1, ARIH2, ATAD3A, ATG3, BCL2, CDC37, CDKN2A, CHCHD3, CLUH, DNAJA3, DNM1L, FIS1, GRPEL1, GSK3B, HDAC6, HK2, HSD17B10, HUWE1, KIF2A, LETM1, LMAN1, LONP1, LRRK2, MAIP1, MAPT, MFN1, MFN2, MSTO1, MTX3, MYH14, NDUFA10, NDUFA13, NDUFA5, NDUFA6, NDUFA9, NDUFAF3, NDUFAF7, NDUFB4, NDUFB9, NDUFS1, NDUFS2, NDUFS8, NMT1, NPEPPS, OPA1, OXA1L, PHB1, PISD, PITRM1, PMPCB, PPIF, RAB29, RAB38, RAP…	[ABLIM3, ACAA2, ACAD9, ADCK1, AFG1L, AFG3L2, AGK, AGTPBP1, AIFM1, AIFM2, AIP, AKT1, AKT3, ALKBH7, AMBRA1, AP3B1, APEX1, APOO, APOOL, ARFIP2, ARHGAP11B, ARIH2, ARMC1, ARMCX3, ARRB2, ATAD3A, ATAD3B, ATAD3C, ATCAY, ATF2, ATG12, ATG13, ATG14, ATG2A, ATG2B, ATG3, ATG4B, ATG4D, ATG5, ATG7, ATG9A, ATG9B, ATP13A2, ATP23, ATP2A1, ATP5F1D, ATP5IF1, ATP7A, ATPAF1, ATPAF2, AURKA, AURKAIP1, AVP, BAD, BAG3, BA…	FALSE
R-HSA:5358346	REACTOME_Pathways_25.05.2022	Hedgehog ligand biogenesis	[-1]	[Group114]	24	36.9231	2.26464e-14	5.12262e-11	{Group114=4.883372315663292E-74}	{Group114=5.371709547229621E-72}	[P4HB, PSMA1, PSMA2, PSMA3, PSMA4, PSMA5, PSMA6, PSMA7, PSMB2, PSMB3, PSMB5, PSMC2, PSMC6, PSMD1, PSMD12, PSMD13, PSMD3, PSMD5, PSMD6, PSMD8, PSME2, PSME3, PSMF1, UBA52]	[ADAM17, DERL2, DHH, DISP2, ERLEC1, GPC5, HHAT, IHH, NOTUM, OS9, P4HB, PSMA1, PSMA2, PSMA3, PSMA4, PSMA5, PSMA6, PSMA7, PSMA8, PSMB1, PSMB10, PSMB11, PSMB2, PSMB3, PSMB4, PSMB5, PSMB6, PSMB7, PSMB8, PSMB9, PSMC1, PSMC2, PSMC3, PSMC4, PSMC5, PSMC6, PSMD1, PSMD10, PSMD11, PSMD12, PSMD13, PSMD14, PSMD2, PSMD3, PSMD4, PSMD5, PSMD6, PSMD7, PSMD8, PSMD9, PSME1, PSME2, PSME3, PSME4, PSMF1, RPS27A, SCUBE…	FALSE
R-HSA:6807070	REACTOME_Pathways_25.05.2022	PTEN Regulation	[-1]	[Group074, Group107, Group114]	35	25	2.44936e-14	5.538e-11	{Group074=8.200091890417786E-9, Group107=6.196785746308136E-22, Group114=4.883372315663292E-74}	{Group074=2.7060303238378696E-7, Group107=4.523653594804939E-20, Group114=5.371709547229621E-72}	[CHD4, CSNK2A1, CSNK2B, GATAD2A, HDAC1, MAPK1, MAPK3, MTA1, MTA2, PSMA1, PSMA2, PSMA3, PSMA4, PSMA5, PSMA6, PSMA7, PSMB2, PSMB3, PSMB5, PSMC2, PSMC6, PSMD1, PSMD12, PSMD13, PSMD3, PSMD5, PSMD6, PSMD8, PSME2, PSME3, PSMF1, RING1, STUB1, TP53, UBA52]	[AGO1, AGO2, AGO3, AGO4, AKT1, AKT2, AKT3, ATF2, ATN1, BMI1, CBX2, CBX4, CBX6, CBX8, CHD3, CHD4, COMMD3-BMI1, CSNK2A1, CSNK2A2, CSNK2B, EED, EGR1, EZH2, FRK, GATAD2A, GATAD2B, HDAC1, HDAC2, HDAC3, HDAC5, HDAC7, JUN, KDM1A, LAMTOR1, LAMTOR2, LAMTOR3, LAMTOR4, LAMTOR5, MAF1, MAPK1, MAPK3, MBD3, MECOM, MKRN1, MLST8, MOV10, MTA1, MTA2, MTA3, MTOR, NEDD4, NR2E1, OTUD3, PHC1, PHC2, PHC3, PML, PPARG, PR…	FALSE
GO:0101002	GO_CellularComponent-EBI-UniProt-GOA-ACAP-ARAP_25.05.2022_00h00	ficolin-1-rich granule	[4, 6, 7, 9]	[Group077]	43	20.8738	2.81204e-14	6.3552e-11	{Group077=3.8155049686673946E-9}	{Group077=1.373581788720262E-7}	[ACLY, AGL, AP2A2, APEH, CSNK2B, CSTB, CTSD, DDX3X, DIAPH1, DSC1, DSC3, DYNLL1, GPI, GSTP1, HSPA1B, HSPA8, HUWE1, IDH1, ILF2, IMPDH2, JUP, KRT1, LTA4H, MAPK1, PAFAH1B2, PFKL, PGM1, PGM2, PKP1, PRDX4, PSMA2, PSMA5, PSMC2, PSMD12, PSMD13, PSMD3, PSMD6, PYGL, RAC1, SERPINB12, SERPINB6, VCL, XRCC6]	[A1BG, ACLY, ACTR10, ACTR1B, ACTR2, ADAM8, ADGRE3, AGL, ALAD, ALDOA, ALDOC, ALOX5, AMH, AMPD3, AP2A2, APAF1, APEH, ARL8A, ARPC5, ARSB, ASAH1, ATAD3B, ATG7, ATP6AP2, ATP6V0A1, ATP6V0C, BIN2, C1orf35, CAB39, CALML5, CAND1, CANT1, CAPN1, CAT, CCT8, CD300A, CD55, CD58, CD93, CDA, CDK13, CFD, CLEC4C, CLEC4D, CLU, COMMD3, COMMD9, COPB1, COTL1, CR1, CRAT, CRISPLD2, CSNK2B, CST3, CSTB, CTSB, CTSD, CTSH, …	FALSE
WP:411	WikiPathways_23.02.2022	mRNA processing	[-1]	[Group095, Group101, Group109]	34	25.5639	2.82248e-14	6.37599e-11	{Group095=1.3508163349449869E-36, Group101=1.4025473580358155E-31, Group109=9.184049354142882E-48}	{Group095=1.2967836815471874E-34, Group101=1.2622926222322339E-29, Group109=9.459570834767168E-46}	[CD2BP2, CELF1, CSTF1, CSTF3, DDX1, DDX20, DHX16, FUS, HNRNPA1, HNRNPH1, HNRNPK, HNRNPM, NONO, NUDT21, PCBP2, PRPF40A, RBM17, RNPS1, SF3A1, SF3B1, SF3B4, SF3B5, SNRNP40, SNRPA1, SNRPD2, SNRPD3, SRP54, SRRM1, SRSF1, SRSF2, SRSF3, SRSF4, SRSF5, U2AF1]	[CD2BP2, CDC40, CELF1, CELF2, CELF4, CLASRP, CLK1, CLK2, CLK3, CLK4, CLP1, CPSF1, CPSF2, CPSF3, CPSF4, CSTF1, CSTF2, CSTF2T, CSTF3, DDX1, DDX20, DHX15, DHX16, DHX38, DHX8, DHX9, DICER1, DNAJC8, EFTUD2, FUS, HNRNPA1, HNRNPA2B1, HNRNPAB, HNRNPC, HNRNPD, HNRNPH1, HNRNPH2, HNRNPK, HNRNPL, HNRNPM, HNRNPR, HNRNPU, LOC102724594, LSM2, LSM7, METTL3, MIR1234, MIR4745, MIR636, MIR6849, MIR7-1, MIR939, NCBP…	FALSE
WP:4290	WikiPathways_23.02.2022	Metabolic reprogramming in colon cancer	[-1]	[Group015]	20	45.4545	2.89383e-14	6.53428e-11	{Group015=2.893834379772015E-14}	{Group015=1.6205472526723284E-12}	[ACLY, ACO2, FH, GART, GLUD1, GOT2, GPI, IDH2, MDH2, PAICS, PDHB, PFKL, PGD, PPAT, PYCR1, PYCR2, SHMT2, SUCLG2, TALDO1, TIGAR]	[ACLY, ACO2, ALDOB, DLST, ENO1, FASN, FH, G6PD, GAPDH, GART, GLS, GLUD1, GOT2, GPI, HK3, IDH2, IDH3A, LDHA, MDH2, MIR6741, MIR6787, PAICS, PDHA1, PDHB, PFKL, PGAM1, PGD, PGK1, PKM, PPAT, PSAT1, PSPH, PYCR1, PYCR2, RPIA, SDHB, SHMT2, SLC16A3, SLC1A5, SLC2A1, SUCLG2, TALDO1, TIGAR, TKT]	TRUE
GO:0043632	GO_BiologicalProcess-EBI-UniProt-GOA-ACAP-ARAP_25.05.2022_00h00	modification-dependent macromolecule catabolic process	[5, 6]	[Group102, Group114]	93	12.8099	3.04025e-14	6.86184e-11	{Group102=1.6171601533618074E-19, Group114=4.883372315663292E-74}	{Group102=1.0673257012187928E-17, Group114=5.371709547229621E-72}	[ANAPC1, ARIH2, ASCC3, BAG2, BAG6, C18orf25, CALR, CDC34, CDK2, CDKN2A, CSNK1A1, CSNK1D, CSNK2A1, CTNNB1, CUL2, CUL5, DVL1, ECPAS, EIF3H, ERLIN1, ERLIN2, EXOSC9, GSK3B, HDAC6, HECTD1, HSPA1B, HSPA5, HSPBP1, HUWE1, LONP1, LRRK2, MAEA, METAP1, MRPL23, MTA1, NEMF, NPLOC4, NUB1, PBK, PCBP2, PCNP, PIAS1, PSMA1, PSMA2, PSMA3, PSMA4, PSMA5, PSMA6, PSMA7, PSMB2, PSMB3, PSMB5, PSMC2, PSMC6, PSMD1, PSMD12,…	[ADRM1, AGAP3, AGBL4, AGTPBP1, AKIRIN2, AKT1, AMFR, AMN1, ANAPC1, ANAPC10, ANAPC11, ANAPC13, ANAPC15, ANAPC16, ANAPC2, ANAPC4, ANAPC5, ANAPC7, ANKIB1, ANKRD9, ANKZF1, APC, APC2, APPBP2, ARAF, AREL1, ARIH1, ARIH2, ARMC8, ARNTL, ARRB1, ARRB2, ARRDC1, ASB2, ASCC2, ASCC3, ATE1, ATXN3, AUP1, AURKA, AXIN1, AXIN2, BAG2, BAG5, BAG6, BAP1, BBS7, BCAP31, BFAR, BIRC2, BTRC, C17orf97, C18orf25, CACUL1, CALR,…	FALSE
R-HSA:5607761	REACTOME_Pathways_25.05.2022	Dectin-1 mediated noncanonical NF-kB signaling	[-1]	[Group114]	23	38.3333	3.05252e-14	6.88648e-11	{Group114=4.883372315663292E-74}	{Group114=5.371709547229621E-72}	[PSMA1, PSMA2, PSMA3, PSMA4, PSMA5, PSMA6, PSMA7, PSMB2, PSMB3, PSMB5, PSMC2, PSMC6, PSMD1, PSMD12, PSMD13, PSMD3, PSMD5, PSMD6, PSMD8, PSME2, PSME3, PSMF1, UBA52]	[BTRC, CHUK, CUL1, FBXW11, MAP3K14, NFKB2, PSMA1, PSMA2, PSMA3, PSMA4, PSMA5, PSMA6, PSMA7, PSMA8, PSMB1, PSMB10, PSMB11, PSMB2, PSMB3, PSMB4, PSMB5, PSMB6, PSMB7, PSMB8, PSMB9, PSMC1, PSMC2, PSMC3, PSMC4, PSMC5, PSMC6, PSMD1, PSMD10, PSMD11, PSMD12, PSMD13, PSMD14, PSMD2, PSMD3, PSMD4, PSMD5, PSMD6, PSMD7, PSMD8, PSMD9, PSME1, PSME2, PSME3, PSME4, PSMF1, RELA, RELB, RPS27A, SEM1, SKP1, UBA3, UBA…	FALSE
R-HSA:5610780	REACTOME_Pathways_25.05.2022	Degradation of GLI1 by the proteasome	[-1]	[Group114]	23	38.3333	3.05252e-14	6.88648e-11	{Group114=4.883372315663292E-74}	{Group114=5.371709547229621E-72}	[PSMA1, PSMA2, PSMA3, PSMA4, PSMA5, PSMA6, PSMA7, PSMB2, PSMB3, PSMB5, PSMC2, PSMC6, PSMD1, PSMD12, PSMD13, PSMD3, PSMD5, PSMD6, PSMD8, PSME2, PSME3, PSMF1, UBA52]	[BTRC, CUL1, GLI1, ITCH, NUMB, PRKACA, PRKACB, PRKACG, PSMA1, PSMA2, PSMA3, PSMA4, PSMA5, PSMA6, PSMA7, PSMA8, PSMB1, PSMB10, PSMB11, PSMB2, PSMB3, PSMB4, PSMB5, PSMB6, PSMB7, PSMB8, PSMB9, PSMC1, PSMC2, PSMC3, PSMC4, PSMC5, PSMC6, PSMD1, PSMD10, PSMD11, PSMD12, PSMD13, PSMD14, PSMD2, PSMD3, PSMD4, PSMD5, PSMD6, PSMD7, PSMD8, PSMD9, PSME1, PSME2, PSME3, PSME4, PSMF1, RBX1, RPS27A, SEM1, SKP1, SUF…	FALSE
R-HSA:5619084	REACTOME_Pathways_25.05.2022	ABC transporter disorders	[-1]	[Group114]	26	33.3333	3.21414e-14	7.2479e-11	{Group114=4.883372315663292E-74}	{Group114=5.371709547229621E-72}	[APOA1, ERLIN1, ERLIN2, PSMA1, PSMA2, PSMA3, PSMA4, PSMA5, PSMA6, PSMA7, PSMB2, PSMB3, PSMB5, PSMC2, PSMC6, PSMD1, PSMD12, PSMD13, PSMD3, PSMD5, PSMD6, PSMD8, PSME2, PSME3, PSMF1, UBA52]	[ABCA1, ABCA12, ABCA3, ABCB11, ABCB4, ABCB6, ABCC2, ABCC6, ABCC8, ABCC9, ABCD1, ABCD4, ABCG5, ABCG8, APOA1, CFTR, DERL1, DERL2, DERL3, ERLEC1, ERLIN1, ERLIN2, KCNJ11, LMBRD1, OS9, PSMA1, PSMA2, PSMA3, PSMA4, PSMA5, PSMA6, PSMA7, PSMA8, PSMB1, PSMB10, PSMB11, PSMB2, PSMB3, PSMB4, PSMB5, PSMB6, PSMB7, PSMB8, PSMB9, PSMC1, PSMC2, PSMC3, PSMC4, PSMC5, PSMC6, PSMD1, PSMD10, PSMD11, PSMD12, PSMD13, PSM…	FALSE
R-HSA:1234176	REACTOME_Pathways_25.05.2022	Oxygen-dependent proline hydroxylation of Hypoxia-inducible Factor Alpha	[-1]	[Group114]	24	36.3636	3.37432e-14	7.60572e-11	{Group114=4.883372315663292E-74}	{Group114=5.371709547229621E-72}	[CUL2, PSMA1, PSMA2, PSMA3, PSMA4, PSMA5, PSMA6, PSMA7, PSMB2, PSMB3, PSMB5, PSMC2, PSMC6, PSMD1, PSMD12, PSMD13, PSMD3, PSMD5, PSMD6, PSMD8, PSME2, PSME3, PSMF1, UBA52]	[AJUBA, CUL2, EGLN1, EGLN2, EGLN3, ELOB, ELOC, EPAS1, HIF1A, HIF3A, LIMD1, PSMA1, PSMA2, PSMA3, PSMA4, PSMA5, PSMA6, PSMA7, PSMA8, PSMB1, PSMB10, PSMB11, PSMB2, PSMB3, PSMB4, PSMB5, PSMB6, PSMB7, PSMB8, PSMB9, PSMC1, PSMC2, PSMC3, PSMC4, PSMC5, PSMC6, PSMD1, PSMD10, PSMD11, PSMD12, PSMD13, PSMD14, PSMD2, PSMD3, PSMD4, PSMD5, PSMD6, PSMD7, PSMD8, PSMD9, PSME1, PSME2, PSME3, PSME4, PSMF1, RBX1, RPS…	FALSE
R-HSA:174105	REACTOME_Reactions_25.05.2022	Degradation of multiubiquitinated cell cycle proteins	[-1]	[Group114]	25	34.7222	3.41119e-14	7.68541e-11	{Group114=4.883372315663292E-74}	{Group114=5.371709547229621E-72}	[ANAPC1, PSMA1, PSMA2, PSMA3, PSMA4, PSMA5, PSMA6, PSMA7, PSMB2, PSMB3, PSMB5, PSMC2, PSMC6, PSMD1, PSMD12, PSMD13, PSMD3, PSMD5, PSMD6, PSMD8, PSME2, PSME3, PSMF1, UBA52, UBE2S]	[ANAPC1, ANAPC10, ANAPC11, ANAPC15, ANAPC16, ANAPC2, ANAPC4, ANAPC5, ANAPC7, AURKA, AURKB, CDC16, CDC20, CDC23, CDC26, CDC27, FZR1, PLK1, PSMA1, PSMA2, PSMA3, PSMA4, PSMA5, PSMA6, PSMA7, PSMA8, PSMB1, PSMB10, PSMB11, PSMB2, PSMB3, PSMB4, PSMB5, PSMB6, PSMB7, PSMB8, PSMB9, PSMC1, PSMC2, PSMC3, PSMC4, PSMC5, PSMC6, PSMD1, PSMD10, PSMD11, PSMD12, PSMD13, PSMD14, PSMD2, PSMD3, PSMD4, PSMD5, PSMD6, PS…	FALSE
R-HSA:9755303	REACTOME_Reactions_25.05.2022	26S proteasome degrades HIFalpha	[-1]	[Group114]	25	34.7222	3.41119e-14	7.68541e-11	{Group114=4.883372315663292E-74}	{Group114=5.371709547229621E-72}	[COMMD2, CUL2, PSMA1, PSMA2, PSMA3, PSMA4, PSMA5, PSMA6, PSMA7, PSMB2, PSMB3, PSMB5, PSMC2, PSMC6, PSMD1, PSMD12, PSMD13, PSMD3, PSMD5, PSMD6, PSMD8, PSME2, PSME3, PSMF1, UBA52]	[CCDC22, COMMD1, COMMD10, COMMD2, COMMD3, COMMD4, COMMD5, COMMD6, COMMD7, COMMD8, COMMD9, CUL2, DCUN1D1, DCUN1D2, DCUN1D4, DCUN1D5, ELOB, ELOC, EPAS1, HIF1A, HIF3A, PSMA1, PSMA2, PSMA3, PSMA4, PSMA5, PSMA6, PSMA7, PSMA8, PSMB1, PSMB10, PSMB11, PSMB2, PSMB3, PSMB4, PSMB5, PSMB6, PSMB7, PSMB8, PSMB9, PSMC1, PSMC2, PSMC3, PSMC4, PSMC5, PSMC6, PSMD1, PSMD10, PSMD11, PSMD12, PSMD13, PSMD14, PSMD2, PSM…	FALSE
R-HSA:174184	REACTOME_Pathways_25.05.2022	Cdc20:Phospho-APC/C mediated degradation of Cyclin A	[-1]	[Group114]	25	34.2466	4.91883e-14	1.10772e-10	{Group114=4.883372315663292E-74}	{Group114=5.371709547229621E-72}	[ANAPC1, PSMA1, PSMA2, PSMA3, PSMA4, PSMA5, PSMA6, PSMA7, PSMB2, PSMB3, PSMB5, PSMC2, PSMC6, PSMD1, PSMD12, PSMD13, PSMD3, PSMD5, PSMD6, PSMD8, PSME2, PSME3, PSMF1, UBA52, UBE2S]	[ANAPC1, ANAPC10, ANAPC11, ANAPC15, ANAPC16, ANAPC2, ANAPC4, ANAPC5, ANAPC7, BUB1B, BUB3, CCNA1, CCNA2, CDC16, CDC20, CDC23, CDC26, CDC27, CDK1, MAD2L1, PSMA1, PSMA2, PSMA3, PSMA4, PSMA5, PSMA6, PSMA7, PSMA8, PSMB1, PSMB10, PSMB11, PSMB2, PSMB3, PSMB4, PSMB5, PSMB6, PSMB7, PSMB8, PSMB9, PSMC1, PSMC2, PSMC3, PSMC4, PSMC5, PSMC6, PSMD1, PSMD10, PSMD11, PSMD12, PSMD13, PSMD14, PSMD2, PSMD3, PSMD4, P…	FALSE
R-HSA:174255	REACTOME_Reactions_25.05.2022	Degradation multiubiquitinated Cyclin A	[-1]	[Group114]	25	34.2466	4.91883e-14	1.10772e-10	{Group114=4.883372315663292E-74}	{Group114=5.371709547229621E-72}	[ANAPC1, PSMA1, PSMA2, PSMA3, PSMA4, PSMA5, PSMA6, PSMA7, PSMB2, PSMB3, PSMB5, PSMC2, PSMC6, PSMD1, PSMD12, PSMD13, PSMD3, PSMD5, PSMD6, PSMD8, PSME2, PSME3, PSMF1, UBA52, UBE2S]	[ANAPC1, ANAPC10, ANAPC11, ANAPC15, ANAPC16, ANAPC2, ANAPC4, ANAPC5, ANAPC7, BUB1B, BUB3, CCNA1, CCNA2, CDC16, CDC20, CDC23, CDC26, CDC27, CDK1, MAD2L1, PSMA1, PSMA2, PSMA3, PSMA4, PSMA5, PSMA6, PSMA7, PSMA8, PSMB1, PSMB10, PSMB11, PSMB2, PSMB3, PSMB4, PSMB5, PSMB6, PSMB7, PSMB8, PSMB9, PSMC1, PSMC2, PSMC3, PSMC4, PSMC5, PSMC6, PSMD1, PSMD10, PSMD11, PSMD12, PSMD13, PSMD14, PSMD2, PSMD3, PSMD4, P…	FALSE
GO:0004812	GO_MolecularFunction-EBI-UniProt-GOA-ACAP-ARAP_25.05.2022_00h00	aminoacyl-tRNA ligase activity	[4, 5]	[Group086, Group090]	20	44.4444	4.94023e-14	1.11205e-10	{Group086=3.806022255105551E-23, Group090=2.456602188307504E-21}	{Group086=2.8545166913291632E-21, Group090=1.7441875536983279E-19}	[AARS2, AIMP2, EARS2, FARSA, FARSB, GARS1, HARS1, IARS2, LARS2, LRRC47, NARS1, PTGES3L-AARSD1, RARS1, SARS1, TARS1, TARS2, VARS1, WARS1, YARS1, YARS2]	[AARS1, AARS2, AARSD1, AIMP2, CARS1, CARS2, DALRD3, DARS1, DARS2, DTD1, EARS2, EPRS1, FARS2, FARSA, FARSB, GARS1, HARS1, HARS2, IARS1, IARS2, KARS1, LARS1, LARS2, LRRC47, MARS1, MARS2, NARS1, NARS2, PARS2, PTGES3L-AARSD1, QARS1, RARS1, RARS2, RGN, SARS1, SARS2, TARS1, TARS2, TARS3, VARS1, VARS2, WARS1, WARS2, YARS1, YARS2]	FALSE
GO:0019899	GO_MolecularFunction-EBI-UniProt-GOA-ACAP-ARAP_25.05.2022_00h00	enzyme binding	[3]	[Group019]	204	9.2559	5.14425e-14	1.15746e-10	{Group019=5.1442470210595295E-14}	{Group019=2.7264509211615504E-12}	[ACAT1, AFDN, AIMP1, AKAP8, AKR1B1, ANKFY1, ANP32B, ANXA2, AP2A2, APOA1, APOA2, ARHGEF7, ARIH2, ARMT1, ARPC4-TTLL3, ATG3, ATP2A2, ATP5F1A, BAG1, BAG2, BAG6, BCL2, CACYBP, CALR, CBS, CBX3, CCNT1, CDC25A, CDC37, CDK12, CDK9, CDKN2A, CHCHD3, CHD4, CHORDC1, CKB, CLTC, CPNE3, CSK, CSTB, CTNNB1, CTNNBL1, CUL2, CUL5, CYFIP1, DBF4B, DDX20, DFFB, DIAPH1, DNAJA3, DNAJB1, DNM1L, DPYSL2, DVL1, EEF1A2, EIF4E,…	[A2M, A2ML1, AATF, ABAT, ABCA1, ABCB1, ABCD1, ABI2, ABL1, ACAT1, ACD, ACE, ACIN1, ACOD1, ACP4, ACR, ACSL3, ACTA2, ACTB, ACTBL2, ACTG1, ACVR1, ACVR1B, ACVRL1, ADAM10, ADAM9, ADAMTS4, ADAMTSL4, ADCY10, ADCY2, ADCY4, ADCY5, ADCY6, ADCY8, ADCYAP1R1, ADD2, ADIPOR1, ADORA2A, ADRA2A, ADRB2, ADRM1, AFD1, AFDN, AGAP2, AGO1, AGO2, AICDA, AIMP1, AKAP11, AKAP12, AKAP13, AKAP5, AKAP6, AKAP7, AKAP8, AKAP8L, AK…	TRUE
GO:0015935	GO_CellularComponent-EBI-UniProt-GOA-ACAP-ARAP_25.05.2022_00h00	small ribosomal subunit	[4, 7]	[Group108, Group113]	27	31.3954	5.49537e-14	1.23591e-10	{Group108=9.071007606946274E-47, Group113=9.245946673251871E-116}	{Group108=9.161717683015737E-45, Group113=1.0540379207507133E-113}	[DDX3X, FAU, LARP4, MRPS10, MRPS12, MRPS18A, MRPS2, MRPS21, MRPS25, MRPS26, MRPS28, MRPS34, MRPS35, MRPS6, MRPS7, NPM1, RACK1, RPS15, RPS18, RPS21, RPS23, RPS28, RPS5, RPS6, RPS8, RPSA, UBA52]	[AURKAIP1, B3GALT4, CHCHD1, DAP3, DDX3X, DHX29, DLGAP3, EIF2A, EIF2D, EIF2S1, FAU, HBA1, ISG15, LARP4, MCTS1, MRPL42, MRPS10, MRPS11, MRPS12, MRPS14, MRPS15, MRPS16, MRPS17, MRPS18A, MRPS18B, MRPS18C, MRPS2, MRPS21, MRPS22, MRPS23, MRPS24, MRPS25, MRPS26, MRPS27, MRPS28, MRPS31, MRPS33, MRPS34, MRPS35, MRPS5, MRPS6, MRPS7, MRPS9, NPM1, PTCD3, RACK1, RPS10, RPS10P5, RPS11, RPS12, RPS13, RPS14, RPS…	FALSE
GO:0005761	GO_CellularComponent-EBI-UniProt-GOA-ACAP-ARAP_25.05.2022_00h00	mitochondrial ribosome	[4, 5, 6, 7]	[Group108, Group113]	28	30.1075	6.16017e-14	1.38481e-10	{Group108=9.071007606946274E-47, Group113=9.245946673251871E-116}	{Group108=9.161717683015737E-45, Group113=1.0540379207507133E-113}	[MRPL13, MRPL14, MRPL16, MRPL19, MRPL20, MRPL21, MRPL22, MRPL23, MRPL27, MRPL28, MRPL37, MRPL39, MRPL4, MRPL43, MRPL45, MRPL47, MRPS10, MRPS12, MRPS18A, MRPS2, MRPS21, MRPS25, MRPS26, MRPS28, MRPS34, MRPS35, MRPS6, MRPS7]	[AURKAIP1, CHCHD1, DAP3, DLGAP3, GADD45GIP1, MALSU1, MIEF1, MPV17L2, MRPL1, MRPL10, MRPL11, MRPL12, MRPL13, MRPL14, MRPL15, MRPL16, MRPL17, MRPL18, MRPL19, MRPL2, MRPL20, MRPL21, MRPL22, MRPL23, MRPL24, MRPL27, MRPL28, MRPL3, MRPL30, MRPL32, MRPL33, MRPL34, MRPL35, MRPL36, MRPL37, MRPL38, MRPL39, MRPL4, MRPL40, MRPL41, MRPL42, MRPL43, MRPL44, MRPL45, MRPL46, MRPL47, MRPL48, MRPL49, MRPL50, MRPL51…	FALSE
GO:0009144	GO_BiologicalProcess-EBI-UniProt-GOA-ACAP-ARAP_25.05.2022_00h00	purine nucleoside triphosphate metabolic process	[6, 7, 8]	[Group098, Group111]	49	18.4906	6.42816e-14	1.44441e-10	{Group098=1.770836020418336E-25, Group111=4.114862409491658E-32}	{Group098=1.416668816334669E-23, Group111=3.7445247926374084E-30}	[ATP5F1A, ATP5F1B, ATP5MF-PTCD1, ATP5MG, ATP6, ATP6V1B2, CLPX, DDIT4, DNM1L, FIS1, GALK1, GIT1, GPI, GTPBP1, HK1, HK2, HSPA1B, HSPA8, IMPDH2, KIF2A, LRRK2, MFN1, NDUFA10, NDUFA13, NDUFA5, NDUFA6, NDUFA9, NDUFB4, NDUFB9, NDUFS1, NDUFS2, NDUFS8, NDUFV1, NME1, NME1-NME2, NME4, NUDT2, OGDH, OLA1, OPA1, PARG, PFKL, PFKM, PGM1, RAN, SAMHD1, SDHA, SDHC, TIGAR]	[ABCC6, ACTN3, ADA, ADK, ADPGK, AK1, AK2, AK3, AK4, AK5, AK9, ALDOA, ALDOB, ALDOC, ANTKMT, APP, ARL2, ARNT, ATP1A2, ATP1B1, ATP5F1A, ATP5F1B, ATP5F1C, ATP5F1D, ATP5F1E, ATP5F1EP2, ATP5IF1, ATP5MC1, ATP5MC2, ATP5MC3, ATP5ME, ATP5MF, ATP5MF-PTCD1, ATP5MG, ATP5MGL, ATP5MJ, ATP5MK, ATP5PB, ATP5PD, ATP5PF, ATP5PO, ATP6, ATP6V0C, ATP6V1A, ATP6V1B1, ATP6V1B2, ATP8, ATPSCKMT, BAD, BEND3, BPGM, CBFA2T3, C…	FALSE
R-HSA:174178	REACTOME_Pathways_25.05.2022	APC/C:Cdh1 mediated degradation of Cdc20 and other APC/C:Cdh1 targeted proteins in late mitosis/early G1	[-1]	[Group114]	25	33.7838	7.04325e-14	1.58191e-10	{Group114=4.883372315663292E-74}	{Group114=5.371709547229621E-72}	[ANAPC1, PSMA1, PSMA2, PSMA3, PSMA4, PSMA5, PSMA6, PSMA7, PSMB2, PSMB3, PSMB5, PSMC2, PSMC6, PSMD1, PSMD12, PSMD13, PSMD3, PSMD5, PSMD6, PSMD8, PSME2, PSME3, PSMF1, UBA52, UBE2S]	[ANAPC1, ANAPC10, ANAPC11, ANAPC15, ANAPC16, ANAPC2, ANAPC4, ANAPC5, ANAPC7, AURKA, AURKB, CDC16, CDC20, CDC23, CDC26, CDC27, FZR1, PLK1, PSMA1, PSMA2, PSMA3, PSMA4, PSMA5, PSMA6, PSMA7, PSMA8, PSMB1, PSMB10, PSMB11, PSMB2, PSMB3, PSMB4, PSMB5, PSMB6, PSMB7, PSMB8, PSMB9, PSMC1, PSMC2, PSMC3, PSMC4, PSMC5, PSMC6, PSMD1, PSMD10, PSMD11, PSMD12, PSMD13, PSMD14, PSMD2, PSMD3, PSMD4, PSMD5, PSMD6, PS…	FALSE
R-HSA:179419	REACTOME_Pathways_25.05.2022	APC:Cdc20 mediated degradation of cell cycle proteins prior to satisfation of the cell cycle checkpoint	[-1]	[Group114]	25	33.7838	7.04325e-14	1.58191e-10	{Group114=4.883372315663292E-74}	{Group114=5.371709547229621E-72}	[ANAPC1, PSMA1, PSMA2, PSMA3, PSMA4, PSMA5, PSMA6, PSMA7, PSMB2, PSMB3, PSMB5, PSMC2, PSMC6, PSMD1, PSMD12, PSMD13, PSMD3, PSMD5, PSMD6, PSMD8, PSME2, PSME3, PSMF1, UBA52, UBE2S]	[ANAPC1, ANAPC10, ANAPC11, ANAPC15, ANAPC16, ANAPC2, ANAPC4, ANAPC5, ANAPC7, BUB1B, BUB3, CCNA1, CCNA2, CDC16, CDC20, CDC23, CDC26, CDC27, CDK1, MAD2L1, NEK2, PSMA1, PSMA2, PSMA3, PSMA4, PSMA5, PSMA6, PSMA7, PSMA8, PSMB1, PSMB10, PSMB11, PSMB2, PSMB3, PSMB4, PSMB5, PSMB6, PSMB7, PSMB8, PSMB9, PSMC1, PSMC2, PSMC3, PSMC4, PSMC5, PSMC6, PSMD1, PSMD10, PSMD11, PSMD12, PSMD13, PSMD14, PSMD2, PSMD3, PS…	FALSE
GO:1905369	GO_CellularComponent-EBI-UniProt-GOA-ACAP-ARAP_25.05.2022_00h00	endopeptidase complex	[4]	[Group114]	27	31.0345	7.55457e-14	1.696e-10	{Group114=4.883372315663292E-74}	{Group114=5.371709547229621E-72}	[ECPAS, HSPB1, PIGT, PSMA1, PSMA2, PSMA3, PSMA4, PSMA5, PSMA6, PSMA7, PSMB2, PSMB3, PSMB5, PSMC2, PSMC6, PSMD1, PSMD12, PSMD13, PSMD3, PSMD5, PSMD6, PSMD8, PSME2, PSME3, PSMF1, UBE3C, UCHL5]	[ADRM1, CAPN2, CAPNS1, CAPNS2, CASP2, CASP9, CFH, COLEC10, COLEC11, CRADD, ECPAS, FCN1, FCN2, FCN3, GPAA1, HSPB1, HTRA2, MBL2, PAAF1, PIDD1, PIGK, PIGS, PIGT, PIGU, PLAU, PLAUR, PSMA1, PSMA2, PSMA3, PSMA4, PSMA5, PSMA6, PSMA7, PSMA8, PSMB1, PSMB10, PSMB11, PSMB2, PSMB3, PSMB4, PSMB5, PSMB6, PSMB7, PSMB8, PSMB9, PSMC1, PSMC2, PSMC3, PSMC4, PSMC5, PSMC6, PSMD1, PSMD10, PSMD11, PSMD12, PSMD13, PSMD1…	FALSE
GO:0090079	GO_BiologicalProcess-EBI-UniProt-GOA-ACAP-ARAP_25.05.2022_00h00	translation regulator activity, nucleic acid binding	[7, 8, 9, 10]	[Group103, Group105, Group113]	31	26.9565	8.09923e-14	1.81747e-10	{Group103=3.84664796576682E-44, Group105=4.56164516965547E-30, Group113=9.245946673251871E-116}	{Group103=3.84664796576682E-42, Group105=4.059864200993368E-28, Group113=1.0540379207507133E-113}	[CELF1, DHFR, EEF1A2, EEF1B2, EEF1D, EIF2B1, EIF2B4, EIF2S2, EIF3CL, EIF3E, EIF3F, EIF3H, EIF3I, EIF3J, EIF3K, EIF3L, EIF3M, EIF4A2, EIF4B, EIF4E, EIF5, EIF5A, EIF5B, ETF1, GCN1, GFM1, GSPT1, GTPBP1, LARP1, SHMT2, TSFM]	[ABCF1, ABTB1, AGO2, AGO3, BOLL, CELF1, CELF4, COPS5, CPEB1, CPEB2, CPEB3, CPEB4, CTIF, DAZ1, DAZ2, DAZ3, DAZ4, DAZL, DENR, DHFR, DHX29, EEF1A1, EEF1A1P5, EEF1A2, EEF1B2, EEF1D, EEF1DP3, EEF1G, EEF2, EEF2K, EEFSEC, EFL1, EFNA1, EIF1, EIF1AD, EIF1AX, EIF1AY, EIF1B, EIF2A, EIF2B1, EIF2B2, EIF2B3, EIF2B4, EIF2B5, EIF2D, EIF2S1, EIF2S2, EIF2S3, EIF2S3B, EIF3A, EIF3B, EIF3C, EIF3CL, EIF3D, EIF3E, EIF3…	FALSE
GO:0043039	GO_BiologicalProcess-EBI-UniProt-GOA-ACAP-ARAP_25.05.2022_00h00	tRNA aminoacylation	[5, 6, 8, 9]	[Group086, Group090]	20	43.4783	8.28962e-14	1.85936e-10	{Group086=3.806022255105551E-23, Group090=2.456602188307504E-21}	{Group086=2.8545166913291632E-21, Group090=1.7441875536983279E-19}	[AARS2, EARS2, FARSA, FARSB, GARS1, HARS1, IARS2, LARS2, LRRC47, NARS1, PTGES3L-AARSD1, QRSL1, RARS1, SARS1, TARS1, TARS2, VARS1, WARS1, YARS1, YARS2]	[AARS1, AARS2, AARSD1, CARS1, CARS2, DALRD3, DARS1, DARS2, DTD1, EARS2, EPRS1, FARS2, FARSA, FARSB, GARS1, GATB, GATC, HARS1, HARS2, IARS1, IARS2, KARS1, LARS1, LARS2, LRRC47, MARS1, MARS2, NARS1, NARS2, PARS2, PTGES3L-AARSD1, QARS1, QRSL1, RARS1, RARS2, SARS1, SARS2, TARS1, TARS2, TARS3, VARS1, VARS2, WARS1, WARS2, YARS1, YARS2]	FALSE
R-HSA:176408	REACTOME_Pathways_25.05.2022	Regulation of APC/C activators between G1/S and early anaphase	[-1]	[Group114]	26	32.0988	8.90863e-14	1.99731e-10	{Group114=4.883372315663292E-74}	{Group114=5.371709547229621E-72}	[ANAPC1, CDK2, PSMA1, PSMA2, PSMA3, PSMA4, PSMA5, PSMA6, PSMA7, PSMB2, PSMB3, PSMB5, PSMC2, PSMC6, PSMD1, PSMD12, PSMD13, PSMD3, PSMD5, PSMD6, PSMD8, PSME2, PSME3, PSMF1, UBA52, UBE2S]	[ANAPC1, ANAPC10, ANAPC11, ANAPC15, ANAPC16, ANAPC2, ANAPC4, ANAPC5, ANAPC7, BTRC, BUB1B, BUB3, CCNA1, CCNA2, CCNB1, CDC16, CDC20, CDC23, CDC26, CDC27, CDK1, CDK2, CUL1, FBXO5, FZR1, MAD2L1, PLK1, PSMA1, PSMA2, PSMA3, PSMA4, PSMA5, PSMA6, PSMA7, PSMA8, PSMB1, PSMB10, PSMB11, PSMB2, PSMB3, PSMB4, PSMB5, PSMB6, PSMB7, PSMB8, PSMB9, PSMC1, PSMC2, PSMC3, PSMC4, PSMC5, PSMC6, PSMD1, PSMD10, PSMD11, PS…	FALSE
GO:0006511	GO_BiologicalProcess-EBI-UniProt-GOA-ACAP-ARAP_25.05.2022_00h00	ubiquitin-dependent protein catabolic process	[7, 8]	[Group102, Group114]	90	12.8023	9.12535e-14	2.04499e-10	{Group102=1.6171601533618074E-19, Group114=4.883372315663292E-74}	{Group102=1.0673257012187928E-17, Group114=5.371709547229621E-72}	[ANAPC1, ARIH2, ASCC3, BAG2, BAG6, C18orf25, CALR, CDC34, CDK2, CDKN2A, CSNK1A1, CSNK1D, CSNK2A1, CTNNB1, CUL2, CUL5, DVL1, ECPAS, EIF3H, ERLIN1, ERLIN2, GSK3B, HDAC6, HECTD1, HSPA1B, HSPA5, HSPBP1, HUWE1, LRRK2, MAEA, METAP1, MRPL23, MTA1, NEMF, NPLOC4, NUB1, PBK, PCBP2, PCNP, PIAS1, PSMA1, PSMA2, PSMA3, PSMA4, PSMA5, PSMA6, PSMA7, PSMB2, PSMB3, PSMB5, PSMC2, PSMC6, PSMD1, PSMD12, PSMD13, PSMD3,…	[ADRM1, AGAP3, AGBL4, AGTPBP1, AKIRIN2, AKT1, AMFR, AMN1, ANAPC1, ANAPC10, ANAPC11, ANAPC13, ANAPC15, ANAPC16, ANAPC2, ANAPC4, ANAPC5, ANAPC7, ANKIB1, ANKRD9, ANKZF1, APC, APC2, APPBP2, ARAF, AREL1, ARIH1, ARIH2, ARMC8, ARNTL, ARRB1, ARRB2, ARRDC1, ASB2, ASCC2, ASCC3, ATE1, ATXN3, AUP1, AURKA, AXIN1, AXIN2, BAG2, BAG5, BAG6, BAP1, BBS7, BCAP31, BFAR, BIRC2, BTRC, C17orf97, C18orf25, CACUL1, CALR,…	FALSE
GO:0030163	GO_BiologicalProcess-EBI-UniProt-GOA-ACAP-ARAP_25.05.2022_00h00	protein catabolic process	[4, 5]	[Group102, Group114]	118	11.2381	1.11174e-13	2.4903e-10	{Group102=1.6171601533618074E-19, Group114=4.883372315663292E-74}	{Group102=1.0673257012187928E-17, Group114=5.371709547229621E-72}	[ABHD10, ANAPC1, ANXA2, ARIH2, ASCC3, BAG2, BAG6, C18orf25, CALR, CDC34, CDK2, CDKN2A, CLN6, CLPX, CSNK1A1, CSNK1D, CSNK2A1, CTNNB1, CTSD, CUL2, CUL5, DPP3, DVL1, ECPAS, EEF1A2, EIF3H, ERLIN1, ERLIN2, GSK3B, HDAC6, HECTD1, HSPA1B, HSPA5, HSPA8, HSPBP1, HUWE1, LONP1, LRRK2, LRSAM1, LYPLA2, LYPLAL1, MAEA, METAP1, MRPL23, MSN, MTA1, NDUFA13, NEMF, NPLOC4, NRDC, NSF, NUB1, PBK, PCBP2, PCNP, PDCD6IP, …	[2477, ABCA2, ABHD10, ABHD12, ABHD13, ABHD17A, ABHD17B, ABHD17C, ACD, ACR, ADAM8, ADAM9, ADAMTS12, ADAMTS13, ADAMTS7, ADGRB1, ADRA2A, ADRM1, AFG1L, AGAP2, AGAP3, AGBL4, AGTPBP1, AKIRIN2, AKT1, ALAD, AMBP, AMER1, AMFR, AMN1, ANAPC1, ANAPC10, ANAPC11, ANAPC13, ANAPC15, ANAPC16, ANAPC2, ANAPC4, ANAPC5, ANAPC7, ANKIB1, ANKRD9, ANKZF1, ANXA2, APC, APC2, APOB, APOE, APPBP2, AQP11, ARAF, AREL1, ARIH1, A…	FALSE
R-HSA:2871837	REACTOME_Pathways_25.05.2022	FCERI mediated NF-kB activation	[-1]	[Group114]	26	31.7073	1.23679e-13	2.76918e-10	{Group114=4.883372315663292E-74}	{Group114=5.371709547229621E-72}	[CDC34, PEDS1-UBE2V1, PSMA1, PSMA2, PSMA3, PSMA4, PSMA5, PSMA6, PSMA7, PSMB2, PSMB3, PSMB5, PSMC2, PSMC6, PSMD1, PSMD12, PSMD13, PSMD3, PSMD5, PSMD6, PSMD8, PSME2, PSME3, PSMF1, UBA52, UBE2N]	[BCL10, BTRC, CARD11, CDC34, CHUK, CUL1, FBXW11, FCER1A, FCER1G, IKBKB, IKBKG, LYN, MALT1, MAP3K7, MS4A2, NFKB1, NFKBIA, PDPK1, PEDS1-UBE2V1, PRKCQ, PSMA1, PSMA2, PSMA3, PSMA4, PSMA5, PSMA6, PSMA7, PSMA8, PSMB1, PSMB10, PSMB11, PSMB2, PSMB3, PSMB4, PSMB5, PSMB6, PSMB7, PSMB8, PSMB9, PSMC1, PSMC2, PSMC3, PSMC4, PSMC5, PSMC6, PSMD1, PSMD10, PSMD11, PSMD12, PSMD13, PSMD14, PSMD2, PSMD3, PSMD4, PSMD5…	FALSE
GO:0051246	GO_BiologicalProcess-EBI-UniProt-GOA-ACAP-ARAP_25.05.2022_00h00	regulation of protein metabolic process	[4, 5]	[Group066, Group084, Group103, Group104]	240	8.70196	1.33244e-13	2.98201e-10	{Group066=1.3167449262187812E-50, Group084=4.0211082152922355E-24, Group103=3.84664796576682E-44, Group104=5.918267875147212E-66}	{Group066=1.3825821725297202E-48, Group084=3.0962533257750214E-22, Group103=3.84664796576682E-42, Group104=6.39172930515899E-64}	[ABCE1, ACO1, AIMP2, AKAP8, ANP32B, ANXA2, APEX1, APOA1, ARIH2, ATXN2, BAG2, BAG6, BCCIP, BCL2, BZW1, CALR, CBS, CCNT1, CDC123, CDC25A, CDC37, CDK12, CDK2, CDK9, CDKN2A, CELF1, CHORDC1, CHTOP, CLN6, CLPX, CNOT1, COPS2, COPS4, CSDE1, CSK, CSNK1A1, CSNK1D, CSNK2A1, CSNK2B, CSTB, CTNNB1, CTSD, CYCS, CYFIP1, DBF4B, DDIT4, DDX1, DDX3X, DDX6, DHFR, DNMT1, DPH5, DVL1, DYNLL1, EEF1A2, EEF1B2, EEF1D, EHD4…	[2477, A2M, A2ML1, AARS1, AASS, AATF, ABCA2, ABCA7, ABCB10, ABCE1, ABCF1, ABCG1, ABI1, ABL1, ABTB1, ACE, ACER2, ACO1, ACOT8, ACP4, ACSL1, ACTB, ACVR1, ACVR1C, ACVR2A, ACVR2B, ACVRL1, ADAM17, ADAM8, ADAM9, ADAR, ADARB1, ADCY8, ADCYAP1, ADGRB1, ADIPOQ, ADNP, ADORA1, ADORA2A, ADRA1A, ADRA1D, ADRA2A, ADRA2B, ADRA2C, ADRB2, ADRM1, ADTRP, AFAP1L2, AGAP2, AGBL4, AGER, AGO1, AGO2, AGO3, AGO4, AGT, AGTPBP…	FALSE
R-HSA:176409	REACTOME_Pathways_25.05.2022	APC/C:Cdc20 mediated degradation of mitotic proteins	[-1]	[Group114]	25	32.8947	1.41535e-13	3.16613e-10	{Group114=4.883372315663292E-74}	{Group114=5.371709547229621E-72}	[ANAPC1, PSMA1, PSMA2, PSMA3, PSMA4, PSMA5, PSMA6, PSMA7, PSMB2, PSMB3, PSMB5, PSMC2, PSMC6, PSMD1, PSMD12, PSMD13, PSMD3, PSMD5, PSMD6, PSMD8, PSME2, PSME3, PSMF1, UBA52, UBE2S]	[ANAPC1, ANAPC10, ANAPC11, ANAPC15, ANAPC16, ANAPC2, ANAPC4, ANAPC5, ANAPC7, BUB1B, BUB3, CCNA1, CCNA2, CCNB1, CDC16, CDC20, CDC23, CDC26, CDC27, CDK1, MAD2L1, NEK2, PSMA1, PSMA2, PSMA3, PSMA4, PSMA5, PSMA6, PSMA7, PSMA8, PSMB1, PSMB10, PSMB11, PSMB2, PSMB3, PSMB4, PSMB5, PSMB6, PSMB7, PSMB8, PSMB9, PSMC1, PSMC2, PSMC3, PSMC4, PSMC5, PSMC6, PSMD1, PSMD10, PSMD11, PSMD12, PSMD13, PSMD14, PSMD2, PS…	FALSE
GO:1904813	GO_CellularComponent-EBI-UniProt-GOA-ACAP-ARAP_25.05.2022_00h00	ficolin-1-rich granule lumen	[5, 7, 8, 10]	[Group077]	34	24.2857	1.43065e-13	3.19894e-10	{Group077=3.8155049686673946E-9}	{Group077=1.373581788720262E-7}	[ACLY, AGL, APEH, CSNK2B, CSTB, CTSD, DDX3X, GPI, GSTP1, HSPA1B, HSPA8, HUWE1, IDH1, ILF2, IMPDH2, JUP, KRT1, LTA4H, MAPK1, PAFAH1B2, PFKL, PGM1, PGM2, PRDX4, PSMA2, PSMA5, PSMC2, PSMD12, PSMD13, PSMD3, PSMD6, PYGL, VCL, XRCC6]	[A1BG, ACLY, ACTR10, ACTR1B, ACTR2, AGL, ALAD, ALDOA, ALDOC, ALOX5, AMH, AMPD3, APAF1, APEH, ARPC5, ARSB, ASAH1, ATG7, BIN2, C1orf35, CAB39, CALML5, CAND1, CANT1, CAPN1, CAT, CCT8, CDA, CDK13, CFD, COMMD3, COMMD9, COTL1, CRAT, CRISPLD2, CSNK2B, CST3, CSTB, CTSB, CTSD, CTSH, CTSS, CTSZ, DBNL, DDX3X, DERA, DYNLT1, EEF1A1, EEF2, FCN1, FGL2, FTH1, GLB1, GLYAT, GMFG, GNPDA1, GNS, GPI, GSDMD, GSN, GSTP…	FALSE
R-HSA:72619	REACTOME_Reactions_25.05.2022	eIF2:GTP is hydrolyzed, eIFs are released	[-1]	[Group105, Group113]	22	37.931	1.43181e-13	3.2001e-10	{Group105=4.56164516965547E-30, Group113=9.245946673251871E-116}	{Group105=4.059864200993368E-28, Group113=1.0540379207507133E-113}	[EIF2S2, EIF3E, EIF3F, EIF3H, EIF3I, EIF3J, EIF3K, EIF3L, EIF3M, EIF4A2, EIF4B, EIF4E, EIF5, RPS15, RPS18, RPS21, RPS23, RPS28, RPS5, RPS6, RPS8, RPSA]	[EIF1AX, EIF2S1, EIF2S2, EIF2S3, EIF3A, EIF3B, EIF3C, EIF3D, EIF3E, EIF3F, EIF3G, EIF3H, EIF3I, EIF3J, EIF3K, EIF3L, EIF3M, EIF4A1, EIF4A2, EIF4B, EIF4E, EIF4G1, EIF4H, EIF5, RPS10, RPS11, RPS12, RPS13, RPS14, RPS15, RPS15A, RPS16, RPS17, RPS18, RPS19, RPS2, RPS20, RPS21, RPS23, RPS24, RPS25, RPS26, RPS27, RPS27A, RPS27L, RPS28, RPS29, RPS3, RPS3A, RPS4X, RPS4Y1, RPS4Y2, RPS5, RPS6, RPS7, RPS8, R…	FALSE
R-HSA:72697	REACTOME_Reactions_25.05.2022	Start codon recognition	[-1]	[Group105, Group113]	22	37.931	1.43181e-13	3.2001e-10	{Group105=4.56164516965547E-30, Group113=9.245946673251871E-116}	{Group105=4.059864200993368E-28, Group113=1.0540379207507133E-113}	[EIF2S2, EIF3E, EIF3F, EIF3H, EIF3I, EIF3J, EIF3K, EIF3L, EIF3M, EIF4A2, EIF4B, EIF4E, EIF5, RPS15, RPS18, RPS21, RPS23, RPS28, RPS5, RPS6, RPS8, RPSA]	[EIF1AX, EIF2S1, EIF2S2, EIF2S3, EIF3A, EIF3B, EIF3C, EIF3D, EIF3E, EIF3F, EIF3G, EIF3H, EIF3I, EIF3J, EIF3K, EIF3L, EIF3M, EIF4A1, EIF4A2, EIF4B, EIF4E, EIF4G1, EIF4H, EIF5, RPS10, RPS11, RPS12, RPS13, RPS14, RPS15, RPS15A, RPS16, RPS17, RPS18, RPS19, RPS2, RPS20, RPS21, RPS23, RPS24, RPS25, RPS26, RPS27, RPS27A, RPS27L, RPS28, RPS29, RPS3, RPS3A, RPS4X, RPS4Y1, RPS4Y2, RPS5, RPS6, RPS7, RPS8, R…	FALSE
R-HSA:72702	REACTOME_Pathways_25.05.2022	Ribosomal scanning and start codon recognition	[-1]	[Group105, Group113]	22	37.931	1.43181e-13	3.2001e-10	{Group105=4.56164516965547E-30, Group113=9.245946673251871E-116}	{Group105=4.059864200993368E-28, Group113=1.0540379207507133E-113}	[EIF2S2, EIF3E, EIF3F, EIF3H, EIF3I, EIF3J, EIF3K, EIF3L, EIF3M, EIF4A2, EIF4B, EIF4E, EIF5, RPS15, RPS18, RPS21, RPS23, RPS28, RPS5, RPS6, RPS8, RPSA]	[EIF1AX, EIF2S1, EIF2S2, EIF2S3, EIF3A, EIF3B, EIF3C, EIF3D, EIF3E, EIF3F, EIF3G, EIF3H, EIF3I, EIF3J, EIF3K, EIF3L, EIF3M, EIF4A1, EIF4A2, EIF4B, EIF4E, EIF4G1, EIF4H, EIF5, RPS10, RPS11, RPS12, RPS13, RPS14, RPS15, RPS15A, RPS16, RPS17, RPS18, RPS19, RPS2, RPS20, RPS21, RPS23, RPS24, RPS25, RPS26, RPS27, RPS27A, RPS27L, RPS28, RPS29, RPS3, RPS3A, RPS4X, RPS4Y1, RPS4Y2, RPS5, RPS6, RPS7, RPS8, R…	FALSE
GO:0016887	GO_MolecularFunction-EBI-UniProt-GOA-ACAP-ARAP_25.05.2022_00h00	ATP hydrolysis activity	[2, 7]	[Group050, Group062, Group087, Group092]	59	15.9892	1.43435e-13	3.20434e-10	{Group050=3.128979197170687E-24, Group062=2.7417196454485058E-27, Group087=6.421781717184732E-35, Group092=8.329967412004967E-19}	{Group050=2.4406037737931356E-22, Group062=2.357878895085715E-25, Group087=5.9722569969818013E-33, Group092=5.331179143683179E-17}	[AFG3L2, AK6, ASCC3, ATAD1, ATAD3A, ATP13A1, ATP2A2, ATP5F1A, ATP6V1H, CCT5, CHD1L, CHD4, CLPB, CLPX, DDX1, DDX17, DDX19B, DDX20, DDX23, DDX3X, DDX42, DDX46, DDX5, DDX6, DHX16, DHX40, DHX57, EIF4A2, EIF4A3, FANCM, HSPA1B, HSPA5, HSPA8, KIF2A, KIF2C, KIF5B, LONP1, MCM4, MCM5, MCM7, MTREX, NSF, NTPCR, OLA1, PFN2, PSMC2, PSMC6, RFC1, RFC2, RFC5, RUVBL1, SMARCA4, SMC2, SMC4, SUPV3L1, TRAP1, VPS4A, WR…	[ABCA3, ABCA4, ABCA7, ABCB10, ABCB6, ABCD1, ABCD2, ABCD3, ABCG4, ABCG5, ABCG8, ACIN1, AFG1L, AFG3L2, AK3, AK5, AK6, AK8, ALPL, AQR, ASCC3, ATAD1, ATAD2, ATAD2B, ATAD3A, ATAD3B, ATAD3C, ATAD5, ATF7IP, ATP10A, ATP10B, ATP10D, ATP11A, ATP11B, ATP11C, ATP12A, ATP13A1, ATP13A2, ATP13A3, ATP13A4, ATP13A5, ATP1A1, ATP1A2, ATP1A3, ATP1A4, ATP2A1, ATP2A2, ATP2A3, ATP2B1, ATP2B2, ATP2B3, ATP2B4, ATP2C1, AT…	TRUE
R-HSA:8878159	REACTOME_Pathways_25.05.2022	Transcriptional regulation by RUNX3	[-1]	[Group114]	28	29.1667	1.49653e-13	3.34175e-10	{Group114=4.883372315663292E-74}	{Group114=5.371709547229621E-72}	[BRD2, CBFB, CDKN2A, CTNNB1, PSMA1, PSMA2, PSMA3, PSMA4, PSMA5, PSMA6, PSMA7, PSMB2, PSMB3, PSMB5, PSMC2, PSMC6, PSMD1, PSMD12, PSMD13, PSMD3, PSMD5, PSMD6, PSMD8, PSME2, PSME3, PSMF1, TP53, UBA52]	[BCL2L11, BRD2, CBFB, CCN2, CCND1, CDKN1A, CDKN2A, CREBBP, CTNNB1, EP300, FOXO3, HDAC4, HES1, ITGA4, ITGAL, JAG1, KAT2A, KAT2B, KRAS, LEF1, MAML1, MAML2, MAML3, MAMLD1, MDM2, MYC, NOTCH1, PSMA1, PSMA2, PSMA3, PSMA4, PSMA5, PSMA6, PSMA7, PSMB1, PSMB10, PSMB2, PSMB3, PSMB4, PSMB5, PSMB6, PSMB7, PSMB8, PSMB9, PSMC1, PSMC2, PSMC3, PSMC4, PSMC5, PSMC6, PSMD1, PSMD10, PSMD11, PSMD12, PSMD13, PSMD14, PS…	FALSE
R-HSA:1236974	REACTOME_Pathways_25.05.2022	ER-Phagosome pathway	[-1]	[Group114]	27	30	1.90459e-13	4.25104e-10	{Group114=4.883372315663292E-74}	{Group114=5.371709547229621E-72}	[CALR, HLA-C, PDIA3, PSMA1, PSMA2, PSMA3, PSMA4, PSMA5, PSMA6, PSMA7, PSMB2, PSMB3, PSMB5, PSMC2, PSMC6, PSMD1, PSMD12, PSMD13, PSMD3, PSMD5, PSMD6, PSMD8, PSME2, PSME3, PSMF1, SEC61A1, UBA52]	[B2M, BTK, CALR, CD14, CD36, CHUK, FGA, FGB, FGG, HLA-A, HLA-B, HLA-C, HLA-E, HLA-F, HLA-G, HMGB1, IKBKB, IKBKG, LY96, MYD88, PDIA3, PSMA1, PSMA2, PSMA3, PSMA4, PSMA5, PSMA6, PSMA7, PSMA8, PSMB1, PSMB10, PSMB11, PSMB2, PSMB3, PSMB4, PSMB5, PSMB6, PSMB7, PSMB8, PSMB9, PSMC1, PSMC2, PSMC3, PSMC4, PSMC5, PSMC6, PSMD1, PSMD10, PSMD11, PSMD12, PSMD13, PSMD14, PSMD2, PSMD3, PSMD4, PSMD5, PSMD6, PSMD7, …	FALSE
R-HSA:176814	REACTOME_Pathways_25.05.2022	Activation of APC/C and APC/C:Cdc20 mediated degradation of mitotic proteins	[-1]	[Group114]	25	32.4675	1.98715e-13	4.43332e-10	{Group114=4.883372315663292E-74}	{Group114=5.371709547229621E-72}	[ANAPC1, PSMA1, PSMA2, PSMA3, PSMA4, PSMA5, PSMA6, PSMA7, PSMB2, PSMB3, PSMB5, PSMC2, PSMC6, PSMD1, PSMD12, PSMD13, PSMD3, PSMD5, PSMD6, PSMD8, PSME2, PSME3, PSMF1, UBA52, UBE2S]	[ANAPC1, ANAPC10, ANAPC11, ANAPC15, ANAPC16, ANAPC2, ANAPC4, ANAPC5, ANAPC7, BUB1B, BUB3, CCNA1, CCNA2, CCNB1, CDC16, CDC20, CDC23, CDC26, CDC27, CDK1, MAD2L1, NEK2, PLK1, PSMA1, PSMA2, PSMA3, PSMA4, PSMA5, PSMA6, PSMA7, PSMA8, PSMB1, PSMB10, PSMB11, PSMB2, PSMB3, PSMB4, PSMB5, PSMB6, PSMB7, PSMB8, PSMB9, PSMC1, PSMC2, PSMC3, PSMC4, PSMC5, PSMC6, PSMD1, PSMD10, PSMD11, PSMD12, PSMD13, PSMD14, PSM…	FALSE
R-HSA:2467813	REACTOME_Pathways_25.05.2022	Separation of Sister Chromatids	[-1]	[Group097, Group114]	40	20.9424	1.99683e-13	4.45292e-10	{Group097=1.6418031696309464E-13, Group114=4.883372315663292E-74}	{Group097=8.044835531191637E-12, Group114=5.371709547229621E-72}	[ANAPC1, CLASP2, DYNLL1, KIF2A, KIF2C, KNTC1, MAD1L1, NSL1, NUP133, NUP98, PDS5A, PSMA1, PSMA2, PSMA3, PSMA4, PSMA5, PSMA6, PSMA7, PSMB2, PSMB3, PSMB5, PSMC2, PSMC6, PSMD1, PSMD12, PSMD13, PSMD3, PSMD5, PSMD6, PSMD8, PSME2, PSME3, PSMF1, RAD21, RCC2, TUBA1C, TUBAL3, TUBB1, UBA52, UBE2S]	[AHCTF1, ANAPC1, ANAPC10, ANAPC11, ANAPC15, ANAPC16, ANAPC2, ANAPC4, ANAPC5, ANAPC7, AURKB, B9D2, BIRC5, BUB1, BUB1B, BUB3, CDC16, CDC20, CDC23, CDC26, CDC27, CDCA5, CDCA8, CENPA, CENPC, CENPE, CENPF, CENPH, CENPI, CENPK, CENPL, CENPM, CENPN, CENPO, CENPP, CENPQ, CENPS, CENPS-CORT, CENPT, CENPU, CKAP5, CLASP1, CLASP2, CLIP1, DSN1, DYNC1H1, DYNC1I1, DYNC1I2, DYNC1LI1, DYNC1LI2, DYNLL1, DYNLL2, ERC…	FALSE
R-HSA:156823	REACTOME_Reactions_25.05.2022	Association of phospho-L13a with GAIT element of Ceruloplasmin mRNA	[-1]	[Group105, Group113]	22	37.2881	2.16512e-13	4.82606e-10	{Group105=4.56164516965547E-30, Group113=9.245946673251871E-116}	{Group105=4.059864200993368E-28, Group113=1.0540379207507133E-113}	[EIF2S2, EIF3E, EIF3F, EIF3H, EIF3I, EIF3J, EIF3K, EIF3L, EIF3M, EIF4A2, EIF4B, EIF4E, RPL13A, RPS15, RPS18, RPS21, RPS23, RPS28, RPS5, RPS6, RPS8, RPSA]	[EIF1AX, EIF2S1, EIF2S2, EIF2S3, EIF3A, EIF3B, EIF3C, EIF3D, EIF3E, EIF3F, EIF3G, EIF3H, EIF3I, EIF3J, EIF3K, EIF3L, EIF3M, EIF4A1, EIF4A2, EIF4B, EIF4E, EIF4G1, EIF4H, PABPC1, RPL13A, RPS10, RPS11, RPS12, RPS13, RPS14, RPS15, RPS15A, RPS16, RPS17, RPS18, RPS19, RPS2, RPS20, RPS21, RPS23, RPS24, RPS25, RPS26, RPS27, RPS27A, RPS27L, RPS28, RPS29, RPS3, RPS3A, RPS4X, RPS4Y1, RPS4Y2, RPS5, RPS6, RPS…	FALSE
GO:0006413	GO_BiologicalProcess-EBI-UniProt-GOA-ACAP-ARAP_25.05.2022_00h00	translational initiation	[3, 5, 6, 7, 8]	[Group103, Group105, Group113]	32	25.1969	2.49476e-13	5.55832e-10	{Group103=3.84664796576682E-44, Group105=4.56164516965547E-30, Group113=9.245946673251871E-116}	{Group103=3.84664796576682E-42, Group105=4.059864200993368E-28, Group113=1.0540379207507133E-113}	[ABCE1, BZW1, CDC123, CSDE1, DDX1, DDX3X, EIF2B1, EIF2B4, EIF2S2, EIF3CL, EIF3E, EIF3F, EIF3H, EIF3I, EIF3J, EIF3K, EIF3L, EIF3M, EIF4A2, EIF4B, EIF4E, EIF5, EIF5B, HSPB1, LARP1, NPM1, RPL13A, RPS5, RPS6KB2, SCRIB, YTHDF2, YTHDF3]	[2477, ABCE1, AGO2, AGO3, ALKBH1, ATF4, BANK1, BOLL, BZW1, BZW2, C8orf88, CCL5, CDC123, COPS5, CSDE1, CTIF, DAZ1, DAZ2, DAZ3, DAZ4, DAZL, DDX1, DDX3X, DENR, DHX29, DHX33, DNAJC3, EIF1, EIF1AD, EIF1AX, EIF1AY, EIF1B, EIF2A, EIF2AK1, EIF2AK2, EIF2AK3, EIF2AK4, EIF2B1, EIF2B2, EIF2B3, EIF2B4, EIF2B5, EIF2D, EIF2S1, EIF2S2, EIF2S3, EIF2S3B, EIF3A, EIF3B, EIF3C, EIF3CL, EIF3D, EIF3E, EIF3F, EIF3G, EIF…	FALSE
GO:1905368	GO_CellularComponent-EBI-UniProt-GOA-ACAP-ARAP_25.05.2022_00h00	peptidase complex	[3]	[Group114]	32	25.1969	2.49476e-13	5.55832e-10	{Group114=4.883372315663292E-74}	{Group114=5.371709547229621E-72}	[AFG3L2, ECPAS, HSPB1, PIGT, PSMA1, PSMA2, PSMA3, PSMA4, PSMA5, PSMA6, PSMA7, PSMB2, PSMB3, PSMB5, PSMC2, PSMC6, PSMD1, PSMD12, PSMD13, PSMD3, PSMD5, PSMD6, PSMD8, PSME2, PSME3, PSMF1, SEC11A, SF3B5, SPCS3, TADA2B, UBE3C, UCHL5]	[ADRM1, AFG3L2, ATXN7, ATXN7L3, CAPN2, CAPNS1, CAPNS2, CASP2, CASP9, CEL, CFH, CNTN1, COLEC10, COLEC11, CRADD, ECPAS, ENY2, F3, F7, FAP, FCN1, FCN2, FCN3, GLMN, GPAA1, HSPB1, HTRA2, KAT2A, KAT2B, MBL2, PAAF1, PIDD1, PIGK, PIGS, PIGT, PIGU, PLAU, PLAUR, PSMA1, PSMA2, PSMA3, PSMA4, PSMA5, PSMA6, PSMA7, PSMA8, PSMB1, PSMB10, PSMB11, PSMB2, PSMB3, PSMB4, PSMB5, PSMB6, PSMB7, PSMB8, PSMB9, PSMC1, PSMC…	FALSE
GO:0031625	GO_MolecularFunction-EBI-UniProt-GOA-ACAP-ARAP_25.05.2022_00h00	ubiquitin protein ligase binding	[5]	[Group020]	53	16.879	2.81885e-13	6.27757e-10	{Group020=2.818845462178569E-13}	{Group020=1.3530458218457132E-11}	[BAG1, BAG2, BAG6, BCL2, CACYBP, CALR, CBS, CKB, CUL2, CUL5, DNM1L, ERLIN1, ERLIN2, GPI, GSK3B, HDAC6, HLTF, HSPA1B, HSPA5, HSPA8, HSPBP1, LRPPRC, MFN2, MID1, MRPL23, NAE1, NDUFS2, NPLOC4, PA2G4, PCBP2, PIAS1, POU5F1, PRDX6, PRKAR2A, PRKAR2B, PSMA3, PSMD1, RNF20, RNF40, RPL23, RPL5, SLC25A5, SPART, STUB1, TP53, TRIB2, UBA52, UBE2K, UBE2L3, UBE2N, UBE2T, UQCRC1, VCL]	[ABCB1, ABI2, ACTG1, ACVR1B, AICDA, AMBRA1, ANAPC2, ANKRA2, APBB1, APC, ARIH1, ARRB1, ARRB2, ARRDC1, ARRDC5, ASB4, ATF6, ATP6V0C, ATXN3, AUP1, AURKA, AXIN1, AXIN2, BAG1, BAG2, BAG4, BAG5, BAG6, BCL10, BCL2, BECN1, BID, BLZF1, BOK, BRCA1, CACUL1, CACYBP, CALR, CAMLG, CASC3, CASP10, CASP8, CBS, CCDC50, CCT2, CD40, CDKN1A, CHEK2, CHKB, CKB, CLU, CRK, CUL1, CUL2, CUL3, CUL4A, CUL4B, CUL5, CUL7, CUL9,…	TRUE
GO:0019637	GO_BiologicalProcess-EBI-UniProt-GOA-ACAP-ARAP_25.05.2022_00h00	organophosphate metabolic process	[3, 4]	[Group111]	123	10.8561	3.36178e-13	7.48332e-10	{Group111=4.114862409491658E-32}	{Group111=3.7445247926374084E-30}	[ACACA, ACAT1, ACLY, ACOT9, ACSL5, ADSS2, AK6, APOA1, APOA2, APOA4, ATP5F1A, ATP5F1B, ATP5MF-PTCD1, ATP5MG, ATP6, ATP6V1B2, CDIPT, CHORDC1, CKB, CKMT1B, CLPX, CMPK1, COASY, CTPS1, DCAKD, DDIT4, DFFB, DLAT, DNM1L, DPM1, DPM3, DTYMK, FABP5, FADS1, FDFT1, FDPS, FIS1, FLAD1, GALK1, GARS1, GART, GCDH, GFPT1, GIT1, GMPS, GPI, GTPBP1, HADHA, HDHD5, HK1, HK2, HMGCS1, HPRT1, HSD17B4, HSPA1B, HSPA8, IDH1, …	[AADAT, AASS, ABCA2, ABCA3, ABCA8, ABCC6, ABCD1, ABHD12, ABHD12B, ABHD14B, ABHD16A, ABHD16B, ABHD3, ABHD4, ABHD5, ABHD6, ABHD8, ACACA, ACACB, ACAT1, ACLY, ACMSD, ACOD1, ACOT1, ACOT11, ACOT12, ACOT2, ACOT4, ACOT6, ACOT7, ACOT8, ACOT9, ACP3, ACP6, ACSBG1, ACSBG2, ACSF2, ACSF3, ACSL1, ACSL3, ACSL4, ACSL5, ACSL6, ACSM1, ACSM2A, ACSM2B, ACSM3, ACSM4, ACSM5, ACSM6, ACSS1, ACSS2, ACTN3, ADA, ADAL, ADCY1…	FALSE
GO:0008135	GO_BiologicalProcess-EBI-UniProt-GOA-ACAP-ARAP_25.05.2022_00h00	translation factor activity, RNA binding	[5, 6, 7, 8, 9, 10, 11]	[Group103, Group105, Group113]	27	29.3478	3.44536e-13	7.66593e-10	{Group103=3.84664796576682E-44, Group105=4.56164516965547E-30, Group113=9.245946673251871E-116}	{Group103=3.84664796576682E-42, Group105=4.059864200993368E-28, Group113=1.0540379207507133E-113}	[EEF1A2, EEF1B2, EEF1D, EIF2B1, EIF2B4, EIF2S2, EIF3CL, EIF3E, EIF3F, EIF3H, EIF3I, EIF3J, EIF3K, EIF3L, EIF3M, EIF4A2, EIF4B, EIF4E, EIF5, EIF5A, EIF5B, ETF1, GCN1, GFM1, GSPT1, GTPBP1, TSFM]	[ABCF1, ABTB1, AGO2, AGO3, COPS5, CPEB1, CPEB2, CPEB3, CPEB4, DENR, DHX29, EEF1A1, EEF1A1P5, EEF1A2, EEF1B2, EEF1D, EEF1DP3, EEF1G, EEF2, EEF2K, EEFSEC, EFL1, EFNA1, EIF1, EIF1AD, EIF1AX, EIF1AY, EIF1B, EIF2A, EIF2B1, EIF2B2, EIF2B3, EIF2B4, EIF2B5, EIF2D, EIF2S1, EIF2S2, EIF2S3, EIF2S3B, EIF3A, EIF3B, EIF3C, EIF3CL, EIF3D, EIF3E, EIF3F, EIF3G, EIF3H, EIF3I, EIF3J, EIF3K, EIF3L, EIF3M, EIF4A1, EI…	FALSE
GO:0004386	GO_MolecularFunction-EBI-UniProt-GOA-ACAP-ARAP_25.05.2022_00h00	helicase activity	[2, 3]	[Group050, Group062, Group092]	38	21.4689	3.52289e-13	7.83491e-10	{Group050=3.128979197170687E-24, Group062=2.7417196454485058E-27, Group092=8.329967412004967E-19}	{Group050=2.4406037737931356E-22, Group062=2.357878895085715E-25, Group092=5.331179143683179E-17}	[ASCC3, CHD1L, CHD4, CHTOP, DDX1, DDX17, DDX19B, DDX20, DDX23, DDX3X, DDX42, DDX46, DDX5, DDX6, DHX16, DHX40, DHX57, EIF4A2, EIF4A3, FANCM, GTF2H2, HELLS, HLTF, MCM4, MCM5, MCM7, MTREX, RFC2, RFC3, RFC5, RUVBL1, SMARCA4, SSBP1, SUPV3L1, TP53, WRNIP1, XRCC6, YTHDC2]	[AK8, AQR, ASCC3, ATRX, BLM, BRIP1, BTAF1, CHD1, CHD1L, CHD2, CHD3, CHD4, CHD5, CHD6, CHD7, CHD8, CHD9, CHTF18, CHTF8, CHTOP, DDX1, DDX10, DDX11, DDX11L8, DDX12P, DDX17, DDX18, DDX19A, DDX19B, DDX20, DDX21, DDX23, DDX24, DDX25, DDX27, DDX28, DDX31, DDX39A, DDX39B, DDX3X, DDX3Y, DDX4, DDX41, DDX42, DDX43, DDX46, DDX47, DDX49, DDX5, DDX50, DDX51, DDX52, DDX53, DDX54, DDX55, DDX56, DDX58, DDX59, DDX…	FALSE
GO:0006886	GO_BiologicalProcess-EBI-UniProt-GOA-ACAP-ARAP_25.05.2022_00h00	intracellular protein transport	[4, 5, 6, 7]	[Group088]	106	11.5847	3.74274e-13	8.32012e-10	{Group088=4.7955959799551205E-6}	{Group088=5.2751555779506324E-5}	[AGK, ANP32B, AP1G2, AP1M1, AP1S2, AP2A2, AP2B1, AP2M1, APEX1, ARCN1, ARF3, ARF5, ARIH2, ARL1, ATG3, BAG6, CALR, CDC37, CHORDC1, CLTC, COPG2, COPZ1, ERP29, FIS1, GRPEL1, GSK3B, HDAC6, HSPA5, HSPA8, HSPB1, HUWE1, IPO11, IPO5, JUP, KIF5B, KPNA3, KPNA4, LMAN1, LRRK2, MAIP1, METAP1, MFN2, MRPL23, MYO6, NACA, NDUFA13, NMT1, NOLC1, NPEPPS, NPLOC4, NPM1, NSF, NUP133, NUP153, NUP188, NUP50, NUP88, NUP98,…	[ABCA12, ABLIM3, ABRA, ACD, ADIPOQ, ADORA1, AGK, AGT, AGXT, AHCYL1, AIFM1, AIP, AKAP5, AKAP6, AKIRIN2, AKR1B10, AKT1, AKT2, ANGPT1, ANK3, ANKLE1, ANP32B, AP1B1, AP1G1, AP1G2, AP1M1, AP1M2, AP1S1, AP1S2, AP1S3, AP2A1, AP2A2, AP2B1, AP2M1, AP2S1, AP3B1, AP3B2, AP3D1, AP3M1, AP3M2, AP3S1, AP3S2, AP4B1, AP4E1, AP4M1, AP4S1, APBA1, APEX1, APLP2, APOD, APPBP2, APPL1, APPL2, AQP11, ARCN1, ARF1, ARF1P1, …	FALSE
GO:0016604	GO_CellularComponent-EBI-UniProt-GOA-ACAP-ARAP_25.05.2022_00h00	nuclear body	[2, 3, 7, 8]	[Group109]	103	11.678	4.38373e-13	9.74065e-10	{Group109=9.184049354142882E-48}	{Group109=9.459570834767168E-46}	[AFDN, AK6, AKR1B1, ALYREF, APEX1, ASCC3, ATXN2L, BCAS2, BRD2, CD2BP2, CDC34, CDK12, CDK2, CDK9, CHTOP, COPS4, CPSF6, CSNK1A1, DDX1, DDX17, DDX20, DDX42, DDX46, DDX5, EIF3E, EIF4A3, EPB41, FAM107A, FRG1, GATAD2A, GCAT, GEMIN4, GNL3, GTF2H2, HECTD1, HNRNPM, HSPA1B, INTS13, KIF2A, LUC7L3, MAPT, MTDH, MTREX, NAMPT, NCAPG2, NOLC1, NONO, NPM1, NSL1, NUDT21, NUP98, ORC3, PCBP1, PCNP, PHPT1, PIAS1, PKN2…	[2477, AAGAB, ABHD17A, ABITRAM, ABL1, ABRAXAS1, ACD, ACIN1, ACTN4, ADAMTS4, ADD1, ADPRS, AFD1, AFDN, AFF2, AFF3, AIRE, AK3, AK5, AK6, AKAP17A, AKAP8L, AKR1B1, ALKBH5, ALKBH8, ALX1, ALYREF, AMER1, ANGEL2, ANKRD2, ANKS1B, ANTXR1, AP5Z1, APBB1, APEX1, API5, AR, AREG, ARHGAP18, ARIH1, ARL6IP4, ARNT, ARNTL, ARRB1, ARTN, ASCC1, ASCC2, ASCC3, ATF4, ATF7IP, ATMIN, ATOH8, ATP6V0A1, ATP8B1, ATPAF2, ATR, AT…	FALSE
GO:0043161	GO_BiologicalProcess-EBI-UniProt-GOA-ACAP-ARAP_25.05.2022_00h00	proteasome-mediated ubiquitin-dependent protein catabolic process	[6, 7, 8, 9]	[Group102, Group114]	67	14.4397	4.55386e-13	1.01141e-09	{Group102=1.6171601533618074E-19, Group114=4.883372315663292E-74}	{Group102=1.0673257012187928E-17, Group114=5.371709547229621E-72}	[ANAPC1, ARIH2, ASCC3, BAG2, BAG6, CALR, CDC34, CDK2, CSNK1A1, CSNK1D, CTNNB1, CUL2, CUL5, DVL1, ECPAS, EIF3H, ERLIN1, ERLIN2, GSK3B, HECTD1, HSPA1B, HSPA5, HSPBP1, HUWE1, LRRK2, MAEA, METAP1, MTA1, NEMF, NPLOC4, NUB1, PBK, PCBP2, PCNP, PIAS1, PSMA1, PSMA2, PSMA3, PSMA4, PSMA5, PSMA6, PSMA7, PSMB2, PSMB3, PSMB5, PSMC2, PSMC6, PSMD1, PSMD12, PSMD13, PSMD3, PSMD6, PSMD8, PSMF1, RACK1, SMARCC1, STUB…	[ADRM1, AGAP3, AKIRIN2, AKT1, AMFR, AMN1, ANAPC1, ANAPC10, ANAPC11, ANAPC13, ANAPC15, ANAPC16, ANAPC2, ANAPC4, ANAPC5, ANAPC7, ANKIB1, ANKRD9, ANKZF1, APC, APC2, APPBP2, ARAF, AREL1, ARIH1, ARIH2, ARMC8, ARNTL, ARRB1, ARRB2, ASB2, ASCC2, ASCC3, ATXN3, AUP1, AURKA, AXIN1, AXIN2, BAG2, BAG5, BAG6, BBS7, BCAP31, BFAR, BIRC2, BTRC, CALR, CALR3, CAMLG, CANX, CARD16, CAV1, CBFA2T3, CCAR2, CCDC47, CCNF,…	FALSE
R-HSA:71403	REACTOME_Pathways_25.05.2022	Citric acid cycle (TCA cycle)	[-1]	[Group083, Group111]	14	63.6364	4.74974e-13	1.05444e-09	{Group083=5.718968733306901E-20, Group111=4.114862409491658E-32}	{Group083=3.8888987386486926E-18, Group111=3.7445247926374084E-30}	[ACO2, CS, FH, IDH2, IDH3B, IDH3G, MDH2, ME2, NNT, OGDH, SDHA, SDHC, SUCLG1, SUCLG2]	[ACO2, CS, DLD, DLST, FAHD1, FH, IDH2, IDH3A, IDH3B, IDH3G, MDH2, ME2, ME3, NNT, OGDH, SDHA, SDHB, SDHC, SDHD, SUCLA2, SUCLG1, SUCLG2]	FALSE
R-HSA:1169091	REACTOME_Pathways_25.05.2022	Activation of NF-kappaB in B cells	[-1]	[Group114]	23	34.3284	4.7754e-13	1.05966e-09	{Group114=4.883372315663292E-74}	{Group114=5.371709547229621E-72}	[PSMA1, PSMA2, PSMA3, PSMA4, PSMA5, PSMA6, PSMA7, PSMB2, PSMB3, PSMB5, PSMC2, PSMC6, PSMD1, PSMD12, PSMD13, PSMD3, PSMD5, PSMD6, PSMD8, PSME2, PSME3, PSMF1, UBA52]	[BCL10, BTRC, CARD11, CHUK, CUL1, FBXW11, IKBKB, IKBKG, MALT1, MAP3K7, NFKB1, NFKBIA, NFKBIB, NFKBIE, PRKCB, PSMA1, PSMA2, PSMA3, PSMA4, PSMA5, PSMA6, PSMA7, PSMA8, PSMB1, PSMB10, PSMB11, PSMB2, PSMB3, PSMB4, PSMB5, PSMB6, PSMB7, PSMB8, PSMB9, PSMC1, PSMC2, PSMC3, PSMC4, PSMC5, PSMC6, PSMD1, PSMD10, PSMD11, PSMD12, PSMD13, PSMD14, PSMD2, PSMD3, PSMD4, PSMD5, PSMD6, PSMD7, PSMD8, PSMD9, PSME1, PSM…	FALSE
GO:0051603	GO_BiologicalProcess-EBI-UniProt-GOA-ACAP-ARAP_25.05.2022_00h00	proteolysis involved in protein catabolic process	[5, 6]	[Group102, Group114]	97	11.9165	5.75995e-13	1.27756e-09	{Group102=1.6171601533618074E-19, Group114=4.883372315663292E-74}	{Group102=1.0673257012187928E-17, Group114=5.371709547229621E-72}	[ANAPC1, ARIH2, ASCC3, BAG2, BAG6, C18orf25, CALR, CDC34, CDK2, CDKN2A, CLPX, CSNK1A1, CSNK1D, CSNK2A1, CTNNB1, CUL2, CUL5, DVL1, ECPAS, EIF3H, ERLIN1, ERLIN2, GSK3B, HDAC6, HECTD1, HSPA1B, HSPA5, HSPBP1, HUWE1, LONP1, LRRK2, MAEA, METAP1, MRPL23, MTA1, NEMF, NPLOC4, NUB1, PBK, PCBP2, PCNP, PDCD6IP, PIAS1, PSMA1, PSMA2, PSMA3, PSMA4, PSMA5, PSMA6, PSMA7, PSMB2, PSMB3, PSMB5, PSMC2, PSMC6, PSMD1, …	[2477, ACR, ADAMTS12, ADAMTS7, ADRM1, AGAP3, AGBL4, AGTPBP1, AKIRIN2, AKT1, ALAD, AMFR, AMN1, ANAPC1, ANAPC10, ANAPC11, ANAPC13, ANAPC15, ANAPC16, ANAPC2, ANAPC4, ANAPC5, ANAPC7, ANKIB1, ANKRD9, ANKZF1, APC, APC2, APOE, APPBP2, AQP11, ARAF, AREL1, ARIH1, ARIH2, ARMC8, ARNTL, ARRB1, ARRB2, ARRDC1, ASB2, ASCC2, ASCC3, ATE1, ATF6, ATP5IF1, ATXN3, AUP1, AURKA, AXIN1, AXIN2, BAG2, BAG5, BAG6, BAP1, BB…	FALSE
R-HSA:5658442	REACTOME_Pathways_25.05.2022	Regulation of RAS by GAPs	[-1]	[Group114]	23	33.8235	6.84277e-13	1.51704e-09	{Group114=4.883372315663292E-74}	{Group114=5.371709547229621E-72}	[PSMA1, PSMA2, PSMA3, PSMA4, PSMA5, PSMA6, PSMA7, PSMB2, PSMB3, PSMB5, PSMC2, PSMC6, PSMD1, PSMD12, PSMD13, PSMD3, PSMD5, PSMD6, PSMD8, PSME2, PSME3, PSMF1, UBA52]	[CUL3, DAB2IP, HRAS, KBTBD7, KRAS, NF1, NRAS, PSMA1, PSMA2, PSMA3, PSMA4, PSMA5, PSMA6, PSMA7, PSMA8, PSMB1, PSMB10, PSMB11, PSMB2, PSMB3, PSMB4, PSMB5, PSMB6, PSMB7, PSMB8, PSMB9, PSMC1, PSMC2, PSMC3, PSMC4, PSMC5, PSMC6, PSMD1, PSMD10, PSMD11, PSMD12, PSMD13, PSMD14, PSMD2, PSMD3, PSMD4, PSMD5, PSMD6, PSMD7, PSMD8, PSMD9, PSME1, PSME2, PSME3, PSME4, PSMF1, RASA1, RASA2, RASA3, RASA4, RASAL1, RA…	FALSE
GO:0045333	GO_BiologicalProcess-EBI-UniProt-GOA-ACAP-ARAP_25.05.2022_00h00	cellular respiration	[5]	[Group083, Group098, Group107, Group108, Group110, Group111, Group114]	46	18.1818	7.08625e-13	1.57031e-09	{Group083=5.718968733306901E-20, Group098=1.770836020418336E-25, Group107=6.196785746308136E-22, Group108=9.071007606946274E-47, Group110=4.0070892194678705E-27, Group111=4.114862409491658E-32, Group114=4.883372315663292E-74}	{Group083=3.8888987386486926E-18, Group098=1.416668816334669E-23, Group107=4.523653594804939E-20, Group108=9.161717683015737E-45, Group110=3.4060258365476898E-25, Group111=3.7445247926374084E-30, Group114=5.371709547229621E-72}	[ACO1, ACO2, ATP5F1A, ATP5F1B, ATP5MG, ATP6, COX6C, CS, CYC1, CYCS, DLAT, FH, IDH1, IDH2, IDH3B, IDH3G, MDH1, MDH2, NDUFA10, NDUFA13, NDUFA5, NDUFA6, NDUFA9, NDUFB4, NDUFB9, NDUFS1, NDUFS2, NDUFS8, NDUFV1, NNT, OGDH, OXA1L, PDE12, PDHB, PPIF, SDHA, SDHC, SHMT2, SUCLG1, SUCLG2, TRAP1, UQCR10, UQCRC1, UQCRC2, UQCRFS1, UQCRQ]	[ABCD1, ACO1, ACO2, ACTN3, ADSL, AFG1L, AIFM2, AK4, ANTKMT, ARL2, ATP5F1A, ATP5F1B, ATP5F1C, ATP5F1D, ATP5F1E, ATP5F1EP2, ATP5ME, ATP5MF, ATP5MG, ATP5PB, ATP5PD, ATP5PF, ATP5PO, ATP6, ATP7A, ATP8, ATPSCKMT, BID, BLOC1S1, BNIP3, C2orf69, CAT, CBFA2T3, CCNB1, CCNI, CDK1, CFH, CHCHD10, CHCHD2, CHCHD5, CISD1, COA6, COQ10A, COQ10B, COQ9, COX1, COX10, COX15, COX3, COX4I1, COX4I2, COX5A, COX5B, COX6A1, …	FALSE
GO:0005925	GO_CellularComponent-EBI-UniProt-GOA-ACAP-ARAP_25.05.2022_00h00	focal adhesion	[5]	[Group011]	66	14.4105	7.51507e-13	1.66459e-09	{Group011=7.515073647180254E-13}	{Group011=3.532084614174719E-11}	[ACTC1, ACTR3, ARHGEF7, ARPC2, CALR, CFL1, CHORDC1, CLASP2, CLTC, CPNE3, CSRP2, CTNNB1, CYFIP1, DCTN4, DYNLL1, ENAH, FAM107A, FERMT2, FLII, FLOT2, GIT1, HNRNPK, HSPA1B, HSPA5, HSPA8, HSPB1, JUP, LIMS2, MAP4K4, MAPK1, MAPK3, MRPL23, MSN, NCKAP1, NPM1, P4HB, PCBP2, PDCD6IP, PDIA3, PPIB, PRKAR2A, PTK2, RAB21, RAC1, RDX, RPL13A, RPL18, RPL23, RPL27, RPL31, RPL38, RPL5, RPL7, RPL9, RPLP0, RPLP1, RPS15…	[ABCB4, ACTB, ACTC1, ACTG1, ACTN1, ACTN2, ACTN3, ACTN4, ACTR2, ACTR3, ADAM10, ADAM17, ADAM9, ADD1, ADGRB1, ADGRE5, AFAP1, AHNAK, AIF1L, AJUBA, AKAP12, ALCAM, ALKBH6, ALOX15B, AMBRA1, ANXA1, ANXA5, ANXA6, APBB1IP, ARF1, ARF1P1, ARF6, ARHGAP22, ARHGAP24, ARHGAP26, ARHGAP31, ARHGEF2, ARHGEF7, ARL14EP, ARL2, ARMC5, ARPC1B, ARPC2, ARPC3, ARPC5, ARPC5L, ASAP3, ATAT1, ATP6V0A2, ATP6V0C, AVIL, B2M, BCAR1…	TRUE
R-HSA:174143	REACTOME_Pathways_25.05.2022	APC/C-mediated degradation of cell cycle proteins	[-1]	[Group114]	26	29.5455	7.92017e-13	1.75353e-09	{Group114=4.883372315663292E-74}	{Group114=5.371709547229621E-72}	[ANAPC1, CDK2, PSMA1, PSMA2, PSMA3, PSMA4, PSMA5, PSMA6, PSMA7, PSMB2, PSMB3, PSMB5, PSMC2, PSMC6, PSMD1, PSMD12, PSMD13, PSMD3, PSMD5, PSMD6, PSMD8, PSME2, PSME3, PSMF1, UBA52, UBE2S]	[ANAPC1, ANAPC10, ANAPC11, ANAPC15, ANAPC16, ANAPC2, ANAPC4, ANAPC5, ANAPC7, AURKA, AURKB, BTRC, BUB1B, BUB3, CCNA1, CCNA2, CCNB1, CDC14A, CDC16, CDC20, CDC23, CDC26, CDC27, CDK1, CDK2, CUL1, FBXO5, FZR1, MAD2L1, NEK2, PLK1, PSMA1, PSMA2, PSMA3, PSMA4, PSMA5, PSMA6, PSMA7, PSMA8, PSMB1, PSMB10, PSMB11, PSMB2, PSMB3, PSMB4, PSMB5, PSMB6, PSMB7, PSMB8, PSMB9, PSMC1, PSMC2, PSMC3, PSMC4, PSMC5, PSMC…	FALSE
R-HSA:453276	REACTOME_Pathways_25.05.2022	Regulation of mitotic cell cycle	[-1]	[Group114]	26	29.5455	7.92017e-13	1.75353e-09	{Group114=4.883372315663292E-74}	{Group114=5.371709547229621E-72}	[ANAPC1, CDK2, PSMA1, PSMA2, PSMA3, PSMA4, PSMA5, PSMA6, PSMA7, PSMB2, PSMB3, PSMB5, PSMC2, PSMC6, PSMD1, PSMD12, PSMD13, PSMD3, PSMD5, PSMD6, PSMD8, PSME2, PSME3, PSMF1, UBA52, UBE2S]	[ANAPC1, ANAPC10, ANAPC11, ANAPC15, ANAPC16, ANAPC2, ANAPC4, ANAPC5, ANAPC7, AURKA, AURKB, BTRC, BUB1B, BUB3, CCNA1, CCNA2, CCNB1, CDC14A, CDC16, CDC20, CDC23, CDC26, CDC27, CDK1, CDK2, CUL1, FBXO5, FZR1, MAD2L1, NEK2, PLK1, PSMA1, PSMA2, PSMA3, PSMA4, PSMA5, PSMA6, PSMA7, PSMA8, PSMB1, PSMB10, PSMB11, PSMB2, PSMB3, PSMB4, PSMB5, PSMB6, PSMB7, PSMB8, PSMB9, PSMC1, PSMC2, PSMC3, PSMC4, PSMC5, PSMC…	FALSE
R-HSA:1234174	REACTOME_Pathways_25.05.2022	Cellular response to hypoxia	[-1]	[Group114]	24	32	8.6308e-13	1.91e-09	{Group114=4.883372315663292E-74}	{Group114=5.371709547229621E-72}	[CUL2, PSMA1, PSMA2, PSMA3, PSMA4, PSMA5, PSMA6, PSMA7, PSMB2, PSMB3, PSMB5, PSMC2, PSMC6, PSMD1, PSMD12, PSMD13, PSMD3, PSMD5, PSMD6, PSMD8, PSME2, PSME3, PSMF1, UBA52]	[AJUBA, ARNT, CA9, CITED2, CREBBP, CUL2, EGLN1, EGLN2, EGLN3, ELOB, ELOC, EP300, EPAS1, EPO, HIF1A, HIF1AN, HIF3A, HIGD1A, LIMD1, PSMA1, PSMA2, PSMA3, PSMA4, PSMA5, PSMA6, PSMA7, PSMA8, PSMB1, PSMB10, PSMB11, PSMB2, PSMB3, PSMB4, PSMB5, PSMB6, PSMB7, PSMB8, PSMB9, PSMC1, PSMC2, PSMC3, PSMC4, PSMC5, PSMC6, PSMD1, PSMD10, PSMD11, PSMD12, PSMD13, PSMD14, PSMD2, PSMD3, PSMD4, PSMD5, PSMD6, PSMD7, PSM…	FALSE
GO:0098800	GO_CellularComponent-EBI-UniProt-GOA-ACAP-ARAP_25.05.2022_00h00	inner mitochondrial membrane protein complex	[3, 4, 5, 6, 7, 8, 9]	[Group079, Group107, Group108, Group110, Group111, Group114]	36	21.8182	8.84253e-13	1.95597e-09	{Group079=7.151142122381037E-27, Group107=6.196785746308136E-22, Group108=9.071007606946274E-47, Group110=4.0070892194678705E-27, Group111=4.114862409491658E-32, Group114=4.883372315663292E-74}	{Group079=5.935447961576261E-25, Group107=4.523653594804939E-20, Group108=9.161717683015737E-45, Group110=3.4060258365476898E-25, Group111=3.7445247926374084E-30, Group114=5.371709547229621E-72}	[AFG3L2, AGK, ATP5F1A, ATP5F1B, ATP5MG, ATP6, CHCHD3, COX6C, CYC1, GRPEL1, MTX3, NDUFA10, NDUFA13, NDUFA5, NDUFA6, NDUFA9, NDUFB4, NDUFB9, NDUFS1, NDUFS2, NDUFS8, NDUFV1, PHB1, PPIF, SDHA, SDHC, TIMM21, TIMM23B, TIMM29, TIMM44, TIMM50, UQCR10, UQCRC1, UQCRC2, UQCRFS1, UQCRQ]	[AFG3L2, AGK, APOO, APOOL, ATP5F1A, ATP5F1B, ATP5F1C, ATP5F1D, ATP5F1E, ATP5F1EP2, ATP5MC1, ATP5MC2, ATP5MC3, ATP5ME, ATP5MF, ATP5MG, ATP5MGL, ATP5MJ, ATP5MK, ATP5PB, ATP5PD, ATP5PF, ATP5PO, ATP6, ATP8, BCS1L, C15orf48, CCNI, CHCHD10, CHCHD3, CHCHD6, COX1, COX3, COX4I1, COX4I2, COX5A, COX5B, COX6A1, COX6A2, COX6B1, COX6C, COX7A1, COX7A2, COX7A2L, COX7A2P2, COX7B, COX7C, COX8A, COX8C, CYC1, CYTB, …	FALSE
WP:3888	WikiPathways_23.02.2022	VEGFA-VEGFR2 signaling pathway	[-1]	[Group014]	64	14.5786	9.95819e-13	2.20176e-09	{Group014=9.958192311378587E-13}	{Group014=4.5807684632341504E-11}	[ABCF2, ACACA, ACOT9, AFDN, ASCC3, BCL2, CALR, CAPZB, CFL1, CLIC1, CLTC, CSK, CSRP2, CTNNB1, CYCS, DECR1, DPM1, DSC1, EIF3F, EIF3H, EIF4E, EPB41, FADD, FARSB, FHOD1, FLII, GIGYF2, GLUD1, GSK3B, HDAC1, HSPB1, IDH2, LARP7, LMAN1, MAP2K7, MAPK1, MAPK3, MYO6, NAP1L1, P4HB, PAK2, PBK, PGD, PRDX2, PRDX6, PTK2, RAC1, RACK1, RAP1B, RPL13A, RPL27, RPL5, RPL7, RPS6, SARS1, SRP54, SSR4, TPM3, TUBA1C, TXN, T…	[11217, ABCF2, ABL1, ACACA, ACACB, ACKR3, ACOT9, ACP1, ACTG1, ADAM10, ADAM9, ADAMTS1, ADAMTS9, ADRB2, AFDN, AKT1, AKT1S1, ALB, ALDOA, AMOT, ANXA1, AP2A1, AP2S1, APOLD1, ARF4, ARF6, ARHGEF15, ARMCX1, ARNT, ARPC5L, ARRB2, ASCC3, ATF2, ATF4, ATF6, ATP6V0D1, ATP6V1E1, BCAR1, BCL2, BCL2L1, BIN1, BIRC5, BMP10, BMP2, BMX, BRD4, BSG, C15orf39, CACNA2D1, CALR, CALU, CAMKK2, CAPN2, CAPZB, CAV1, CBL, CCDC12…	TRUE
R-HSA:157849	REACTOME_Reactions_25.05.2022	Formation of translation initiation complexes containing mRNA that does not circularize	[-1]	[Group105, Group113]	21	36.8421	1.00437e-12	2.21965e-09	{Group105=4.56164516965547E-30, Group113=9.245946673251871E-116}	{Group105=4.059864200993368E-28, Group113=1.0540379207507133E-113}	[EIF2S2, EIF3E, EIF3F, EIF3H, EIF3I, EIF3J, EIF3K, EIF3L, EIF3M, EIF4A2, EIF4B, EIF4E, RPS15, RPS18, RPS21, RPS23, RPS28, RPS5, RPS6, RPS8, RPSA]	[EIF1AX, EIF2S1, EIF2S2, EIF2S3, EIF3A, EIF3B, EIF3C, EIF3D, EIF3E, EIF3F, EIF3G, EIF3H, EIF3I, EIF3J, EIF3K, EIF3L, EIF3M, EIF4A1, EIF4A2, EIF4B, EIF4E, EIF4G1, EIF4H, RPS10, RPS11, RPS12, RPS13, RPS14, RPS15, RPS15A, RPS16, RPS17, RPS18, RPS19, RPS2, RPS20, RPS21, RPS23, RPS24, RPS25, RPS26, RPS27, RPS27A, RPS27L, RPS28, RPS29, RPS3, RPS3A, RPS4X, RPS4Y1, RPS4Y2, RPS5, RPS6, RPS7, RPS8, RPS9, R…	FALSE
R-HSA:72621	REACTOME_Reactions_25.05.2022	Ribosomal scanning	[-1]	[Group105, Group113]	21	36.8421	1.00437e-12	2.21965e-09	{Group105=4.56164516965547E-30, Group113=9.245946673251871E-116}	{Group105=4.059864200993368E-28, Group113=1.0540379207507133E-113}	[EIF2S2, EIF3E, EIF3F, EIF3H, EIF3I, EIF3J, EIF3K, EIF3L, EIF3M, EIF4A2, EIF4B, EIF4E, RPS15, RPS18, RPS21, RPS23, RPS28, RPS5, RPS6, RPS8, RPSA]	[EIF1AX, EIF2S1, EIF2S2, EIF2S3, EIF3A, EIF3B, EIF3C, EIF3D, EIF3E, EIF3F, EIF3G, EIF3H, EIF3I, EIF3J, EIF3K, EIF3L, EIF3M, EIF4A1, EIF4A2, EIF4B, EIF4E, EIF4G1, EIF4H, RPS10, RPS11, RPS12, RPS13, RPS14, RPS15, RPS15A, RPS16, RPS17, RPS18, RPS19, RPS2, RPS20, RPS21, RPS23, RPS24, RPS25, RPS26, RPS27, RPS27A, RPS27L, RPS28, RPS29, RPS3, RPS3A, RPS4X, RPS4Y1, RPS4Y2, RPS5, RPS6, RPS7, RPS8, RPS9, R…	FALSE
R-HSA:382556	REACTOME_Pathways_25.05.2022	ABC-family proteins mediated transport	[-1]	[Group114]	28	27.1845	1.02844e-12	2.27183e-09	{Group114=4.883372315663292E-74}	{Group114=5.371709547229621E-72}	[ABCB7, APOA1, EIF2S2, ERLIN1, ERLIN2, PSMA1, PSMA2, PSMA3, PSMA4, PSMA5, PSMA6, PSMA7, PSMB2, PSMB3, PSMB5, PSMC2, PSMC6, PSMD1, PSMD12, PSMD13, PSMD3, PSMD5, PSMD6, PSMD8, PSME2, PSME3, PSMF1, UBA52]	[ABCA10, ABCA12, ABCA2, ABCA3, ABCA4, ABCA5, ABCA6, ABCA7, ABCA8, ABCA9, ABCB1, ABCB10, ABCB4, ABCB5, ABCB6, ABCB7, ABCB8, ABCB9, ABCC1, ABCC10, ABCC11, ABCC2, ABCC3, ABCC4, ABCC5, ABCC6, ABCC9, ABCD1, ABCD2, ABCD3, ABCF1, ABCG1, ABCG4, ABCG5, ABCG8, APOA1, CFTR, DERL1, DERL2, DERL3, EIF2S1, EIF2S2, EIF2S3, ERLEC1, ERLIN1, ERLIN2, KCNJ11, OS9, PEX19, PEX3, PSMA1, PSMA2, PSMA3, PSMA4, PSMA5, PSMA6…	FALSE
GO:0022625	GO_CellularComponent-EBI-UniProt-GOA-ACAP-ARAP_25.05.2022_00h00	cytosolic large ribosomal subunit	[4, 5, 6, 7, 8]	[Group113, Group114]	22	34.9206	1.02993e-12	2.27408e-09	{Group113=9.245946673251871E-116, Group114=4.883372315663292E-74}	{Group113=1.0540379207507133E-113, Group114=5.371709547229621E-72}	[MRPL13, MRPL23, RPL10, RPL13A, RPL15, RPL17-C18orf32, RPL18, RPL21, RPL23, RPL23A, RPL27, RPL29, RPL31, RPL32, RPL36A, RPL38, RPL5, RPL7, RPL9, RPLP0, RPLP1, UBA52]	[FXR2, MRPL1, MRPL13, MRPL23, RPL10, RPL10A, RPL10L, RPL11, RPL12, RPL13, RPL13A, RPL14, RPL15, RPL17, RPL17-C18orf32, RPL18, RPL18A, RPL19, RPL21, RPL22, RPL23, RPL23A, RPL24, RPL26, RPL26L1, RPL27, RPL27A, RPL28, RPL29, RPL3, RPL30, RPL31, RPL32, RPL34, RPL35, RPL35A, RPL36, RPL36A, RPL36AL, RPL37, RPL37A, RPL37AP8, RPL38, RPL39, RPL39L, RPL39P5, RPL3L, RPL4, RPL41, RPL5, RPL6, RPL7, RPL7A, RPL…	FALSE
WP:4352	WikiPathways_23.02.2022	Ciliary landscape	[-1]	[Group016]	42	19.0909	1.33196e-12	2.93964e-09	{Group016=1.3319617734775883E-12}	{Group016=5.993827980649148E-11}	[AFG3L2, AIMP1, ARHGDIA, CBS, CD2BP2, CNOT1, COPS2, COPS4, COX6C, CTNNB1, DDX5, DYNLL1, ECHS1, EIF5B, EXOC2, EXOSC4, EXOSC9, HDAC1, LRPPRC, MAEA, MCM4, MCM5, MCM7, MYL6, NDUFA5, NDUFA9, NEFM, NUP133, NUP88, PSMC6, PSMD12, PSMD13, PSMD8, RAB14, RAB21, RAB8A, RAC1, SMC4, TBC1D4, TIPRL, UQCC1, VPS4A]	[101060399, AAR2, ACSL3, AFG3L2, AGPAT2, AIMP1, ANKS3, ANKS6, APC, APMAP, ARFGAP3, ARHGDIA, ARL8B, ARMC8, BBIP1, BBS1, BBS2, BBS4, BBS5, BBS7, BBS9, CALM1, CALM2, CAMK2A, CBS, CCDC40, CD2BP2, CDH23, CDR2, CEP170, CEP170P1, CEP290, CEP97, CLUAP1, CNOT1, CNOT10, CNOT6L, CNOT9, COPS2, COPS3, COPS4, COPS5, COPS6, COPS7A, COPS7B, COPS8, COX6C, CREBBP, CTBP2, CTNNB1, CTSA, DCAF11, DCAF7, DDX5, DGKE, DN…	TRUE
R-HSA:69202	REACTOME_Pathways_25.05.2022	Cyclin E associated events during G1/S transition	[-1]	[Group114]	25	30.1205	1.34648e-12	2.97033e-09	{Group114=4.883372315663292E-74}	{Group114=5.371709547229621E-72}	[CDC25A, CDK2, PSMA1, PSMA2, PSMA3, PSMA4, PSMA5, PSMA6, PSMA7, PSMB2, PSMB3, PSMB5, PSMC2, PSMC6, PSMD1, PSMD12, PSMD13, PSMD3, PSMD5, PSMD6, PSMD8, PSME2, PSME3, PSMF1, UBA52]	[AKT1, AKT2, AKT3, CABLES1, CCNA1, CCNA2, CCND1, CCNE1, CCNE2, CCNH, CDC25A, CDK2, CDK4, CDK7, CDKN1A, CDKN1B, CKS1B, CUL1, E2F1, E2F4, E2F5, LIN37, LIN52, LIN54, LIN9, MAX, MNAT1, MYC, PSMA1, PSMA2, PSMA3, PSMA4, PSMA5, PSMA6, PSMA7, PSMB1, PSMB10, PSMB2, PSMB3, PSMB4, PSMB5, PSMB6, PSMB7, PSMB8, PSMB9, PSMC1, PSMC2, PSMC3, PSMC4, PSMC5, PSMC6, PSMD1, PSMD10, PSMD11, PSMD12, PSMD13, PSMD14, PSMD…	FALSE
GO:0034660	GO_BiologicalProcess-EBI-UniProt-GOA-ACAP-ARAP_25.05.2022_00h00	ncRNA metabolic process	[6, 7]	[Group075, Group081, Group086, Group109]	83	12.6718	1.4675e-12	3.23584e-09	{Group075=8.504770332362274E-39, Group081=5.969057762853185E-39, Group086=3.806022255105551E-23, Group109=9.184049354142882E-48}	{Group075=8.249627222391406E-37, Group081=5.849676607596121E-37, Group086=2.8545166913291632E-21, Group109=9.459570834767168E-46}	[AARS2, BOP1, CDKN2A, DDX1, DDX17, DDX3X, DDX5, DIMT1, EARS2, EIF4A3, ELAC2, ELP2, EXOSC4, EXOSC9, FAM98A, FAM98B, FARSA, FARSB, FRG1, GARS1, GEMIN4, GNL3, GTPBP4, HARS1, HSD17B10, IARS2, INTS13, LARP7, LARS2, LRRC47, MAPT, METTL2B, MRTO4, MTREX, NARS1, NOLC1, NOP14, PA2G4, POLR2L, POP1, POU5F1, PPAN-P2RY11, PTGES3L-AARSD1, PUM1, PUS1, QRSL1, RARS1, RIOK1, RPL27, RPL5, RPL7, RPS15, RPS21, RPS28, …	[AARS1, AARS2, AARSD1, ABT1, ADAR, ADAT1, ADAT2, ADAT3, AGO1, AGO2, AGO3, AGO4, ALKBH1, ALKBH8, ANG, ANKRD16, APLN, ASZ1, ATOH8, ATRX, BCDIN3D, BMP2, BMP4, BMPR1A, BMS1, BOP1, BRF1, BRIX1, BTBD18, BUD23, BVES, BYSL, C1D, C2orf49, C9orf64, CARS1, CARS2, CAVIN1, CC2D1A, CDK5RAP1, CDK7, CDKAL1, CDKN2A, CHD7, CLP1, CNGB1, COLEC12, CT45A1, CT45A10, CT45A2, CT45A3, CT45A5, CT45A6, CT45A7, CT45A8, CT45A…	FALSE
R-HSA:163200	REACTOME_Pathways_25.05.2022	Respiratory electron transport, ATP synthesis by chemiosmotic coupling, and heat production by uncoupling proteins.	[-1]	[Group098, Group100, Group107, Group108, Group110, Group111, Group114]	31	24.4094	1.46869e-12	3.23699e-09	{Group098=1.770836020418336E-25, Group100=6.56772533499555E-22, Group107=6.196785746308136E-22, Group108=9.071007606946274E-47, Group110=4.0070892194678705E-27, Group111=4.114862409491658E-32, Group114=4.883372315663292E-74}	{Group098=1.416668816334669E-23, Group100=4.728762241196796E-20, Group107=4.523653594804939E-20, Group108=9.161717683015737E-45, Group110=3.4060258365476898E-25, Group111=3.7445247926374084E-30, Group114=5.371709547229621E-72}	[ATP5F1A, ATP5F1B, ATP5MG, ATP6, COX2, COX6C, CYC1, CYCS, LRPPRC, NDUFA10, NDUFA13, NDUFA5, NDUFA6, NDUFA9, NDUFAF3, NDUFAF7, NDUFB4, NDUFB9, NDUFS1, NDUFS2, NDUFS8, NDUFV1, SDHA, SDHC, TACO1, TRAP1, UQCR10, UQCRC1, UQCRC2, UQCRFS1, UQCRQ]	[ACAD9, ATP5F1A, ATP5F1B, ATP5F1C, ATP5F1D, ATP5F1E, ATP5MC1, ATP5MC2, ATP5MC3, ATP5ME, ATP5MF, ATP5MG, ATP5PB, ATP5PD, ATP5PF, ATP5PO, ATP6, ATP8, COA1, COQ10A, COQ10B, COX1, COX11, COX14, COX16, COX18, COX19, COX2, COX20, COX3, COX4I1, COX5A, COX5B, COX6A1, COX6B1, COX6C, COX7A2L, COX7B, COX7C, COX8A, CYC1, CYCS, CYTB, DMAC2L, ECSIT, ETFA, ETFB, ETFDH, LRPPRC, ND1, ND2, ND3, ND4, ND5, ND6, NDUF…	FALSE
[truncated: 505 more rows]

## Sheet: Fun. Group Cluster1 LRRK2
Table S4: Gene Ontology enrichment results of clstuer analysis in Urine.
Function	Groups	Group Genes
ATP binding	Group062	AARS2|ABCB7|ABCE1|ABCF2|ABCF3|ACACA|ACLY|ACSL5|ACTA1|ACTC1|ACTR1A|ACTR3|AFDN|AFG3L2|AGK|AK6|ARF3|ARF5|ARFGAP1|ARHGAP15|ARHGDIA|ARHGEF7|ARL1|ASCC3|ATAD1|ATAD3A|ATP13A1|ATP2A2|ATP5F1A|ATP5F1B|ATP6V1B2|ATP6V1H|AURKC|BCKDK|CAMK1D|CAMK2G|CCT5|CDC34|CDK12|CDK2|CDK9|CDKL3|CHD1L|CHD4|CHORDC1|CHTOP|CKB|CKMT1B|CLPB|CLPX|CMPK1|COASY|CSK|CSNK1A1|CSNK1D|CSNK1G1|CSNK2A1|CTPS1|DCAKD|DDX1|DDX17|DDX19B|DDX20|DDX2…
[truncated: 113 more rows]

## Sheet: AllTermsCluster2NTRK3-ERBB2-CRK
Table S4: Gene Ontology enrichment results of clstuer analysis in Urine.
[truncated: 1,008 more rows]

[truncated: 7 more sheets: Fun.GroupClus.2NTRK3-ERBB2-CRK, All Terms Cluster3 HRAS, Fun. Group Cluster3 HRAS, All Terms Cluster4 RRP1B, Fun.Group Cluster4 RRP1B, All Terms Cluster5 SOD1, Fun. Group Cluster5 SOD1]
