# Supplementary material for: Characterization of exosomal microRNAs in preterm infants fed with breast milk and infant formula
Source: Front Nutr. 2024 Jan 18;11:1339919. doi: 10.3389/fnut.2024.1339919 (PMC10830786; doi:10.3389/fnut.2024.1339919)
Supplement: SUPPLEMENTARY TABLE S5 — Gene Ontology enrichment results of clstuer analysis in Serum. [file Table_5.XLSX]

## Sheet: All Terms Cluster1_KRAS-NTRK3
Table S5: Gene Ontology enrichment results of clstuer analysis in Serum.
ID	Ontology Source	Term	GOLevels	GOGroups	Nr. Genes	% Associated Genes	Term PValue	Term PValue Corrected with Bonferroni step down	Group PValue	Group PValue Corrected with Bonferroni step down	Associated Genes Found	All Associated Genes	OverViewTerm
GO:0008104	GO_BiologicalProcess-EBI-UniProt-GOA-ACAP-ARAP_25.05.2022_00h00	protein localization	[4]	[Group115, Group125, Group128]	226	8.71577	4.62488e-55	9.48101e-52	{Group115=1.5463355373967212E-56, Group125=5.1271827602013294E-51, Group128=3.2926865343135336E-60}	{Group115=1.963846132493836E-54, Group125=6.460250277853675E-49, Group128=4.214638763921323E-58}	[AAAS, ACSL3, ADAM10, ADCY5, AFDN, AHCYL1, AKAP5, ANKRD13C, ANKRD50, APOE, APPL1, ARF1, ARF6, ARFGAP1, ARFGAP2, ARFGAP3, ARHGAP1, ARL1, ARL6IP5, ATP13A2, ATP1B3, ATP2B4, AUP1, AURKB, BAG6, BAIAP2, BCAP31, BCAS3, BLZF1, C2CD2L, CAMLG, CCDC47, CDC42, CDH2, CDK16, CDK5RAP3, CFTR, CHMP6, CHMP7, COPB1, COPE, CRK, CTNNA1, CTNNB1, CYP51A1, DAG1, DDRGK1, DENND4C, DNAJA3, DNAJC1, EFR3A, EFR3B, EHBP1, EHD1…	[AAAS, AACS, AAGAB, AAK1, ABAT, ABCA1, ABCA12, ABCA2, ABCA7, ABCB9, ABCC8, ABCD1, ABCG1, ABHD17A, ABHD17B, ABHD17C, ABI3, ABL1, ABLIM3, ABRA, ACAP1, ACD, ACHE, ACSL3, ACSL4, ACTB, ACTG1, ACTN2, ACTN4, ACVR1C, ACVR2B, ADAM10, ADAM22, ADAM8, ADAM9, ADAMTS9, ADCY5, ADCY8, ADCYAP1, ADGRV1, ADIPOQ, ADORA1, ADORA2A, ADRA2A, ADTRP, AFD1, AFDN, AFM, AFTPH, AGAP1, AGAP2, AGER, AGK, AGR2, AGRN, AGT, AGXT, …	FALSE
GO:0031090	GO_CellularComponent-EBI-UniProt-GOA-ACAP-ARAP_25.05.2022_00h00	organelle membrane	[3, 4]	[Group095, Group128]	281	7.29681	5.91266e-55	1.2115e-51	{Group095=1.9871123844517235E-50, Group128=3.2926865343135336E-60}	{Group095=2.4838904805646545E-48, Group128=4.214638763921323E-58}	[AAAS, ABCC5, ABCD3, ABCD4, ABHD12, ACBD3, ACSL3, ADAM10, AFG3L2, AHCYL1, ALDH3A2, ALG1, ANKRD13C, APOE, APPL1, ARC, ARF1, ARF6, ARFGAP1, ARFGAP2, ARFGAP3, ARHGAP1, ARHGAP32, ARL1, ARL6IP5, ATG2A, ATG2B, ATP13A2, ATP2B1, ATP6AP2, AUP1, BCAP31, BLZF1, C2CD2L, CAMLG, CCDC115, CCDC47, CD46, CDC42, CDIPT, CDKAL1, CFTR, CHMP6, CHMP7, CISD1, CKAP4, CLCC1, CLGN, CLINT1, CLN6, CNP, COPB1, COPE, CUX1, CYB…	[100131096, A3GALT2, A4GALT, A4GNT, AAAS, AADAC, ABCA1, ABCA12, ABCA13, ABCA2, ABCA3, ABCA4, ABCA5, ABCA6, ABCA7, ABCB10, ABCB11, ABCB6, ABCB7, ABCB8, ABCB9, ABCC10, ABCC11, ABCC12, ABCC4, ABCC5, ABCC6, ABCC8, ABCD1, ABCD2, ABCD3, ABCD4, ABCG1, ABCG2, ABCG4, ABHD12, ABHD12B, ABHD17A, ABHD17B, ABHD17C, ABHD4, ABHD6, ABL1, ABO, ACACB, ACAD11, ACAD9, ACADL, ACADM, ACADVL, ACAP1, ACAP2, ACBD3, ACBD5,…	FALSE
R-HSA:9012999	REACTOME_Pathways_25.05.2022	RHO GTPase cycle	[-1]	[Group129]	89	19.8218	1.20558e-47	2.46904e-44	{Group129=2.492940398844722E-19}	{Group129=2.3184345709255915E-17}	[AAAS, ABCD3, ABI1, ADD3, AKAP12, ALDH3A2, ANKRD26, ARFGAP2, ARFGAP3, ARHGAP1, ARHGAP32, ARHGEF10, ARHGEF19, ARHGEF25, BAIAP2, BAIAP2L1, BCAP31, CCDC115, CCP110, CDC42, CDC42BPA, CDC42EP1, CDC42EP4, CFTR, CKAP4, CPD, CPNE8, CYFIP2, DDRGK1, DEPDC1B, DSG2, EMD, ERBIN, FAF2, FAM135A, FAM91A1, FERMT2, FNBP1, FRS2, GJA1, GOPC, JUP, KTN1, LAMTOR1, LBR, LMAN1, MCAM, MPP7, MTR, MYO6, NCK1, NISCH, OCRL, P…	[AAAS, ABCD3, ABI1, ABI2, ABL2, ABR, ACBD5, ACTB, ACTC1, ACTG1, ACTN1, ADD3, AKAP12, AKAP13, ALDH3A2, ALS2, AMIGO2, ANKFY1, ANKLE2, ANKRD26, ANLN, ARAP1, ARAP2, ARAP3, ARFGAP2, ARFGAP3, ARHGAP1, ARHGAP10, ARHGAP11A, ARHGAP11B, ARHGAP12, ARHGAP15, ARHGAP17, ARHGAP18, ARHGAP19, ARHGAP20, ARHGAP21, ARHGAP22, ARHGAP23, ARHGAP24, ARHGAP25, ARHGAP26, ARHGAP27, ARHGAP29, ARHGAP30, ARHGAP31, ARHGAP32, AR…	FALSE
GO:0005737	GO_CellularComponent-EBI-UniProt-GOA-ACAP-ARAP_25.05.2022_00h00	cytoplasm	[2, 3]	[Group066]	524	4.24085	1.30047e-44	2.66207e-41	{Group066=1.509815578414253E-23}	{Group066=1.5400118899825381E-21}	[A2M, AAAS, ABCC5, ABCD3, ABCD4, ABHD12, ABI1, ABLIM1, ABTB1, ACBD3, ACOT2, ACSL3, ADAM10, ADAMTS1, ADD3, ADH6, AFDN, AFG3L2, AGFG1, AHCYL1, AHCYL2, AK2, AKAP12, AKAP5, ALDH3A2, ALG1, ANKRD13C, ANKRD50, APOE, APPL1, ARAF, ARC, ARF1, ARF6, ARFGAP1, ARFGAP2, ARFGAP3, ARHGAP1, ARHGAP32, ARHGEF10, ARHGEF19, ARHGEF25, ARL1, ARL6IP5, ATG2A, ATG2B, ATP13A2, ATP1B3, ATP2B1, ATP2B4, ATP6AP2, AUP1, AURKB, …	[100131096, 2477, A1BG, A1CF, A2M, A3GALT2, A4GALT, A4GNT, AAAS, AACS, AADAC, AADAT, AAGAB, AAK1, AAMDC, AAMP, AANAT, AARS1, AARS2, AARSD1, AASDHPPT, AASS, AATF, AATK, ABAT, ABCA1, ABCA12, ABCA13, ABCA2, ABCA3, ABCA4, ABCA5, ABCA6, ABCA7, ABCA8, ABCB10, ABCB11, ABCB4, ABCB6, ABCB7, ABCB8, ABCB9, ABCC10, ABCC11, ABCC12, ABCC4, ABCC5, ABCC6, ABCC8, ABCC9, ABCD1, ABCD2, ABCD3, ABCD4, ABCE1, ABCF1, A…
GO:0045184	GO_BiologicalProcess-EBI-UniProt-GOA-ACAP-ARAP_25.05.2022_00h00	establishment of protein localization	[3, 5]	[Group125, Group128]	168	9.55631	2.27806e-44	4.66092e-41	{Group125=5.1271827602013294E-51, Group128=3.2926865343135336E-60}	{Group125=6.460250277853675E-49, Group128=4.214638763921323E-58}	[AAAS, ACSL3, ADCY5, AFDN, AHCYL1, AKAP5, ANKRD50, APOE, APPL1, ARF1, ARF6, ARFGAP1, ARFGAP2, ARFGAP3, ARHGAP1, ARL1, ARL6IP5, ATP13A2, AUP1, BAG6, BCAP31, BCAS3, BLZF1, C2CD2L, CAMLG, CCDC47, CDK16, CFTR, CHMP6, CHMP7, COPB1, COPE, CYP51A1, DENND4C, DNAJC1, EHBP1, EHD1, EMC7, EMC8, EMD, EPB41L5, ERBIN, EXOC4, FAF2, FAM91A1, GGA3, GLUD1, GLUL, GOPC, GORASP2, GOSR1, GOSR2, HADHA, HAX1, HCLS1, HM13…	[AAAS, AACS, AAGAB, ABAT, ABCA1, ABCA12, ABCB9, ABCC8, ABCD1, ABCG1, ABLIM3, ABRA, ACAP1, ACD, ACHE, ACSL3, ACSL4, ACTN4, ACVR1C, ACVR2B, ADAM8, ADAM9, ADAMTS9, ADCY5, ADCY8, ADCYAP1, ADGRV1, ADIPOQ, ADORA1, ADORA2A, ADRA2A, ADTRP, AFD1, AFDN, AFM, AFTPH, AGAP1, AGAP2, AGK, AGT, AGXT, AHCTF1, AHCYL1, AIFM1, AIP, AKAP4, AKAP5, AKAP6, AKAP8, AKIRIN2, AKR1B10, AKT1, AKT2, AKTIP, ALOX5, AMN, ANG, ANG…	FALSE
GO:0071705	GO_BiologicalProcess-EBI-UniProt-GOA-ACAP-ARAP_25.05.2022_00h00	nitrogen compound transport	[4]	[Group128]	179	8.38407	1.21979e-39	2.49447e-36	{Group128=3.2926865343135336E-60}	{Group128=4.214638763921323E-58}	[AAAS, ABCC5, ABCD4, ACSL3, ADCY5, AGFG1, AHCYL1, AKAP5, ANKRD50, APOE, APPL1, ARC, ARF1, ARF6, ARFGAP1, ARFGAP2, ARFGAP3, ARHGAP1, ARL1, ARL6IP5, ATP13A2, AUP1, BAG6, BCAP31, BCAS3, BLZF1, C2CD2L, CDK16, CFTR, CHMP6, CHMP7, COPB1, COPE, CYP51A1, DENND4C, DNAJC1, EHBP1, EHD1, EMD, ERBIN, EXOC4, FAF2, FAM91A1, FLVCR1, GGA3, GJA1, GLUD1, GLUL, GOPC, GOSR1, GOSR2, HADHA, HAX1, HCLS1, HM13, HTR2A, JU…	[2477, AAAS, AACS, AAGAB, ABAT, ABCA1, ABCA12, ABCA13, ABCA2, ABCB1, ABCB4, ABCB6, ABCB7, ABCB9, ABCC1, ABCC11, ABCC2, ABCC4, ABCC5, ABCC6, ABCC8, ABCD1, ABCD4, ABCG1, ABCG2, ABLIM3, ABRA, ACAP1, ACD, ACE2, ACHE, ACSL3, ACSL4, ACTB, ACTN4, ACVR1C, ACVR2B, ADAM8, ADAM9, ADAMTS9, ADCY5, ADCY8, ADCYAP1, ADIPOQ, ADORA1, ADORA2A, ADORA3, ADRA2A, ADRA2B, ADRA2C, ADTRP, AFM, AFTPH, AGAP1, AGAP2, AGFG1, …	FALSE
GO:0071702	GO_BiologicalProcess-EBI-UniProt-GOA-ACAP-ARAP_25.05.2022_00h00	organic substance transport	[4]	[Group125, Group128]	200	7.71605	1.46864e-39	3.0019e-36	{Group125=5.1271827602013294E-51, Group128=3.2926865343135336E-60}	{Group125=6.460250277853675E-49, Group128=4.214638763921323E-58}	[AAAS, ABCC5, ABCD3, ABCD4, ACSL3, ADCY5, AGFG1, AHCYL1, AKAP5, ANKRD50, APOE, APPL1, ARC, ARF1, ARF6, ARFGAP1, ARFGAP2, ARFGAP3, ARHGAP1, ARL1, ARL6IP5, ATG2A, ATG2B, ATP13A2, AUP1, BAG6, BCAP31, BCAS3, BLZF1, C2CD2L, CDK16, CFTR, CHMP6, CHMP7, COPB1, COPE, CYB5R1, CYP51A1, DENND4C, DNAJC1, EHBP1, EHD1, EMD, ERBIN, ESYT2, EXOC4, FAF2, FAM91A1, FLVCR1, GGA3, GJA1, GLUD1, GLUL, GOPC, GOSR1, GOSR2,…	[2477, AAAS, AACS, AAGAB, ABAT, ABCA1, ABCA10, ABCA12, ABCA13, ABCA2, ABCA3, ABCA4, ABCA5, ABCA6, ABCA7, ABCA8, ABCA9, ABCB1, ABCB11, ABCB4, ABCB6, ABCB7, ABCB9, ABCC1, ABCC10, ABCC11, ABCC2, ABCC3, ABCC4, ABCC5, ABCC6, ABCC8, ABCD1, ABCD2, ABCD3, ABCD4, ABCG1, ABCG2, ABCG4, ABCG5, ABCG8, ABLIM3, ABRA, ACAP1, ACD, ACE, ACE2, ACHE, ACSL1, ACSL3, ACSL4, ACSL5, ACTB, ACTN4, ACVR1C, ACVR2B, ADAM8, AD…	FALSE
GO:0098588	GO_CellularComponent-EBI-UniProt-GOA-ACAP-ARAP_25.05.2022_00h00	bounding membrane of organelle	[4, 5]	[Group076, Group088, Group095, Group128]	184	8.19599	1.60745e-39	3.28401e-36	{Group076=3.3028876611456156E-37, Group088=2.2307475648008728E-35, Group095=1.9871123844517235E-50, Group128=3.2926865343135336E-60}	{Group076=4.029522946597651E-35, Group088=2.6768970777610473E-33, Group095=2.4838904805646545E-48, Group128=4.214638763921323E-58}	[ABCC5, ABCD3, ABCD4, ACBD3, ACSL3, ADAM10, ALDH3A2, APOE, APPL1, ARC, ARF1, ARF6, ARFGAP1, ARFGAP2, ARFGAP3, ARHGAP1, ARHGAP32, ARL1, ATP13A2, ATP2B1, ATP6AP2, BCAP31, BLZF1, CCDC115, CCDC47, CD46, CDC42, CFTR, CHMP6, CHMP7, CISD1, CKAP4, CLCC1, CLINT1, CNP, COPB1, COPE, CUX1, CYB5B, CYB5R1, DHCR7, DSC3, EHD1, EMD, EPN2, FCGRT, GGA3, GJA1, GOLIM4, GOPC, GORASP2, GOSR1, GOSR2, HADHB, HAX1, HLA-F,…	[100131096, A4GALT, A4GNT, ABCA12, ABCA13, ABCA2, ABCA3, ABCA5, ABCA6, ABCA7, ABCB11, ABCB6, ABCB9, ABCC10, ABCC11, ABCC4, ABCC5, ABCC8, ABCD1, ABCD2, ABCD3, ABCD4, ABCG1, ABCG4, ABHD17A, ABHD17B, ABHD17C, ABHD6, ABO, ACACB, ACAP1, ACAP2, ACBD3, ACBD5, ACE2, ACER2, ACER3, ACOX1, ACP2, ACP3, ACRBP, ACSL1, ACSL3, ACSL4, ACSL5, ACSL6, ADAM10, ADAM17, ADAM30, ADAM8, ADCY3, ADCY8, ADGRE3, ADGRE5, ADGR…	FALSE
R-HSA:194315	REACTOME_Pathways_25.05.2022	Signaling by Rho GTPases	[-1]	[Group129]	98	13.8614	2.72022e-38	5.5547e-35	{Group129=2.492940398844722E-19}	{Group129=2.3184345709255915E-17}	[AAAS, ABCD3, ABI1, ADD3, AKAP12, ALDH3A2, ANKRD26, ARFGAP2, ARFGAP3, ARHGAP1, ARHGAP32, ARHGEF10, ARHGEF19, ARHGEF25, AURKB, BAIAP2, BAIAP2L1, BCAP31, CCDC115, CCP110, CDC42, CDC42BPA, CDC42EP1, CDC42EP4, CFTR, CKAP4, CPD, CPNE8, CTNNA1, CTNNB1, CYFIP2, DDRGK1, DEPDC1B, DSG2, EMD, ERBIN, FAF2, FAM135A, FAM91A1, FERMT2, FNBP1, FRS2, GJA1, GOPC, JUP, KTN1, LAMTOR1, LBR, LMAN1, MAD2L1, MCAM, MPP7, …	[AAAS, ABCD3, ABI1, ABI2, ABL1, ABL2, ABR, ACBD5, ACTB, ACTC1, ACTG1, ACTN1, ACTR2, ACTR3, ADD3, AHCTF1, AKAP12, AKAP13, ALDH3A2, ALS2, AMIGO2, ANKFY1, ANKLE2, ANKRD26, ANLN, AR, ARAP1, ARAP2, ARAP3, ARFGAP2, ARFGAP3, ARHGAP1, ARHGAP10, ARHGAP11A, ARHGAP11B, ARHGAP12, ARHGAP15, ARHGAP17, ARHGAP18, ARHGAP19, ARHGAP20, ARHGAP21, ARHGAP22, ARHGAP23, ARHGAP24, ARHGAP25, ARHGAP26, ARHGAP27, ARHGAP29, …	FALSE
R-HSA:9716542	REACTOME_Pathways_25.05.2022	Signaling by Rho GTPases, Miro GTPases and RHOBTB3	[-1]	[Group129]	99	13.6929	3.17831e-38	6.48694e-35	{Group129=2.492940398844722E-19}	{Group129=2.3184345709255915E-17}	[AAAS, ABCD3, ABI1, ADD3, AKAP12, ALDH3A2, ANKRD26, ARFGAP2, ARFGAP3, ARHGAP1, ARHGAP32, ARHGEF10, ARHGEF19, ARHGEF25, AURKB, BAIAP2, BAIAP2L1, BCAP31, CCDC115, CCP110, CDC42, CDC42BPA, CDC42EP1, CDC42EP4, CFTR, CKAP4, CPD, CPNE8, CTNNA1, CTNNB1, CYFIP2, DDRGK1, DEPDC1B, DSG2, EMD, ERBIN, FAF2, FAM135A, FAM91A1, FERMT2, FNBP1, FRS2, GJA1, GOPC, JUP, KTN1, LAMTOR1, LBR, LMAN1, MAD2L1, MCAM, MPP7, …	[AAAS, ABCD3, ABI1, ABI2, ABL1, ABL2, ABR, ACBD5, ACTB, ACTC1, ACTG1, ACTN1, ACTR2, ACTR3, ADD3, AHCTF1, AKAP12, AKAP13, ALDH3A2, ALS2, AMIGO2, ANKFY1, ANKLE2, ANKRD26, ANLN, AR, ARAP1, ARAP2, ARAP3, ARFGAP2, ARFGAP3, ARHGAP1, ARHGAP10, ARHGAP11A, ARHGAP11B, ARHGAP12, ARHGAP15, ARHGAP17, ARHGAP18, ARHGAP19, ARHGAP20, ARHGAP21, ARHGAP22, ARHGAP23, ARHGAP24, ARHGAP25, ARHGAP26, ARHGAP27, ARHGAP29, …	FALSE
GO:0015031	GO_BiologicalProcess-EBI-UniProt-GOA-ACAP-ARAP_25.05.2022_00h00	protein transport	[4, 5, 6]	[Group125, Group128]	152	9.257	4.42255e-38	9.02201e-35	{Group125=5.1271827602013294E-51, Group128=3.2926865343135336E-60}	{Group125=6.460250277853675E-49, Group128=4.214638763921323E-58}	[AAAS, ACSL3, ADCY5, AHCYL1, AKAP5, ANKRD50, APOE, APPL1, ARF1, ARF6, ARFGAP1, ARFGAP2, ARFGAP3, ARHGAP1, ARL1, ARL6IP5, ATP13A2, AUP1, BAG6, BCAP31, BCAS3, BLZF1, C2CD2L, CDK16, CFTR, CHMP6, CHMP7, COPB1, COPE, CYP51A1, DENND4C, DNAJC1, EHBP1, EHD1, EMD, ERBIN, EXOC4, FAF2, FAM91A1, GGA3, GLUD1, GLUL, GOPC, GOSR1, GOSR2, HADHA, HAX1, HCLS1, HM13, JUP, KTN1, LIN7C, LLGL1, LMAN1, LSG1, M6PR, MACF1…	[AAAS, AACS, AAGAB, ABAT, ABCA1, ABCA12, ABCB9, ABCC8, ABCD1, ABCG1, ABLIM3, ABRA, ACAP1, ACD, ACHE, ACSL3, ACSL4, ACTN4, ACVR1C, ACVR2B, ADAM8, ADAM9, ADAMTS9, ADCY5, ADCY8, ADCYAP1, ADIPOQ, ADORA1, ADORA2A, ADRA2A, ADTRP, AFM, AFTPH, AGAP1, AGAP2, AGK, AGT, AGXT, AHCTF1, AHCYL1, AIFM1, AIP, AKAP5, AKAP6, AKAP8, AKIRIN2, AKR1B10, AKT1, AKT2, AKTIP, ALOX5, AMN, ANG, ANGPT1, ANK2, ANK3, ANKLE1, AN…	FALSE
GO:0006810	GO_BiologicalProcess-EBI-UniProt-GOA-ACAP-ARAP_25.05.2022_00h00	transport	[3]	[Group125, Group128]	287	5.96426	4.68662e-38	9.55601e-35	{Group125=5.1271827602013294E-51, Group128=3.2926865343135336E-60}	{Group125=6.460250277853675E-49, Group128=4.214638763921323E-58}	[AAAS, ABCC5, ABCD3, ABCD4, ACSL3, ADAM10, ADCY5, AFG3L2, AGFG1, AHCYL1, AKAP5, ANKRD50, ANO10, APOE, APPL1, ARC, ARF1, ARF6, ARFGAP1, ARFGAP2, ARFGAP3, ARHGAP1, ARL1, ARL6IP5, ATG2A, ATG2B, ATP13A2, ATP1B3, ATP2B1, ATP2B4, ATP6AP2, AUP1, BAG6, BCAP31, BCAS3, BLZF1, C2CD2L, CACHD1, CAMLG, CDC42, CDH2, CDK16, CFTR, CHMP6, CHMP7, CLCC1, CLINT1, CNNM3, CNP, COLEC10, COPB1, COPE, CSNK1G3, CTNNB1, CUX…	[100131096, 2477, AAAS, AACS, AAGAB, AAK1, ABAT, ABCA1, ABCA10, ABCA12, ABCA13, ABCA2, ABCA3, ABCA4, ABCA5, ABCA6, ABCA7, ABCA8, ABCA9, ABCB1, ABCB10, ABCB11, ABCB4, ABCB5, ABCB6, ABCB7, ABCB8, ABCB9, ABCC1, ABCC10, ABCC11, ABCC12, ABCC2, ABCC3, ABCC4, ABCC5, ABCC6, ABCC8, ABCC9, ABCD1, ABCD2, ABCD3, ABCD4, ABCE1, ABCG1, ABCG2, ABCG4, ABCG5, ABCG8, ABL1, ABL2, ABLIM3, ABRA, ACAA2, ACAP1, ACAP2, A…
GO:0031984	GO_CellularComponent-EBI-UniProt-GOA-ACAP-ARAP_25.05.2022_00h00	organelle subcompartment	[2, 4]	[Group095]	148	9.43877	5.61959e-38	1.14527e-34	{Group095=1.9871123844517235E-50}	{Group095=2.4838904805646545E-48}	[ABCD4, ABHD12, ACSL3, AHCYL1, ALDH3A2, ALG1, ANKRD13C, ARHGAP32, ARL1, ARL6IP5, ATG2A, ATG2B, ATP6AP2, AUP1, BCAP31, C2CD2L, CAMLG, CCDC115, CCDC47, CDC42, CDIPT, CDKAL1, CFTR, CKAP4, CLCC1, CLGN, CLN6, COPB1, COPE, CYB5R1, CYP51A1, DDR2, DDRGK1, DHCR7, DHRS7, DNAJB12, DNAJC1, DPM1, EI24, EMC7, EMC8, EMD, ERLIN1, ESYT2, FAF2, FAM91A1, GGA3, GJA1, GJC1, GOLIM4, GORASP2, GOSR1, GOSR2, HACD3, HLA-F…	[100131096, A3GALT2, AADAC, ABCA1, ABCB6, ABCB9, ABCC12, ABCC6, ABCD1, ABCD4, ABCG1, ABHD12, ABHD12B, ABHD4, ABO, ACER1, ACER3, ACSL1, ACSL3, ACSL4, ACSL5, ACSL6, ADGRG6, ADPGK, AFTPH, AGMO, AGPAT1, AGPAT2, AGPAT3, AGPAT4, AGPAT5, AGTRAP, AHCYL1, AKAP6, AKAP9, AKR1B10, ALDH3A2, ALG1, ALG10, ALG10B, ALG11, ALG12, ALG13, ALG14, ALG2, ALG3, ALG5, ALG6, ALG8, ALG9, ALOX5AP, AMFR, ANKLE2, ANKRD13C, AN…	FALSE
GO:0031982	GO_CellularComponent-EBI-UniProt-GOA-ACAP-ARAP_25.05.2022_00h00	vesicle	[4]	[Group088, Group128]	262	6.19972	1.23284e-36	2.5113e-33	{Group088=2.2307475648008728E-35, Group128=3.2926865343135336E-60}	{Group088=2.6768970777610473E-33, Group128=4.214638763921323E-58}	[A2M, ABCC5, ABI1, ADAM10, ADAMTS1, ADH6, AGFG1, AHCYL1, AK2, AKAP5, ANKRD50, APOE, APPL1, ARC, ARF1, ARF6, ARHGAP1, ARHGAP32, ATP13A2, ATP1B3, ATP2B1, ATP2B4, ATP6AP2, AUP1, BAG6, BAIAP2, BAIAP2L1, BCAP31, CCDC115, CD46, CDC42, CDC42BPA, CDC42EP4, CDK16, CEMIP2, CFTR, CHMP6, CHMP7, CKAP4, CLINT1, CLN6, CNP, COPB1, COPE, CPD, CPNE8, CRK, CTNNA1, CTNNB1, CTNND1, CXADR, CYB5R1, CYFIP2, DAG1, DDR2, …	[100131096, A1BG, A2M, A2ML1, A3GALT2, AAK1, AARS1, AASDHPPT, ABCA1, ABCA12, ABCA13, ABCA2, ABCA3, ABCA4, ABCA5, ABCA7, ABCB1, ABCB11, ABCB4, ABCB6, ABCB9, ABCC1, ABCC11, ABCC4, ABCC5, ABCC8, ABCD1, ABCG1, ABCG4, ABHD14B, ABHD17A, ABHD17B, ABHD17C, ABHD2, ABHD6, ABHD8, ABI1, ABO, ACAA1, ACAP1, ACAP2, ACAT1, ACAT2, ACD, ACE, ACE2, ACKR1, ACKR2, ACKR3, ACKR4, ACLY, ACO1, ACOD1, ACOT11, ACOT7, ACP1,…	FALSE
GO:0016192	GO_BiologicalProcess-EBI-UniProt-GOA-ACAP-ARAP_25.05.2022_00h00	vesicle-mediated transport	[4]	[Group076, Group106, Group117, Group128]	152	8.75576	3.14461e-35	6.40242e-32	{Group076=3.3028876611456156E-37, Group106=5.812188588597034E-35, Group117=3.3373237393786264E-33, Group128=3.2926865343135336E-60}	{Group076=4.029522946597651E-35, Group106=6.91650442043047E-33, Group117=3.9380420124667793E-31, Group128=4.214638763921323E-58}	[ACSL3, AKAP5, ANKRD50, APOE, APPL1, ARC, ARF1, ARF6, ARFGAP1, ARFGAP2, ARFGAP3, ARHGAP1, ARL1, ATP13A2, BCAP31, BLZF1, CAMLG, CDC42, CDH2, CDK16, CFTR, CHMP6, CHMP7, CLINT1, COLEC10, COPB1, COPE, CSNK1G3, CTNNB1, CUX1, EHBP1, EHD1, EPN2, ESYT2, EXOC4, FAM91A1, FCGRT, FCHO2, FNBP1, GGA3, GOPC, GOSR1, GOSR2, GPR107, HLA-F, HMOX1, HTR2A, HYOU1, IGF2R, LAMP1, LAMTOR1, LIN7C, LLGL1, LMAN1, LMBRD1, LR…	[2477, AAK1, ABCA1, ABCA12, ABCA13, ABCA2, ABCA7, ABCC4, ABCD1, ABL1, ABL2, ACAP2, ACE2, ACHE, ACKR2, ACKR3, ACKR4, ACSL3, ACTB, ACTG1, ACTN2, ACTR1A, ADAMTS9, ADCY1, ADGRB1, ADGRE2, ADIPOQ, ADM, ADORA1, ADORA2A, ADORA2B, ADRA1A, ADRA1D, ADRA2A, ADRB2, ADRB3, AGAP2, AGER, AHI1, AHSG, AIF1, AKAP5, AKR1B10, AKT2, AKTIP, ALMS1, ALOX15, ALS2, ALS2CL, AMN, AMPH, ANGPT1, ANK1, ANK2, ANK3, ANKFY1, ANKRD…	FALSE
GO:0098827	GO_CellularComponent-EBI-UniProt-GOA-ACAP-ARAP_25.05.2022_00h00	endoplasmic reticulum subcompartment	[3, 4, 5, 6]	[Group095]	125	10.1461	7.95431e-35	1.6187e-31	{Group095=1.9871123844517235E-50}	{Group095=2.4838904805646545E-48}	[ABCD4, ABHD12, ACSL3, AHCYL1, ALDH3A2, ALG1, ANKRD13C, ARHGAP32, ARL6IP5, ATG2A, ATG2B, ATP6AP2, AUP1, BCAP31, C2CD2L, CAMLG, CCDC115, CCDC47, CDC42, CDIPT, CDKAL1, CFTR, CKAP4, CLCC1, CLGN, CLN6, COPB1, COPE, CYB5R1, CYP51A1, DDR2, DDRGK1, DHCR7, DHRS7, DNAJB12, DNAJC1, DPM1, EI24, EMC7, EMC8, EMD, ERLIN1, ESYT2, FAF2, GJA1, GJC1, GORASP2, GOSR2, HACD3, HLA-F, HM13, HMOX1, HSD17B12, ILVBL, KRAS…	[100131096, AADAC, ABCA1, ABCB6, ABCB9, ABCC12, ABCC6, ABCD1, ABCD4, ABCG1, ABHD12, ABHD12B, ABHD4, ACER1, ACER3, ACSL1, ACSL3, ACSL4, ACSL5, ACSL6, ADGRG6, ADPGK, AGMO, AGPAT1, AGPAT2, AGPAT3, AGPAT4, AGPAT5, AGTRAP, AHCYL1, AKAP6, ALDH3A2, ALG1, ALG10, ALG10B, ALG11, ALG12, ALG13, ALG14, ALG2, ALG3, ALG5, ALG6, ALG8, ALG9, ALOX5AP, AMFR, ANKLE2, ANKRD13C, ANKS4B, ANO5, ANTXR2, ANXA7, APH1A, APH…	TRUE
GO:0097708	GO_CellularComponent-EBI-UniProt-GOA-ACAP-ARAP_25.05.2022_00h00	intracellular vesicle	[5]	[Group088, Group111, Group128]	193	7.3217	1.0206e-34	2.07591e-31	{Group088=2.2307475648008728E-35, Group111=1.4356589427336756E-38, Group128=3.2926865343135336E-60}	{Group088=2.6768970777610473E-33, Group111=1.765860499562421E-36, Group128=4.214638763921323E-58}	[A2M, ABCC5, ADAM10, ADAMTS1, AGFG1, AKAP5, ANKRD50, APOE, APPL1, ARC, ARF6, ARHGAP1, ARHGAP32, ATP13A2, ATP1B3, ATP2B1, ATP6AP2, AUP1, BAIAP2, BCAP31, CCDC115, CD46, CDC42, CDC42EP4, CDK16, CFTR, CHMP6, CHMP7, CKAP4, CLINT1, CLN6, CNP, COPB1, COPE, CTNNA1, CXADR, CYB5R1, DENND4C, DNAJC3, DSC2, DSC3, EHBP1, EHD1, EPN2, FAF2, FAM91A1, FCGRT, FCHO2, FGFRL1, FNBP1, GGA3, GGH, GJA1, GLA, GOLIM4, GOPC…	[100131096, A1BG, A2M, AAK1, ABCA1, ABCA12, ABCA13, ABCA2, ABCA3, ABCA4, ABCA5, ABCA7, ABCB11, ABCB4, ABCB6, ABCB9, ABCC11, ABCC4, ABCC5, ABCC8, ABCD1, ABCG1, ABCG4, ABHD17A, ABHD17B, ABHD17C, ABHD2, ABHD6, ACAA1, ACAP1, ACAP2, ACD, ACE, ACE2, ACKR1, ACKR2, ACKR3, ACKR4, ACLY, ACP3, ACR, ACRBP, ACRV1, ACSBG1, ACTG1, ACTL7A, ACTL9, ACTN1, ACTN2, ACTN4, ACTR10, ACTR1B, ACTR2, ADA, ADA2, ADAM10, ADA…	FALSE
GO:0042175	GO_CellularComponent-EBI-UniProt-GOA-ACAP-ARAP_25.05.2022_00h00	nuclear outer membrane-endoplasmic reticulum membrane network	[3]	[Group095]	125	9.98403	4.00145e-34	8.13495e-31	{Group095=1.9871123844517235E-50}	{Group095=2.4838904805646545E-48}	[ABCD4, ABHD12, ACSL3, AHCYL1, ALDH3A2, ALG1, ANKRD13C, ARHGAP32, ARL6IP5, ATG2A, ATG2B, ATP6AP2, AUP1, BCAP31, C2CD2L, CAMLG, CCDC115, CCDC47, CDC42, CDIPT, CDKAL1, CFTR, CKAP4, CLCC1, CLGN, CLN6, COPB1, COPE, CYB5R1, CYP51A1, DDR2, DDRGK1, DHCR7, DHRS7, DNAJB12, DNAJC1, DPM1, EI24, EMC7, EMC8, EMD, ERLIN1, ESYT2, FAF2, GJA1, GJC1, GORASP2, GOSR2, HACD3, HLA-F, HM13, HMOX1, HSD17B12, ILVBL, KRAS…	[100131096, AADAC, ABCA1, ABCB6, ABCB9, ABCC12, ABCC6, ABCD1, ABCD4, ABCG1, ABHD12, ABHD12B, ABHD4, ACER1, ACER3, ACSL1, ACSL3, ACSL4, ACSL5, ACSL6, ADGRG6, ADPGK, AGMO, AGPAT1, AGPAT2, AGPAT3, AGPAT4, AGPAT5, AGTRAP, AHCYL1, AKAP6, ALDH3A2, ALG1, ALG10, ALG10B, ALG11, ALG12, ALG13, ALG14, ALG2, ALG3, ALG5, ALG6, ALG8, ALG9, ALOX5AP, AMFR, ANKLE2, ANKRD13C, ANKS4B, ANO5, ANTXR2, ANXA7, APH1A, APH…	FALSE
GO:0051649	GO_BiologicalProcess-EBI-UniProt-GOA-ACAP-ARAP_25.05.2022_00h00	establishment of localization in cell	[3]	[Group128]	173	7.78228	5.73289e-34	1.16492e-30	{Group128=3.2926865343135336E-60}	{Group128=4.214638763921323E-58}	[AAAS, ABCD3, ABCD4, ADCY5, AGFG1, AHCYL1, AKAP5, ANKRD50, APOE, APPL1, ARC, ARF1, ARF6, ARFGAP2, ARFGAP3, ARHGAP1, ARL1, ATP13A2, AUP1, AURKB, BAG6, BCAP31, BCAS3, C2CD2L, CDC42, CDH2, CDK16, CFTR, CHMP6, CHMP7, CNP, COPB1, COPE, CTNNB1, EHD1, EMD, ERBIN, EXOC4, FAF2, FAM83D, FAM91A1, FCHO2, FLVCR1, GGA3, GJA1, GOPC, GOSR1, GOSR2, HAX1, HCLS1, HLA-F, HM13, HMOX1, HTR2A, HYOU1, IGF2R, JUP, LAMP1,…	[2477, AAAS, ABCA1, ABCA12, ABCA13, ABCA2, ABCB10, ABCC4, ABCD1, ABCD2, ABCD3, ABCD4, ABCE1, ABCG1, ABL1, ABLIM3, ABRA, ACAA2, ACAP2, ACD, ACTB, ACTG1, ACTN2, ACTN4, ACTR10, ACTR2, ADCY1, ADCY5, ADCY8, ADGRE2, ADIPOQ, ADORA1, ADORA2A, ADORA2B, ADRA1A, ADRA1D, ADRA2A, ADRB2, AFTPH, AGAP2, AGBL4, AGFG1, AGK, AGT, AGTPBP1, AGXT, AHCTF1, AHCYL1, AIFM1, AIP, AKAP13, AKAP4, AKAP5, AKAP6, AKAP8L, AKIRIN…	FALSE
GO:0070161	GO_CellularComponent-EBI-UniProt-GOA-ACAP-ARAP_25.05.2022_00h00	anchoring junction	[3]	[Group070, Group094, Group096]	133	9.33333	2.35485e-33	4.78271e-30	{Group070=1.9997217693842834E-31, Group094=3.791443549511961E-33, Group096=1.9997217693842834E-31}	{Group070=2.2796828170980832E-29, Group094=4.435988952928994E-31, Group096=2.2796828170980832E-29}	[ABI1, ADAM10, ADD3, AFDN, AKAP12, AKAP5, ARC, ARF1, ARF6, ARHGAP32, ATP2B1, ATP2B4, ATP6AP2, BAIAP2, BAIAP2L1, BMPR2, CADM1, CD46, CDC42, CDC42BPA, CDC42EP1, CDC42EP4, CDCA3, CDH2, CDK16, CTNNA1, CTNNB1, CTNND1, CXADR, CYFIP2, DAG1, DDR2, DIP2A, DNAJA3, DSC2, DSC3, DSG2, ENG, EPB41L2, EPB41L3, EPB41L5, EPCAM, ERBIN, F11R, FERMT2, FGFRL1, FRS2, GJA1, GJC1, GOPC, HACD3, HTR2A, HYOU1, IGF2R, ITGA6,…	[2477, AAK1, ABCB11, ABCB4, ABCC2, ABHD17A, ABHD17B, ABHD17C, ABI1, ABI2, ABR, ACHE, ACTB, ACTC1, ACTG1, ACTN1, ACTN2, ACTN3, ACTN4, ACTR2, ACTR3, ADA, ADAM10, ADAM15, ADAM17, ADAM9, ADCY8, ADCYAP1R1, ADD1, ADD3, ADGRB1, ADGRE5, ADGRL1, ADGRL3, AFAP1, AFAP1L1, AFD1, AFDN, AGRN, AHI1, AHNAK, AIF1L, AJAP1, AJM1, AJUBA, AKAP12, AKAP5, AKAP6, AKT1, ALCAM, ALKBH6, ALOX15B, AMBRA1, AMOT, AMOTL1, AMOTL2…	FALSE
GO:0045296	GO_MolecularFunction-EBI-UniProt-GOA-ACAP-ARAP_25.05.2022_00h00	cadherin binding	[4]	[Group068]	64	17.8771	1.63125e-31	3.31144e-28	{Group068=5.334002361518712E-30}	{Group068=5.92074262128577E-28}	[ABI1, AFDN, ARHGAP1, BAIAP2, BAIAP2L1, BMPR2, CCNB2, CD46, CDC42EP1, CDH2, CEMIP2, CLINT1, CTNNA1, CTNNB1, CTNND1, EHD1, EIF2S3, EMD, EPCAM, EPN2, ESYT2, F11R, ITGA6, JUP, KTN1, MACF1, MARK2, MPP7, MYO1B, NCK1, NDRG1, NIBAN2, PACSIN2, PAK4, PDXDC1, PFKP, PHLDB2, PICALM, PKM, PKP2, PKP4, PPFIBP1, PTPN1, RAB10, RAB11B, RDX, SCRIB, SH3GL1, SLC3A2, SLC9A3R2, SNX1, SNX5, SPTBN2, STX5, STXBP6, TBC1D10…	[ABCF3, ABI1, ACVR1, ADD1, AFD1, AFDN, AHNAK, AHSA1, ALDOA, ANK3, ANLN, ANXA1, ANXA2, APC, ARFIP2, ARGLU1, ARHGAP1, ARHGAP18, ARHGEF16, ARVCF, ASAP1, ATIC, ATXN2L, BAG3, BAIAP2, BAIAP2L1, BMPR2, BSG, BUB1B-PAK6, BZW1, BZW2, CALD1, CAPG, CAPZA1, CAPZB, CAST, CBL, CC2D1A, CCL13, CCNB2, CCS, CCT8, CD2AP, CD46, CDC42EP1, CDH1, CDH10, CDH11, CDH12, CDH13, CDH15, CDH17, CDH18, CDH19, CDH2, CDH20, CDH22…	FALSE
GO:0012506	GO_CellularComponent-EBI-UniProt-GOA-ACAP-ARAP_25.05.2022_00h00	vesicle membrane	[4, 5]	[Group088, Group095, Group117, Group124, Group128]	122	9.50896	3.19111e-31	6.47475e-28	{Group088=2.2307475648008728E-35, Group095=1.9871123844517235E-50, Group117=3.3373237393786264E-33, Group124=1.8915332470793848E-45, Group128=3.2926865343135336E-60}	{Group088=2.6768970777610473E-33, Group095=2.4838904805646545E-48, Group117=3.9380420124667793E-31, Group124=2.345501226378437E-43, Group128=4.214638763921323E-58}	[ABCC5, ADAM10, APOE, APPL1, ARC, ARF6, ARHGAP1, ARHGAP32, ATP13A2, ATP2B1, ATP6AP2, CD46, CFTR, CHMP6, CHMP7, CKAP4, CLINT1, COPB1, COPE, CYB5R1, DENND4C, DSC3, EHD1, EPN2, FCGRT, GGA3, GJA1, GOLIM4, GOPC, GOSR2, HLA-F, IGF2R, ITM2B, ITM2C, LAMP1, LAMTOR1, LLGL1, LMAN1, LPCAT1, LRP6, LZTR1, M6PR, MAGT1, MMGT1, MON2, MVB12A, MYO1B, MYO6, NCK1, NDRG1, NTRK1, NTRK2, OCRL, PACSIN2, PCDH7, PML, PTPRS…	[100131096, ABCA12, ABCA13, ABCA2, ABCA3, ABCA4, ABCA5, ABCA7, ABCB11, ABCB6, ABCC11, ABCC4, ABCC5, ABCC8, ABCD1, ABCG4, ABHD17A, ABHD17B, ABHD17C, ABHD6, ACAP1, ACAP2, ACE2, ACP3, ACRBP, ADAM10, ADAM30, ADAM8, ADCY8, ADGRE3, ADGRE5, ADGRG3, ADRB2, AFTPH, AGPAT2, AGTRAP, ALDH3B1, AMN, AMPH, ANKFY1, ANKRD27, ANO6, ANPEP, ANTXR1, ANTXR2, ANXA1, ANXA2, ANXA3, ANXA4, ANXA6, ANXA7, ANXA8, ANXA8L1, AP1…	FALSE
GO:0050839	GO_MolecularFunction-EBI-UniProt-GOA-ACAP-ARAP_25.05.2022_00h00	cell adhesion molecule binding	[3]	[Group068, Group094]	81	13.5452	7.0259e-31	1.42485e-27	{Group068=5.334002361518712E-30, Group094=3.791443549511961E-33}	{Group068=5.92074262128577E-28, Group094=4.435988952928994E-31}	[ABI1, ADAM10, AFDN, ARHGAP1, BAIAP2, BAIAP2L1, BMPR2, CADM1, CCNB2, CD46, CDC42EP1, CDH2, CEMIP2, CLINT1, CTNNA1, CTNNB1, CTNND1, CXADR, DSC2, DSC3, DSG2, EHD1, EIF2S3, EMD, EPCAM, EPN2, ESYT2, F11R, FERMT2, ITGA6, JAM3, JUP, KIRREL1, KTN1, MACF1, MARK2, MPP7, MYO1B, NCK1, NDRG1, NECTIN1, NECTIN2, NECTIN3, NIBAN2, NISCH, PACSIN2, PAK4, PDXDC1, PFKP, PHLDB2, PICALM, PKM, PKP2, PKP4, PPFIBP1, PPIA…	[ABCF3, ABI1, ACTN1, ACTN2, ACTN3, ACTN4, ACVR1, ADAM10, ADAM11, ADAM15, ADAM17, ADAM2, ADAM22, ADAM23, ADAM8, ADAM9, ADAMTS13, ADAMTS5, ADAMTS8, ADD1, ADGRL1, AFD1, AFDN, AHNAK, AHSA1, ALDOA, ANGPTL3, ANK3, ANLN, ANXA1, ANXA2, ANXA7, APC, ARFIP2, ARGLU1, ARHGAP1, ARHGAP18, ARHGEF16, ARVCF, ASAP1, ATIC, ATXN2L, BAG3, BAIAP2, BAIAP2L1, BCAM, BCAT2, BMPR2, BSG, BUB1B-PAK6, BZW1, BZW2, CADM1, CALD1,…	FALSE
GO:0030659	GO_CellularComponent-EBI-UniProt-GOA-ACAP-ARAP_25.05.2022_00h00	cytoplasmic vesicle membrane	[4, 5, 6, 7]	[Group088, Group095, Group111, Group117, Group124, Group128]	120	9.51626	1.01748e-30	2.06243e-27	{Group088=2.2307475648008728E-35, Group095=1.9871123844517235E-50, Group111=1.4356589427336756E-38, Group117=3.3373237393786264E-33, Group124=1.8915332470793848E-45, Group128=3.2926865343135336E-60}	{Group088=2.6768970777610473E-33, Group095=2.4838904805646545E-48, Group111=1.765860499562421E-36, Group117=3.9380420124667793E-31, Group124=2.345501226378437E-43, Group128=4.214638763921323E-58}	[ABCC5, ADAM10, APOE, APPL1, ARC, ARF6, ARHGAP1, ARHGAP32, ATP13A2, ATP2B1, ATP6AP2, CD46, CFTR, CHMP6, CHMP7, CKAP4, CLINT1, COPB1, COPE, CYB5R1, DENND4C, DSC3, EHD1, EPN2, FCGRT, GGA3, GJA1, GOLIM4, GOPC, GOSR2, HLA-F, IGF2R, ITM2B, ITM2C, LAMP1, LAMTOR1, LLGL1, LMAN1, LPCAT1, LRP6, LZTR1, M6PR, MAGT1, MMGT1, MON2, MVB12A, MYO1B, MYO6, NDRG1, NTRK1, NTRK2, OCRL, PACSIN2, PCDH7, PML, PTPRS, RAB1…	[100131096, ABCA12, ABCA13, ABCA2, ABCA3, ABCA4, ABCA5, ABCA7, ABCB11, ABCB6, ABCC11, ABCC4, ABCC5, ABCC8, ABCD1, ABCG4, ABHD17A, ABHD17B, ABHD17C, ABHD6, ACAP1, ACAP2, ACE2, ACP3, ACRBP, ADAM10, ADAM30, ADAM8, ADCY8, ADGRE3, ADGRE5, ADGRG3, ADRB2, AFTPH, AGPAT2, AGTRAP, ALDH3B1, AMN, AMPH, ANKFY1, ANKRD27, ANO6, ANPEP, ANTXR1, ANTXR2, ANXA1, ANXA2, ANXA3, ANXA6, ANXA7, ANXA8, ANXA8L1, AP1B1, AP1…	TRUE
GO:0005911	GO_CellularComponent-EBI-UniProt-GOA-ACAP-ARAP_25.05.2022_00h00	cell-cell junction	[4]	[Group068, Group070, Group094, Group096, Group122]	76	14.1527	2.9145e-30	5.90477e-27	{Group068=5.334002361518712E-30, Group070=1.9997217693842834E-31, Group094=3.791443549511961E-33, Group096=1.9997217693842834E-31, Group122=2.0831848637573266E-27}	{Group068=5.92074262128577E-28, Group070=2.2796828170980832E-29, Group094=4.435988952928994E-31, Group096=2.2796828170980832E-29, Group122=2.208175955582766E-25}	[ADAM10, ADD3, AFDN, BAIAP2, BAIAP2L1, BMPR2, CADM1, CDC42, CDC42BPA, CDC42EP1, CDC42EP4, CDCA3, CDH2, CTNNA1, CTNNB1, CTNND1, CXADR, DAG1, DSC2, DSC3, DSG2, EPB41L3, EPB41L5, EPCAM, F11R, FERMT2, FGFRL1, FRS2, GJA1, GJC1, JAM3, JUP, KIRREL1, LIN7C, LLGL1, MAP2K2, MARVELD2, MPP7, NCK1, NDRG1, NECTIN1, NECTIN2, NECTIN3, NGFR, NIBAN2, NOTCH1, OCLN, PACSIN2, PAK4, PARD3, PCDH9, PDZD11, PIGU, PKP2, P…	[ABCB11, ABCB4, ABCC2, ABI2, ACTB, ACTG1, ACTN1, ACTR3, ADAM10, ADAM15, ADAM17, ADCYAP1R1, ADD1, ADD3, ADGRB1, ADGRL3, AFD1, AFDN, AHI1, AHNAK, AJAP1, AJM1, AJUBA, AKAP6, AKT1, ALOX15B, AMOT, AMOTL1, AMOTL2, AMTN, ANK2, ANK3, ANXA1, ANXA2, AOC1, APC, APP, AQP3, AQP7, ARHGAP17, ARHGAP24, ARHGEF2, ARVCF, ASH1L, ATP1A2, ATP1B1, B4GALT1, BAIAP2, BAIAP2L1, BAIAP2L2, BMPR2, BVES, C1QTNF5, CADM1, CADM3,…	TRUE
GO:0005783	GO_CellularComponent-EBI-UniProt-GOA-ACAP-ARAP_25.05.2022_00h00	endoplasmic reticulum	[3, 4, 5]	[Group095]	161	7.50933	1.64459e-29	3.3303e-26	{Group095=1.9871123844517235E-50}	{Group095=2.4838904805646545E-48}	[ABCD4, ABHD12, ABI1, ACSL3, ADAM10, AHCYL1, AHCYL2, ALDH3A2, ALG1, ANKRD13C, APOE, ARHGAP32, ARL6IP5, ATG2A, ATG2B, ATP6AP2, AUP1, BAIAP2, BCAP31, C2CD2L, CAMLG, CCDC115, CCDC47, CDC42, CDH2, CDIPT, CDKAL1, CFTR, CKAP4, CLCC1, CLGN, CLN6, COPB1, COPE, CYB5R1, CYP51A1, DAG1, DDR2, DDRGK1, DHCR7, DHRS7, DNAJB12, DNAJC1, DNAJC3, DPM1, EI24, EMC7, EMC8, EMD, ERLIN1, ESYT2, FAF2, GJA1, GJC1, GLUD1, G…	[100131096, A1CF, AADAC, ABCA1, ABCA4, ABCA7, ABCA8, ABCB6, ABCB9, ABCC12, ABCC6, ABCD1, ABCD4, ABCG1, ABHD12, ABHD12B, ABHD4, ABI1, ABL1, ACE2, ACER1, ACER3, ACKR2, ACKR4, ACO1, ACSBG1, ACSL1, ACSL3, ACSL4, ACSL5, ACSL6, ADAM10, ADAM17, ADAMTS13, ADAMTS5, ADAMTS7, ADAMTS9, ADAMTSL1, ADAMTSL4, ADCYAP1R1, ADGRG6, ADIPOQ, ADORA1, ADPGK, AFP, AGA, AGL, AGMO, AGPAT1, AGPAT2, AGPAT3, AGPAT4, AGPAT5, A…	FALSE
GO:0048193	GO_BiologicalProcess-EBI-UniProt-GOA-ACAP-ARAP_25.05.2022_00h00	Golgi vesicle transport	[5]	[Group076, Group086, Group107, Group115, Group117, Group124, Group128, Group131]	59	18.1538	1.78014e-29	3.603e-26	{Group076=3.3028876611456156E-37, Group086=1.3254091442499954E-20, Group107=3.109332258840853E-36, Group115=1.5463355373967212E-56, Group117=3.3373237393786264E-33, Group124=1.8915332470793848E-45, Group128=3.2926865343135336E-60, Group131=2.5604845714871455E-21}	{Group076=4.029522946597651E-35, Group086=1.2989009613649954E-18, Group107=3.7622920331974317E-34, Group115=1.963846132493836E-54, Group117=3.9380420124667793E-31, Group124=2.345501226378437E-43, Group128=4.214638763921323E-58, Group131=2.534879725772274E-19}	[ACSL3, ARFGAP2, ARFGAP3, ARL1, BCAP31, BLZF1, COPB1, COPE, CUX1, EXOC4, GGA3, GOPC, GOSR1, GOSR2, HYOU1, LAMP1, LLGL1, LMAN1, MACF1, MON2, MYO1B, NSF, NUDT19, PREB, RAB10, RAB13, RAB6A, RAB8A, RER1, RP2, SCAMP1, SCAMP3, SCFD1, SEC23A, SEC23B, SEC23IP, SEC24A, SEC24B, SEC31A, SNAP23, SNX1, SNX3, STX10, STX17, STX18, STX5, STX6, STXBP6, SURF4, TMED9, TMEM115, USE1, USO1, VAMP2, VAMP4, VAMP7, VAPA,…	[ABCD1, ACSL3, AKR1B10, AMN, ANK1, ANK3, ANKFY1, AP1AR, AP1G1, AP1G2, AP2A1, AP3D1, AP3S1, AP3S2, AP4M1, ARCN1, ARF3, ARF4, ARF5, ARFGAP2, ARFGAP3, ARFGEF2, ARFRP1, ARL1, ARL3, ARPIN-AP3S2, ATL2, ATL3, ATP2C1, ATP9A, ATP9B, BBS1, BBS2, BCAP29, BCAP31, BET1, BET1L, BICD2, BLZF1, BNIP1, CCDC22, CCDC91, CCDC93, CCL13, CEP19, CFAP73, CLN3, CNIH4, CNST, COG1, COG2, COG3, COG4, COG5, COG6, COG7, COG8, …	TRUE
R-HSA:5653656	REACTOME_Pathways_25.05.2022	Vesicle-mediated transport	[-1]	[Group107, Group109, Group117, Group128, Group131]	84	12.4814	1.94527e-29	3.93529e-26	{Group107=3.109332258840853E-36, Group109=4.230442921223217E-31, Group117=3.3373237393786264E-33, Group128=3.2926865343135336E-60, Group131=2.5604845714871455E-21}	{Group107=3.7622920331974317E-34, Group109=4.7804005009822356E-29, Group117=3.9380420124667793E-31, Group128=4.214638763921323E-58, Group131=2.534879725772274E-19}	[ACBD3, AGFG1, APOE, ARF1, ARF6, ARFGAP1, ARFGAP2, ARFGAP3, ARL1, CFTR, CHMP6, CHMP7, CLINT1, COPB1, COPE, CPD, CUX1, DENND4C, EPN2, EXOC4, FCHO2, FNBP1, GGA3, GJA1, GJC1, GOLIM4, GOSR1, GOSR2, HSPH1, HYOU1, IGF2R, LMAN1, M6PR, MVB12A, MYO6, NSF, OCRL, PACSIN2, PICALM, PREB, PRKAG1, RAB10, RAB11B, RAB13, RAB21, RAB39A, RAB6A, RAB8A, RALA, SCARB1, SCFD1, SEC23A, SEC23IP, SEC24A, SEC24B, SEC31A, SH…	[AAK1, ACBD3, ACTB, ACTG1, ACTR10, ACTR1A, ACTR2, ACTR3, ADRB2, AGFG1, AGPAT3, AGTR1, AKT1, AKT2, AKT3, ALB, ALPP, ALS2, ALS2CL, AMBP, AMPH, ANK1, ANK2, ANK3, ANKRD27, ANKRD28, AP1B1, AP1G1, AP1G2, AP1M1, AP1M2, AP1S1, AP1S2, AP1S3, AP2A1, AP2A2, AP2B1, AP2M1, AP2S1, AP3B1, AP3S1, AP4B1, AP4E1, AP4M1, AP4S1, APOA1, APOB, APOE, APOL1, APP, ARCN1, AREG, ARF1, ARF3, ARF4, ARF5, ARF6, ARFGAP1, ARFGAP…	FALSE
GO:0046907	GO_BiologicalProcess-EBI-UniProt-GOA-ACAP-ARAP_25.05.2022_00h00	intracellular transport	[3, 4]	[Group077, Group128]	138	8.27338	3.42985e-29	6.93517e-26	{Group077=7.358653045747532E-32, Group128=3.2926865343135336E-60}	{Group077=8.462451002609663E-30, Group128=4.214638763921323E-58}	[AAAS, ABCD3, ABCD4, AGFG1, AHCYL1, AKAP5, ANKRD50, APOE, APPL1, ARF1, ARF6, ARFGAP3, ARHGAP1, ARL1, ATP13A2, AUP1, BAG6, BCAP31, BCAS3, CDC42, CHMP6, CHMP7, CNP, COPB1, COPE, EHD1, EMD, ERBIN, FAF2, FAM91A1, FLVCR1, GGA3, GOPC, GOSR1, GOSR2, HAX1, HCLS1, HM13, HYOU1, IGF2R, JUP, LAMP1, LAMTOR1, LMAN1, LRP6, LSG1, M6PR, MAIP1, MAP2K2, MAP4K5, MON2, MTM1, MVB12A, MYO1B, MYO6, NDC1, NDUFA13, NF1, N…	[AAAS, ABCA1, ABCA12, ABCA2, ABCB10, ABCD1, ABCD2, ABCD3, ABCD4, ABCE1, ABCG1, ABLIM3, ABRA, ACAA2, ACAP2, ACD, ACTN2, ACTN4, ACTR10, ACTR2, ADIPOQ, ADORA1, ADRB2, AFTPH, AGAP2, AGBL4, AGFG1, AGK, AGT, AGTPBP1, AGXT, AHCTF1, AHCYL1, AIFM1, AIP, AKAP13, AKAP5, AKAP6, AKAP8L, AKIRIN2, AKR1B10, AKT1, AKT2, AKTIP, ALKBH5, ALKBH7, ALMS1, ALPK3, ALS2, ALS2CL, ALYREF, ANGPT1, ANK1, ANK3, ANKFY1, ANKLE1,…	FALSE
GO:0005886	GO_CellularComponent-EBI-UniProt-GOA-ACAP-ARAP_25.05.2022_00h00	plasma membrane	[3]	[Group010]	313	5.0787	1.33097e-28	2.68988e-25	{Group010=1.3309663267213096E-28}	{Group010=1.4374436328590143E-26}	[ABCC5, ABCD4, ABHD12, ABTB1, ACSL3, ADAM10, ADCY5, ADD3, AFDN, AHCYL1, AKAP12, AKAP5, ANO10, APOE, APPL1, ARC, ARF1, ARF6, ARFGAP2, ARHGEF25, ARL6IP5, ATP1B3, ATP2B1, ATP2B4, ATP6AP2, BAIAP2, BAIAP2L1, BCAP31, BMPR2, C2CD2L, CACHD1, CADM1, CCNY, CD276, CD46, CDC42, CDC42EP1, CDC42EP4, CDH2, CDIPT, CDK16, CEMIP2, CFTR, CHMP6, CHMP7, CKAP4, CLINT1, CNNM3, CNP, COLEC10, COPB1, CPD, CPNE8, CRK, CSNK…	[100131096, 2477, AAK1, AAMP, ABCA1, ABCA12, ABCA13, ABCA2, ABCA3, ABCA4, ABCA5, ABCA6, ABCA7, ABCA8, ABCB1, ABCB11, ABCB4, ABCB5, ABCB6, ABCB8, ABCC1, ABCC10, ABCC11, ABCC2, ABCC3, ABCC4, ABCC5, ABCC6, ABCC8, ABCC9, ABCD1, ABCD4, ABCG1, ABCG2, ABCG4, ABCG5, ABCG8, ABHD12, ABHD17A, ABHD17B, ABHD17C, ABHD2, ABHD3, ABHD6, ABRA, ABTB1, ACE, ACE2, ACHE, ACIN1, ACKR1, ACKR2, ACKR3, ACKR4, ACP1, ACP3, …
R-HSA:199991	REACTOME_Pathways_25.05.2022	Membrane Trafficking	[-1]	[Group107, Group109, Group117, Group124, Group128, Group131]	80	12.6183	2.30209e-28	4.65023e-25	{Group107=3.109332258840853E-36, Group109=4.230442921223217E-31, Group117=3.3373237393786264E-33, Group124=1.8915332470793848E-45, Group128=3.2926865343135336E-60, Group131=2.5604845714871455E-21}	{Group107=3.7622920331974317E-34, Group109=4.7804005009822356E-29, Group117=3.9380420124667793E-31, Group124=2.345501226378437E-43, Group128=4.214638763921323E-58, Group131=2.534879725772274E-19}	[ACBD3, AGFG1, ARF1, ARF6, ARFGAP1, ARFGAP2, ARFGAP3, ARL1, CFTR, CHMP6, CHMP7, CLINT1, COPB1, COPE, CPD, CUX1, DENND4C, EPN2, EXOC4, FCHO2, FNBP1, GGA3, GJA1, GJC1, GOLIM4, GOSR1, GOSR2, IGF2R, LMAN1, M6PR, MVB12A, MYO6, NSF, OCRL, PACSIN2, PICALM, PREB, PRKAG1, RAB10, RAB11B, RAB13, RAB21, RAB39A, RAB6A, RAB8A, RALA, SCFD1, SEC23A, SEC23IP, SEC24A, SEC24B, SEC31A, SH3GL1, SH3KBP1, SNAP23, SNAP2…	[AAK1, ACBD3, ACTB, ACTG1, ACTR10, ACTR1A, ACTR2, ACTR3, ADRB2, AGFG1, AGPAT3, AGTR1, AKT1, AKT2, AKT3, ALPP, ALS2, ALS2CL, AMPH, ANK1, ANK2, ANK3, ANKRD27, ANKRD28, AP1B1, AP1G1, AP1G2, AP1M1, AP1M2, AP1S1, AP1S2, AP1S3, AP2A1, AP2A2, AP2B1, AP2M1, AP2S1, AP3B1, AP3S1, AP4B1, AP4E1, AP4M1, AP4S1, APOB, APP, ARCN1, AREG, ARF1, ARF3, ARF4, ARF5, ARF6, ARFGAP1, ARFGAP2, ARFGAP3, ARFIP2, ARFRP1, ARL…	FALSE
GO:0051668	GO_BiologicalProcess-EBI-UniProt-GOA-ACAP-ARAP_25.05.2022_00h00	localization within membrane	[3]	[Group115, Group128]	84	11.8644	7.18131e-28	1.44991e-24	{Group115=1.5463355373967212E-56, Group128=3.2926865343135336E-60}	{Group115=1.963846132493836E-54, Group128=4.214638763921323E-58}	[ACSL3, ADAM10, AFDN, AKAP5, ANKRD50, APOE, APPL1, ARF6, ARHGAP1, ARL6IP5, ATP1B3, ATP2B4, BAG6, BLZF1, CAMLG, CCDC47, CDH2, CRK, DAG1, DENND4C, DNAJA3, EFR3A, EFR3B, EHD1, EMC7, EMC8, EPB41L3, EXOC4, F11R, FAM126A, FAM126B, FCHO2, FERMT2, GGA3, GOPC, GORASP2, JUP, LIN7C, LLGL1, LRP6, MACF1, MAIP1, MMGT1, NDC1, NDUFA13, NECTIN3, NSF, NUP155, OCRL, PARD3, PDZD11, PICALM, PIP5K1A, PKP2, PPFIA1, RAB…	[ABCA12, ABCD1, ABHD17A, ABI3, ACAP2, ACSL3, ACTB, ACTN2, ADAM10, ADAM22, ADIPOQ, ADORA1, AFD1, AFDN, AGER, AGK, AGR2, AGRN, AKAP5, AKR1B1, AKT1, AKT2, AMN, ANK1, ANK2, ANK3, ANKRD27, ANKRD50, ANO1, AP2M1, AP3B1, AP3D1, AP4M1, APOE, APPL1, AQP11, AR, AREG, ARF6, ARFGEF2, ARFRP1, ARHGAP1, ARHGAP44, ARHGAP8, ARHGEF16, ARL13A, ARL13B, ARL3, ARL4C, ARL4D, ARL5A, ARL5B, ARL5C, ARL6, ARL6IP1, ARL6IP5, …	FALSE
GO:0016043	GO_BiologicalProcess-EBI-UniProt-GOA-ACAP-ARAP_25.05.2022_00h00	cellular component organization	[3]	[Group108]	326	4.90742	1.9573e-27	3.94983e-24	{Group108=9.713673881535212E-26}	{Group108=1.010222083679662E-23}	[AAAS, ABCD3, ABCD4, ABI1, ABLIM1, ACSL3, ADAM10, ADAMTS1, ADD3, AFDN, AFG3L2, AGFG1, AHCYL1, APOE, APPL1, ARC, ARF1, ARF6, ARFGAP1, ARFGAP2, ARFGAP3, ARHGEF10, ARHGEF19, ARHGEF25, ARL1, ATG2A, ATG2B, ATP13A2, ATP6AP2, AUP1, AURKB, BAG6, BAIAP2, BAIAP2L1, BANF1, BCAP31, BCAS3, BLZF1, BMPR2, C2CD2L, CAMLG, CCDC115, CCDC47, CCNB2, CCP110, CDC42, CDC42BPA, CDC42EP1, CDC42EP4, CDH2, CDK16, CDK5RAP3, …	[2477, A4GALT, AAAS, AAK1, AAR2, ABCA1, ABCA12, ABCA13, ABCA2, ABCA3, ABCA4, ABCA5, ABCA7, ABCB1, ABCB4, ABCB6, ABCB7, ABCB8, ABCC1, ABCC4, ABCC8, ABCD1, ABCD2, ABCD3, ABCD4, ABCE1, ABCG1, ABCG5, ABCG8, ABHD17A, ABHD17B, ABHD17C, ABI1, ABI2, ABI3, ABI3BP, ABITRAM, ABL1, ABL2, ABLIM1, ABLIM2, ABLIM3, ABRAXAS1, ABRAXAS2, ABT1, ACAA2, ACACA, ACACB, ACAD9, ACAN, ACAP3, ACD, ACE, ACE2, ACHE, ACIN1, AC…
GO:0072657	GO_BiologicalProcess-EBI-UniProt-GOA-ACAP-ARAP_25.05.2022_00h00	protein localization to membrane	[4, 5]	[Group115]	73	11.9672	1.73897e-24	3.50751e-21	{Group115=1.5463355373967212E-56}	{Group115=1.963846132493836E-54}	[ACSL3, ADAM10, AFDN, AKAP5, APOE, APPL1, ARF6, ARL6IP5, ATP1B3, ATP2B4, BAG6, BLZF1, CAMLG, CCDC47, CDH2, CRK, DAG1, DENND4C, DNAJA3, EFR3A, EFR3B, EHD1, EMC7, EMC8, EPB41L3, F11R, FAM126A, FAM126B, FCHO2, FERMT2, GGA3, GOPC, GORASP2, JUP, LIN7C, LLGL1, LRP6, MACF1, MAIP1, MMGT1, NDUFA13, NECTIN3, NSF, NUP155, PARD3, PDZD11, PICALM, PIP5K1A, PKP2, PPFIA1, RAB10, RAB11B, RAB13, RAB6A, RAB8A, RAPG…	[ABCA12, ABCD1, ABHD17A, ABI3, ACSL3, ACTB, ACTN2, ADAM10, ADAM22, ADIPOQ, ADORA1, AFD1, AFDN, AGER, AGK, AGR2, AGRN, AKAP5, AKR1B1, AKT1, AKT2, AMN, ANK1, ANK2, ANK3, ANO1, AP2M1, AP3B1, AP3D1, AP4M1, APOE, APPL1, AQP11, AR, AREG, ARF6, ARFRP1, ARHGAP44, ARHGEF16, ARL13A, ARL13B, ARL3, ARL4D, ARL5A, ARL5B, ARL5C, ARL6, ARL6IP1, ARL6IP5, ASB3, ATAD1, ATG3, ATP13A1, ATP1B1, ATP1B3, ATP2B4, ATP2C1,…	FALSE
GO:0061024	GO_BiologicalProcess-EBI-UniProt-GOA-ACAP-ARAP_25.05.2022_00h00	membrane organization	[4]	[Group061, Group124]	92	9.82906	2.02438e-24	4.08116e-21	{Group061=2.509000559433416E-26, Group124=1.8915332470793848E-45}	{Group061=2.634450587405087E-24, Group124=2.345501226378437E-43}	[AFG3L2, APOE, ARF1, ARFGAP2, ARFGAP3, ATG2A, ATG2B, ATP13A2, AURKB, BAG6, BAIAP2, BAIAP2L1, BANF1, C2CD2L, CAMLG, CCDC47, CDC42, CDH2, CHMP6, CHMP7, CNP, DNAJA3, EMC7, EMC8, EMD, EPB41L3, EXOC4, FCHO2, GOSR1, GOSR2, LLGL1, MAIP1, MMGT1, MVB12A, NDRG1, NDUFA13, NECTIN2, NSF, NUP155, OCRL, OSBP, OSBPL8, PACSIN2, PICALM, PLCG2, PLK1, PLSCR1, PLSCR3, PPIF, PREB, RAB13, RAB39A, RAB8A, RER1, RFT1, RHO…	[A4GALT, AAK1, ABCA1, ABCA12, ABCA2, ABCA3, ABCA4, ABCA7, ABCB1, ABCB4, ABCC1, ABCD1, ABCD2, ABCG1, ABCG5, ABCG8, ACAA2, ACE2, ADAM2, ADCK1, ADGRB1, AFG3L2, AGK, AGRN, AHNAK, AIF1, AKAP8L, AKR1B1, AKT1, AKT2, ALKBH4, ALKBH7, ALOX15, ANK2, ANK3, ANKFY1, ANKLE2, ANKRD27, ANO3, ANO4, ANO6, ANO7, ANO9, ANXA1, ANXA2, ANXA6, AP2M1, AP3B1, AP3B2, AP3D1, AP3M2, AP3S1, AP3S2, APLP2, APOA1, APOA2, APOA4, A…	FALSE
GO:0005912	GO_CellularComponent-EBI-UniProt-GOA-ACAP-ARAP_25.05.2022_00h00	adherens junction	[5]	[Group068, Group070, Group094, Group122]	42	21.6495	2.20147e-24	4.43597e-21	{Group068=5.334002361518712E-30, Group070=1.9997217693842834E-31, Group094=3.791443549511961E-33, Group122=2.0831848637573266E-27}	{Group068=5.92074262128577E-28, Group070=2.2796828170980832E-29, Group094=4.435988952928994E-31, Group122=2.208175955582766E-25}	[ADAM10, AFDN, BAIAP2, BAIAP2L1, BMPR2, CDC42EP1, CDC42EP4, CDCA3, CDH2, CTNNA1, CTNNB1, CTNND1, CXADR, DAG1, DSC2, DSC3, EPB41L5, FERMT2, FRS2, JUP, LIN7C, LLGL1, MPP7, NDRG1, NECTIN1, NECTIN2, NECTIN3, NIBAN2, NOTCH1, PAK4, PARD3, PDZD11, PKP2, PKP4, PVR, RAB10, RDX, SCRIB, SNAP23, STXBP6, TRIM29, VEZT]	[ABI2, ACTB, ADAM10, ADAM15, ADD1, AFD1, AFDN, AHI1, AJAP1, AJM1, AJUBA, ALOX15B, ANXA1, ANXA2, APC, ARHGAP24, ARVCF, BAIAP2, BAIAP2L1, BMPR2, CAMSAP3, CCDC85A, CCDC85B, CCDC85C, CD99L2, CDC42EP1, CDC42EP4, CDCA3, CDH1, CDH10, CDH11, CDH12, CDH15, CDH18, CDH19, CDH2, CDH20, CDH22, CDH24, CDH3, CDH5, CDH6, CDH7, CDH8, CDH9, CDHR3, CEACAM1, CHAF1B, CNKSR3, CNN3, CRB1, CTNNA1, CTNNA2, CTNNA3, CTNNB1…	TRUE
R-HSA:9013423	REACTOME_Pathways_25.05.2022	RAC3 GTPase cycle	[-1]	[Group104, Group129]	31	32.9787	2.72402e-24	5.48618e-21	{Group104=1.1804358391183009E-28, Group129=2.492940398844722E-19}	{Group104=1.2866750646389479E-26, Group129=2.3184345709255915E-17}	[ABI1, ARHGAP1, ARHGAP32, BAIAP2, BAIAP2L1, CDC42, CDC42EP1, DEPDC1B, DSG2, EMD, ERBIN, FERMT2, LAMTOR1, LBR, LMAN1, MCAM, MPP7, OCRL, PAK4, PGRMC2, SLITRK5, SNAP23, SRGAP2, TFRC, TIAM1, TMPO, TRIO, VANGL1, VRK2, WASF2, YKT6]	[ABI1, ABI2, ABL2, ABR, AMIGO2, ARAP2, ARAP3, ARHGAP1, ARHGAP15, ARHGAP17, ARHGAP21, ARHGAP26, ARHGAP32, ARHGAP35, ARHGAP39, ARHGAP42, ARHGAP5, ARHGAP6, ARHGDIB, BAIAP2, BAIAP2L1, BCR, BRK1, CAV1, CDC42, CDC42EP1, CYBA, CYBB, CYFIP1, DEPDC1B, DIAPH3, DOCK10, DSG2, EMD, EPHA2, ERBIN, ESYT1, FERMT2, GARRE1, GIT1, GIT2, IL32, ITGB1, JAG1, LAMTOR1, LBR, LEMD3, LMAN1, MCAM, MCF2, MPP7, NCF1, NCF2, NCF…	FALSE
GO:1990778	GO_BiologicalProcess-EBI-UniProt-GOA-ACAP-ARAP_25.05.2022_00h00	protein localization to cell periphery	[5]	[Group115]	55	15.4494	5.98137e-24	1.20405e-20	{Group115=1.5463355373967212E-56}	{Group115=1.963846132493836E-54}	[ACSL3, ADAM10, AFDN, AKAP5, APPL1, ARF6, ARL6IP5, ATP1B3, ATP2B4, BLZF1, CDH2, DAG1, DENND4C, EFR3A, EFR3B, EHD1, EPB41L2, EPB41L3, F11R, FAM126A, FAM126B, FCHO2, GGA3, GOPC, GORASP2, JUP, LIN7C, LLGL1, LRP6, MACF1, NECTIN3, NSF, PDZD11, PICALM, PIP5K1A, PKP2, PLK1, PPFIA1, RAB10, RAB13, RAB8A, RAPGEF6, RDX, RER1, SCRIB, SEC23A, SLC9A3R2, SNAP47, STX3, STX7, TNIK, TUB, VAMP2, VAMP4, ZDHHC8]	[ABCA12, ABCA2, ABCD1, ABI3, ACSL3, ACTB, ACTN2, ADAM10, ADAM22, ADIPOQ, AFD1, AFDN, AGR2, AKAP5, AKR1B1, AKT1, AKT2, AMN, ANK1, ANK2, ANK3, AP2M1, AP4M1, APPL1, AR, AREG, ARF6, ARFRP1, ARHGAP44, ARHGEF16, ARL13A, ARL13B, ARL3, ARL6IP5, ASB3, ATP1B1, ATP1B3, ATP2B4, ATP2C1, ATP2C2, ATP6AP1, BAG4, BBIP1, BBS1, BBS2, BCL2L1, BLZF1, BSG, C1D, C2CD5, CACNB2, CACNB3, CACNG2, CACNG3, CACNG7, CAV1, CAV3…	FALSE
GO:0006996	GO_BiologicalProcess-EBI-UniProt-GOA-ACAP-ARAP_25.05.2022_00h00	organelle organization	[4]	[Group108, Group121]	225	5.41256	6.83904e-22	1.37602e-18	{Group108=9.713673881535212E-26, Group121=1.07231220674502E-23}	{Group108=1.010222083679662E-23, Group121=1.1044815729473706E-21}	[AAAS, ABCD3, ABCD4, ABI1, ABLIM1, ADD3, AFG3L2, AGFG1, APOE, ARC, ARF1, ARF6, ARFGAP2, ARFGAP3, ARHGEF10, ARHGEF19, ARL1, ATG2A, ATG2B, ATP13A2, ATP6AP2, AUP1, AURKB, BAG6, BAIAP2, BAIAP2L1, BANF1, BCAP31, BCAS3, BLZF1, CAMLG, CCDC115, CCDC47, CCNB2, CCP110, CDC42, CDC42BPA, CDC42EP1, CDC42EP4, CDH2, CHMP6, CHMP7, CLN6, CNP, CRK, CTNNA1, CTNNB1, CXADR, CYFIP2, DAG1, DDRGK1, DEPDC1B, DIRAS3, DNAJ…	[AAAS, ABCA1, ABCA3, ABCB6, ABCC4, ABCD1, ABCD2, ABCD3, ABCD4, ABI1, ABI2, ABI3, ABITRAM, ABL1, ABL2, ABLIM1, ABLIM2, ABLIM3, ABRAXAS1, ABRAXAS2, ABT1, ACAA2, ACAD9, ACD, ACIN1, ACOT8, ACP2, ACP3, ACP4, ACRBP, ACTA1, ACTB, ACTBL2, ACTC1, ACTG1, ACTL6A, ACTL6B, ACTL7A, ACTL7B, ACTL9, ACTN1, ACTN2, ACTN3, ACTN4, ACTR2, ACTR3, ACTR5, ACTR6, ACTR8, ADAMTS16, ADCK1, ADD1, ADD2, ADD3, ADPRH, ADPRHL1, A…	FALSE
R-HSA:9013149	REACTOME_Pathways_25.05.2022	RAC1 GTPase cycle	[-1]	[Group129]	38	20.5405	2.58735e-21	5.20316e-18	{Group129=2.492940398844722E-19}	{Group129=2.3184345709255915E-17}	[ABI1, ARHGAP1, ARHGAP32, ARHGEF10, ARHGEF19, ARHGEF25, BAIAP2, BAIAP2L1, CDC42, CDC42BPA, CDC42EP1, CDC42EP4, CYFIP2, DEPDC1B, EMD, ERBIN, FERMT2, KTN1, LAMTOR1, LBR, MCAM, MPP7, NISCH, PAK4, SNAP23, SOS2, SRGAP1, SRGAP2, TFRC, TIAM1, TMPO, TRIO, VANGL1, VRK2, WAS, WASF2, WIPF1, YKT6]	[ABI1, ABI2, ABL2, ABR, ALS2, AMIGO2, ARAP1, ARAP2, ARAP3, ARHGAP1, ARHGAP10, ARHGAP12, ARHGAP15, ARHGAP17, ARHGAP20, ARHGAP21, ARHGAP22, ARHGAP23, ARHGAP24, ARHGAP25, ARHGAP26, ARHGAP27, ARHGAP29, ARHGAP30, ARHGAP31, ARHGAP32, ARHGAP33, ARHGAP35, ARHGAP39, ARHGAP4, ARHGAP42, ARHGAP44, ARHGAP45, ARHGAP5, ARHGAP9, ARHGDIA, ARHGDIB, ARHGEF10, ARHGEF11, ARHGEF15, ARHGEF18, ARHGEF19, ARHGEF25, ARHGEF…	FALSE
R-HSA:9013409	REACTOME_Pathways_25.05.2022	RHOJ GTPase cycle	[-1]	[Group098, Group129]	23	41.8182	4.09883e-21	8.23866e-18	{Group098=3.392912995181187E-30, Group129=2.492940398844722E-19}	{Group098=3.8000625546029298E-28, Group129=2.3184345709255915E-17}	[ARHGAP1, ARHGAP32, CDC42, CDC42BPA, CDC42EP1, CPNE8, DEPDC1B, FNBP1, GJA1, JUP, LAMTOR1, MPP7, OCRL, PAK4, SCRIB, SLC4A7, SNAP23, STEAP3, TFRC, TMPO, TRIO, VANGL1, WAS]	[ARHGAP1, ARHGAP21, ARHGAP26, ARHGAP32, ARHGAP35, ARHGAP5, ARHGEF7, ARL13B, CAV1, CDC42, CDC42BPA, CDC42BPB, CDC42EP1, CPNE8, DEPDC1B, DIAPH3, DOCK8, FMNL3, FNBP1, FNBP1L, GIT1, GIT2, GJA1, IQGAP3, JUP, LAMTOR1, MPP7, NIPSNAP2, OCRL, OPHN1, PAK1, PAK2, PAK3, PAK4, PIK3R1, PIK3R2, PREX1, RAB7A, RHOJ, SCRIB, SLC1A5, SLC4A7, SNAP23, STEAP3, STOM, SYDE1, TFRC, TMPO, TRIO, VAMP3, VANGL1, WAS, WASL, WI…	TRUE
GO:0005794	GO_CellularComponent-EBI-UniProt-GOA-ACAP-ARAP_25.05.2022_00h00	Golgi apparatus	[3, 4, 5]	[Group076, Group117, Group128]	126	7.18358	6.15846e-21	1.23723e-17	{Group076=3.3028876611456156E-37, Group117=3.3373237393786264E-33, Group128=3.2926865343135336E-60}	{Group076=4.029522946597651E-35, Group117=3.9380420124667793E-31, Group128=4.214638763921323E-58}	[ABCC5, ACBD3, ACSL3, ADAM10, APOE, ARF1, ARF6, ARFGAP1, ARFGAP2, ARFGAP3, ARHGAP32, ARL1, ATP6AP2, BAIAP2, BCAP31, BLZF1, CDC42, CDIPT, CLCC1, CLINT1, COLEC10, COPB1, COPE, CUX1, DAG1, DENND4C, EI24, EMC8, FAM91A1, FGFRL1, GDF15, GGA3, GJA1, GLA, GOLIM4, GOPC, GORASP2, GOSR1, GOSR2, GPR107, HLA-F, IGF2R, ITM2B, ITM2C, JAM3, KIAA0319L, KRAS, LLGL1, LMAN1, LPCAT1, LRBA, LRP6, LZTR1, M6PR, MACF1, M…	[100131096, A3GALT2, A4GALT, A4GNT, AATF, ABCA1, ABCA12, ABCA5, ABCA6, ABCA7, ABCB11, ABCB6, ABCC4, ABCC5, ABCG1, ABO, ACAN, ACBD3, ACD, ACER2, ACER3, ACHE, ACO1, ACSL3, ACTL7A, ADAM10, ADAM17, ADAM19, ADCY3, ADCY8, ADRB2, AFTPH, AGBL4, AGPAT3, AGRN, AGRP, AGTRAP, AHSG, AIMP1, AJUBA, AK8, AKAP8, AKAP9, AKR1B10, AKR7A2, AKR7A3, ALB, ALKBH5, ALX1, AMELX, AMFR, ANAPC2, ANGEL1, ANGPTL3, ANK3, ANTXR1,…	FALSE
GO:0043231	GO_CellularComponent-EBI-UniProt-GOA-ACAP-ARAP_25.05.2022_00h00	intracellular membrane-bounded organelle	[4]	[Group066]	479	3.83537	8.73568e-21	1.75412e-17	{Group066=1.509815578414253E-23}	{Group066=1.5400118899825381E-21}	[A2M, AAAS, ABCC5, ABCD3, ABCD4, ABHD12, ABI1, ABTB1, ACBD3, ACOT2, ACSL3, ADAM10, ADAMTS1, ADD3, AFDN, AFG3L2, AGFG1, AHCYL1, AHCYL2, AK2, AKAP5, ALDH3A2, ALG1, ANKRD13C, ANKRD50, ANO10, APOE, APPL1, ARAF, ARC, ARF1, ARF6, ARFGAP1, ARFGAP2, ARFGAP3, ARHGAP1, ARHGAP32, ARL1, ARL6IP5, ATG2A, ATG2B, ATP13A2, ATP1B3, ATP2B1, ATP2B4, ATP6AP2, AUP1, AURKB, BAG6, BAIAP2, BAIAP2L1, BANF1, BCAP31, BCAS3,…	[100131096, 2477, A1BG, A1CF, A2M, A3GALT2, A4GALT, A4GNT, AAAS, AADAC, AADAT, AAGAB, AAK1, AAR2, AARS1, AARS2, AARSD1, AASS, AATF, ABAT, ABCA1, ABCA10, ABCA12, ABCA13, ABCA2, ABCA3, ABCA4, ABCA5, ABCA6, ABCA7, ABCA8, ABCA9, ABCB1, ABCB10, ABCB11, ABCB4, ABCB6, ABCB7, ABCB8, ABCB9, ABCC10, ABCC11, ABCC12, ABCC4, ABCC5, ABCC6, ABCC8, ABCD1, ABCD2, ABCD3, ABCD4, ABCE1, ABCF1, ABCG1, ABCG2, ABCG4, A…
GO:0005829	GO_CellularComponent-EBI-UniProt-GOA-ACAP-ARAP_25.05.2022_00h00	cytosol	[2, 3, 4]	[Group008]	276	4.83956	1.49041e-20	2.99125e-17	{Group008=1.4904084680983605E-20}	{Group008=1.4456962140554096E-18}	[AAAS, ABCD3, ABI1, ABTB1, ACOT2, ADD3, ADH6, AFDN, AGFG1, AHCYL1, AHCYL2, AKAP12, AKAP5, ALDH3A2, APPL1, ARAF, ARC, ARF1, ARF6, ARFGAP1, ARFGAP2, ARFGAP3, ARHGAP1, ARHGAP32, ARHGEF10, ARHGEF19, ARHGEF25, ARL1, AURKB, BAG6, BAIAP2, BAIAP2L1, BANF1, BCAP31, CCNB2, CCP110, CDC42, CDC42BPA, CDC42EP1, CDC42EP4, CDCA3, CDK16, CDK5RAP3, CEMIP2, CFTR, CHMP6, CHMP7, CLINT1, COPB1, COPE, CRK, CTNNA1, CTNN…	[2477, AAAS, AACS, AAGAB, AAK1, AAMP, AANAT, AARS1, AASDHPPT, AASS, ABCA12, ABCB4, ABCB6, ABCD1, ABCD2, ABCD3, ABCE1, ABCF1, ABHD10, ABHD14B, ABHD5, ABI1, ABI2, ABL1, ABL2, ABR, ABRAXAS2, ABTB1, ACAA1, ACACA, ACACB, ACAT2, ACBD5, ACBD6, ACIN1, ACKR2, ACLY, ACMSD, ACO1, ACO2, ACOD1, ACOT1, ACOT11, ACOT12, ACOT13, ACOT2, ACOT4, ACOT6, ACOT7, ACOT8, ACOX1, ACOX2, ACOX3, ACP1, ACP3, ACP5, ACSBG1, ACS…
GO:0010008	GO_CellularComponent-EBI-UniProt-GOA-ACAP-ARAP_25.05.2022_00h00	endosome membrane	[4, 5, 6, 7, 8]	[Group069, Group128]	65	11.3043	1.55316e-20	3.11563e-17	{Group069=2.184960104867235E-18, Group128=3.2926865343135336E-60}	{Group069=1.944614493331839E-16, Group128=4.214638763921323E-58}	[ABCC5, APPL1, ARC, ARF6, ARHGAP1, ARHGAP32, ATP13A2, ATP6AP2, CFTR, CHMP6, CHMP7, EHD1, FCGRT, GGA3, GOLIM4, GOSR2, HLA-F, IGF2R, ITM2B, LAMP1, LAMTOR1, LLGL1, LRP6, LZTR1, MMGT1, MON2, MVB12A, MYO1B, NDRG1, NTRK1, NTRK2, OCRL, PACSIN2, PML, RAB10, RAB11B, RAB11FIP5, RAB13, RAB21, RAB23, RAB8A, RAP2C, SCAMP1, SCAMP3, SH3GL1, SLC39A14, SNX1, SNX3, SNX5, SNX6, SNX7, STAM, STAM2, STEAP3, STX12, STX…	[ABCA2, ABCA3, ABCA5, ABCA7, ABCB11, ABCB6, ABCC5, ABCD1, ABCG4, ABHD17A, ABHD17B, ABHD17C, ABHD6, ACAP1, ACAP2, ADAM30, ADRB2, AMN, ANKFY1, ANTXR1, ANTXR2, ANXA1, ANXA2, ANXA6, ANXA8, ANXA8L1, AP1G2, AP2A1, AP2A2, AP2B1, AP2M1, AP2S1, AP3D1, AP5M1, AP5S1, APH1A, APH1B, APLP2, APOB, APPL1, APPL2, AQP4, ARC, ARF6, ARHGAP1, ARHGAP32, ARL8A, ARL8B, ATG16L1, ATG9A, ATG9B, ATP10B, ATP11B, ATP11C, ATP1…	FALSE
GO:0043227	GO_CellularComponent-EBI-UniProt-GOA-ACAP-ARAP_25.05.2022_00h00	membrane-bounded organelle	[3]	[Group066]	505	3.72584	2.18251e-20	4.37594e-17	{Group066=1.509815578414253E-23}	{Group066=1.5400118899825381E-21}	[A2M, AAAS, ABCC5, ABCD3, ABCD4, ABHD12, ABI1, ABTB1, ACBD3, ACOT2, ACSL3, ADAM10, ADAMTS1, ADCY5, ADD3, ADH6, AFDN, AFG3L2, AGFG1, AHCYL1, AHCYL2, AK2, AKAP5, ALDH3A2, ALG1, ANKRD13C, ANKRD50, ANO10, APOE, APPL1, ARAF, ARC, ARF1, ARF6, ARFGAP1, ARFGAP2, ARFGAP3, ARHGAP1, ARHGAP32, ARL1, ARL6IP5, ATG2A, ATG2B, ATP13A2, ATP1B3, ATP2B1, ATP2B4, ATP6AP2, AUP1, AURKB, BAG6, BAIAP2, BAIAP2L1, BANF1, B…	[100131096, 2477, A1BG, A1CF, A2M, A2ML1, A3GALT2, A4GALT, A4GNT, AAAS, AADAC, AADAT, AAGAB, AAK1, AAR2, AARS1, AARS2, AARSD1, AASDHPPT, AASS, AATF, ABAT, ABCA1, ABCA10, ABCA12, ABCA13, ABCA2, ABCA3, ABCA4, ABCA5, ABCA6, ABCA7, ABCA8, ABCA9, ABCB1, ABCB10, ABCB11, ABCB4, ABCB6, ABCB7, ABCB8, ABCB9, ABCC1, ABCC10, ABCC11, ABCC12, ABCC4, ABCC5, ABCC6, ABCC8, ABCD1, ABCD2, ABCD3, ABCD4, ABCE1, ABCF1…
R-HSA:9013404	REACTOME_Pathways_25.05.2022	RAC2 GTPase cycle	[-1]	[Group104, Group129]	27	30.6818	2.20695e-20	4.42272e-17	{Group104=1.1804358391183009E-28, Group129=2.492940398844722E-19}	{Group104=1.2866750646389479E-26, Group129=2.3184345709255915E-17}	[ABI1, ARHGAP1, ARHGAP32, BAIAP2L1, CDC42, CDC42EP1, CDC42EP4, DEPDC1B, DSG2, EMD, ERBIN, LAMTOR1, LBR, LMAN1, MCAM, MPP7, PAK4, PGRMC2, SLITRK5, TFRC, TIAM1, TMPO, TRIO, VANGL1, VAPB, VRK2, WASF2]	[ABI1, ABI2, ABR, ANKLE2, ARHGAP1, ARHGAP17, ARHGAP21, ARHGAP26, ARHGAP32, ARHGAP35, ARHGAP39, ARHGAP42, ARHGDIA, ARMCX3, BAIAP2L1, BCR, BRK1, CAV1, CDC42, CDC42EP1, CDC42EP4, CYBA, CYBB, CYFIP1, DEF6, DEPDC1B, DIAPH3, DOCK1, DOCK10, DOCK2, DOCK3, DOCK4, DSG2, EMD, EPHA2, ERBIN, ESYT1, GARRE1, GIT1, GIT2, IQGAP1, ITGB1, LAMTOR1, LBR, LEMD3, LMAN1, MCAM, MCF2, MPP7, MTX1, NCF1, NCF2, NCF4, NCKAP1,…	FALSE
R-HSA:9013406	REACTOME_Pathways_25.05.2022	RHOQ GTPase cycle	[-1]	[Group098, Group129]	23	38.983	2.83262e-20	5.67373e-17	{Group098=3.392912995181187E-30, Group129=2.492940398844722E-19}	{Group098=3.8000625546029298E-28, Group129=2.3184345709255915E-17}	[ARHGAP1, ARHGAP32, CDC42, CDC42BPA, CDC42EP1, CDC42EP4, CFTR, CPNE8, DEPDC1B, FNBP1, GJA1, GOPC, JUP, LAMTOR1, MPP7, PAK4, SCRIB, SLC4A7, SNAP23, SRGAP2, STEAP3, TFRC, VANGL1]	[ARHGAP1, ARHGAP17, ARHGAP21, ARHGAP26, ARHGAP32, ARHGAP33, ARHGAP35, ARHGAP5, ARHGEF7, ARHGEF9, ARL13B, CAV1, CDC42, CDC42BPA, CDC42BPB, CDC42EP1, CDC42EP2, CDC42EP3, CDC42EP4, CFTR, CPNE8, DEPDC1B, DIAPH3, DLC1, FNBP1, GFOD1, GIT1, GIT2, GJA1, GOPC, IQGAP1, IQGAP3, ITSN1, JUP, LAMTOR1, MPP7, OBSCN, OPHN1, PAK1, PAK2, PAK4, PLEKHG3, PREX1, RAB7A, RHOQ, SCRIB, SLC1A5, SLC4A7, SNAP23, SRGAP2, STEA…	FALSE
R-HSA:9013408	REACTOME_Pathways_25.05.2022	RHOG GTPase cycle	[-1]	[Group104, Group113, Group129]	25	33.7838	3.94119e-20	7.89027e-17	{Group104=1.1804358391183009E-28, Group113=9.980245123239049E-28, Group129=2.492940398844722E-19}	{Group104=1.2866750646389479E-26, Group113=1.067886228186578E-25, Group129=2.3184345709255915E-17}	[ARFGAP3, ARHGAP1, ARHGAP32, CDC42, CDC42EP1, DEPDC1B, DSG2, EMD, ERBIN, KTN1, LAMTOR1, LBR, LMAN1, MCAM, MPP7, PAK4, PGRMC2, STX5, TFRC, TMPO, TRIO, VANGL1, VAPB, VRK2, YKT6]	[ANKLE2, ARFGAP3, ARHGAP1, ARHGAP21, ARHGAP32, ARHGAP35, ARHGAP39, ARHGAP5, ARHGDIA, ARHGDIB, ARHGDIG, ARHGEF16, ARHGEF26, ARHGEF5, CAV1, CDC42, CDC42EP1, CYFIP1, DEPDC1B, DIAPH3, DOCK1, DOCK2, DOCK3, DOCK4, DOCK5, DSG2, ELMO2, EMD, EPHA2, ERBIN, ESYT1, GARRE1, HSPE1, IQGAP2, ITGB1, ITSN1, KALRN, KTN1, LAMTOR1, LBR, LEMD3, LETM1, LMAN1, MAP3K11, MCAM, MCF2, MCF2L, MPP7, NDUFA5, NDUFS3, OPHN1, PAK…	FALSE
GO:0023051	GO_BiologicalProcess-EBI-UniProt-GOA-ACAP-ARAP_25.05.2022_00h00	regulation of signaling	[2, 3]	[Group099, Group116, Group127]	198	5.56492	4.63034e-20	9.26532e-17	{Group099=4.77350772409149E-8, Group116=2.3405214045286965E-20, Group127=3.824070332346295E-9}	{Group099=1.909403089636596E-6, Group116=2.2469005483475486E-18, Group127=1.8355537595262216E-7}	[ADAM10, ADCY5, AKAP12, AKAP5, ANKRD13C, APOE, APPL1, ARAF, ARC, ARF1, ARF6, ARFGAP1, ARFGAP3, ARHGAP1, ARHGAP32, ARHGEF10, ARHGEF19, ARHGEF25, ARL6IP5, ATP2B1, ATP2B4, ATP6AP2, AURKB, BAIAP2, BAIAP2L1, BCAP31, BMPR2, C2CD2L, CCNY, CD46, CDC42, CDH2, CDK16, CDK5RAP3, CFTR, CHMP6, CRK, CSNK1G3, CTNNA1, CTNNB1, CTNND1, CYFIP2, DAG1, DDR2, DDRGK1, DENND4C, DEPDC1B, DGKE, DLGAP4, DOK6, EGLN1, EMD, EN…	[2477, AACS, AAK1, AATF, ABAT, ABCA1, ABCA12, ABCA7, ABCC8, ABHD6, ABL1, ABL2, ABR, ABRA, ACAA2, ACE, ACE2, ACHE, ACKR3, ACOD1, ACP3, ACP4, ACSL4, ACTA2, ACTN3, ACTN4, ACTRT1, ACVR1, ACVR1B, ACVR1C, ACVR2A, ACVR2B, ACVRL1, ADA, ADAM10, ADAM17, ADAM8, ADAM9, ADAMTS12, ADAMTS20, ADAMTS3, ADAMTSL2, ADAR, ADCY1, ADCY5, ADCY8, ADCYAP1, ADCYAP1R1, ADGRA2, ADGRB1, ADGRG1, ADGRG3, ADGRV1, ADH7, ADIPOQ, A…	TRUE
GO:0072659	GO_BiologicalProcess-EBI-UniProt-GOA-ACAP-ARAP_25.05.2022_00h00	protein localization to plasma membrane	[5, 6]	[Group115]	46	15.3333	4.67191e-20	9.34381e-17	{Group115=1.5463355373967212E-56}	{Group115=1.963846132493836E-54}	[ACSL3, AFDN, AKAP5, APPL1, ARF6, ARL6IP5, ATP1B3, ATP2B4, BLZF1, CDH2, DENND4C, EFR3A, EFR3B, EHD1, EPB41L3, F11R, FAM126A, FAM126B, FCHO2, GGA3, GOPC, GORASP2, JUP, LRP6, MACF1, NECTIN3, NSF, PICALM, PIP5K1A, PKP2, PPFIA1, RAB10, RAB13, RAB8A, RAPGEF6, RDX, RER1, SCRIB, SEC23A, SLC9A3R2, STX3, STX7, TNIK, VAMP2, VAMP4, ZDHHC8]	[ABCA12, ABCD1, ABI3, ACSL3, ACTB, ACTN2, ADIPOQ, AFD1, AFDN, AGR2, AKAP5, AKR1B1, AKT1, AKT2, AMN, ANK1, ANK2, ANK3, AP2M1, APPL1, AR, AREG, ARF6, ARFRP1, ARHGAP44, ARHGEF16, ARL6IP5, ASB3, ATP1B1, ATP1B3, ATP2B4, ATP2C1, ATP2C2, ATP6AP1, BAG4, BBS1, BBS2, BCL2L1, BLZF1, BSG, C1D, C2CD5, CACNB2, CACNB3, CAV3, CCDC88A, CD81, CDH1, CDH2, CDK5, CIB1, CLASP2, CLIP3, CLN3, CLTC, CNPY4, CNST, CRB3, CS…	FALSE
R-HSA:9017507	REACTOME_Reactions_25.05.2022	RHOJ binds effectors at the plasma membrane	[-1]	[Group129]	20	47.6191	6.24794e-20	1.24896e-16	{Group129=2.492940398844722E-19}	{Group129=2.3184345709255915E-17}	[ARHGAP1, CDC42, CDC42BPA, CDC42EP1, CPNE8, DEPDC1B, FNBP1, GJA1, JUP, LAMTOR1, MPP7, PAK4, SCRIB, SLC4A7, SNAP23, STEAP3, TFRC, TMPO, VANGL1, WAS]	[ARHGAP1, ARHGEF7, ARL13B, CAV1, CDC42, CDC42BPA, CDC42BPB, CDC42EP1, CPNE8, DEPDC1B, DIAPH3, FMNL3, FNBP1, FNBP1L, GIT1, GIT2, GJA1, IQGAP3, JUP, LAMTOR1, MPP7, NIPSNAP2, PAK1, PAK2, PAK3, PAK4, RAB7A, RHOJ, SCRIB, SLC1A5, SLC4A7, SNAP23, STEAP3, STOM, TFRC, TMPO, VAMP3, VANGL1, WAS, WASL, WIPF2, WWP2]	FALSE
GO:0043229	GO_CellularComponent-EBI-UniProt-GOA-ACAP-ARAP_25.05.2022_00h00	intracellular organelle	[3]	[Group066]	504	3.71325	7.39071e-20	1.47666e-16	{Group066=1.509815578414253E-23}	{Group066=1.5400118899825381E-21}	[A2M, AAAS, ABCC5, ABCD3, ABCD4, ABHD12, ABI1, ABLIM1, ABTB1, ACBD3, ACOT2, ACSL3, ADAM10, ADAMTS1, ADCY5, ADD3, AFDN, AFG3L2, AGFG1, AHCYL1, AHCYL2, AK2, AKAP12, AKAP5, ALDH3A2, ALG1, ANKRD13C, ANKRD26, ANKRD50, ANO10, APOE, APPL1, ARAF, ARC, ARF1, ARF6, ARFGAP1, ARFGAP2, ARFGAP3, ARHGAP1, ARHGAP32, ARHGEF10, ARHGEF25, ARL1, ARL6IP5, ATG2A, ATG2B, ATP13A2, ATP1B3, ATP2B1, ATP2B4, ATP6AP2, AUP1, …	[100131096, 2477, A1BG, A1CF, A2M, A3GALT2, A4GALT, A4GNT, AAAS, AADAC, AADAT, AAGAB, AAK1, AAMP, AAR2, AARS1, AARS2, AARSD1, AASS, AATF, ABAT, ABCA1, ABCA10, ABCA12, ABCA13, ABCA2, ABCA3, ABCA4, ABCA5, ABCA6, ABCA7, ABCA8, ABCA9, ABCB1, ABCB10, ABCB11, ABCB4, ABCB6, ABCB7, ABCB8, ABCB9, ABCC10, ABCC11, ABCC12, ABCC4, ABCC5, ABCC6, ABCC8, ABCC9, ABCD1, ABCD2, ABCD3, ABCD4, ABCE1, ABCF1, ABCG1, AB…
GO:0010646	GO_BiologicalProcess-EBI-UniProt-GOA-ACAP-ARAP_25.05.2022_00h00	regulation of cell communication	[3, 4]	[Group099, Group116, Group127]	196	5.52735	1.35055e-19	2.69705e-16	{Group099=4.77350772409149E-8, Group116=2.3405214045286965E-20, Group127=3.824070332346295E-9}	{Group099=1.909403089636596E-6, Group116=2.2469005483475486E-18, Group127=1.8355537595262216E-7}	[ADAM10, ADCY5, AKAP12, AKAP5, ANKRD13C, APOE, APPL1, ARAF, ARC, ARF1, ARF6, ARFGAP1, ARFGAP3, ARHGAP1, ARHGAP32, ARHGEF10, ARHGEF19, ARHGEF25, ARL6IP5, ATP2B4, ATP6AP2, AURKB, BAIAP2, BAIAP2L1, BCAP31, BMPR2, C2CD2L, CCNY, CD46, CDC42, CDH2, CDK16, CDK5RAP3, CFTR, CHMP6, CRK, CSNK1G3, CTNNA1, CTNNB1, CTNND1, CXADR, CYFIP2, DAG1, DDR2, DDRGK1, DENND4C, DEPDC1B, DGKE, DLGAP4, DOK6, EGLN1, EMD, ENG…	[2477, AACS, AAK1, AATF, ABAT, ABCA1, ABCA12, ABCA7, ABCC8, ABHD6, ABL1, ABL2, ABR, ABRA, ACAA2, ACE, ACE2, ACHE, ACKR3, ACOD1, ACP3, ACP4, ACSL4, ACTA2, ACTN3, ACTN4, ACTRT1, ACVR1, ACVR1B, ACVR1C, ACVR2A, ACVR2B, ACVRL1, ADA, ADAM10, ADAM17, ADAM8, ADAM9, ADAMTS12, ADAMTS20, ADAMTS3, ADAMTSL2, ADAR, ADCY1, ADCY5, ADCY8, ADCYAP1, ADCYAP1R1, ADGRA2, ADGRB1, ADGRG1, ADGRG3, ADGRV1, ADH7, ADIPOQ, A…	FALSE
R-HSA:162582	REACTOME_Pathways_25.05.2022	Signal Transduction	[-1]	[Group129]	158	6.12641	1.39047e-19	2.77538e-16	{Group129=2.492940398844722E-19}	{Group129=2.3184345709255915E-17}	[AAAS, ABCD3, ABHD12, ABI1, ADAM10, ADCY5, ADD3, AHCYL1, AKAP12, ALDH3A2, ANKRD26, APOE, ARAF, ARC, ARF6, ARFGAP2, ARFGAP3, ARHGAP1, ARHGAP32, ARHGEF10, ARHGEF19, ARHGEF25, AURKB, BAIAP2, BAIAP2L1, BCAP31, BMPR2, CCDC115, CCP110, CDC42, CDC42BPA, CDC42EP1, CDC42EP4, CFTR, CKAP4, CPD, CPNE8, CRK, CTNNA1, CTNNB1, CTNND1, CYFIP2, DDRGK1, DEPDC1B, DGKE, DSG2, EMD, ERBIN, F11R, FAF2, FAM135A, FAM91A1,…	[AAAS, AAMP, AATF, ABCA1, ABCD3, ABCG1, ABCG5, ABCG8, ABHD12, ABHD17A, ABHD17B, ABHD17C, ABHD6, ABI1, ABI2, ABL1, ABL2, ABR, ACBD5, ACKR1, ACKR2, ACKR3, ACKR4, ACTA2, ACTB, ACTC1, ACTG1, ACTN1, ACTN2, ACTR2, ACTR3, ACVR1B, ACVR1C, ACVR2A, ACVR2B, ACVRL1, ADAM10, ADAM12, ADAM17, ADAP1, ADCY1, ADCY10, ADCY2, ADCY3, ADCY4, ADCY5, ADCY6, ADCY7, ADCY8, ADCY9, ADCYAP1, ADCYAP1R1, ADD3, ADGRE1, ADGRE2, …	FALSE
GO:0098590	GO_CellularComponent-EBI-UniProt-GOA-ACAP-ARAP_25.05.2022_00h00	plasma membrane region	[3, 4]	[Group056, Group071, Group078, Group118, Group119]	103	7.73273	2.17057e-19	4.33028e-16	{Group056=6.437627566168511E-19, Group071=6.437627566168511E-19, Group078=3.3072350142993234E-20, Group118=1.269937827905293E-17, Group119=1.1039155262756292E-32}	{Group056=5.858241085213346E-17, Group071=5.858241085213346E-17, Group078=3.141873263584357E-18, Group118=1.079447153719499E-15, Group119=1.2805420104797298E-30}	[ABCC5, ADAM10, AHCYL1, AKAP5, ARC, ARF6, ATP1B3, ATP2B1, ATP2B4, ATP6AP2, BAIAP2, BMPR2, C2CD2L, CADM1, CDH2, CFTR, CTNNA1, CTNNB1, CXADR, DAG1, DDR2, DNAJA3, EFNB3, EHD1, ENO2, EPB41L3, EPB41L5, EPCAM, EPHA7, ERBIN, FCHO2, FERMT2, FNBP1, GJA1, HAX1, HMOX1, HTR2A, JUP, LIN7C, LLGL1, LRP6, LYPD4, MACF1, MARVELD2, MYO6, NECTIN1, NECTIN3, NOS1AP, NOTCH1, NTRK3, NUDT19, OCLN, OCRL, PACSIN2, PARD3, P…	[2477, AAK1, ABCA7, ABCA8, ABCB1, ABCB11, ABCB4, ABCC1, ABCC10, ABCC11, ABCC2, ABCC3, ABCC4, ABCC5, ABCC6, ABCD1, ABCG2, ABCG5, ABCG8, ABHD17A, ABHD17B, ABHD17C, ABHD6, ACE, ACE2, ACKR3, ACP4, ACY3, ADAM10, ADAM17, ADAM20, ADAM21, ADAM22, ADAM23, ADAM29, ADAM30, ADCY1, ADCY10, ADCY3, ADCY8, ADCYAP1R1, ADD2, ADGRE2, ADGRG2, ADGRL1, ADGRV1, ADORA1, ADORA2A, ADORA3, ADRA1A, ADRA1B, ADRA1D, ADRA2A, A…	TRUE
GO:0016197	GO_BiologicalProcess-EBI-UniProt-GOA-ACAP-ARAP_25.05.2022_00h00	endosomal transport	[4, 5]	[Group062, Group063, Group077, Group115, Group128]	42	16.2162	2.43292e-19	4.85125e-16	{Group062=8.925796754440937E-29, Group063=2.740816094133355E-19, Group077=7.358653045747532E-32, Group115=1.5463355373967212E-56, Group128=3.2926865343135336E-60}	{Group062=9.81837642988503E-27, Group063=2.5215508066026865E-17, Group077=8.462451002609663E-30, Group115=1.963846132493836E-54, Group128=4.214638763921323E-58}	[AKAP5, ANKRD50, ARF6, ARHGAP1, ARL1, CHMP6, CHMP7, EHD1, GGA3, GOSR1, LAMTOR1, LMAN1, MVB12A, OCRL, PICALM, RAB10, RAB11B, RAB13, RAB6A, RAB8A, SCRIB, SNX1, SNX3, SNX5, SNX6, SNX7, SPAG9, STAM, STAM2, STX10, STX5, STX6, SURF4, TBC1D10A, TBC1D10B, TMED9, VAMP4, WAS, WASH6P, WASHC2A, WASHC5, YKT6]	[ABCA1, ACAP2, ACTN2, AGAP2, AKAP5, AKR1B10, ALMS1, ALS2, ALS2CL, ANKFY1, ANKRD27, ANKRD50, ANXA8, ANXA8L1, AP3B1, AP3D1, AP5B1, AP5M1, AP5S1, AP5Z1, ARF6, ARFIP1, ARFRP1, ARHGAP1, ARHGAP44, ARHGAP8, ARL1, ARL4C, ARL8B, ATP6AP1, ATP9A, BAIAP3, BET1L, BLOC1S1, BLOC1S2, BTBD8, BVES, CALY, CCDC22, CCDC93, CHMP1A, CHMP1B, CHMP2A, CHMP2B, CHMP3, CHMP4A, CHMP4B, CHMP4BP1, CHMP4C, CHMP5, CHMP6, CHMP7, C…	TRUE
R-HSA:9013148	REACTOME_Pathways_25.05.2022	CDC42 GTPase cycle	[-1]	[Group129]	33	21.2903	3.54421e-19	7.06362e-16	{Group129=2.492940398844722E-19}	{Group129=2.3184345709255915E-17}	[ARFGAP2, ARFGAP3, ARHGAP1, ARHGAP32, ARHGEF10, ARHGEF19, ARHGEF25, BAIAP2, CDC42, CDC42BPA, CDC42EP1, CDC42EP4, CPNE8, DEPDC1B, FNBP1, JUP, KTN1, LAMTOR1, LBR, PAK4, SCRIB, SNAP23, SRGAP1, SRGAP2, STEAP3, TFRC, TIAM1, TMPO, TRIO, VANGL1, WAS, WIPF1, YKT6]	[ABR, ARAP1, ARAP2, ARAP3, ARFGAP2, ARFGAP3, ARHGAP1, ARHGAP10, ARHGAP11B, ARHGAP17, ARHGAP20, ARHGAP21, ARHGAP22, ARHGAP24, ARHGAP26, ARHGAP27, ARHGAP29, ARHGAP30, ARHGAP31, ARHGAP32, ARHGAP33, ARHGAP35, ARHGAP39, ARHGAP4, ARHGAP42, ARHGAP44, ARHGAP45, ARHGAP5, ARHGAP9, ARHGDIA, ARHGDIB, ARHGDIG, ARHGEF10, ARHGEF11, ARHGEF12, ARHGEF15, ARHGEF16, ARHGEF19, ARHGEF25, ARHGEF26, ARHGEF4, ARHGEF5, AR…	FALSE
GO:0016050	GO_BiologicalProcess-EBI-UniProt-GOA-ACAP-ARAP_25.05.2022_00h00	vesicle organization	[5]	[Group061, Group073, Group117, Group124, Group131]	49	13.5734	5.3927e-19	1.07423e-15	{Group061=2.509000559433416E-26, Group073=1.895053979750461E-21, Group117=3.3373237393786264E-33, Group124=1.8915332470793848E-45, Group131=2.5604845714871455E-21}	{Group061=2.634450587405087E-24, Group073=1.8950539797504612E-19, Group117=3.9380420124667793E-31, Group124=2.345501226378437E-43, Group131=2.534879725772274E-19}	[AGFG1, ARFGAP2, ARFGAP3, ATP13A2, ATP6AP2, CHMP6, CHMP7, GOSR1, GOSR2, LAMTOR1, LLGL1, MVB12A, NECTIN2, OSBP, PARD3, PICALM, PREB, RAB13, RAB39A, RAB8A, SEC23A, SEC23B, SEC24A, SEC24B, SEC31A, SNAP23, SNAP29, SNAP47, SNCA, SNX3, STAM, STAM2, STX10, STX12, STX17, STX3, STX5, STX6, STX7, STXBP6, TMED9, TMEM9, USO1, VAMP2, VAMP4, VAMP7, VAPA, VAPB, WASHC5]	[ABCA1, ABCB6, ACRBP, ACTL7A, ACTL9, AGFG1, AKT2, AKTIP, ALS2, ALS2CL, ANKFY1, ANKRD27, ANXA1, ANXA2, ANXA8, ANXA8L1, AP1B1, AP1G1, AP1M1, AP1S1, AP1S2, AP1S3, AP2M1, AP3B1, AP3B2, AP3D1, AP3M1, AP3M2, AP3S1, AP3S2, AQP1, AQP11, ARFGAP2, ARFGAP3, ARFGEF2, ARL8B, ASIP, ATP13A2, ATP6AP1, ATP6AP2, ATP6V0A1, ATP6V0B, ATP6V0C, ATP6V1A, ATP6V1D, ATP6V1F, ATP6V1H, BAIAP3, BCL2, BET1, BLOC1S1, BLOC1S2, B…	TRUE
GO:0016021	GO_CellularComponent-EBI-UniProt-GOA-ACAP-ARAP_25.05.2022_00h00	integral component of membrane	[3, 4]	[Group040]	278	4.69674	8.61969e-19	1.71618e-15	{Group040=1.2079297918819432E-17}	{Group040=1.0388196210184712E-15}	[ABCC5, ABCD3, ABCD4, ABHD12, ACSL3, ADAM10, ADCY5, AFDN, AFG3L2, ALDH3A2, ALG1, ANO10, ARHGAP1, ARL6IP5, ATP13A2, ATP1B3, ATP2B1, ATP2B4, ATP6AP2, AUP1, BCAP31, BMPR2, C2CD2L, C5orf15, CACHD1, CADM1, CAMLG, CCDC47, CCPG1, CD276, CD46, CDH2, CDIPT, CDKAL1, CEMIP2, CFTR, CISD1, CKAP4, CLCC1, CLGN, CLN6, CNNM3, CPD, CUX1, CXADR, CYB5B, CYB5R1, CYP51A1, DAG1, DCBLD1, DDR2, DEAF1, DGKE, DHCR7, DNAJB1…	[100131096, 111064648, A3GALT2, A4GALT, A4GNT, AADAC, AADACL2, AADACL3, AADACL4, AATK, ABCA1, ABCA10, ABCA12, ABCA13, ABCA2, ABCA3, ABCA4, ABCA5, ABCA6, ABCA7, ABCA8, ABCA9, ABCB1, ABCB10, ABCB11, ABCB4, ABCB5, ABCB6, ABCB7, ABCB8, ABCB9, ABCC1, ABCC10, ABCC11, ABCC12, ABCC2, ABCC3, ABCC4, ABCC5, ABCC6, ABCC8, ABCC9, ABCD1, ABCD2, ABCD3, ABCD4, ABCG1, ABCG2, ABCG4, ABCG5, ABCG8, ABHD1, ABHD12, AB…
GO:0006886	GO_BiologicalProcess-EBI-UniProt-GOA-ACAP-ARAP_25.05.2022_00h00	intracellular protein transport	[4, 5, 6, 7]	[Group128]	81	8.85246	1.01817e-18	2.02616e-15	{Group128=3.2926865343135336E-60}	{Group128=4.214638763921323E-58}	[AHCYL1, AKAP5, APPL1, ARF1, ARF6, ARFGAP3, ARL1, ATP13A2, AUP1, BAG6, BCAP31, BCAS3, COPB1, EHD1, EMD, ERBIN, FAF2, FAM91A1, GGA3, HAX1, HCLS1, HM13, JUP, LMAN1, M6PR, MAIP1, MAP4K5, MVB12A, MYO6, NDUFA13, NF1, NGFR, NOTCH1, NSF, NUP107, NUP155, PARD3, PML, PREB, PRKAA1, PTPN1, RAB21, RAB23, RAB6A, RAB8A, SCFD1, SCRIB, SEC23A, SEC23B, SEC23IP, SEC24A, SEC24B, SEC31A, SEL1L, SELENOS, SNX1, SNX5, …	[ABCA12, ABLIM3, ABRA, ACD, ADIPOQ, ADORA1, AGK, AGT, AGXT, AHCYL1, AIFM1, AIP, AKAP5, AKAP6, AKIRIN2, AKR1B10, AKT1, AKT2, ANGPT1, ANK3, ANKLE1, ANP32B, AP1B1, AP1G1, AP1G2, AP1M1, AP1M2, AP1S1, AP1S2, AP1S3, AP2A1, AP2A2, AP2B1, AP2M1, AP2S1, AP3B1, AP3B2, AP3D1, AP3M1, AP3M2, AP3S1, AP3S2, AP4B1, AP4E1, AP4M1, AP4S1, APBA1, APEX1, APLP2, APOD, APPBP2, APPL1, APPL2, AQP11, ARCN1, ARF1, ARF1P1, …	FALSE
R-HSA:9013157	REACTOME_Reactions_25.05.2022	CDC42 binds effectors at the plasma membrane	[-1]	[Group129]	22	36.0656	1.39147e-18	2.76764e-15	{Group129=2.492940398844722E-19}	{Group129=2.3184345709255915E-17}	[ARFGAP2, ARFGAP3, ARHGAP1, BAIAP2, CDC42, CDC42BPA, CDC42EP1, CDC42EP4, CPNE8, DEPDC1B, FNBP1, JUP, LAMTOR1, PAK4, SCRIB, SNAP23, STEAP3, TFRC, TMPO, VANGL1, WAS, WIPF1]	[ARFGAP2, ARFGAP3, ARHGAP1, ARHGEF7, BAIAP2, BUB1B-PAK6, CAV1, CDC42, CDC42BPA, CDC42BPB, CDC42EP1, CDC42EP2, CDC42EP3, CDC42EP4, CDC42EP5, CDC42SE2, CPNE8, DAAM1, DEPDC1B, DIAPH3, FMNL1, FMNL2, FMNL3, FNBP1, FNBP1L, GIT1, GIT2, GOLGA8R, IQGAP1, IQGAP2, IQGAP3, JUP, KCTD3, LAMTOR1, MAP3K11, PAK1, PAK2, PAK3, PAK4, PAK5, PAK6, PARD6A, PLD1, RAB7A, SCRIB, SH3PXD2A, SHKBP1, SNAP23, STEAP3, STOM, TFR…	FALSE
GO:0060341	GO_BiologicalProcess-EBI-UniProt-GOA-ACAP-ARAP_25.05.2022_00h00	regulation of cellular localization	[3, 4]	[Group125, Group128]	86	8.40665	1.96225e-18	3.90096e-15	{Group125=5.1271827602013294E-51, Group128=3.2926865343135336E-60}	{Group125=6.460250277853675E-49, Group128=4.214638763921323E-58}	[AAAS, ACSL3, ADAM10, ADCY5, AFDN, AKAP5, APOE, APPL1, ARF6, ARHGAP1, ATP13A2, ATP2B4, BCAP31, BCAS3, C2CD2L, CDH2, CDK16, CDK5RAP3, CFTR, CTNNA1, CTNNB1, CYP51A1, DAG1, DDRGK1, DNAJC1, EHD1, EMD, EPB41L2, EPB41L5, FERMT2, GLUD1, GLUL, GOPC, HADHA, HAX1, HCLS1, JUP, LAMP1, LLGL1, LMAN1, MAP2K2, MEAK7, NDUFAF2, NF1, NGFR, OCRL, OSBP, PFKM, PICALM, PLK1, PML, PPFIA1, PPIA, PREB, PRKAA1, PTPN1, RAB1…	[AAAS, AACS, AAK1, ABAT, ABCA12, ABCA2, ABCA7, ABCC8, ABCG1, ABHD17A, ABHD17B, ABHD17C, ABI3, ABLIM3, ACHE, ACSL3, ACSL4, ACTB, ACTN2, ACVR1C, ADAM10, ADAM8, ADAM9, ADCY5, ADCY8, ADCYAP1, ADCYAP1R1, ADIPOQ, ADORA2A, ADRA2A, ADTRP, AFD1, AFDN, AGR2, AKAP5, AKAP8L, AKR1B1, AKT1, AKT2, ALOX5, ANG, ANGPT1, ANK3, ANKRD1, ANKRD13A, ANO1, ANP32B, ANXA2, AP2M1, APBB1, APBB3, APC, APEX1, APOD, APOE, APPL1…	FALSE
GO:0005768	GO_CellularComponent-EBI-UniProt-GOA-ACAP-ARAP_25.05.2022_00h00	endosome	[3, 4, 5, 7]	[Group069, Group128]	89	8.18015	2.63659e-18	5.23891e-15	{Group069=2.184960104867235E-18, Group128=3.2926865343135336E-60}	{Group069=1.944614493331839E-16, Group128=4.214638763921323E-58}	[ABCC5, AKAP5, ANKRD50, APOE, APPL1, ARC, ARF6, ARHGAP1, ARHGAP32, ATP13A2, ATP6AP2, CCDC115, CFTR, CHMP6, CHMP7, CLINT1, CLN6, EHBP1, EHD1, EPN2, FCGRT, GGA3, GOLIM4, GOSR2, GPR107, HLA-F, IGF2R, ITM2B, LAMP1, LAMTOR1, LLGL1, LRP6, LZTR1, M6PR, MAP2K2, MMGT1, MON2, MTM1, MVB12A, MYO1B, NDRG1, NGFR, NISCH, NTRK1, NTRK2, OCRL, PACSIN2, PICALM, PML, PTPN1, RAB10, RAB11B, RAB11FIP1, RAB11FIP5, RAB13…	[ABCA1, ABCA2, ABCA3, ABCA5, ABCA7, ABCB11, ABCB6, ABCB9, ABCC5, ABCD1, ABCG1, ABCG4, ABHD17A, ABHD17B, ABHD17C, ABHD6, ACAP1, ACAP2, ACD, ACE, ACKR1, ACKR2, ACKR3, ACKR4, ADAM30, ADCYAP1R1, ADPRH, ADRA2C, ADRB1, ADRB2, AGAP2, AKAP5, AKT2, ALS2, AMN, AMOTL2, ANGPTL3, ANK2, ANKFY1, ANKRD13A, ANKRD13B, ANKRD13D, ANKRD27, ANKRD50, ANTXR1, ANTXR2, ANXA1, ANXA2, ANXA6, ANXA8, ANXA8L1, AOC3, AP1AR, AP1…	FALSE
R-HSA:9018746	REACTOME_Reactions_25.05.2022	RHOQ binds effectors at the plasma membrane	[-1]	[Group129]	19	44.186	3.18819e-18	6.33175e-15	{Group129=2.492940398844722E-19}	{Group129=2.3184345709255915E-17}	[ARHGAP1, CDC42, CDC42BPA, CDC42EP1, CDC42EP4, CPNE8, DEPDC1B, FNBP1, GJA1, JUP, LAMTOR1, MPP7, PAK4, SCRIB, SLC4A7, SNAP23, STEAP3, TFRC, VANGL1]	[ARHGAP1, ARHGAP33, ARHGEF7, ARL13B, CAV1, CDC42, CDC42BPA, CDC42BPB, CDC42EP1, CDC42EP2, CDC42EP3, CDC42EP4, CPNE8, DEPDC1B, DIAPH3, FNBP1, GFOD1, GIT1, GIT2, GJA1, IQGAP1, IQGAP3, JUP, LAMTOR1, MPP7, PAK1, PAK2, PAK4, PLEKHG3, RAB7A, RHOQ, SCRIB, SLC1A5, SLC4A7, SNAP23, STEAP3, STOM, TFRC, TRIP10, VAMP3, VANGL1, WASL, WWP2]	FALSE
GO:1903561	GO_CellularComponent-EBI-UniProt-GOA-ACAP-ARAP_25.05.2022_00h00	extracellular vesicle	[5]	[Group088]	143	6.2039	5.06012e-18	1.00443e-14	{Group088=2.2307475648008728E-35}	{Group088=2.6768970777610473E-33}	[A2M, ABI1, ADAM10, ADH6, AHCYL1, AK2, APOE, APPL1, ARC, ARF1, ARF6, ARHGAP1, ATP1B3, ATP2B1, ATP2B4, ATP6AP2, AUP1, BAG6, BAIAP2, BAIAP2L1, CD46, CDC42, CDC42BPA, CEMIP2, CHMP6, CKAP4, CNP, CPD, CPNE8, CRK, CTNNB1, CTNND1, CYB5R1, CYFIP2, DAG1, DDR2, DEAF1, DIP2B, DNAJC3, DSC2, DSC3, DSG2, EFNB1, EHD1, EIF2S3, ENO2, EPB41L2, EPCAM, F11R, FAM234A, GDF15, GGH, GLA, GLUL, HSPH1, HYOU1, IGF2R, IL6ST…	[100131096, A1BG, A2M, A2ML1, AARS1, AASDHPPT, ABCB1, ABCB11, ABCB4, ABCB6, ABCC1, ABCC11, ABCD1, ABHD14B, ABHD8, ABI1, ACAT1, ACAT2, ACD, ACE, ACE2, ACLY, ACO1, ACOD1, ACOT11, ACOT7, ACP1, ACP2, ACP3, ACSL4, ACSM1, ACTA1, ACTA2, ACTB, ACTBL2, ACTC1, ACTG1, ACTG2, ACTN1, ACTN2, ACTN3, ACTN4, ACTR1A, ACTR1B, ACTR2, ACTR3, ACTR3B, ACTR3C, ACY1, ACY3, ADAM10, ADAM15, ADAM9, ADAMTS3, ADCY1, ADGRE5, A…	FALSE
R-HSA:8980692	REACTOME_Pathways_25.05.2022	RHOA GTPase cycle	[-1]	[Group113, Group129]	31	21.0884	5.7728e-18	1.14532e-14	{Group113=9.980245123239049E-28, Group129=2.492940398844722E-19}	{Group113=1.067886228186578E-25, Group129=2.3184345709255915E-17}	[AAAS, ABCD3, ARHGAP1, ARHGAP32, ARHGEF10, ARHGEF19, ARHGEF25, BCAP31, CCDC115, DDRGK1, DEPDC1B, ERBIN, FAF2, JUP, KTN1, LBR, LMAN1, MCAM, PCDH7, PGRMC2, SCFD1, SNAP23, SRGAP1, STX5, TFRC, TIAM1, TMPO, TRIO, VANGL1, VAPB, YKT6]	[AAAS, ABCD3, ABR, ACBD5, ACTC1, AKAP13, ANLN, ARAP1, ARAP2, ARAP3, ARHGAP1, ARHGAP10, ARHGAP11A, ARHGAP11B, ARHGAP18, ARHGAP19, ARHGAP20, ARHGAP21, ARHGAP22, ARHGAP23, ARHGAP24, ARHGAP26, ARHGAP29, ARHGAP30, ARHGAP31, ARHGAP32, ARHGAP35, ARHGAP39, ARHGAP4, ARHGAP42, ARHGAP44, ARHGAP45, ARHGAP5, ARHGAP6, ARHGAP8, ARHGAP9, ARHGDIA, ARHGDIB, ARHGEF1, ARHGEF10, ARHGEF10L, ARHGEF11, ARHGEF12, ARHGEF1…	FALSE
GO:0000139	GO_CellularComponent-EBI-UniProt-GOA-ACAP-ARAP_25.05.2022_00h00	Golgi membrane	[4, 5, 6]	[Group076, Group109, Group117, Group128]	68	9.72818	6.40116e-18	1.26935e-14	{Group076=3.3028876611456156E-37, Group109=4.230442921223217E-31, Group117=3.3373237393786264E-33, Group128=3.2926865343135336E-60}	{Group076=4.029522946597651E-35, Group109=4.7804005009822356E-29, Group117=3.9380420124667793E-31, Group128=4.214638763921323E-58}	[ACBD3, ADAM10, ARF1, ARFGAP1, ARFGAP2, ARFGAP3, ARHGAP32, ARL1, ATP6AP2, BCAP31, BLZF1, CDC42, CLCC1, COPB1, COPE, CUX1, GJA1, GOLIM4, GOPC, GORASP2, GOSR1, GOSR2, HLA-F, IGF2R, ITM2B, KIAA0319L, KRAS, LLGL1, LMAN1, LPCAT1, MMGT1, NCAM1, NOTCH1, NOTCH2, OSBP, QPCTL, QSOX2, RAB10, RAB11FIP5, RAB21, RAB39A, RAB6A, RAB8A, RER1, RHBDD2, SCFD1, SEC23A, SLC30A6, SLC35A2, SNAP29, STX10, STX12, STX18, S…	[A4GALT, A4GNT, ABCA12, ABCA5, ABCA6, ABCA7, ABCB11, ABCB6, ABCG1, ABO, ACBD3, ACER2, ACER3, ADAM10, ADAM17, AGPAT3, AGTRAP, AKR1B10, AP1B1, AP1G1, AP1G2, AP1M1, AP1M2, AP1S1, AP1S2, AP1S3, AP3D1, APH1A, APH1B, APOO, ARCN1, ARF1, ARF1P1, ARF3, ARFGAP1, ARFGAP2, ARFGAP3, ARFGEF1, ARFGEF2, ARFIP1, ARHGAP21, ARHGAP32, ARL1, ARL3, ARMH3, ARRB1, ASAH2, ATF6, ATG9A, ATG9B, ATL1, ATP2C1, ATP2C2, ATP6AP1…	FALSE
GO:0032879	GO_BiologicalProcess-EBI-UniProt-GOA-ACAP-ARAP_25.05.2022_00h00	regulation of localization	[2, 3]	[Group093, Group106, Group125, Group128]	139	6.26973	7.51959e-18	1.49038e-14	{Group093=7.519590726775269E-18, Group106=5.812188588597034E-35, Group125=5.1271827602013294E-51, Group128=3.2926865343135336E-60}	{Group093=6.617239839562236E-16, Group106=6.91650442043047E-33, Group125=6.460250277853675E-49, Group128=4.214638763921323E-58}	[AAAS, ACSL3, ADAM10, ADCY5, AFDN, AHCYL1, AKAP5, APOE, APPL1, ARC, ARF1, ARF6, ARFGAP1, ARFGAP3, ARHGAP1, ARL6IP5, ATP13A2, ATP1B3, ATP2B1, ATP2B4, AURKB, BCAP31, BCAS3, C2CD2L, CDC42, CDH2, CDK16, CDK5RAP3, CFTR, CHMP6, COLEC10, CTNNA1, CTNNB1, CYP51A1, DAG1, DDRGK1, DNAJC1, EHD1, EMD, EPB41L2, EPB41L5, FERMT2, GJA1, GLUD1, GLUL, GOPC, HADHA, HAX1, HCLS1, HLA-F, HMOX1, HTR2A, JUP, LAMP1, LAMTOR…	[2477, AAAS, AACS, AAK1, ABAT, ABCA1, ABCA12, ABCA13, ABCA2, ABCA3, ABCA5, ABCA7, ABCA8, ABCB1, ABCB11, ABCB4, ABCC8, ABCC9, ABCG1, ABCG4, ABCG5, ABCG8, ABHD17A, ABHD17B, ABHD17C, ABHD5, ABI3, ABL1, ABL2, ABLIM3, ACAA2, ACACB, ACE, ACE2, ACHE, ACSL1, ACSL3, ACSL4, ACSL5, ACTB, ACTG1, ACTN2, ACTN4, ACVR1C, ADA, ADAM10, ADAM8, ADAM9, ADCY1, ADCY5, ADCY8, ADCYAP1, ADCYAP1R1, ADGRE2, ADIPOQ, ADORA1, …	FALSE
GO:0010256	GO_BiologicalProcess-EBI-UniProt-GOA-ACAP-ARAP_25.05.2022_00h00	endomembrane system organization	[4]	[Group061, Group124]	63	10.2273	9.98525e-18	1.97808e-14	{Group061=2.509000559433416E-26, Group124=1.8915332470793848E-45}	{Group061=2.634450587405087E-24, Group124=2.345501226378437E-43}	[AGFG1, ARL1, ATP6AP2, BAG6, BAIAP2, BAIAP2L1, BANF1, BCAS3, BLZF1, CAMLG, CCDC47, CDC42, CHMP6, CHMP7, EMC7, EMC8, EMD, EPB41L3, ESYT2, GORASP2, LAMTOR1, LMAN1, LNPK, MAP2K2, MMGT1, MVB12A, NDRG1, NECTIN2, NSF, NUP155, OSBP, PACSIN2, PLK1, PLSCR1, PLSCR3, RAB10, RAB8A, S100A9, SEC23IP, SEC31A, SNAP23, SNAP29, SNAP47, SNX3, STAM, STAM2, STX17, STX18, STX3, STX5, STX6, SURF4, SYTL4, TMED9, TMEM9, …	[A4GALT, ABCA1, ABCA7, ABCD1, ABCD2, ACRBP, ACTL7A, ACTL9, ADAM2, AGFG1, AHNAK, AKAP8L, AKAP9, AKR1B1, AKR1B10, AKT1, AKT2, AKTIP, ALS2, ALS2CL, ANK2, ANK3, ANKLE2, ANO3, ANO4, ANO6, ANO7, ANO9, ANXA2, ANXA6, ANXA8, ANXA8L1, AP1B1, AP1G1, AP1M1, AP1S1, AP1S2, AP1S3, AP3B1, AP3D1, AP3M1, AP3S1, AP3S2, AQP1, AQP11, AR, AREG, ARFGEF1, ARFGEF2, ARHGAP21, ARHGEF7, ARL1, ARL6IP1, ARL8B, ARMH3, ARV1, AS…	FALSE
GO:0031224	GO_CellularComponent-EBI-UniProt-GOA-ACAP-ARAP_25.05.2022_00h00	intrinsic component of membrane	[2, 3]	[Group040]	280	4.60526	1.20793e-17	2.3917e-14	{Group040=1.2079297918819432E-17}	{Group040=1.0388196210184712E-15}	[ABCC5, ABCD3, ABCD4, ABHD12, ACSL3, ADAM10, ADCY5, AFDN, AFG3L2, ALDH3A2, ALG1, ANO10, ARHGAP1, ARL6IP5, ATP13A2, ATP1B3, ATP2B1, ATP2B4, ATP6AP2, AUP1, BCAP31, BMPR2, C2CD2L, C5orf15, CACHD1, CADM1, CAMLG, CCDC47, CCPG1, CD276, CD46, CDH2, CDIPT, CDKAL1, CEMIP2, CFTR, CISD1, CKAP4, CLCC1, CLGN, CLN6, CNNM3, CPD, CUX1, CXADR, CYB5B, CYB5R1, CYP51A1, DAG1, DCBLD1, DDR2, DEAF1, DGKE, DHCR7, DNAJB1…	[100131096, 111064648, A3GALT2, A4GALT, A4GNT, AADAC, AADACL2, AADACL3, AADACL4, AATK, ABCA1, ABCA10, ABCA12, ABCA13, ABCA2, ABCA3, ABCA4, ABCA5, ABCA6, ABCA7, ABCA8, ABCA9, ABCB1, ABCB10, ABCB11, ABCB4, ABCB5, ABCB6, ABCB7, ABCB8, ABCB9, ABCC1, ABCC10, ABCC11, ABCC12, ABCC2, ABCC3, ABCC4, ABCC5, ABCC6, ABCC8, ABCC9, ABCD1, ABCD2, ABCD3, ABCD4, ABCG1, ABCG2, ABCG4, ABCG5, ABCG8, ABHD1, ABHD12, AB…
GO:0045202	GO_CellularComponent-EBI-UniProt-GOA-ACAP-ARAP_25.05.2022_00h00	synapse	[3]	[Group091, Group119]	104	7.17736	2.88963e-17	5.71859e-14	{Group091=5.301797536580448E-20, Group119=1.1039155262756292E-32}	{Group091=4.983689684385621E-18, Group119=1.2805420104797298E-30}	[ABI1, ADAM10, ADD3, AKAP12, AKAP5, APOE, ARC, ARF1, ARF6, ARFGAP1, ARFGAP3, ARHGAP32, ATP2B1, ATP2B4, ATP6AP2, BAIAP2, BMPR2, CADM1, CDC42, CDH2, CDK16, CNP, CTNNB1, CTNND1, CYFIP2, DAG1, DGKE, DIP2A, DLGAP4, DNAJA3, EFNB1, EFNB3, EGLN1, ENO2, EPHA7, ERBIN, EXOC4, FCHO2, GJC1, GLUL, GOPC, HTR2A, LAMP1, LIN7C, LLGL1, LRP6, MINK1, NECTIN1, NECTIN3, NF1, NGFR, NOS1AP, NSF, NTRK2, NTRK3, PACSIN2, PD…	[2477, AAK1, ABCC8, ABHD17A, ABHD17B, ABHD17C, ABHD6, ABI1, ABI2, ABI3, ABL1, ABLIM3, ABR, ACAN, ACHE, ACOD1, ACP4, ACTB, ACTBL2, ACTC1, ACTG1, ACTN1, ACTN2, ACTR2, ADAM10, ADAM22, ADAM23, ADARB1, ADCY1, ADCY8, ADD1, ADD2, ADD3, ADGRA1, ADGRB1, ADGRB3, ADGRL1, ADGRL3, ADGRV1, ADORA1, ADORA2A, ADORA2B, ADORA3, ADRA1A, ADRA1D, ADRA2A, ADRB1, AGER, AGRN, AKAP12, AKAP5, AKAP7, AKAP9, AKR1A1, AKT1, AL…	FALSE
GO:0003924	GO_MolecularFunction-EBI-UniProt-GOA-ACAP-ARAP_25.05.2022_00h00	GTPase activity	[7]	[Group084, Group089, Group120]	81	8.34192	3.43374e-17	6.79194e-14	{Group084=5.258839201351038E-14, Group089=2.97761932743534E-17, Group120=3.0762986403777055E-17}	{Group084=3.733775832959237E-12, Group089=2.5012002350456854E-15, Group120=2.5533278715134955E-15}	[AFDN, AGFG1, ARF1, ARF6, ARFGAP1, ARFGAP2, ARFGAP3, ARHGAP1, ARHGAP32, ARHGEF10, ARHGEF19, ARHGEF25, ARL1, BCAS3, CCPG1, CDC42, CRK, DENND4C, DEPDC1B, DIRAS3, DNAJA3, DRG1, EIF2S3, F11R, FERMT2, HACD3, ITGA6, KRAS, LAMTOR1, LLGL1, LSG1, NDRG1, NF1, NTPCR, NTRK1, NTRK2, NTRK3, NUDT19, OCRL, PICALM, PIP5K1A, PKP4, PLCB1, PLXNA1, PLXNB2, PREB, RAB10, RAB11B, RAB13, RAB21, RAB23, RAB39A, RAB6A, RAB8…	[ABCA4, ABR, ACAP1, ACAP2, ACAP3, ADAP1, ADAP2, ADCYAP1, ADGRB3, ADPRH, ADRB1, AFD1, AFDN, AGAP1, AGAP11, AGAP2, AGAP3, AGAP4, AGAP5, AGAP6, AGAP7P, AGAP9, AGFG1, AGFG2, AGRN, AJUBA, AKAP13, AKR1B10, AKT2, ALDH1A1, ALS2, ALS2CL, AMOT, ANAPC2, ANKRD27, APC2, ARAP1, ARAP2, ARAP3, ARF1, ARF1P1, ARF3, ARF4, ARF5, ARF6, ARFGAP1, ARFGAP2, ARFGAP3, ARFGEF1, ARFGEF2, ARFGEF3, ARFRP1, ARHGAP1, ARHGAP10, A…	FALSE
GO:0030133	GO_CellularComponent-EBI-UniProt-GOA-ACAP-ARAP_25.05.2022_00h00	transport vesicle	[3, 4, 5, 7]	[Group107, Group111, Group117, Group119, Group124, Group128, Group131]	52	11.5299	5.63933e-17	1.1149e-13	{Group107=3.109332258840853E-36, Group111=1.4356589427336756E-38, Group117=3.3373237393786264E-33, Group119=1.1039155262756292E-32, Group124=1.8915332470793848E-45, Group128=3.2926865343135336E-60, Group131=2.5604845714871455E-21}	{Group107=3.7622920331974317E-34, Group111=1.765860499562421E-36, Group117=3.9380420124667793E-31, Group119=1.2805420104797298E-30, Group124=2.345501226378437E-43, Group128=4.214638763921323E-58, Group131=2.534879725772274E-19}	[ATP13A2, ATP2B1, ATP6AP2, CDK16, COPB1, COPE, FGFRL1, GOLIM4, GOPC, GOSR1, GOSR2, HLA-F, IGF2R, LAMP1, LLGL1, LMAN1, M6PR, PICALM, PTPRS, RAB10, RAB11B, RAB11FIP5, RAB13, RAB6A, RAB8A, SCAMP1, SEC23A, SEC23B, SEC23IP, SEC24A, SEC24B, SEC31A, SEMA4C, SLC6A9, SNAP47, SNCA, STX10, STX12, STX17, STX3, STX5, STX6, STX7, SURF4, SYTL4, TMED9, USO1, VAMP2, VAMP4, VAMP7, VPS45, YKT6]	[ABCA12, ABCC8, AFTPH, AMPH, ANKRD27, AP1AR, AP1B1, AP1G1, AP1G2, AP1M1, AP1M2, AP1S1, AP1S2, AP1S3, AP2A1, AP2A2, AP3S1, APBA1, APBA2, APEX1, APH1A, APH1B, APP, AQP2, ARCN1, AREG, ARFGEF3, ATP13A2, ATP2B1, ATP6AP1, ATP6AP2, ATP6V0A1, ATP6V0C, ATP6V0D1, ATP6V0E2, ATP6V1A, ATP6V1B1, ATP6V1B2, ATP6V1C1, ATP6V1E1, ATP6V1F, ATP6V1G2, ATP7A, AZIN2, B2M, BACE1, BCL2L1, BDNF, BDNF-AS, BET1, BGN, BIN1, B…	TRUE
GO:0030055	GO_CellularComponent-EBI-UniProt-GOA-ACAP-ARAP_25.05.2022_00h00	cell-substrate junction	[4]	[Group070]	53	11.2766	7.29925e-17	1.44233e-13	{Group070=1.9997217693842834E-31}	{Group070=2.2796828170980832E-29}	[ADAM10, AKAP12, ARF1, ARF6, CD46, CDC42, CDC42EP1, CDH2, CTNNA1, CTNNB1, DAG1, DDR2, ENG, EPB41L2, EPB41L5, ERBIN, FERMT2, GJA1, HACD3, HYOU1, IGF2R, ITGA6, JUP, KRAS, MAP2K2, MARCKS, MCAM, MPZL1, NECTIN2, PACSIN2, PAK4, PEAK1, PHLDB2, PIP5K1A, PPFIA1, PPFIBP1, PPIA, PTK7, PVR, RAB10, RAB21, RALA, RDX, RPS29, SENP1, SH3KBP1, SLC9A1, SLC9A3R2, SNAP23, SORBS3, SPRY4, USP33, YES1]	[ABCB4, ACTB, ACTC1, ACTG1, ACTN1, ACTN2, ACTN3, ACTN4, ACTR2, ACTR3, ADAM10, ADAM17, ADAM9, ADD1, ADGRB1, ADGRE5, AFAP1, AHNAK, AIF1L, AJUBA, AKAP12, ALCAM, ALKBH6, ALOX15B, AMBRA1, ANXA1, ANXA5, ANXA6, APBB1IP, ARF1, ARF1P1, ARF6, ARHGAP22, ARHGAP24, ARHGAP26, ARHGAP31, ARHGEF2, ARHGEF7, ARL14EP, ARL2, ARMC5, ARPC1B, ARPC2, ARPC3, ARPC5, ARPC5L, ASAP3, ATAT1, ATP6V0A2, ATP6V0C, AVIL, B2M, BCAR1…	FALSE
GO:0044291	GO_CellularComponent-EBI-UniProt-GOA-ACAP-ARAP_25.05.2022_00h00	cell-cell contact zone	[5]	[Group094, Group122]	23	28.75	7.4702e-17	1.47536e-13	{Group094=3.791443549511961E-33, Group122=2.0831848637573266E-27}	{Group094=4.435988952928994E-31, Group122=2.208175955582766E-25}	[AFDN, CDH2, CTNNA1, CTNNB1, CXADR, DSC2, DSC3, DSG2, FGFRL1, GJA1, GJC1, JAM3, JUP, NECTIN1, NECTIN2, NECTIN3, PCDH9, PKP2, PKP4, RAP2C, SCRIB, SLC9A1, TIAM1]	[ACTN1, AFD1, AFDN, AHNAK, AJAP1, AKAP6, ANK2, ANK3, ATP1A2, ATP1B1, BAIAP2L2, CADM4, CAV3, CDH2, CTNNA1, CTNNA3, CTNNB1, CXADR, DES, DLG1, DSC2, DSC3, DSG2, DSP, DSPP, FGF13, FGFRL1, FHOD1, FLCN, FLOT1, FLOT2, FXYD1, GJA1, GJA5, GJC1, GJD3, HAMP, ITGB1, JAM2, JAM3, JUP, KCNA5, KCNJ2, MYH1, NECTIN1, NECTIN2, NECTIN3, NOL6, NRAP, OBSCN, OBSL1, OPALIN, PAK1, PCDH9, PGM5, PIK3CA, PKN1, PKP2, PKP4, R…	TRUE
R-HSA:9013145	REACTOME_Reactions_25.05.2022	RAC1 binds effectors at the plasma membrane	[-1]	[Group112, Group129]	23	28.3951	1.01456e-16	2.00274e-13	{Group112=4.898046373795074E-16, Group129=2.492940398844722E-19}	{Group112=3.918437099036059E-14, Group129=2.3184345709255915E-17}	[ABI1, BAIAP2, BAIAP2L1, CDC42, CDC42BPA, CDC42EP1, CDC42EP4, CYFIP2, DEPDC1B, ERBIN, FERMT2, LAMTOR1, MCAM, MPP7, NISCH, PAK4, SNAP23, TFRC, TMPO, VANGL1, WAS, WASF2, WIPF1]	[ABI1, ABI2, ABL2, AMIGO2, BAIAP2, BAIAP2L1, BRK1, BUB1B-PAK6, CAV1, CDC42, CDC42BPA, CDC42EP1, CDC42EP4, CIT, CYBA, CYBB, CYFIP1, CYFIP2, DEPDC1B, DIAPH3, EPHA2, ERBIN, FERMT2, FMNL1, GARRE1, GIT1, GIT2, IQGAP1, IQGAP2, IQGAP3, ITGB1, JAG1, LAMTOR1, MCAM, MPP7, NCF1, NCF2, NCF4, NCKAP1, NCKAP1L, NHS, NISCH, NOX1, NOX3, NOXA1, NOXO1, PAK1, PAK2, PAK3, PAK4, PAK5, PAK6, PARD6A, PIK3CA, PIK3R1, PIK…	TRUE
GO:0030139	GO_CellularComponent-EBI-UniProt-GOA-ACAP-ARAP_25.05.2022_00h00	endocytic vesicle	[4, 5, 7]	[Group126]	46	12.3989	2.37812e-16	4.69202e-13	{Group126=1.1450152584628154E-21}	{Group126=1.1564654110474434E-19}	[APOE, APPL1, ARF6, CDC42, CDC42EP4, CFTR, EHD1, EPN2, GOLIM4, HLA-F, HSPH1, HYOU1, IGF2R, LAMP1, LLGL1, LMBRD1, M6PR, MYO6, OCLN, OCRL, PICALM, RAB10, RAB11B, RAB11FIP1, RAB11FIP5, RAB13, RAB23, RAB39A, RAB8A, RALA, RAPGEF6, SCARB1, SH3KBP1, SNAP23, SNX3, SRGAP2, STAM2, STX12, STX6, STX7, TFRC, VAMP2, VAMP4, VAMP7, WAS, WLS]	[ABCA1, ABCD1, ACE2, ACTG1, ADAM8, ADRB2, AMBRA1, AMELX, AMN, AMOT, ANXA11, ANXA3, AP2A1, AP2A2, AP2B1, AP2M1, AP2S1, APLP2, APOA1, APOB, APOE, APPL1, APPL2, AREG, ARF6, ARRB2, ATG12, ATG14, ATG5, ATP6V0A1, ATP6V0A2, ATP6V0A4, ATP6V0B, ATP6V0C, ATP6V0D1, ATP6V0D2, ATP6V0E1, ATP6V0E2, ATP7A, AVP, AVPR1A, AVPR2, B2M, BECN1, BTBD8, BTC, C1D, CACNG2, CACNG3, CACNG4, CACNG8, CALR, CAMK2A, CAMK2B, CAMK…	FALSE
GO:0005484	GO_BiologicalProcess-EBI-UniProt-GOA-ACAP-ARAP_25.05.2022_00h00	SNAP receptor activity	[6]	[Group105, Group124]	17	43.5897	2.56469e-16	5.05757e-13	{Group105=2.1674611663551676E-18, Group124=1.8915332470793848E-45}	{Group105=1.9507150497196507E-16, Group124=2.345501226378437E-43}	[GOSR1, GOSR2, SNAP23, SNAP29, SNAP47, STX10, STX12, STX17, STX18, STX3, STX5, STX6, STX7, USE1, VAMP2, VAMP7, YKT6]	[BET1, BET1L, BNIP1, GOSR1, GOSR2, SEC22A, SEC22B, SNAP23, SNAP25, SNAP29, SNAP47, STX10, STX11, STX12, STX16, STX16-NPEPL1, STX17, STX18, STX19, STX1A, STX1B, STX2, STX3, STX4, STX5, STX6, STX7, STX8, TSNARE1, UBE2Z, USE1, VAMP1, VAMP2, VAMP3, VAMP7, VAMP8, VTI1A, VTI1B, YKT6]	FALSE
GO:0030135	GO_CellularComponent-EBI-UniProt-GOA-ACAP-ARAP_25.05.2022_00h00	coated vesicle	[4, 5, 7]	[Group107, Group117, Group124, Group126, Group131]	43	12.9909	4.24303e-16	8.36302e-13	{Group107=3.109332258840853E-36, Group117=3.3373237393786264E-33, Group124=1.8915332470793848E-45, Group126=1.1450152584628154E-21, Group131=2.5604845714871455E-21}	{Group107=3.7622920331974317E-34, Group117=3.9380420124667793E-31, Group124=2.345501226378437E-43, Group126=1.1564654110474434E-19, Group131=2.534879725772274E-19}	[ADAM10, APOE, ATP6AP2, BCAP31, CCDC115, CFTR, CLINT1, COPB1, COPE, EPN2, FCHO2, GOPC, GOSR2, GPR107, HAX1, HLA-F, IGF2R, LMAN1, LMBRD1, M6PR, MYO6, OCRL, PICALM, RAB13, RAB8A, SCAMP1, SEC23A, SEC23B, SEC23IP, SEC24A, SEC24B, SEC31A, SNX3, STX17, STX5, STX6, TFRC, TMED9, TMEM199, USO1, VAMP2, VAMP4, VAMP7]	[AAK1, ABCB4, ADAM10, ADCY8, ADRB2, AFTPH, AP1B1, AP1G1, AP1G2, AP1M1, AP1M2, AP1S1, AP1S2, AP1S3, AP2A1, AP2A2, AP2B1, AP2M1, AP2S1, AP3B1, AP3B2, APOB, APOE, APP, ARCN1, AREG, ASTN1, ASTN2, ATP6AP1, ATP6AP2, ATP6V0A1, ATP6V0B, ATP6V0C, ATP6V0D1, ATP6V0E2, ATP6V1A, ATP6V1B2, ATP6V1C1, ATP6V1D, ATP6V1E1, ATP6V1F, ATP6V1G2, ATP6V1H, ATP7A, AVP, AVPR2, B2M, BCAP31, BTBD8, BTC, CCDC115, CCL13, CCL14…	FALSE
R-HSA:9013405	REACTOME_Pathways_25.05.2022	RHOD GTPase cycle	[-1]	[Group098, Group104, Group113, Group129]	19	35.1852	5.38666e-16	1.06117e-12	{Group098=3.392912995181187E-30, Group104=1.1804358391183009E-28, Group113=9.980245123239049E-28, Group129=2.492940398844722E-19}	{Group098=3.8000625546029298E-28, Group104=1.2866750646389479E-26, Group113=1.067886228186578E-25, Group129=2.3184345709255915E-17}	[ADD3, AKAP12, ARHGAP1, ARHGAP32, CPNE8, DEPDC1B, EMD, LBR, LMAN1, MCAM, PGRMC2, PLXNA1, SLC4A7, STEAP3, TMPO, TOR1AIP1, VANGL1, VAPB, VRK2]	[ACTN1, ADD3, AKAP12, ANKFY1, ARHGAP1, ARHGAP12, ARHGAP17, ARHGAP21, ARHGAP26, ARHGAP32, ARHGAP35, ARHGAP39, ARHGAP5, BUB1B-PAK6, CAPZB, CAV1, CPNE8, DBN1, DEPDC1B, DIAPH1, DIAPH2, DIAPH3, EFHD2, EMD, ESYT1, FILIP1, GOLGA8R, HINT2, LBR, LEMD3, LMAN1, LMNB1, MCAM, MOSPD2, PAK5, PAK6, PGRMC2, PIK3R1, PIK3R2, PLXNA1, PLXNB1, RAB7A, RACGAP1, RHOD, SLC4A7, STBD1, STEAP3, TMPO, TOR1AIP1, VAMP3, VANGL1,…	FALSE
GO:0051128	GO_BiologicalProcess-EBI-UniProt-GOA-ACAP-ARAP_25.05.2022_00h00	regulation of cellular component organization	[3, 4]	[Group103, Group108, Group121, Group130]	146	5.77303	1.12929e-15	2.22357e-12	{Group103=2.288161354867459E-15, Group108=9.713673881535212E-26, Group121=1.07231220674502E-23, Group130=1.884824984061179E-12}	{Group103=1.7618842432479434E-13, Group108=1.010222083679662E-23, Group121=1.1044815729473706E-21, Group130=1.2251362396397662E-10}	[ADAM10, ADD3, APOE, APPL1, ARC, ARF1, ARF6, ARFGAP1, ARFGAP3, ARHGEF10, ARHGEF19, ATG2A, ATP13A2, AURKB, BAIAP2, BAIAP2L1, BCAS3, BMPR2, CCP110, CDC42, CDC42EP1, CDC42EP4, CDH2, CHMP6, CHMP7, CRK, CTNNB1, CUX1, CYFIP2, DAG1, DCUN1D3, DDR2, DIP2B, DRG1, EFNB3, EGLN1, EHD1, EI24, EPB41L3, EPB41L5, EPHA7, ETF1, F11R, FERMT2, GDF15, GEN1, GJA1, HAX1, HCLS1, IGFBP3, IRAK3, ITGA6, ITM2C, JAM3, KIRREL1…	[2477, AAK1, ABCA1, ABCA13, ABCA2, ABCA3, ABCA7, ABCB4, ABCB7, ABCC8, ABHD17A, ABHD17B, ABHD17C, ABI2, ABI3, ABITRAM, ABL1, ABL2, ACAA2, ACAP3, ACD, ACE, ACE2, ACP4, ACTB, ACTG1, ACTL6A, ACTL6B, ACTN2, ACTR2, ACTR3, ACTR5, ACTR8, ACVR1B, ACVRL1, ADAM10, ADAM15, ADAM17, ADAM9, ADAMTS16, ADCK1, ADCY6, ADD1, ADD2, ADD3, ADGRB1, ADGRB3, ADGRL1, ADIPOQ, ADIPOR1, ADNP, ADNP2, ADPRH, ADRB2, ADTRP, AEBP1…	FALSE
GO:0019899	GO_MolecularFunction-EBI-UniProt-GOA-ACAP-ARAP_25.05.2022_00h00	enzyme binding	[3]	[Group048]	133	6.03448	1.35235e-15	2.66143e-12	{Group048=1.3523530662396091E-15}	{Group048=1.0683589223292913E-13}	[A2M, ACSL3, ADAM10, ADCY5, AFDN, AKAP12, AKAP5, APOE, APPL1, ARF6, ARHGAP1, ATP1B3, ATP2B4, AUP1, AURKB, BAG6, BANF1, BCAS3, BLZF1, BMPR2, CAMLG, CCNY, CDC42, CDC42EP4, CDH2, CDK5RAP3, CFTR, CRK, CTNNB1, CTNND1, CYFIP2, DCUN1D3, DDRGK1, DNAJA3, DNAJC3, EGLN1, EHD1, ENO2, ERLIN1, EXOC4, FAF2, FAM83D, FANCI, FERMT2, FOXP3, FRS2, GGA3, HACD3, HCLS1, HM13, HMOX1, IGF2R, IRAK3, JUP, LAMP1, LAMTOR1, L…	[A2M, A2ML1, AATF, ABAT, ABCA1, ABCB1, ABCD1, ABI2, ABL1, ACAT1, ACD, ACE, ACIN1, ACOD1, ACP4, ACR, ACSL3, ACTA2, ACTB, ACTBL2, ACTG1, ACVR1, ACVR1B, ACVRL1, ADAM10, ADAM9, ADAMTS4, ADAMTSL4, ADCY10, ADCY2, ADCY4, ADCY5, ADCY6, ADCY8, ADCYAP1R1, ADD2, ADIPOR1, ADORA2A, ADRA2A, ADRB2, ADRM1, AFD1, AFDN, AGAP2, AGO1, AGO2, AICDA, AIMP1, AKAP11, AKAP12, AKAP13, AKAP5, AKAP6, AKAP7, AKAP8, AKAP8L, AK…	FALSE
GO:0031175	GO_BiologicalProcess-EBI-UniProt-GOA-ACAP-ARAP_25.05.2022_00h00	neuron projection development	[5, 6, 8, 9, 10]	[Group110, Group130]	81	7.81099	1.48484e-15	2.92068e-12	{Group110=1.1802347006663736E-16, Group130=1.884824984061179E-12}	{Group110=9.559901075397626E-15, Group130=1.2251362396397662E-10}	[ABI1, AFG3L2, APOE, ARC, ARF6, ARHGEF25, BAIAP2, BMPR2, CDC42, CDH2, CDK16, CNP, CRK, CTNNA1, CTNNB1, CUX1, CYFIP2, DAG1, DHFR, DIP2A, DIP2B, EFNB1, EFNB3, EHD1, EPB41L3, EPHA7, ITGA6, ITM2C, LLGL1, MACF1, MAP2K2, MARK1, MARK2, MINK1, MTR, NCAM1, NCK1, NECTIN1, NEO1, NGFR, NIBAN2, NOTCH1, NOTCH2, NTRK1, NTRK2, NTRK3, OCRL, PAK4, PARD3, PICALM, PLXNA1, PLXNB2, PTK7, PTPRS, RAB10, RAB13, RAB21, RA…	[2477, ABI1, ABI2, ABI3, ABITRAM, ABL1, ABL2, ACAP3, ACP4, ACTB, ACTBL2, ACTL6B, ACTR2, ADAMTSL1, ADARB1, ADCY1, ADCY6, ADCYAP1, ADGRB1, ADGRB3, ADGRF1, ADGRV1, ADM, ADNP, ADORA2A, AFG3L2, AGER, AGT, AGXT, AKT1, ALCAM, ALK, ALKAL1, ALKAL2, ALKBH1, ALS2, AMIGO1, AMIGO3, ANAPC2, ANK3, ANKRD27, ANOS1, APBB1, APLP1, APLP2, APOA4, APOD, APOE, APP, ARC, AREG, ARF4, ARF6, ARHGAP33, ARHGAP35, ARHGAP4, AR…	FALSE
GO:0032880	GO_BiologicalProcess-EBI-UniProt-GOA-ACAP-ARAP_25.05.2022_00h00	regulation of protein localization	[4, 5]	[Group125]	74	8.26816	1.49013e-15	2.92959e-12	{Group125=5.1271827602013294E-51}	{Group125=6.460250277853675E-49}	[ACSL3, ADAM10, ADCY5, AFDN, AKAP5, APOE, APPL1, ARF6, ATP13A2, ATP2B4, BCAP31, BCAS3, C2CD2L, CDH2, CDK16, CDK5RAP3, CFTR, CTNNA1, CTNNB1, CYP51A1, DAG1, DDRGK1, DNAJC1, EMD, EPB41L2, EPB41L5, FERMT2, GLUD1, GLUL, GOPC, HADHA, HAX1, HCLS1, JUP, LLGL1, LMAN1, MEAK7, NDUFAF2, NF1, NGFR, OSBP, PFKM, PICALM, PLK1, PPFIA1, PPIA, PRKAA1, PTPN1, RAB11B, RAB11FIP1, RAB11FIP5, RAB23, RAB8A, RDX, RER1, SC…	[AACS, AAK1, ABAT, ABCA12, ABCA2, ABCA7, ABCC8, ABCG1, ABHD17A, ABHD17B, ABHD17C, ABI3, ABLIM3, ACHE, ACSL3, ACSL4, ACTB, ACTN2, ACVR1C, ADAM10, ADAM8, ADAM9, ADCY5, ADCY8, ADCYAP1, ADIPOQ, ADORA2A, ADRA2A, ADTRP, AFD1, AFDN, AGR2, AKAP5, AKR1B1, AKT1, AKT2, ALOX5, ANG, ANGPT1, ANK3, ANKRD1, ANKRD13A, ANO1, ANP32B, AP2M1, APBB1, APBB3, APC, APOD, APOE, APPL1, AR, AREG, ARF6, ARFIP1, ARHGAP44, ARH…	FALSE
R-HSA:9018808	REACTOME_Reactions_25.05.2022	RAC3 binds effectors at the plasma membrane	[-1]	[Group129]	19	33.3333	1.71881e-15	3.37746e-12	{Group129=2.492940398844722E-19}	{Group129=2.3184345709255915E-17}	[ABI1, BAIAP2, BAIAP2L1, CDC42, CDC42EP1, DEPDC1B, DSG2, ERBIN, FERMT2, LAMTOR1, MCAM, MPP7, PAK4, SLITRK5, SNAP23, TFRC, TMPO, VANGL1, WASF2]	[ABI1, ABI2, ABL2, AMIGO2, BAIAP2, BAIAP2L1, BRK1, CAV1, CDC42, CDC42EP1, CYBA, CYBB, CYFIP1, DEPDC1B, DIAPH3, DSG2, EPHA2, ERBIN, FERMT2, GARRE1, GIT1, GIT2, IL32, ITGB1, JAG1, LAMTOR1, MCAM, MPP7, NCF1, NCF2, NCF4, NCKAP1, NCKAP1L, NHS, NOX1, NOX3, NOXA1, NOXO1, PAK1, PAK2, PAK4, RAB7A, RAC3, RAPGEF1, SLC1A5, SLITRK3, SLITRK5, SNAP23, STBD1, SWAP70, TAOK3, TFRC, TMPO, VAMP3, VANGL1, WASF1, WASF…	FALSE
R-HSA:9014294	REACTOME_Reactions_25.05.2022	RAC2 binds effectors at the plasma membrane	[-1]	[Group129]	17	39.5349	1.89481e-15	3.72141e-12	{Group129=2.492940398844722E-19}	{Group129=2.3184345709255915E-17}	[ABI1, BAIAP2L1, CDC42, CDC42EP1, CDC42EP4, DEPDC1B, DSG2, ERBIN, LAMTOR1, MCAM, MPP7, PAK4, SLITRK5, TFRC, TMPO, VANGL1, WASF2]	[ABI1, ABI2, BAIAP2L1, BRK1, CAV1, CDC42, CDC42EP1, CDC42EP4, CYFIP1, DEPDC1B, DIAPH3, DSG2, EPHA2, ERBIN, GARRE1, GIT1, GIT2, IQGAP1, ITGB1, LAMTOR1, MCAM, MPP7, NCKAP1, NCKAP1L, NHS, PAK1, PAK2, PAK4, PIK3CA, PIK3R1, PIK3R2, PIK3R3, PLD2, RAB7A, RAC2, SLITRK5, STBD1, TAOK3, TFRC, TMPO, VAMP3, VANGL1, WASF2]	FALSE
GO:0030030	GO_BiologicalProcess-EBI-UniProt-GOA-ACAP-ARAP_25.05.2022_00h00	cell projection organization	[4]	[Group108, Group130]	110	6.58288	1.92089e-15	3.7707e-12	{Group108=9.713673881535212E-26, Group130=1.884824984061179E-12}	{Group108=1.010222083679662E-23, Group130=1.2251362396397662E-10}	[ABI1, ABLIM1, AFG3L2, APOE, ARC, ARF1, ARF6, ARHGEF25, BAIAP2, BCAS3, BMPR2, CCP110, CDC42, CDC42EP1, CDC42EP4, CDH2, CDK16, CNP, CRK, CTNNA1, CTNNB1, CUX1, CYFIP2, DAG1, DHFR, DIP2A, DIP2B, EFNB1, EFNB3, EHD1, EPB41L3, EPHA7, ITGA6, ITM2C, LLGL1, MACF1, MAP2K2, MARK1, MARK2, MINK1, MTR, NCAM1, NCK1, NECTIN1, NECTIN2, NEO1, NGFR, NIBAN2, NOTCH1, NOTCH2, NTRK1, NTRK2, NTRK3, NUDT19, OCLN, OCRL, P…	[2477, ABCC4, ABCD1, ABCD2, ABHD17B, ABI1, ABI2, ABI3, ABITRAM, ABL1, ABL2, ABLIM1, ABLIM2, ABLIM3, ACAP3, ACP4, ACTB, ACTBL2, ACTL6B, ACTN2, ACTR2, ACTR3, ADAMTS16, ADAMTSL1, ADARB1, ADCY1, ADCY6, ADCYAP1, ADGRB1, ADGRB3, ADGRF1, ADGRV1, ADM, ADNP, ADORA2A, AFG3L2, AGER, AGRN, AGT, AGXT, AHI1, AIF1, AIF1L, AJUBA, AK7, AKAP4, AKIRIN1, AKT1, ALCAM, ALK, ALKAL1, ALKAL2, ALKBH1, ALPK1, ALPK3, ALS2, …	FALSE
GO:0032990	GO_BiologicalProcess-EBI-UniProt-GOA-ACAP-ARAP_25.05.2022_00h00	cell part morphogenesis	[4, 5]	[Group110, Group130]	64	8.95105	3.64977e-15	7.16086e-12	{Group110=1.1802347006663736E-16, Group130=1.884824984061179E-12}	{Group110=9.559901075397626E-15, Group130=1.2251362396397662E-10}	[ABI1, AFG3L2, APOE, ARC, ARHGEF25, BAIAP2, BMPR2, CDC42, CDH2, CNP, CTNNB1, CUX1, CYFIP2, DAG1, DIP2A, DIP2B, EFNB1, EFNB3, EPB41L3, EPHA7, LLGL1, MACF1, MAP2K2, MARK2, MINK1, MTM1, NCAM1, NECTIN1, NECTIN2, NEO1, NGFR, NIBAN2, NOTCH1, NOTCH2, NTRK1, NTRK2, PACSIN2, PARD3, PICALM, PLEKHO1, PLXNA1, PLXNB2, PTK7, PTPRS, RAB10, RAB21, RAB8A, RAPH1, ROBO1, RTN4R, SEMA4C, SEMA4D, SLC23A2, SLITRK5, SNX…	[ABI1, ABI2, ABI3, ABITRAM, ABL1, ACTB, ACTBL2, ACTR2, ADAMTSL1, ADARB1, ADCY1, ADGRB1, ADGRB3, ADNP, ADORA2A, AFG3L2, ALCAM, ALS2, AMIGO1, ANAPC2, ANK3, ANKRD27, ANO1, ANOS1, APBB1, APLP1, APLP2, APOE, APP, ARC, ARHGAP33, ARHGAP35, ARHGAP4, ARHGAP44, ARHGEF25, ARHGEF7, ARPIN, ARPIN-AP3S2, ARTN, ARX, ATL1, ATOH1, ATOH7, ATP7A, ATP8A2, AURKA, AUTS2, AUTS8, B3GNT2, B4GALT5, B4GALT6, B4GAT1, BAIAP2,…	FALSE
KEGG:04130	KEGG_25.05.2022	SNARE interactions in vesicular transport	[-1]	[Group105, Group124, Group131]	15	45.4545	6.91188e-15	1.35542e-11	{Group105=2.1674611663551676E-18, Group124=1.8915332470793848E-45, Group131=2.5604845714871455E-21}	{Group105=1.9507150497196507E-16, Group124=2.345501226378437E-43, Group131=2.534879725772274E-19}	[GOSR1, GOSR2, SNAP23, SNAP29, STX17, STX18, STX3, STX5, STX6, STX7, USE1, VAMP2, VAMP4, VAMP7, YKT6]	[BET1, BET1L, BNIP1, GOSR1, GOSR2, SEC22B, SNAP23, SNAP29, STX11, STX16, STX17, STX18, STX19, STX1A, STX1B, STX2, STX3, STX4, STX5, STX6, STX7, STX8, USE1, VAMP1, VAMP2, VAMP3, VAMP4, VAMP5, VAMP7, VAMP8, VTI1A, VTI1B, YKT6]	TRUE
GO:0031901	GO_CellularComponent-EBI-UniProt-GOA-ACAP-ARAP_25.05.2022_00h00	early endosome membrane	[5, 6, 7, 8, 9]	[Group128]	32	15.9204	8.52341e-15	1.67059e-11	{Group128=3.2926865343135336E-60}	{Group128=4.214638763921323E-58}	[APPL1, ARC, ARF6, CFTR, EHD1, GGA3, HLA-F, LLGL1, LRP6, MMGT1, MON2, NTRK1, NTRK2, OCRL, PML, RAB11FIP5, RAB21, SH3GL1, SLC39A14, SNX1, SNX3, SNX5, SNX6, SNX7, STAM, STAM2, STX12, STX7, WASH6P, WASHC2A, WASHC5, WLS]	[ABCA7, ABCB6, ANXA1, APLP2, APPL1, APPL2, ARC, ARF6, ATP11B, ATP11C, ATP13A3, ATP13A4, ATP7A, ATP9A, B2M, BAIAP3, BOK, CAV1, CD207, CD274, CD8B, CFTR, CLCN3, CLCN4, CLIP3, CLN3, CLVS1, CLVS2, CMTM6, DAGLA, DKK1, DNAJC13, DOP1B, DTX3L, EEA1, EGFR, EHD1, EHD4, EPHA4, EPHA8, EPHB1, EPS15, FCGR1A, FCGR1BP, FGD2, FIG4, FZD5, GCCD3, GGA1, GGA2, GGA3, GPNMB, GRIA1, GRIPAP1, HFE, HGS, HLA-A, HLA-B, HLA-…	FALSE
GO:0048858	GO_BiologicalProcess-EBI-UniProt-GOA-ACAP-ARAP_25.05.2022_00h00	cell projection morphogenesis	[4, 5, 6]	[Group102, Group110, Group130]	62	8.92086	1.18881e-14	2.32888e-11	{Group102=1.0172062744980752E-17, Group110=1.1802347006663736E-16, Group130=1.884824984061179E-12}	{Group102=8.849694588133254E-16, Group110=9.559901075397626E-15, Group130=1.2251362396397662E-10}	[ABI1, AFG3L2, APOE, ARC, ARHGEF25, BAIAP2, BMPR2, CDC42, CDH2, CNP, CTNNB1, CUX1, CYFIP2, DAG1, DIP2A, DIP2B, EFNB1, EFNB3, EPB41L3, EPHA7, LLGL1, MACF1, MAP2K2, MARK2, MINK1, NCAM1, NECTIN1, NEO1, NGFR, NIBAN2, NOTCH1, NOTCH2, NTRK1, NTRK2, PACSIN2, PARD3, PICALM, PLEKHO1, PLXNA1, PLXNB2, PTK7, PTPRS, RAB10, RAB21, RAB8A, RAPH1, ROBO1, RTN4R, SEMA4C, SEMA4D, SLC23A2, SLITRK5, SNX1, SPAG9, SRGAP…	[ABI1, ABI2, ABI3, ABITRAM, ABL1, ACTB, ACTBL2, ACTR2, ADAMTSL1, ADARB1, ADCY1, ADGRB1, ADGRB3, ADNP, ADORA2A, AFG3L2, ALCAM, ALS2, AMIGO1, ANAPC2, ANK3, ANKRD27, ANO1, ANOS1, APBB1, APLP1, APLP2, APOE, APP, ARC, ARHGAP33, ARHGAP35, ARHGAP4, ARHGAP44, ARHGEF25, ARHGEF7, ARPIN, ARPIN-AP3S2, ARTN, ARX, ATL1, ATOH1, ATOH7, ATP7A, ATP8A2, AURKA, AUTS2, AUTS8, B3GNT2, B4GALT5, B4GALT6, B4GAT1, BAIAP2,…	FALSE
GO:0031201	GO_CellularComponent-EBI-UniProt-GOA-ACAP-ARAP_25.05.2022_00h00	SNARE complex	[3, 4]	[Group105, Group109, Group124]	18	32.7273	1.38294e-14	2.70779e-11	{Group105=2.1674611663551676E-18, Group109=4.230442921223217E-31, Group124=1.8915332470793848E-45}	{Group105=1.9507150497196507E-16, Group109=4.7804005009822356E-29, Group124=2.345501226378437E-43}	[GOSR1, GOSR2, SNAP23, SNAP29, SNAP47, STX10, STX12, STX17, STX18, STX3, STX5, STX6, STX7, USE1, VAMP2, VAMP4, VAMP7, YKT6]	[BET1, BET1L, BLOC1S6, BNIP1, CPLX1, CPLX2, CPLX3, CPLX4, DOC2B, GOSR1, GOSR2, NAPA, NAPB, NAPG, NAPSA, NAPSB, SEC22B, SEPTIN9, SNAP23, SNAP25, SNAP29, SNAP47, SNX4, STX10, STX11, STX12, STX16, STX16-NPEPL1, STX17, STX18, STX19, STX1A, STX1B, STX2, STX3, STX4, STX5, STX6, STX7, STX8, STXBP5, STXBP5L, SYN2, TSNARE1, UBE2Z, USE1, VAMP1, VAMP2, VAMP3, VAMP4, VAMP7, VAMP8, VTI1A, VTI1B, YKT6]	TRUE
GO:0140352	GO_BiologicalProcess-EBI-UniProt-GOA-ACAP-ARAP_25.05.2022_00h00	export from cell	[2, 4]	[Group125]	74	7.90598	1.54396e-14	3.02154e-11	{Group125=5.1271827602013294E-51}	{Group125=6.460250277853675E-49}	[ABCC5, ADCY5, APOE, ARF6, ARFGAP3, ATP13A2, ATP1B3, ATP2B1, C2CD2L, CDK16, CFTR, CHMP6, CYP51A1, DNAJC1, ENG, EXOC4, GJA1, GLUD1, GLUL, HADHA, HLA-F, HMOX1, HTR2A, LAMP1, LIN7C, LLGL1, M6PR, NDUFAF2, NF1, NIBAN2, NOTCH1, NSF, NTRK2, OSBP, PDIA4, PDZD11, PFKM, PPIA, PREB, RAB10, RAB11B, RAB11FIP1, RAB11FIP5, RAB13, RAB21, RAB8A, RALA, S100A9, SCAMP1, SCRIB, SEC24A, SEL1L, SLC12A2, SLC16A1, SLC30A…	[2477, AACS, ABAT, ABCA1, ABCA12, ABCA3, ABCB1, ABCB11, ABCC1, ABCC2, ABCC4, ABCC5, ABCC8, ABCG1, ABCG2, ACHE, ACSL4, ACVR1C, ACVR2B, ADAM8, ADAM9, ADCY1, ADCY5, ADCY8, ADCYAP1, ADGRE2, ADIPOQ, ADM, ADORA1, ADORA2A, ADORA2B, ADORA3, ADRA1A, ADRA1D, ADRA2A, ADRA2B, ADRA2C, ADTRP, AGT, AGTR1, AGXT, AIMP1, ALOX5, AMH, ANG, ANK1, ANKRD1, ANO1, ANO6, ANXA1, ANXA2, ANXA3, AP1B1, AP1G1, AP1M2, AP1S1, AP…	FALSE
GO:0051049	GO_BiologicalProcess-EBI-UniProt-GOA-ACAP-ARAP_25.05.2022_00h00	regulation of transport	[3, 4]	[Group085, Group093, Group106, Group125, Group128]	116	6.22986	1.63517e-14	3.1984e-11	{Group085=3.019307551479196E-15, Group093=7.519590726775269E-18, Group106=5.812188588597034E-35, Group125=5.1271827602013294E-51, Group128=3.2926865343135336E-60}	{Group085=2.264480663609397E-13, Group093=6.617239839562236E-16, Group106=6.91650442043047E-33, Group125=6.460250277853675E-49, Group128=4.214638763921323E-58}	[AAAS, ACSL3, ADCY5, AHCYL1, AKAP5, APOE, APPL1, ARC, ARF1, ARF6, ARFGAP1, ARFGAP3, ARHGAP1, ARL6IP5, ATP13A2, ATP1B3, ATP2B1, ATP2B4, BCAP31, BCAS3, C2CD2L, CDC42, CDH2, CDK16, CFTR, CHMP6, COLEC10, CTNNB1, CYP51A1, DNAJC1, EHD1, EMD, GJA1, GLUD1, GLUL, GOPC, HADHA, HAX1, HCLS1, HLA-F, HMOX1, HTR2A, JUP, LAMP1, LAMTOR1, LLGL1, LMAN1, MAP2K2, MINK1, MYO6, NDUFAF2, NF1, NOS1AP, NOTCH1, NSF, OCLN, …	[2477, AAAS, AACS, AAK1, ABAT, ABCA1, ABCA12, ABCA13, ABCA2, ABCA3, ABCA5, ABCA7, ABCA8, ABCB1, ABCB11, ABCB4, ABCC8, ABCC9, ABCG1, ABCG4, ABCG5, ABCG8, ABL1, ABL2, ABLIM3, ACAA2, ACE, ACE2, ACHE, ACSL1, ACSL3, ACSL4, ACSL5, ACTB, ACTG1, ACTN2, ACTN4, ACVR1C, ADA, ADAM8, ADAM9, ADCY1, ADCY5, ADCY8, ADCYAP1, ADCYAP1R1, ADGRE2, ADIPOQ, ADORA1, ADORA2A, ADORA2B, ADORA3, ADRA1A, ADRA1D, ADRA2A, ADRA2…	FALSE
GO:0061025	GO_BiologicalProcess-EBI-UniProt-GOA-ACAP-ARAP_25.05.2022_00h00	membrane fusion	[5]	[Group124, Group125]	30	16.4835	2.28688e-14	4.47085e-11	{Group124=1.8915332470793848E-45, Group125=5.1271827602013294E-51}	{Group124=2.345501226378437E-43, Group125=6.460250277853675E-49}	[ATP13A2, CHMP6, CHMP7, GOSR1, GOSR2, NECTIN2, NSF, RAB13, RAB39A, RAB8A, SNAP23, SNAP29, SNAP47, SNCA, STX10, STX12, STX17, STX18, STX3, STX5, STX6, STX7, STXBP6, USE1, USO1, VAMP2, VAMP4, VAMP7, VAPA, YKT6]	[ACE2, ADAM2, AKT2, ANKFY1, ANKRD27, ANXA1, ANXA2, ARL8B, ATP13A2, BET1, BET1L, BLOC1S6, BNIP1, C16orf92, C2CD5, CAV2, CD9, CH25H, CHMP1A, CHMP1B, CHMP2A, CHMP2B, CHMP3, CHMP4A, CHMP4B, CHMP4C, CHMP5, CHMP6, CHMP7, CHORDC1, CHP1, CLN3, CLTRN, CORO1A, CPLANE2, CPLX1, CPLX3, CRISP1, CTSL, DCSTAMP, DNM1L, DOC2B, DPP4, DYSF, EEA1, EQTN, FER1L5, FOLR1, FOLR2, FOLR3, GAS6, GCA, GNAI3, GOSR1, GOSR2, GRI…	FALSE
GO:0098876	GO_BiologicalProcess-EBI-UniProt-GOA-ACAP-ARAP_25.05.2022_00h00	vesicle-mediated transport to the plasma membrane	[4, 5]	[Group062, Group077, Group106, Group115]	28	17.7215	2.57267e-14	5.027e-11	{Group062=8.925796754440937E-29, Group077=7.358653045747532E-32, Group106=5.812188588597034E-35, Group115=1.5463355373967212E-56}	{Group062=9.81837642988503E-27, Group077=8.462451002609663E-30, Group106=6.91650442043047E-33, Group115=1.963846132493836E-54}	[ACSL3, AKAP5, ANKRD50, ARF6, ARHGAP1, BLZF1, EHD1, EXOC4, GGA3, GOPC, LLGL1, MACF1, NSF, OCRL, RAB10, RAB11B, RAB13, RAB8A, SCRIB, SNAP47, SNX3, SNX7, STX3, STX6, STXBP6, VAMP2, VAMP4, WASH6P]	[ABCD1, ACAP2, ACSL3, ACTN2, AKAP5, AMN, ANK3, ANKRD27, ANKRD50, ARF6, ARFGEF2, ARFRP1, ARHGAP1, ARHGAP44, ARHGAP8, ARL3, ARL4C, ATP2C1, ATP6AP1, ATP9A, BBS1, BBS2, BLZF1, BVES, CCDC22, CCDC93, CLN3, CLSTN1, CMTM6, CNST, COMMD1, CPLX1, CSK, DEF6, DEFA6, DENND1A, DENND1B, DENND1C, DNM2, EHD1, EHD2, EHD3, EHD4, EIPR1, ENTR1, EPG5, EPS15, EXOC1, EXOC1L, EXOC2, EXOC4, EXOC5, EXOC6, EXOC6B, EXOC7, EXO…	TRUE
KEGG:04144	KEGG_25.05.2022	Endocytosis	[-1]	[Group128]	35	13.9442	2.90391e-14	5.67133e-11	{Group128=3.2926865343135336E-60}	{Group128=4.214638763921323E-58}	[ARF1, ARF6, ARFGAP1, ARFGAP2, ARFGAP3, CDC42, CHMP6, CHMP7, EHD1, EPN2, GRK6, HLA-F, IGF2R, MVB12A, PARD3, PIP5K1A, PML, RAB10, RAB11B, RAB11FIP1, RAB11FIP5, RAB8A, SH3GL1, SH3KBP1, SNX1, SNX3, SNX5, SNX6, STAM, STAM2, TFRC, VPS45, WASHC2A, WASHC5, WIPF1]	[ACAP1, ACAP2, ACAP3, ACTR2, ACTR3, ACTR3B, ACTR3C, AGAP1, AGAP2, AGAP3, AGAP4, AGAP5, AGAP6, AGAP9, AMPH, AP2A1, AP2A2, AP2B1, AP2M1, AP2S1, ARAP1, ARAP2, ARAP3, ARF1, ARF3, ARF4, ARF5, ARF6, ARFGAP1, ARFGAP2, ARFGAP3, ARFGEF1, ARFGEF2, ARPC1A, ARPC1B, ARPC2, ARPC3, ARPC4, ARPC5, ARPC5L, ARRB1, ARRB2, ASAP1, ASAP2, ASAP3, BIN1, CAPZA1, CAPZA2, CAPZA3, CAPZB, CAV1, CAV2, CAV3, CBL, CBLB, CBLC, CC…	FALSE
GO:0006888	GO_BiologicalProcess-EBI-UniProt-GOA-ACAP-ARAP_25.05.2022_00h00	endoplasmic reticulum to Golgi vesicle-mediated transport	[4, 5, 6]	[Group073, Group107, Group117, Group124, Group131]	27	18.3673	3.00626e-14	5.86822e-11	{Group073=1.895053979750461E-21, Group107=3.109332258840853E-36, Group117=3.3373237393786264E-33, Group124=1.8915332470793848E-45, Group131=2.5604845714871455E-21}	{Group073=1.8950539797504612E-19, Group107=3.7622920331974317E-34, Group117=3.9380420124667793E-31, Group124=2.345501226378437E-43, Group131=2.534879725772274E-19}	[BCAP31, COPB1, COPE, GOPC, GOSR1, GOSR2, HYOU1, LMAN1, PREB, SCFD1, SEC23A, SEC23B, SEC23IP, SEC24A, SEC24B, SEC31A, STX17, STX18, STX5, TMED9, USE1, USO1, VAMP4, VAMP7, VAPA, VAPB, YKT6]	[ANK1, ARCN1, ARF4, ATL2, ATL3, BCAP29, BCAP31, BET1, CFAP73, CNIH4, COG3, COPA, COPB1, COPB2, COPE, COPG1, COPG2, CREB3L2, CSNK1D, CTAGE1, CTAGE15, CTAGE3P, CTAGE4, CTAGE6, CTAGE8, CTAGE9, CUL3, ERGIC1, ERGIC2, ERGIC3, GAS1, GBF1, GOLGA2, GOLT1A, GOLT1B, GOPC, GOSR1, GOSR2, HYOU1, IER3IP1, INSIG1, KDELR1, KDELR2, KDELR3, KLHL12, LMAN1, LMAN1L, LMAN2, LMAN2L, LRRK2, MAPK15, MIA2, MIA3, MPPE1, NRB…	TRUE
GO:0007010	GO_BiologicalProcess-EBI-UniProt-GOA-ACAP-ARAP_25.05.2022_00h00	cytoskeleton organization	[5]	[Group057, Group108, Group121]	104	6.47572	3.14246e-14	6.13094e-11	{Group057=7.896663220321247E-15, Group108=9.713673881535212E-26, Group121=1.07231220674502E-23}	{Group057=5.843530783037723E-13, Group108=1.010222083679662E-23, Group121=1.1044815729473706E-21}	[AAAS, ABI1, ABLIM1, ADD3, AGFG1, APOE, ARC, ARF1, ARF6, ARHGEF10, ARHGEF19, AURKB, BAIAP2, BAIAP2L1, BCAS3, CCNB2, CCP110, CDC42, CDC42BPA, CDC42EP1, CDC42EP4, CHMP6, CHMP7, CNP, CRK, CTNNA1, CTNNB1, CXADR, CYFIP2, DAG1, DRG1, EHBP1, EPB41L2, EPB41L3, EPB41L5, ERBIN, F11R, FERMT2, GEN1, GJA1, HAX1, HCLS1, JAM3, KIRREL1, KRAS, LLGL1, MACF1, MAD2L1, MARCKS, MARCKSL1, MARK1, MARK2, MARK3, MAST1, MI…	[AAAS, ABI1, ABI2, ABI3, ABITRAM, ABL1, ABL2, ABLIM1, ABLIM2, ABLIM3, ABRAXAS1, ABRAXAS2, ACTA1, ACTB, ACTBL2, ACTC1, ACTG1, ACTL6B, ACTL7A, ACTL7B, ACTN1, ACTN2, ACTN3, ACTN4, ACTR2, ACTR3, ADD1, ADD2, ADD3, ADPRHL1, ADRA2A, AFAP1, AGAP2, AGFG1, AGRN, AIF1, AIF1L, AJUBA, AKAP11, AKAP13, AKAP9, ALDOA, ALKBH4, ALMS1, ALOX15, AMOT, AMOTL1, AMOTL2, ANAPC2, ANG, ANK1, ANK2, ANK3, ANKFN1, ANKRD1, ANKR…	FALSE
R-HSA:9696266	REACTOME_Reactions_25.05.2022	RND2 binds effectors	[-1]	[Group083]	16	37.2093	4.00202e-14	7.80395e-11	{Group083=2.5348486008600702E-15}	{Group083=1.9264849366536533E-13}	[ALDH3A2, ANKRD26, ARHGAP1, CKAP4, DEPDC1B, FNBP1, FRS2, KTN1, NISCH, PKP4, PTPN13, SCRIB, TFRC, VANGL1, VANGL2, WDR6]	[ALDH3A2, ANKRD26, ARHGAP1, ARHGAP35, ARHGAP5, CAV1, CKAP4, DEPDC1B, DLG5, DSG1, DST, EPHA2, FAM83B, FNBP1, FRS2, FRS3, GOLGA3, KCTD13, KIDINS220, KIF14, KTN1, LEMD3, LRRC1, MUC13, NISCH, NUDC, PIK3R1, PIK3R2, PKP4, PLXND1, PRAG1, PTPN13, RBMX, RND2, SCRIB, TFRC, TNFAIP1, TXNL1, UBXN11, UHRF1BP1L, VANGL1, VANGL2, WDR6]	TRUE
R-HSA:9696270	REACTOME_Pathways_25.05.2022	RND2 GTPase cycle	[-1]	[Group083]	16	37.2093	4.00202e-14	7.80395e-11	{Group083=2.5348486008600702E-15}	{Group083=1.9264849366536533E-13}	[ALDH3A2, ANKRD26, ARHGAP1, CKAP4, DEPDC1B, FNBP1, FRS2, KTN1, NISCH, PKP4, PTPN13, SCRIB, TFRC, VANGL1, VANGL2, WDR6]	[ALDH3A2, ANKRD26, ARHGAP1, ARHGAP35, ARHGAP5, CAV1, CKAP4, DEPDC1B, DLG5, DSG1, DST, EPHA2, FAM83B, FNBP1, FRS2, FRS3, GOLGA3, KCTD13, KIDINS220, KIF14, KTN1, LEMD3, LRRC1, MUC13, NISCH, NUDC, PIK3R1, PIK3R2, PKP4, PLXND1, PRAG1, PTPN13, RBMX, RND2, SCRIB, TFRC, TNFAIP1, TXNL1, UBXN11, UHRF1BP1L, VANGL1, VANGL2, WDR6]	FALSE
GO:0032940	GO_BiologicalProcess-EBI-UniProt-GOA-ACAP-ARAP_25.05.2022_00h00	secretion by cell	[3, 5]	[Group125]	70	7.99087	5.07669e-14	9.89446e-11	{Group125=5.1271827602013294E-51}	{Group125=6.460250277853675E-49}	[ADCY5, APOE, ARF6, ARFGAP3, ATP13A2, C2CD2L, CDK16, CFTR, CHMP6, CYP51A1, DNAJC1, ENG, EXOC4, GJA1, GLUD1, GLUL, HADHA, HLA-F, HMOX1, HTR2A, LAMP1, LIN7C, LLGL1, M6PR, NDUFAF2, NF1, NIBAN2, NOTCH1, NSF, NTRK2, OSBP, PDIA4, PDZD11, PFKM, PPIA, PREB, RAB10, RAB11B, RAB11FIP1, RAB11FIP5, RAB13, RAB21, RAB8A, RALA, S100A9, SCAMP1, SCRIB, SEC24A, SEL1L, SLC12A2, SLC16A1, SLC30A1, SNAP23, SNAP29, SNAP…	[2477, AACS, ABAT, ABCA1, ABCA12, ABCC4, ABCC8, ABCG1, ACHE, ACSL4, ACVR1C, ACVR2B, ADAM8, ADAM9, ADCY1, ADCY5, ADCY8, ADCYAP1, ADGRE2, ADIPOQ, ADM, ADORA1, ADORA2A, ADORA2B, ADORA3, ADRA1A, ADRA1D, ADRA2A, ADRA2B, ADRA2C, ADTRP, AGT, AGTR1, AGXT, AIMP1, ALOX5, AMH, ANG, ANK1, ANKRD1, ANO1, ANXA1, ANXA2, ANXA3, AP1B1, AP1G1, AP1M2, AP1S1, APBA1, APBA2, APBB1, APBB3, APEX1, APOE, AQP1, ARF6, ARFGA…	FALSE
GO:0032989	GO_BiologicalProcess-EBI-UniProt-GOA-ACAP-ARAP_25.05.2022_00h00	cellular component morphogenesis	[3, 4]	[Group110, Group130]	67	8.17073	6.52515e-14	1.2711e-10	{Group110=1.1802347006663736E-16, Group130=1.884824984061179E-12}	{Group110=9.559901075397626E-15, Group130=1.2251362396397662E-10}	[ABI1, AFG3L2, AGFG1, APOE, ARC, ARHGEF25, BAIAP2, BMPR2, CDC42, CDH2, CNP, CTNNB1, CUX1, CYFIP2, DAG1, DIP2A, DIP2B, EFNB1, EFNB3, EPB41L3, EPHA7, LLGL1, MACF1, MAP2K2, MARK2, MINK1, MTM1, NCAM1, NECTIN1, NECTIN2, NEO1, NGFR, NIBAN2, NOTCH1, NOTCH2, NTRK1, NTRK2, PACSIN2, PARD3, PHLDB1, PHLDB2, PICALM, PLEKHO1, PLXNA1, PLXNB2, PTK7, PTPRS, RAB10, RAB21, RAB8A, RAPH1, ROBO1, RTN4R, SEMA4C, SEMA4D…	[ABCA2, ABI1, ABI2, ABI3, ABITRAM, ABL1, ACRBP, ACTA1, ACTB, ACTBL2, ACTC1, ACTG1, ACTL7A, ACTL9, ACTN2, ACTR2, ADAMTSL1, ADARB1, ADCY1, ADGRB1, ADGRB3, ADNP, ADORA2A, ADPRHL1, AFG3L2, AGFG1, AKAP13, ALCAM, ALS2, AMIGO1, ANAPC2, ANK2, ANK3, ANKRD1, ANKRD23, ANKRD27, ANO1, ANOS1, APBB1, APLP1, APLP2, APOE, APP, ARC, ARHGAP33, ARHGAP35, ARHGAP4, ARHGAP44, ARHGEF25, ARHGEF7, ARPIN, ARPIN-AP3S2, ARTN…	FALSE
GO:0009966	GO_BiologicalProcess-EBI-UniProt-GOA-ACAP-ARAP_25.05.2022_00h00	regulation of signal transduction	[3, 4, 5]	[Group099, Group100, Group127]	165	5.22648	7.00005e-14	1.36291e-10	{Group099=4.77350772409149E-8, Group100=1.1332267085474597E-11, Group127=3.824070332346295E-9}	{Group099=1.909403089636596E-6, Group100=6.912682922139504E-10, Group127=1.8355537595262216E-7}	[ADAM10, AKAP12, AKAP5, ANKRD13C, APOE, APPL1, ARAF, ARC, ARF6, ARFGAP1, ARFGAP3, ARHGAP1, ARHGAP32, ARHGEF10, ARHGEF19, ARHGEF25, ARL6IP5, ATP2B4, ATP6AP2, AURKB, BAIAP2, BAIAP2L1, BCAP31, BMPR2, CCNY, CD46, CDC42, CDH2, CDK5RAP3, CHMP6, CRK, CSNK1G3, CTNNA1, CTNNB1, CTNND1, CYFIP2, DAG1, DDR2, DDRGK1, DENND4C, DEPDC1B, DLGAP4, DOK6, EMD, ENG, EPHA7, EPN2, ERBIN, EYA1, F11R, FAM83D, FERMT2, FRS2…	[AAK1, AATF, ABAT, ABCA1, ABCA7, ABHD6, ABL1, ABL2, ABR, ABRA, ACAA2, ACE2, ACKR3, ACOD1, ACP3, ACP4, ACTA2, ACTN3, ACTN4, ACTRT1, ACVR1, ACVR1B, ACVR2A, ACVR2B, ACVRL1, ADA, ADAM10, ADAM17, ADAM8, ADAM9, ADAMTS12, ADAMTS20, ADAMTS3, ADAMTSL2, ADAR, ADCYAP1, ADCYAP1R1, ADGRA2, ADGRG1, ADGRG3, ADGRV1, ADH7, ADIPOQ, ADIPOR1, ADM, ADORA1, ADORA2A, ADORA2B, ADRA1A, ADRA1B, ADRA1D, ADRA2A, ADRA2B, ADR…	FALSE
GO:0007264	GO_BiologicalProcess-EBI-UniProt-GOA-ACAP-ARAP_25.05.2022_00h00	small GTPase mediated signal transduction	[4, 5, 6]	[Group089, Group120, Group127]	53	9.54955	7.59547e-14	1.47808e-10	{Group089=2.97761932743534E-17, Group120=3.0762986403777055E-17, Group127=3.824070332346295E-9}	{Group089=2.5012002350456854E-15, Group120=2.5533278715134955E-15, Group127=1.8355537595262216E-7}	[APOE, ARF6, ARFGAP1, ARFGAP3, ARHGAP1, ARHGAP32, ARHGEF10, ARHGEF19, ARHGEF25, CDC42, CDC42EP1, CDC42EP4, CRK, DENND4C, DIRAS3, DNAJA3, ERBIN, F11R, HACD3, HMOX1, KRAS, LZTR1, NF1, NGFR, NISCH, NOTCH1, NOTCH2, NTRK1, PPP2CB, PTRH2, RAB21, RAB39A, RALA, RALGDS, RALGPS2, RAP2C, RAPGEF6, RDX, RGL2, RHOT2, ROBO1, RRAGC, RTN4R, SOS2, SPNS1, SPRY4, SRGAP2, TIAM1, TIMP1, TRIO, USO1, WAS, WASF2]	[ABCA1, ABI2, ABL1, ABL2, ABR, ABRA, ADCYAP1R1, ADGRG1, ADRA1A, ADRA1D, ADRA2A, AGTR1, AIF1, AKAP13, ALS2, AMOT, APOA1, APOC3, APOE, ARAP1, ARAP3, ARF6, ARFGAP1, ARFGAP3, ARFGEF1, ARFGEF2, ARFGEF3, ARFIP2, ARHGAP1, ARHGAP10, ARHGAP11A, ARHGAP11B, ARHGAP12, ARHGAP15, ARHGAP17, ARHGAP18, ARHGAP19, ARHGAP19-SLIT1, ARHGAP20, ARHGAP21, ARHGAP22, ARHGAP23, ARHGAP24, ARHGAP25, ARHGAP26, ARHGAP27, ARHGAP…	TRUE
GO:0006906	GO_BiologicalProcess-EBI-UniProt-GOA-ACAP-ARAP_25.05.2022_00h00	vesicle fusion	[5, 6, 7]	[Group111, Group124]	24	20	1.14966e-13	2.23608e-10	{Group111=1.4356589427336756E-38, Group124=1.8915332470793848E-45}	{Group111=1.765860499562421E-36, Group124=2.345501226378437E-43}	[ATP13A2, CHMP6, CHMP7, GOSR1, GOSR2, RAB13, RAB39A, RAB8A, SNAP23, SNAP29, SNAP47, SNCA, STX10, STX12, STX17, STX3, STX5, STX6, STX7, STXBP6, USO1, VAMP2, VAMP4, VAMP7]	[AKT2, ANKFY1, ANKRD27, ANXA1, ANXA2, ARL8B, ATP13A2, BET1, C2CD5, CAV2, CHMP1A, CHMP1B, CHMP2A, CHMP2B, CHMP3, CHMP4A, CHMP4B, CHMP4C, CHMP5, CHMP6, CHMP7, CLN3, CLTRN, CORO1A, CPLANE2, CPLX1, CPLX3, DOC2B, DYSF, EEA1, FER1L5, GNAI3, GOSR1, GOSR2, GRIK5, IRAG2, NKD2, PIKFYVE, PIP4K2A, PIP4K2B, PLA2G5, PLEKHM1, PRRT2, RAB13, RAB20, RAB34, RAB39A, RAB3A, RAB7A, RAB7B, RAB8A, RAB8B, RNF103-CHMP3, R…	FALSE
GO:0060627	GO_BiologicalProcess-EBI-UniProt-GOA-ACAP-ARAP_25.05.2022_00h00	regulation of vesicle-mediated transport	[3, 4, 5]	[Group060, Group093, Group106, Group115, Group125, Group128]	54	9.27835	1.41287e-13	2.74662e-10	{Group060=3.5480922787358133E-14, Group093=7.519590726775269E-18, Group106=5.812188588597034E-35, Group115=1.5463355373967212E-56, Group125=5.1271827602013294E-51, Group128=3.2926865343135336E-60}	{Group060=2.5546264406897857E-12, Group093=6.617239839562236E-16, Group106=6.91650442043047E-33, Group115=1.963846132493836E-54, Group125=6.460250277853675E-49, Group128=4.214638763921323E-58}	[ACSL3, AKAP5, APOE, APPL1, ARC, ARF1, ARF6, ARFGAP1, ARFGAP3, ARHGAP1, ATP13A2, CDC42, CFTR, CHMP6, COLEC10, EHD1, GOPC, HLA-F, HMOX1, HTR2A, LAMP1, LLGL1, MAP2K2, NOTCH1, NSF, OCRL, PACSIN2, PICALM, PLCG2, PLSCR1, PREB, PRKAA1, PTPN1, RAB10, RAB11B, RAB13, RAB21, RAB8A, RALA, RDX, SCARB1, SCFD1, SCRIB, SIRPA, SNCA, SNX3, STAM, STX18, STXBP6, SYTL4, TUB, VAMP2, VAMP4, VAMP7]	[2477, AAK1, ABCA13, ABCA2, ABCA7, ABL1, ABL2, ACSL3, ACTN2, ADCY1, ADGRE2, ADIPOQ, ADORA2A, ADORA2B, ADRA1A, ADRA1D, ADRA2A, AHI1, AHSG, AKAP5, AKT2, ALOX15, ANGPT1, ANKFY1, ANKRD13A, ANKRD13B, ANKRD13D, ANKRD27, ANO6, ANXA1, ANXA2, AP1G1, AP2M1, AP2S1, APBA1, APBA2, APELA, APEX1, APLN, APLP2, APOA1, APOA2, APOA5, APOC1, APOC2, APOC3, APOE, APP, APPL1, APPL2, ARC, ARF1, ARF1P1, ARF6, ARFGAP1, AR…	TRUE
GO:0034330	GO_BiologicalProcess-EBI-UniProt-GOA-ACAP-ARAP_25.05.2022_00h00	cell junction organization	[4]	[Group055, Group070, Group094, Group096, Group122]	63	8.35544	1.43261e-13	2.78356e-10	{Group055=4.076965645994482E-17, Group070=1.9997217693842834E-31, Group094=3.791443549511961E-33, Group096=1.9997217693842834E-31, Group122=2.0831848637573266E-27}	{Group055=3.343111829715475E-15, Group070=2.2796828170980832E-29, Group094=4.435988952928994E-31, Group096=2.2796828170980832E-29, Group122=2.208175955582766E-25}	[ADAM10, AFDN, AFG3L2, APOE, ARC, ARF1, ARF6, BAIAP2, BCAS3, CDC42, CDH2, CTNNA1, CTNNB1, CTNND1, CXADR, DAG1, DIP2A, DNAJA3, DSG2, EGLN1, EPB41L3, EPB41L5, EPHA7, F11R, FERMT2, GJA1, GJC1, HIPK1, ITGA6, JAM3, JUP, KIRREL1, LLGL1, MACF1, MARVELD2, MPP7, NECTIN1, NOS1AP, NTRK1, NTRK2, NTRK3, OCLN, PARD3, PEAK1, PHLDB2, PIP5K1A, PKP2, PKP4, PLXNB2, PPFIA1, PPFIBP1, PTPRS, RAB13, RDX, RER1, SEMA4D, …	[ABCC8, ABHD17A, ABHD17B, ABHD17C, ABI2, ABI3, ABL1, ACE, ACE2, ACHE, ACTB, ACTBL2, ACTG1, ACTN1, ACTN2, ACTN3, ACTR2, ACVRL1, ADAM10, ADD1, ADD2, ADGRB1, ADGRB3, ADGRF1, ADGRL1, ADGRL3, ADNP, AFD1, AFDN, AFG3L2, AGRN, AGT, AGXT, AJM1, AJUBA, ALS2, AMIGO1, AMIGO2, AMIGO3, ANAPC2, ANK2, ANK3, APBB2, APC, APLNR, APOD, APOE, APP, ARC, ARF1, ARF1P1, ARF4, ARF6, ARHGAP22, ARHGAP33, ARHGAP39, ARHGAP44,…	FALSE
GO:0098796	GO_CellularComponent-EBI-UniProt-GOA-ACAP-ARAP_25.05.2022_00h00	membrane protein complex	[2, 3]	[Group006]	95	6.62945	1.75875e-13	3.41549e-10	{Group006=1.7587511977681267E-13}	{Group006=1.2135383264600074E-11}	[ABCD4, ABHD12, ADAM10, AFDN, AFG3L2, ATP1B3, ATP6AP2, AUP1, CACHD1, CCDC115, CDH2, CFTR, CHMP6, CHMP7, CLCC1, CLINT1, COPB1, COPE, CTNNA1, CTNNB1, CTNND1, DAG1, DENND4C, EMC7, EMC8, EPN2, FAF2, GJA1, GJC1, GOSR1, GOSR2, HLA-F, HM13, HSD17B12, IGF2R, IL6ST, ITGA6, JUP, LAMTOR1, LIN7C, LLGL1, LRP6, MAGT1, MMGT1, MPP7, MVB12A, NDUFA13, NEO1, PDZD11, PICALM, PIGU, PPIF, RHBDD2, RPN1, RPN2, SEC23A, S…	[ABCA2, ABCB6, ABCB8, ABCB9, ABCC8, ABCC9, ABCD4, ABCG5, ABCG8, ABHD12, ABHD6, ACVR1, ACVR1B, ACVR1C, ACVR2A, ACVR2B, ACVRL1, ADAM10, ADAM8, AFD1, AFDN, AFG3L2, AFTPH, AGK, AHNAK, AKAP6, AKAP9, AKR1C1, AKTIP, ALCAM, ALG14, AMFR, AMHR2, AMIGO1, ANAPC2, ANKFY1, ANO1, ANO2, ANO6, ANXA2, AP1B1, AP1G1, AP1G2, AP1M1, AP1M2, AP1S1, AP1S2, AP1S3, AP2A1, AP2A2, AP2B1, AP2M1, AP2S1, AP3B1, AP3B2, AP3D1, AP…	TRUE
GO:0007265	GO_BiologicalProcess-EBI-UniProt-GOA-ACAP-ARAP_25.05.2022_00h00	Ras protein signal transduction	[5, 6, 7]	[Group089]	43	10.9694	1.78326e-13	3.46131e-10	{Group089=2.97761932743534E-17}	{Group089=2.5012002350456854E-15}	[APOE, ARF6, ARFGAP1, ARFGAP3, ARHGAP1, ARHGEF10, ARHGEF25, CDC42, CDC42EP1, CDC42EP4, CRK, DENND4C, ERBIN, F11R, HACD3, KRAS, LZTR1, NF1, NGFR, NISCH, NOTCH1, NOTCH2, NTRK1, PPP2CB, PTRH2, RAB21, RAB39A, RALA, RALGDS, RALGPS2, RAP2C, RAPGEF6, RDX, RGL2, ROBO1, RTN4R, SOS2, SPNS1, SPRY4, TIAM1, TIMP1, WAS, WASF2]	[ABCA1, ABI2, ABL1, ABL2, ABRA, ADGRG1, ADRA1A, ADRA1D, ADRA2A, AGTR1, AIF1, AKAP13, ALS2, APOA1, APOC3, APOE, ARAP3, ARF6, ARFGAP1, ARFGAP3, ARFGEF1, ARFGEF2, ARFGEF3, ARHGAP1, ARHGAP17, ARHGAP24, ARHGAP29, ARHGAP35, ARHGAP4, ARHGAP42, ARHGAP44, ARHGAP5, ARHGAP6, ARHGAP9, ARHGDIA, ARHGDIB, ARHGDIG, ARHGEF1, ARHGEF10, ARHGEF11, ARHGEF12, ARHGEF18, ARHGEF2, ARHGEF25, ARHGEF28, ARHGEF3, ARRB1, ART4…	TRUE
GO:0048284	GO_BiologicalProcess-EBI-UniProt-GOA-ACAP-ARAP_25.05.2022_00h00	organelle fusion	[5]	[Group124]	27	17.0886	1.87386e-13	3.63529e-10	{Group124=1.8915332470793848E-45}	{Group124=2.345501226378437E-43}	[AFG3L2, ATP13A2, CHMP6, CHMP7, GOSR1, GOSR2, RAB13, RAB39A, RAB8A, SNAP23, SNAP29, SNAP47, SNCA, STX10, STX12, STX17, STX3, STX5, STX6, STX7, STXBP6, TFRC, USO1, VAMP2, VAMP4, VAMP7, VAT1]	[ADCK1, AFG3L2, AKT2, ANKFY1, ANKRD27, ANXA1, ANXA2, ARL8B, ATP13A2, BAK1, BAX, BET1, BNIP1, BNIP3, C2CD5, CAV2, CDK1, CHCHD3, CHMP1A, CHMP1B, CHMP2A, CHMP2B, CHMP3, CHMP4A, CHMP4B, CHMP4C, CHMP5, CHMP6, CHMP7, CLN3, CLTRN, CORO1A, CPLANE2, CPLX1, CPLX3, CYP26C1, DOC2B, DYSF, EEA1, FER1L5, FIS1, GDAP1, GNAI3, GOSR1, GOSR2, GRIK5, HUWE1, IRAG2, MED12, MFF, MFN1, MFN2, MIEF1, MIEF2, MIGA1, MIGA2, M…	FALSE
KEGG:04141	KEGG_25.05.2022	Protein processing in endoplasmic reticulum	[-1]	[Group090]	28	16.3743	2.01103e-13	3.89939e-10	{Group090=7.259961055572768E-12}	{Group090=4.501175854455116E-10}	[BCAP31, CKAP4, DNAJB12, DNAJC1, DNAJC3, HSPA4L, HSPH1, HYOU1, LMAN1, MOGS, PDIA4, PDIA6, PREB, RNF185, RPN1, RPN2, SEC23A, SEC23B, SEC24A, SEC24B, SEC31A, SEL1L, SELENOS, STT3A, STT3B, UBE2J1, UBXN4, UBXN8]	[AMFR, ATF4, ATF6, ATF6B, ATXN3, ATXN3L, BAG1, BAG2, BAK1, BAX, BCAP31, BCL2, CALR, CANX, CAPN1, CAPN2, CASP12, CKAP4, CRYAA, CRYAB, CUL1, DAD1, DDIT3, DDOST, DERL1, DERL2, DERL3, DNAJA1, DNAJA2, DNAJB1, DNAJB11, DNAJB12, DNAJB2, DNAJC1, DNAJC10, DNAJC3, DNAJC5, DNAJC5B, DNAJC5G, EDEM1, EDEM2, EDEM3, EIF2AK1, EIF2AK2, EIF2AK3, EIF2AK4, EIF2S1, ERLEC1, ERN1, ERO1A, ERO1B, ERP29, FBXO2, FBXO6, GANA…	FALSE
GO:0048667	GO_BiologicalProcess-EBI-UniProt-GOA-ACAP-ARAP_25.05.2022_00h00	cell morphogenesis involved in neuron differentiation	[5, 6, 8, 9, 10]	[Group102, Group110, Group130]	55	9.06095	2.19376e-13	4.2515e-10	{Group102=1.0172062744980752E-17, Group110=1.1802347006663736E-16, Group130=1.884824984061179E-12}	{Group102=8.849694588133254E-16, Group110=9.559901075397626E-15, Group130=1.2251362396397662E-10}	[ABI1, AFG3L2, APOE, ARC, ARHGEF25, BAIAP2, BMPR2, CDC42, CDH2, CNP, CUX1, DAG1, DIP2A, DIP2B, EFNB1, EFNB3, EPHA7, LLGL1, MACF1, MAP2K2, MARK2, MINK1, NCAM1, NECTIN1, NEO1, NGFR, NIBAN2, NOTCH1, NOTCH2, NTRK1, NTRK2, PARD3, PICALM, PLXNA1, PLXNB2, PTK7, PTPRS, RAB10, RAB21, RAB8A, RAPH1, ROBO1, RTN4R, SCRIB, SEC24B, SEMA4C, SEMA4D, SLC1A3, SLITRK5, TIAM1, TMEM106B, TNIK, TRIO, UNC5B, USP33]	[ABI1, ABI2, ABI3, ABITRAM, ABL1, ACTB, ACTBL2, ACTR2, ADAMTSL1, ADARB1, ADCY1, ADGRB1, ADGRB3, ADNP, AFG3L2, ALCAM, ALS2, AMIGO1, ANAPC2, ANK3, ANKRD27, ANOS1, APBB1, APLP1, APLP2, APOE, APP, ARC, ARHGAP33, ARHGAP35, ARHGAP4, ARHGAP44, ARHGEF25, ARHGEF7, ARTN, ARX, ATL1, ATOH1, ATOH7, ATP8A2, AUTS2, AUTS8, B3GNT2, B4GALT5, B4GALT6, B4GAT1, BAIAP2, BARHL2, BBS1, BCL11B, BCL2, BDNF, BDNF-AS, BHLHB…	FALSE
GO:0017111	GO_MolecularFunction-EBI-UniProt-GOA-ACAP-ARAP_25.05.2022_00h00	nucleoside-triphosphatase activity	[6]	[Group084, Group089, Group120]	90	6.73149	3.454e-13	6.69039e-10	{Group084=5.258839201351038E-14, Group089=2.97761932743534E-17, Group120=3.0762986403777055E-17}	{Group084=3.733775832959237E-12, Group089=2.5012002350456854E-15, Group120=2.5533278715134955E-15}	[ABCD3, AFDN, AFG3L2, AGFG1, ARF1, ARF6, ARFGAP1, ARFGAP2, ARFGAP3, ARHGAP1, ARHGAP32, ARHGEF10, ARHGEF19, ARHGEF25, ARL1, ATP13A2, ATP2B1, ATP2B4, BCAS3, CCPG1, CDC42, CFTR, CRK, DENND4C, DEPDC1B, DIRAS3, DNAJA3, DRG1, EIF2S3, F11R, FERMT2, HACD3, HSP90AA5P, ITGA6, KRAS, LAMTOR1, LLGL1, LSG1, NDRG1, NF1, NSF, NTPCR, NTRK1, NTRK2, NTRK3, NUDT19, OCRL, PICALM, PIP5K1A, PKP4, PLCB1, PLXNA1, PLXNB2,…	[ABCA3, ABCA4, ABCA7, ABCB10, ABCB6, ABCD1, ABCD2, ABCD3, ABCG4, ABCG5, ABCG8, ABR, ACAP1, ACAP2, ACAP3, ACIN1, ADAP1, ADAP2, ADCYAP1, ADGRB3, ADPRH, ADRB1, AFD1, AFDN, AFG1L, AFG3L2, AGAP1, AGAP11, AGAP2, AGAP3, AGAP4, AGAP5, AGAP6, AGAP7P, AGAP9, AGFG1, AGFG2, AGRN, AJUBA, AK3, AK5, AK6, AK8, AKAP13, AKR1B10, AKT2, ALDH1A1, ALPL, ALS2, ALS2CL, AMOT, ANAPC2, ANKRD27, APC2, AQR, ARAP1, ARAP2, ARA…	FALSE
GO:0035556	GO_BiologicalProcess-EBI-UniProt-GOA-ACAP-ARAP_25.05.2022_00h00	intracellular signal transduction	[3, 4, 5]	[Group089, Group120, Group127]	150	5.33049	3.81959e-13	7.39473e-10	{Group089=2.97761932743534E-17, Group120=3.0762986403777055E-17, Group127=3.824070332346295E-9}	{Group089=2.5012002350456854E-15, Group120=2.5533278715134955E-15, Group127=1.8355537595262216E-7}	[ADCY5, AKAP12, AKAP5, APOE, ARAF, ARF6, ARFGAP1, ARFGAP3, ARHGAP1, ARHGAP32, ARHGEF10, ARHGEF19, ARHGEF25, ARL6IP5, ATP2B4, ATP6AP2, AURKB, BAG6, BCAP31, CDC42, CDC42EP1, CDC42EP4, CDH2, CDK5RAP3, CRK, CTNNB1, DAG1, DDR2, DDRGK1, DENND4C, DEPDC1B, DGKE, DIRAS3, DNAJA3, DOK6, ENG, EPHA7, ERBIN, F11R, FAM83D, FERMT2, FRS2, GDF15, GEN1, GJA1, HACD3, HAX1, HCLS1, HIPK1, HMOX1, HTR2A, HYOU1, IGFBP3, …	[ABCA1, ABCA7, ABI2, ABL1, ABL2, ABR, ABRA, ABRAXAS1, ACE2, ACER2, ACKR2, ACKR3, ACKR4, ACOT11, ACTA2, ACTN3, ACTN4, ADA, ADAM8, ADAM9, ADAP2, ADCY1, ADCY10, ADCY2, ADCY3, ADCY4, ADCY5, ADCY6, ADCY7, ADCY8, ADCY9, ADCYAP1, ADCYAP1R1, ADGRB2, ADGRG1, ADGRG3, ADGRG6, ADGRL1, ADGRV1, ADIPOQ, ADIPOR1, ADM, ADNP, ADORA1, ADORA2B, ADRA1A, ADRA1B, ADRA1D, ADRA2A, ADRA2B, ADRA2C, ADRB2, ADRB3, ADTRP, AEN…	FALSE
GO:0048812	GO_BiologicalProcess-EBI-UniProt-GOA-ACAP-ARAP_25.05.2022_00h00	neuron projection morphogenesis	[6, 7, 8, 9, 10, 11]	[Group102, Group110, Group130]	58	8.61813	3.9255e-13	7.59583e-10	{Group102=1.0172062744980752E-17, Group110=1.1802347006663736E-16, Group130=1.884824984061179E-12}	{Group102=8.849694588133254E-16, Group110=9.559901075397626E-15, Group130=1.2251362396397662E-10}	[ABI1, AFG3L2, APOE, ARC, ARHGEF25, BAIAP2, BMPR2, CDC42, CDH2, CNP, CTNNB1, CUX1, CYFIP2, DAG1, DIP2A, DIP2B, EFNB1, EFNB3, EPB41L3, EPHA7, LLGL1, MACF1, MAP2K2, MARK2, MINK1, NCAM1, NECTIN1, NEO1, NGFR, NIBAN2, NOTCH1, NOTCH2, NTRK1, NTRK2, PARD3, PICALM, PLXNA1, PLXNB2, PTK7, PTPRS, RAB10, RAB21, RAB8A, RAPH1, ROBO1, RTN4R, SEMA4C, SEMA4D, SLC23A2, SLITRK5, SPAG9, SRGAP2, TIAM1, TMEM106B, TNIK…	[ABI1, ABI2, ABI3, ABITRAM, ABL1, ACTB, ACTBL2, ACTR2, ADAMTSL1, ADARB1, ADCY1, ADGRB1, ADGRB3, ADNP, ADORA2A, AFG3L2, ALCAM, ALS2, AMIGO1, ANAPC2, ANK3, ANKRD27, ANOS1, APBB1, APLP1, APLP2, APOE, APP, ARC, ARHGAP33, ARHGAP35, ARHGAP4, ARHGAP44, ARHGEF25, ARHGEF7, ARTN, ARX, ATL1, ATOH1, ATOH7, ATP7A, ATP8A2, AURKA, AUTS2, AUTS8, B3GNT2, B4GALT5, B4GALT6, B4GAT1, BAIAP2, BARHL2, BCL11A, BCL11B, B…	FALSE
GO:0030036	GO_BiologicalProcess-EBI-UniProt-GOA-ACAP-ARAP_25.05.2022_00h00	actin cytoskeleton organization	[3, 6]	[Group053, Group075, Group121]	63	8.15006	4.35997e-13	8.43219e-10	{Group053=1.4634977996840187E-10, Group075=2.2983588126422015E-13, Group121=1.07231220674502E-23}	{Group053=8.049237898262103E-9, Group075=1.562883992596697E-11, Group121=1.1044815729473706E-21}	[ABI1, ADD3, ARF1, ARF6, ARHGEF10, ARHGEF19, BAIAP2, BAIAP2L1, BCAS3, CDC42, CDC42BPA, CDC42EP1, CDC42EP4, CRK, CTNNA1, CXADR, CYFIP2, EHBP1, EPB41L2, EPB41L3, EPB41L5, F11R, FERMT2, HAX1, HCLS1, JAM3, KIRREL1, KRAS, LLGL1, MARCKS, MARCKSL1, MINK1, MYO1B, MYO6, NCK1, NF1, NISCH, NOS1AP, NOTCH2, NTRK3, PACSIN2, PHLDB2, PIGU, PIP5K1A, PPFIA1, PTK7, PTPN1, RAB13, RALA, RDX, RICTOR, SH3KBP1, SLC9A1, …	[ABI1, ABI2, ABI3, ABITRAM, ABL1, ABL2, ABLIM2, ABLIM3, ACTA1, ACTB, ACTBL2, ACTC1, ACTG1, ACTN1, ACTN2, ACTN3, ACTN4, ACTR2, ACTR3, ADD1, ADD2, ADD3, ADPRHL1, ADRA2A, AGAP2, AIF1, AIF1L, AKAP11, AKAP13, ALDOA, ALKBH4, ALMS1, ALOX15, AMOT, AMOTL1, AMOTL2, ANG, ANKRD1, ANKRD23, ANLN, ANTXR1, ANXA1, AP1AR, APOA1, AQP1, ARAP1, ARF1, ARF1P1, ARF6, ARFGEF1, ARFGEF3, ARFIP1, ARFIP2, ARHGAP12, ARHGAP17,…	TRUE
GO:0048666	GO_BiologicalProcess-EBI-UniProt-GOA-ACAP-ARAP_25.05.2022_00h00	neuron development	[4, 5, 7, 8, 9]	[Group130]	83	6.94561	4.87013e-13	9.41397e-10	{Group130=1.884824984061179E-12}	{Group130=1.2251362396397662E-10}	[ABI1, AFG3L2, APOE, ARC, ARF6, ARHGEF25, BAIAP2, BMPR2, CDC42, CDH2, CDK16, CNP, CRK, CTNNA1, CTNNB1, CUX1, CYFIP2, DAG1, DHFR, DIP2A, DIP2B, EFNB1, EFNB3, EHD1, EPB41L3, EPHA7, ITGA6, ITM2C, LLGL1, MACF1, MAP2K2, MARK1, MARK2, MINK1, MTR, NCAM1, NCK1, NECTIN1, NEO1, NGFR, NIBAN2, NOTCH1, NOTCH2, NTRK1, NTRK2, NTRK3, OCRL, PAK4, PARD3, PICALM, PLXNA1, PLXNB2, PTK7, PTPRS, RAB10, RAB13, RAB21, RA…	[2477, ABI1, ABI2, ABI3, ABITRAM, ABL1, ABL2, ACAP3, ACP4, ACTB, ACTBL2, ACTL6B, ACTR2, ADAMTSL1, ADARB1, ADCY1, ADCY6, ADCYAP1, ADGRB1, ADGRB3, ADGRF1, ADGRV1, ADM, ADNP, ADORA2A, AFG3L2, AGBL4, AGER, AGRN, AGT, AGTPBP1, AGXT, AHI1, AKT1, ALCAM, ALK, ALKAL1, ALKAL2, ALKBH1, ALS2, AMIGO1, AMIGO3, ANAPC2, ANK3, ANKRD27, ANKS1A, ANOS1, APBB1, APLP1, APLP2, APOA4, APOD, APOE, APP, ARC, AREG, ARF4, A…	FALSE
GO:0000904	GO_BiologicalProcess-EBI-UniProt-GOA-ACAP-ARAP_25.05.2022_00h00	cell morphogenesis involved in differentiation	[4, 5]	[Group110, Group130]	63	8.12903	4.88982e-13	9.44713e-10	{Group110=1.1802347006663736E-16, Group130=1.884824984061179E-12}	{Group110=9.559901075397626E-15, Group130=1.2251362396397662E-10}	[ABI1, AFG3L2, APOE, ARC, ARHGEF25, BAIAP2, BMPR2, CDC42, CDH2, CNP, CRK, CTNNB1, CUX1, DAG1, DIP2A, DIP2B, EFNB1, EFNB3, EPB41L5, EPHA7, FERMT2, LLGL1, MACF1, MAP2K2, MARK2, MINK1, NCAM1, NECTIN1, NEO1, NGFR, NIBAN2, NOTCH1, NOTCH2, NTRK1, NTRK2, PARD3, PEAK1, PICALM, PLXNA1, PLXNB2, PRKDC, PTK7, PTPRS, RAB10, RAB21, RAB8A, RAPH1, ROBO1, RTN4R, SCRIB, SEC24B, SEMA4C, SEMA4D, SLC1A3, SLITRK5, SPR…	[ABI1, ABI2, ABI3, ABITRAM, ABL1, ACTB, ACTBL2, ACTN1, ACTN4, ACTR2, ADAMTSL1, ADARB1, ADCY1, ADGRB1, ADGRB3, ADNP, AFG3L2, AKIP1, AKR1B1, ALCAM, ALS2, AMIGO1, ANAPC2, ANK3, ANKRD27, ANOS1, ANTXR1, AP1AR, APBB1, APLP1, APLP2, APOA1, APOE, APP, AR, ARC, AREG, ARHGAP33, ARHGAP35, ARHGAP4, ARHGAP44, ARHGEF25, ARHGEF26, ARHGEF7, ARL13B, ARPC2, ARTN, ARX, ATF4, ATL1, ATOH1, ATOH7, ATP8A2, ATRN, ATRNL1…	FALSE
R-HSA:9035034	REACTOME_Pathways_25.05.2022	RHOF GTPase cycle	[-1]	[Group098, Group104, Group129]	15	35.7143	5.12918e-13	9.90444e-10	{Group098=3.392912995181187E-30, Group104=1.1804358391183009E-28, Group129=2.492940398844722E-19}	{Group098=3.8000625546029298E-28, Group104=1.2866750646389479E-26, Group129=2.3184345709255915E-17}	[ADD3, AKAP12, ARHGAP1, ARHGAP32, BAIAP2L1, DEPDC1B, MCAM, SENP1, SLC4A7, SNAP23, SRGAP2, STEAP3, TMPO, TOR1AIP1, VANGL1]	[ACTB, ACTN1, ADD3, AKAP12, ARHGAP1, ARHGAP12, ARHGAP21, ARHGAP32, ARHGAP39, ARHGAP5, BAIAP2L1, BAIAP2L2, BASP1, CAPZB, CAV1, DEPDC1B, DIAPH1, DIAPH2, DIAPH3, ESYT1, FAM169A, FARP1, LMNB1, MCAM, MTMR1, MYO9B, PIK3R1, PIK3R2, POTEE, RAB7A, RHOF, SENP1, SLC4A7, SNAP23, SOWAHC, SRGAP2, STEAP3, SYDE1, TMPO, TOR1AIP1, VAMP3, VANGL1]	FALSE
GO:0023056	GO_BiologicalProcess-EBI-UniProt-GOA-ACAP-ARAP_25.05.2022_00h00	positive regulation of signaling	[2, 3, 4]	[Group127]	110	6.0241	6.16928e-13	1.19067e-09	{Group127=3.824070332346295E-9}	{Group127=1.8355537595262216E-7}	[AKAP12, AKAP5, APOE, ARC, ARL6IP5, ATP6AP2, AURKB, BAIAP2, BCAP31, BMPR2, C2CD2L, CDC42, CDH2, CDK5RAP3, CFTR, CRK, CSNK1G3, CTNNA1, CTNNB1, CYFIP2, DDR2, DEPDC1B, DOK6, ENG, EPN2, ERBIN, F11R, FERMT2, FRS2, GDF15, GEN1, GJA1, GLUD1, GLUL, HAX1, HCLS1, HMOX1, HTR2A, IGFBP3, IL6ST, ITM2C, JUP, KRAS, LAMTOR1, LLGL1, MACF1, MAD2L1, MAP2K2, MCL1, MINK1, NCK1, NECTIN2, NEO1, NF1, NGFR, NOS1AP, NOTCH1…	[2477, AACS, AAK1, ABAT, ABCA7, ABL1, ABRA, ACKR3, ACP3, ACSL4, ACTA2, ACTN4, ACVR1, ACVR1B, ACVR2A, ACVR2B, ACVRL1, ADA, ADAM17, ADAM8, ADAM9, ADAMTS20, ADAMTS3, ADCY1, ADCY8, ADCYAP1, ADCYAP1R1, ADGRA2, ADGRG1, ADGRV1, ADIPOQ, ADIPOR1, ADORA1, ADORA2A, ADORA2B, ADRA1A, ADRA1B, ADRA1D, ADRA2A, ADRA2B, ADRA2C, ADRB2, ADRB3, AFAP1L2, AGAP2, AGER, AGO3, AGPAT1, AGPAT2, AGR2, AGT, AGTR2, AGXT, AIMP1…	FALSE
GO:0098793	GO_CellularComponent-EBI-UniProt-GOA-ACAP-ARAP_25.05.2022_00h00	presynapse	[2, 4]	[Group111, Group119, Group124]	51	9.28962	6.66223e-13	1.28514e-09	{Group111=1.4356589427336756E-38, Group119=1.1039155262756292E-32, Group124=1.8915332470793848E-45}	{Group111=1.765860499562421E-36, Group119=1.2805420104797298E-30, Group124=2.345501226378437E-43}	[ARF6, ATP2B1, ATP2B4, ATP6AP2, BAIAP2, CDH2, CDK16, CTNNB1, CTNND1, EFNB3, FCHO2, GLUL, HTR2A, LAMP1, LIN7C, LLGL1, NECTIN1, NF1, NTRK2, PDZD11, PICALM, PPFIA1, PPFIBP1, PTPRS, RAB10, RAB11B, RAB13, RAB8A, RTN4R, SCAMP1, SCRIB, SEMA4C, SH3GL1, SLC29A1, SLC6A9, SNAP23, SNAP29, SNAP47, SNCA, SPTBN2, STX10, STX12, STX3, STX6, STX7, SYAP1, TMED9, TNIK, VAMP2, VAMP4, VPS45]	[2477, AAK1, ABCC8, ACOD1, ACTB, ACTG1, ADAM23, ADCY8, ADGRL1, ADORA1, ADORA2A, ADORA3, ADRA1A, ADRA1D, ADRA2A, AMPH, AP2M1, AP3B2, AP3D1, AP3M2, AP3S1, AP3S2, APBA1, APBA2, APEX1, APH1A, APP, ARF6, ARHGAP44, ASIC1, ATCAY, ATP1A3, ATP2B1, ATP2B2, ATP2B3, ATP2B4, ATP6AP1, ATP6AP2, ATP6V0A1, ATP6V0C, ATP6V0D1, ATP6V0E2, ATP6V1B1, ATP6V1B2, ATP6V1C1, ATP6V1E1, ATP6V1F, ATP6V1G2, AVPR1B, BACE1, BAIAP…	FALSE
GO:0120025	GO_CellularComponent-EBI-UniProt-GOA-ACAP-ARAP_25.05.2022_00h00	plasma membrane bounded cell projection	[3]	[Group056, Group071, Group091]	134	5.54865	6.86291e-13	1.32317e-09	{Group056=6.437627566168511E-19, Group071=6.437627566168511E-19, Group091=5.301797536580448E-20}	{Group056=5.858241085213346E-17, Group071=5.858241085213346E-17, Group091=4.983689684385621E-18}	[ABHD12, ABI1, ABLIM1, ADAM10, ADCY5, AHCYL2, AK2, AKAP5, APOE, APPL1, ARC, ARF1, ARF6, ARHGAP32, ATP13A2, ATP1B3, ATP2B1, ATP2B4, ATP6AP2, BAIAP2, BMPR2, CADM1, CCP110, CDC42, CDC42BPA, CDH2, CDK16, CEP104, CNP, CTNNA1, CTNNB1, CTNND1, CXADR, CYFIP2, DAG1, DEAF1, DIP2A, DIP2B, EHD1, ENO2, EPB41L3, EPB41L5, EPHA7, EXOC4, FAM126A, FERMT2, GLUL, GOPC, HAX1, HTR2A, IL6ST, JAM3, KIRREL1, LLGL1, MACF1…	[2477, AAK1, ABAT, ABCA4, ABCA7, ABCD1, ABCG2, ABHD12, ABHD13, ABHD17A, ABHD17B, ABHD17C, ABHD2, ABI1, ABI2, ABI3, ABITRAM, ABL1, ABLIM1, ABLIM3, ABR, ACAD9, ACADM, ACAP2, ACAP3, ACE, ACE2, ACOD1, ACP3, ACTA1, ACTA2, ACTB, ACTBL2, ACTC1, ACTG1, ACTG2, ACTL7A, ACTN1, ACTN2, ACTN3, ACTN4, ACTR10, ACTR2, ACTR3, ACVRL1, ADAM10, ADAM15, ADAM17, ADAM21, ADAM22, ADCY10, ADCY2, ADCY3, ADCY4, ADCY5, ADCY6…	FALSE
GO:0007267	GO_BiologicalProcess-EBI-UniProt-GOA-ACAP-ARAP_25.05.2022_00h00	cell-cell signaling	[2, 3]	[Group119, Group125]	108	6.07766	8.59637e-13	1.65652e-09	{Group119=1.1039155262756292E-32, Group125=5.1271827602013294E-51}	{Group119=1.2805420104797298E-30, Group125=6.460250277853675E-49}	[ADAM10, ADCY5, AFDN, AKAP12, AKAP5, APOE, ARC, ARF1, ARHGEF19, ATP6AP2, BAIAP2, C2CD2L, CCNY, CDC42, CDH2, CDK16, CFTR, CNP, CSNK1G3, CTNNB1, CTNND1, CXADR, DAG1, DEPDC1B, DGKE, DLGAP4, EFNB1, EFNB3, EGLN1, EMD, EXOC4, FERMT2, FRAT2, GDF15, GJA1, GJC1, GLUD1, GLUL, GPR50, GRK6, HADHA, HTR2A, JUP, KRAS, LIN7C, LLGL1, LRP6, MACF1, MARK1, MARK2, MINK1, MPZL1, NDUFAF2, NF1, NIBAN2, NOTCH1, NTRK1, NT…	[2477, AACS, ABAT, ABCA1, ABCA12, ABCC4, ABCC8, ABHD6, ABL1, ABR, ACE, ACHE, ACP4, ACSL4, ACVR1C, ACVR2B, ADAM10, ADARB1, ADCY1, ADCY5, ADCY8, ADCYAP1, ADGRA2, ADGRB1, ADGRE5, ADGRG1, ADIPOQ, ADM, ADNP, ADORA1, ADORA2A, ADORA2B, ADORA3, ADRA1A, ADRA1B, ADRA1D, ADRA2A, ADRA2B, ADRA2C, ADRB1, ADRB2, AFD1, AFDN, AGER, AGRN, AGT, AGTR1, AGXT, AIMP1, AKAP12, AKAP5, AKAP7, AKAP9, AKR1B1, AKT1, ALOX5, A…	FALSE
GO:0000902	GO_BiologicalProcess-EBI-UniProt-GOA-ACAP-ARAP_25.05.2022_00h00	cell morphogenesis	[3, 4]	[Group110, Group130]	78	7.07804	9.80366e-13	1.88819e-09	{Group110=1.1802347006663736E-16, Group130=1.884824984061179E-12}	{Group110=9.559901075397626E-15, Group130=1.2251362396397662E-10}	[ABI1, AFG3L2, APOE, ARC, ARHGEF25, BAIAP2, BMPR2, CDC42, CDC42EP1, CDC42EP4, CDH2, CNP, COCH, CRK, CTNNB1, CUX1, CYFIP2, DAG1, DIP2A, DIP2B, EFNB1, EFNB3, EPB41L3, EPB41L5, EPHA7, F11R, FERMT2, LLGL1, MACF1, MAP2K2, MARK2, MINK1, NCAM1, NECTIN1, NEO1, NGFR, NIBAN2, NOTCH1, NOTCH2, NTRK1, NTRK2, PACSIN2, PARD3, PEAK1, PICALM, PLEKHO1, PLXNA1, PLXNB2, PRKDC, PTK7, PTPRS, RAB10, RAB21, RAB8A, RAPH1…	[ABI1, ABI2, ABI3, ABITRAM, ABL1, ACTB, ACTBL2, ACTN1, ACTN4, ACTR2, ADAM8, ADAMTSL1, ADARB1, ADCY1, ADD1, ADGRB1, ADGRB3, ADNP, ADORA2A, AFG3L2, AGO4, AKIP1, AKR1B1, ALCAM, ALDOA, ALS2, AMIGO1, ANAPC2, ANK3, ANKRD27, ANO1, ANOS1, ANTXR1, ANXA1, AP1AR, AP3B1, APBB1, APLP1, APLP2, APOA1, APOE, APP, AR, ARAP1, ARAP3, ARC, AREG, ARHGAP15, ARHGAP18, ARHGAP33, ARHGAP35, ARHGAP4, ARHGAP44, ARHGEF18, AR…	FALSE
GO:0005769	GO_CellularComponent-EBI-UniProt-GOA-ACAP-ARAP_25.05.2022_00h00	early endosome	[4, 5, 6, 8]	[Group128]	45	10.0671	1.01488e-12	1.95364e-09	{Group128=3.2926865343135336E-60}	{Group128=4.214638763921323E-58}	[APOE, APPL1, ARC, ARF6, CFTR, CLN6, EHD1, GGA3, GPR107, HLA-F, IGF2R, LLGL1, LRP6, MAP2K2, MMGT1, MON2, MYO1B, NISCH, NTRK1, NTRK2, OCRL, PACSIN2, PICALM, PML, PTPN1, RAB11FIP5, RAB21, SH3GL1, SLC39A14, SNX1, SNX3, SNX5, SNX6, SNX7, STAM, STAM2, STX12, STX6, STX7, TFRC, WASF2, WASH6P, WASHC2A, WASHC5, WLS]	[ABCA7, ABCB6, ABCB9, ACKR1, ACKR2, ACKR3, ACKR4, ADRB1, ADRB2, AKT2, ALS2, ANGPTL3, ANK2, ANKFY1, ANKRD13B, ANKRD27, ANXA1, ANXA2, AOC3, AP1AR, AP1B1, AP1G1, AP1M1, AP1S1, AP1S2, AP1S3, AP3B1, AP3B2, AP3D1, AP3M1, AP3M2, AP3S1, AP3S2, AP4M1, APBB2, APEX1, APH1A, APLP2, APOA1, APOA2, APOA4, APOA5, APOB, APOC2, APOC3, APOE, APP, APPL1, APPL2, ARC, ARF6, ARRDC3, ARRDC4, ASAH1, ASTN2, ATP11A, ATP11B…	FALSE
GO:0019904	GO_MolecularFunction-EBI-UniProt-GOA-ACAP-ARAP_25.05.2022_00h00	protein domain specific binding	[3]	[Group038]	60	8.19672	1.29121e-12	2.48428e-09	{Group038=1.2912058777939279E-12}	{Group038=8.521958793439924E-11}	[ABI1, ACSL3, ADAM10, AKAP5, ARF1, ARHGAP1, ARL1, ATP2B1, ATP2B4, BAIAP2, BANF1, CADM1, CDC42, CFTR, CRK, CTNNB1, CXADR, DAG1, EPB41L2, EPB41L5, EXOC4, F11R, HCLS1, INPP5D, LAMP1, LBR, LIN7C, LLGL1, M6PR, MAP2K2, MAP4K5, MCL1, MPP7, MVB12A, NCK1, NSF, OCLN, OSBP, PLEKHA1, PLSCR1, PLSCR3, PRKDC, QKI, RAB6A, ROBO1, SCAMP1, SH3BP2, SH3KBP1, SIRPA, SLC19A1, STX18, TBC1D10A, TERF1, UBE2I, VAPA, VAPB, …	[AATF, ABI1, ABI2, ABI3, ABL1, ACOX1, ACSL3, ACTN1, ACTN2, ACVR2A, ADAM10, ADAM12, ADAM15, ADAM17, ADAM19, ADAM9, ADGRB1, ADRB1, AFAP1, AFAP1L1, AFAP1L2, AIDA, AIP, AKAP5, AKR1B1, AKR1B10, ALX4, ANGEL1, ANKS1B, AP2A2, AP2M1, AP4M1, APP, AR, AREG, ARF1, ARF1P1, ARFIP1, ARFIP2, ARHGAP1, ARHGAP17, ARHGAP27, ARHGAP29, ARHGAP31, ARHGAP5, ARHGAP6, ARHGEF16, ARHGEF4, ARHGEF7, ARL1, ARRB2, ATF2, ATF4, AT…	FALSE
GO:0022603	GO_BiologicalProcess-EBI-UniProt-GOA-ACAP-ARAP_25.05.2022_00h00	regulation of anatomical structure morphogenesis	[3, 4]	[Group092, Group130]	72	7.31707	1.66576e-12	3.20326e-09	{Group092=1.210678114847335E-13, Group130=1.884824984061179E-12}	{Group092=8.474746803931345E-12, Group130=1.2251362396397662E-10}	[ADAMTS1, ARC, ARHGEF19, ATP2B4, BAIAP2, BMPR2, CDC42, CDC42EP1, CDC42EP4, CDH2, CEMIP2, COCH, CRK, CTNNB1, CUX1, DAG1, DIP2B, EFNB3, EGLN1, ENG, EPB41L3, EPHA7, EPN2, F11R, FERMT2, FRS2, GJA1, GLUL, HIPK1, HMOX1, JUP, LLGL1, MACF1, MAP2K2, MARK2, NF1, NGFR, NIBAN2, NOTCH1, NTRK2, PAK4, PHLDB1, PHLDB2, PIGU, PKM, PLCG1, PLEKHO1, PLXNA1, PLXNB2, PML, PRKDC, PTK7, PTPRS, RAB21, RALA, RDX, ROBO1, RT…	[ABCC8, ABI2, ABI3, ABL1, ACTN4, ACTR2, ACVRL1, ADA, ADAM12, ADAMTS1, ADAMTS12, ADAMTS9, ADCK1, ADGRA2, ADGRB1, ADGRB2, ADGRB3, ADM, ADM2, ADNP, AGGF1, AGO1, AGO2, AGO4, AGT, AGTR2, AGXT, AHI1, AJAP1, AKR1B1, AKT3, ALDOA, ALOX5, AMIGO1, AMOT, ANAPC2, ANGPT2, ANGPT4, ANGPTL3, ANGPTL4, ANKRD27, ANKRD6, ANXA1, ANXA3, AP1AR, APCDD1, APELA, APLNR, APOA1, APOH, AQP1, AR, ARAP1, ARAP3, ARC, AREG, ARHGAP…	FALSE
GO:0046903	GO_BiologicalProcess-EBI-UniProt-GOA-ACAP-ARAP_25.05.2022_00h00	secretion	[4]	[Group125, Group128]	74	7.2549	1.76006e-12	3.38283e-09	{Group125=5.1271827602013294E-51, Group128=3.2926865343135336E-60}	{Group125=6.460250277853675E-49, Group128=4.214638763921323E-58}	[ACSL3, ADCY5, APOE, ARF6, ARFGAP3, ATP13A2, C2CD2L, CDK16, CFTR, CHMP6, CYP51A1, DNAJC1, ENG, EXOC4, GJA1, GLUD1, GLUL, HADHA, HLA-F, HMOX1, HTR2A, LAMP1, LIN7C, LLGL1, M6PR, MYO6, NDUFAF2, NF1, NIBAN2, NOTCH1, NSF, NTRK2, OSBP, PDIA4, PDZD11, PFKM, PPIA, PREB, PRKAA1, RAB10, RAB11B, RAB11FIP1, RAB11FIP5, RAB13, RAB21, RAB8A, RALA, S100A9, SCAMP1, SCRIB, SEC24A, SEL1L, SLC12A2, SLC16A1, SLC29A1,…	[2477, AACS, ABAT, ABCA1, ABCA12, ABCB11, ABCB4, ABCC4, ABCC8, ABCG1, ACE, ACHE, ACSL3, ACSL4, ACVR1C, ACVR2B, ADA, ADAM8, ADAM9, ADCY1, ADCY5, ADCY8, ADCYAP1, ADGRE2, ADIPOQ, ADM, ADORA1, ADORA2A, ADORA2B, ADORA3, ADRA1A, ADRA1D, ADRA2A, ADRA2B, ADRA2C, ADTRP, AGR2, AGT, AGTR1, AGXT, AIMP1, ALOX12B, ALOX5, AMH, ANG, ANK1, ANKRD1, ANO1, ANXA1, ANXA2, ANXA3, AP1B1, AP1G1, AP1M2, AP1S1, APBA1, APBA…	FALSE
GO:0010033	GO_BiologicalProcess-EBI-UniProt-GOA-ACAP-ARAP_25.05.2022_00h00	response to organic substance	[3]	[Group116]	162	5.07678	1.79333e-12	3.44499e-09	{Group116=2.3405214045286965E-20}	{Group116=2.2469005483475486E-18}	[A2M, ABCD3, ABCD4, ADAM10, ADCY5, ADH6, AHCYL1, AKAP12, APOE, APPL1, ARF6, ARL6IP5, ATP2B1, ATP2B4, AUP1, BAG6, BAIAP2, BAIAP2L1, BCAP31, BCAS3, BMPR2, C2CD2L, CCDC47, CDC42, CDC42EP4, CDK16, CDK5RAP3, CFTR, CLGN, CNP, CRK, CTNNA1, CTNNB1, CYFIP2, DAG1, DDR2, DDRGK1, DENND4C, DHFR, DNAJB12, DNAJC3, EHD1, EMD, ENG, ENO2, EPB41L5, EPN2, ERBIN, ERLIN1, FAF2, FERMT2, FGFRL1, FOXP3, FRS2, GDF15, GJA1…	[A2M, AANAT, ABAT, ABCA1, ABCA12, ABCA2, ABCA3, ABCA7, ABCB10, ABCB11, ABCB4, ABCC1, ABCC8, ABCC9, ABCD3, ABCD4, ABCG1, ABCG4, ABHD2, ABL1, ABL2, ACACA, ACACB, ACAP2, ACAT1, ACE, ACER2, ACHE, ACKR1, ACKR2, ACKR3, ACKR4, ACOD1, ACP5, ACR, ACSBG1, ACSL1, ACTA1, ACTB, ACTG1, ACTN2, ACTN4, ACTR2, ACTR3, ACVR1, ACVR1B, ACVR1C, ACVR2A, ACVR2B, ACVRL1, ADA, ADAM10, ADAM15, ADAM17, ADAM23, ADAM9, ADAMTS1…	FALSE
R-HSA:446203	REACTOME_Pathways_25.05.2022	Asparagine N-linked glycosylation	[-1]	[Group131]	36	11.8421	1.84738e-12	3.54697e-09	{Group131=2.5604845714871455E-21}	{Group131=2.534879725772274E-19}	[ALG1, ARF1, ARFGAP1, ARFGAP2, ARFGAP3, COPB1, COPE, DPM1, GOSR1, GOSR2, LMAN1, MAGT1, MOGS, NEU1, NSF, PREB, RFT1, RNF185, RPN1, RPN2, SCFD1, SEC23A, SEC23IP, SEC24A, SEC24B, SEC31A, SEL1L, SPTBN2, STT3A, STX17, STX5, TMED9, TMEM115, TUBB6, USO1, YKT6]	[ACTR10, ACTR1A, ALG1, ALG10, ALG10B, ALG11, ALG12, ALG13, ALG14, ALG2, ALG3, ALG5, ALG6, ALG8, ALG9, AMDHD2, AMFR, ANK1, ANK2, ANK3, ANKRD28, ARCN1, AREG, ARF1, ARF3, ARF4, ARF5, ARFGAP1, ARFGAP2, ARFGAP3, ASGR1, ASGR2, B4GALNT2, B4GALT1, B4GALT2, B4GALT3, B4GALT4, B4GALT5, B4GALT6, BET1, BET1L, CALR, CANX, CAPZA1, CAPZA2, CAPZA3, CAPZB, CD55, CD59, CGA, CHST10, CHST8, CMAS, CNIH1, CNIH2, CNIH3,…	FALSE
GO:1902531	GO_BiologicalProcess-EBI-UniProt-GOA-ACAP-ARAP_25.05.2022_00h00	regulation of intracellular signal transduction	[4, 5, 6]	[Group120, Group127]	109	5.95303	1.88093e-12	3.60951e-09	{Group120=3.0762986403777055E-17, Group127=3.824070332346295E-9}	{Group120=2.5533278715134955E-15, Group127=1.8355537595262216E-7}	[AKAP12, AKAP5, APOE, ARAF, ARF6, ARFGAP1, ARFGAP3, ARHGAP1, ARHGAP32, ARHGEF10, ARHGEF19, ARHGEF25, ARL6IP5, ATP2B4, ATP6AP2, AURKB, BCAP31, CDC42, CDH2, CDK5RAP3, CRK, CTNNB1, DAG1, DDR2, DENND4C, DEPDC1B, DOK6, ENG, EPHA7, ERBIN, F11R, FAM83D, FERMT2, FRS2, GDF15, GEN1, GJA1, HAX1, HCLS1, HMOX1, HTR2A, HYOU1, IGFBP3, IRAK3, KRAS, LAMTOR1, LZTR1, MAD2L1, MAP2K2, MARK3, MCL1, MINK1, MTM1, NCK1, …	[ABCA1, ABCA7, ABL1, ABL2, ABR, ABRA, ACE2, ACKR3, ACTA2, ACTN3, ACTN4, ADA, ADAM8, ADAM9, ADCYAP1, ADCYAP1R1, ADGRG1, ADGRG3, ADGRV1, ADIPOQ, ADIPOR1, ADORA1, ADORA2B, ADRA1A, ADRA1B, ADRA1D, ADRA2A, ADRA2B, ADRA2C, ADRB2, ADRB3, AGAP2, AGER, AGO3, AGT, AGXT, AIDA, AIP, AJUBA, AKAP12, AKAP13, AKAP5, AKAP6, AKAP7, AKIP1, AKR1B1, AKR1C2, AKR1C3, AKT1, AKT1S1, AKT3, ALK, ALKAL1, ALKAL2, ALOX12B, AL…	FALSE
R-HSA:6811442	REACTOME_Pathways_25.05.2022	Intra-Golgi and retrograde Golgi-to-ER traffic	[-1]	[Group076, Group086, Group105, Group109, Group117, Group124, Group131]	29	14.3564	2.30458e-12	4.42018e-09	{Group076=3.3028876611456156E-37, Group086=1.3254091442499954E-20, Group105=2.1674611663551676E-18, Group109=4.230442921223217E-31, Group117=3.3373237393786264E-33, Group124=1.8915332470793848E-45, Group131=2.5604845714871455E-21}	{Group076=4.029522946597651E-35, Group086=1.2989009613649954E-18, Group105=1.9507150497196507E-16, Group109=4.7804005009822356E-29, Group117=3.9380420124667793E-31, Group124=2.345501226378437E-43, Group131=2.534879725772274E-19}	[ARF1, ARFGAP1, ARFGAP2, ARFGAP3, ARL1, COPB1, COPE, CUX1, GOLIM4, GOSR1, GOSR2, IGF2R, M6PR, NSF, RAB39A, RAB6A, SNAP29, STX10, STX18, STX5, STX6, SURF4, TMED9, TUBB6, USE1, USP6NL, VAMP4, VPS45, YKT6]	[ACTR10, ACTR1A, AGPAT3, ALPP, ARCN1, ARF1, ARF3, ARF4, ARF5, ARFGAP1, ARFGAP2, ARFGAP3, ARFIP2, ARFRP1, ARL1, BET1L, BICD1, BICD2, BNIP1, CAPZA1, CAPZA2, CAPZA3, CAPZB, CENPE, COG1, COG2, COG3, COG4, COG5, COG6, COG7, COG8, COPA, COPB1, COPB2, COPE, COPG1, COPG2, COPZ1, COPZ2, CUX1, CYTH1, CYTH2, CYTH3, CYTH4, DCTN1, DCTN2, DCTN3, DCTN4, DCTN5, DCTN6, DYNC1H1, DYNC1I1, DYNC1I2, DYNC1LI1, DYNC1LI…	FALSE
GO:0048583	GO_BiologicalProcess-EBI-UniProt-GOA-ACAP-ARAP_25.05.2022_00h00	regulation of response to stimulus	[2, 3]	[Group099, Group116, Group127]	199	4.6945	3.33266e-12	6.3887e-09	{Group099=4.77350772409149E-8, Group116=2.3405214045286965E-20, Group127=3.824070332346295E-9}	{Group099=1.909403089636596E-6, Group116=2.2469005483475486E-18, Group127=1.8355537595262216E-7}	[A2M, ABHD12, ADAM10, AKAP12, AKAP5, ANKRD13C, APOE, APPL1, ARAF, ARC, ARF6, ARFGAP1, ARFGAP3, ARHGAP1, ARHGAP32, ARHGEF10, ARHGEF19, ARHGEF25, ARL6IP5, ATP2B1, ATP2B4, ATP6AP2, AURKB, BAG6, BAIAP2, BAIAP2L1, BANF1, BCAP31, BMPR2, CADM1, CCNY, CD276, CD46, CDC42, CDH2, CDK5RAP3, CHMP6, COCH, COLEC10, CRK, CSNK1G3, CTNNA1, CTNNB1, CTNND1, CYFIP2, DAG1, DDR2, DDRGK1, DEAF1, DENND4C, DEPDC1B, DHFR, …	[2477, A2M, AAK1, AATF, ABAT, ABCA1, ABCA7, ABCB1, ABCC1, ABCC8, ABCD1, ABHD12, ABHD6, ABL1, ABL2, ABR, ABRA, ABRAXAS1, ACAA2, ACE, ACE2, ACKR3, ACOD1, ACOX2, ACP3, ACP4, ACP5, ACTA2, ACTB, ACTG1, ACTL6A, ACTL6B, ACTN3, ACTN4, ACTR2, ACTR8, ACTRT1, ACVR1, ACVR1B, ACVR2A, ACVR2B, ACVRL1, ADA, ADAM10, ADAM17, ADAM8, ADAM9, ADAMTS12, ADAMTS18, ADAMTS20, ADAMTS3, ADAMTSL2, ADAR, ADCY7, ADCY8, ADCYAP1…	FALSE
R-HSA:9013004	REACTOME_Reactions_25.05.2022	RHOA binds effectors at the ER membrane	[-1]	[Group113, Group129]	10	62.5	3.49823e-12	6.70261e-09	{Group113=9.980245123239049E-28, Group129=2.492940398844722E-19}	{Group113=1.067886228186578E-25, Group129=2.3184345709255915E-17}	[BCAP31, CCDC115, DDRGK1, KTN1, LBR, LMAN1, PGRMC2, STX5, VAPB, YKT6]	[ATP6AP1, BCAP31, CCDC115, DDRGK1, EMC3, KTN1, LBR, LMAN1, MACO1, PGRMC2, RHOA, STX5, TEX2, TMEM87A, VAPB, YKT6]	TRUE
GO:0010243	GO_BiologicalProcess-EBI-UniProt-GOA-ACAP-ARAP_25.05.2022_00h00	response to organonitrogen compound	[4]	[Group116]	76	7.01107	4.52755e-12	8.67026e-09	{Group116=2.3405214045286965E-20}	{Group116=2.2469005483475486E-18}	[ADCY5, AHCYL1, APOE, APPL1, ATP2B1, ATP2B4, AUP1, BAG6, BAIAP2, BAIAP2L1, BCAP31, CCDC47, CFTR, CLGN, CRK, CTNNA1, CTNNB1, DAG1, DDR2, DENND4C, DHFR, DNAJB12, ERBIN, ERLIN1, FAF2, FOXP3, GDF15, GJA1, HADHA, HM13, HTR2A, IRAK3, JUP, LAMTOR1, LRP6, MEAK7, NCK1, NGFR, NOTCH1, NTRK1, NTRK2, OSBPL8, PIGU, PKM, PLCB1, POR, PRKAA1, PRKDC, PTPN1, RAB10, RAB13, RAB8A, RHBDD2, RNF185, RNLS, RRAGC, SEL1L, …	[AANAT, ABAT, ABCA1, ABCC1, ABCC8, ABCC9, ABL1, ACTA1, ACTB, ACTN2, ACTR2, ACVR1C, ADA, ADAMTS13, ADCY5, ADCY6, ADCY8, ADIPOQ, ADIPOR1, ADM, ADORA1, ADORA2A, ADRB2, ADSS2, ADTRP, AGER, AGRP, AGT, AGTR1, AGTR2, AGTRAP, AGXT, AHCYL1, AHR, AHSG, AIF1, AIFM1, AKAP6, AKAP7, AKAP9, AKT1, AKT2, ALAD, ALK, ALPL, AMFR, AMIGO1, ANKZF1, ANO1, ANXA1, AOC1, AP3S1, APC, APEX1, APLP1, APLP2, APOE, APP, APPL1, A…	FALSE
R-HSA:199977	REACTOME_Pathways_25.05.2022	ER to Golgi Anterograde Transport	[-1]	[Group109, Group117, Group131]	25	16.2338	4.83177e-12	9.24802e-09	{Group109=4.230442921223217E-31, Group117=3.3373237393786264E-33, Group131=2.5604845714871455E-21}	{Group109=4.7804005009822356E-29, Group117=3.9380420124667793E-31, Group131=2.534879725772274E-19}	[ARF1, ARFGAP1, ARFGAP2, ARFGAP3, COPB1, COPE, GOSR1, GOSR2, LMAN1, NSF, PREB, SCFD1, SEC23A, SEC23IP, SEC24A, SEC24B, SEC31A, SPTBN2, STX17, STX5, TMED9, TMEM115, TUBB6, USO1, YKT6]	[ACTR10, ACTR1A, ANK1, ANK2, ANK3, ANKRD28, ARCN1, AREG, ARF1, ARF3, ARF4, ARF5, ARFGAP1, ARFGAP2, ARFGAP3, BET1, BET1L, CAPZA1, CAPZA2, CAPZA3, CAPZB, CD55, CD59, CNIH1, CNIH2, CNIH3, COG1, COG2, COG3, COG4, COG5, COG6, COG7, COG8, COL7A1, COPA, COPB1, COPB2, COPE, COPG1, COPG2, COPZ1, COPZ2, CSNK1D, CTSC, CTSZ, DCTN1, DCTN2, DCTN3, DCTN4, DCTN5, DCTN6, DYNC1H1, DYNC1I1, DYNC1I2, DYNC1LI1, DYNC1…	FALSE
GO:0098632	GO_BiologicalProcess-EBI-UniProt-GOA-ACAP-ARAP_25.05.2022_00h00	cell-cell adhesion mediator activity	[4]	[Group087, Group122]	16	28.0702	5.9329e-12	1.13496e-08	{Group087=1.9821679997781386E-12, Group122=2.0831848637573266E-27}	{Group087=1.2685875198580087E-10, Group122=2.208175955582766E-25}	[BAIAP2, BAIAP2L1, CDC42EP1, CXADR, DSC2, DSC3, DSG2, EPCAM, JAM3, JUP, PAK4, PKP2, RAB10, SIRPA, STXBP6, TRIM29]	[ANXA1, ANXA2, BAIAP2, BAIAP2L1, BSG, CD200, CD47, CDC42EP1, CNN3, CNTN1, CNTN2, CNTN4, CNTN5, CNTN6, CXADR, DSC2, DSC3, DSCAM, DSCAML1, DSG2, DSP, DSPP, EMB, EPCAM, ESAM, GLDN, IGSF9, IZUMO1, JAM3, JUP, KRT18, LRRC4C, MYPN, NEXN, NFASC, NPTN, NRCAM, NTNG1, NTNG2, PAK4, PALLD, PDLIM1, PDLIM5, PKP2, PKP3, PLXNB3, PPP1CA, RAB10, ROBO2, ROBO3, ROBO4, S100A11, SIRPA, STXBP6, TMOD3, TRIM29, VSTM2L]	FALSE
GO:0031300	GO_CellularComponent-EBI-UniProt-GOA-ACAP-ARAP_25.05.2022_00h00	intrinsic component of organelle membrane	[3, 4, 5]	[Group052]	43	9.88506	6.05431e-12	1.15758e-08	{Group052=2.1237303127767788E-15}	{Group052=1.6565096439658873E-13}	[AFG3L2, ATP13A2, ATP2B1, AUP1, BCAP31, CAMLG, CCDC47, CUX1, DHCR7, DNAJB12, EMC7, EMC8, ESYT2, HACD3, HLA-F, HM13, ITM2B, KTN1, LBR, LNPK, MMGT1, PIGU, PREB, PTPRS, QSOX2, RER1, RHBDD2, RHOT2, SCAMP1, SCO1, SCO2, SELENOS, SLC35A2, SLC6A9, SPCS1, STX10, STX12, STX6, TECR, TMCO1, UBXN8, WLS, ZDHHC20]	[A4GALT, ABCB10, ABCB6, ABCB9, ABCD1, ABHD17A, ACER2, ACER3, ADCK1, AFG3L2, AGK, AMFR, ANKLE2, APOO, APOOL, ARL6IP1, ARMCX3, ATF6, ATF6B, ATP10B, ATP13A1, ATP13A2, ATP2B1, ATP2C1, ATP6V1G2, AUP1, B2M, B4GALNT1, B4GALNT2, B4GAT1, BAK1, BCAP31, BET1, BET1L, BFAR, BID, BNIP1, BNIP3, BSCL2, CALR, CAMLG, CANX, CASD1, CCDC47, CCDC51, CD74, CHCHD10, CHCHD3, CHCHD6, CHST12, CHST2, CHST4, CHST5, CLN3, CNR…	FALSE
GO:0061564	GO_BiologicalProcess-EBI-UniProt-GOA-ACAP-ARAP_25.05.2022_00h00	axon development	[6, 7, 9, 10, 11]	[Group102, Group110, Group130]	48	9.09091	7.11127e-12	1.35896e-08	{Group102=1.0172062744980752E-17, Group110=1.1802347006663736E-16, Group130=1.884824984061179E-12}	{Group102=8.849694588133254E-16, Group110=9.559901075397626E-15, Group130=1.2251362396397662E-10}	[AFG3L2, APOE, ARHGEF25, BAIAP2, BMPR2, CDH2, CNP, CTNNA1, DAG1, DHFR, DIP2B, EFNB1, EFNB3, EPHA7, LLGL1, MACF1, MAP2K2, MARK2, MTR, NCAM1, NECTIN1, NEO1, NGFR, NIBAN2, NOTCH1, NOTCH2, NTRK1, NTRK2, OCRL, PARD3, PICALM, PLXNA1, PLXNB2, PTK7, PTPRS, RAB10, RAB21, RAB8A, RAPH1, ROBO1, RTN4R, SEMA4C, SEMA4D, SLITRK5, TIAM1, TRIO, UNC5B, USP33]	[ABL1, ACTB, ACTBL2, ADAMTSL1, ADARB1, ADCY1, ADGRB1, ADNP, AFG3L2, ALCAM, ALS2, AMIGO1, ANAPC2, ANK3, ANOS1, APBB1, APLP1, APLP2, APOA4, APOD, APOE, APP, ARHGAP35, ARHGAP4, ARHGEF25, ARHGEF7, ARTN, ARX, ATL1, ATOH1, ATOH7, ATP8A2, AUTS2, AUTS8, B3GNT2, B4GALT5, B4GALT6, B4GAT1, BAIAP2, BARHL2, BCL11B, BCL2, BDNF, BDNF-AS, BMP7, BMPR1B, BMPR2, BOC, BRAF, BRSK1, BRSK2, BSG, C12orf57, C9orf72, CAMS…	TRUE
GO:0010647	GO_BiologicalProcess-EBI-UniProt-GOA-ACAP-ARAP_25.05.2022_00h00	positive regulation of cell communication	[3, 4, 5]	[Group127]	107	5.87589	8.08531e-12	1.54429e-08	{Group127=3.824070332346295E-9}	{Group127=1.8355537595262216E-7}	[AKAP12, AKAP5, APOE, ARC, ARL6IP5, ATP6AP2, AURKB, BAIAP2, BCAP31, BMPR2, C2CD2L, CDC42, CDH2, CDK5RAP3, CFTR, CRK, CSNK1G3, CTNNA1, CTNNB1, CYFIP2, DDR2, DEPDC1B, DOK6, ENG, EPN2, ERBIN, F11R, FERMT2, FRS2, GDF15, GEN1, GJA1, GLUD1, GLUL, HAX1, HCLS1, HMOX1, HTR2A, IGFBP3, IL6ST, ITM2C, JUP, KRAS, LAMTOR1, LLGL1, MACF1, MAD2L1, MAP2K2, MCL1, MINK1, NCK1, NECTIN2, NEO1, NF1, NGFR, NOS1AP, NOTCH1…	[2477, AACS, AAK1, ABAT, ABCA7, ABL1, ABRA, ACKR3, ACP3, ACSL4, ACTA2, ACTN4, ACVR1, ACVR1B, ACVR2A, ACVR2B, ACVRL1, ADA, ADAM17, ADAM8, ADAM9, ADAMTS20, ADAMTS3, ADCY1, ADCY8, ADCYAP1, ADCYAP1R1, ADGRA2, ADGRG1, ADGRV1, ADIPOQ, ADIPOR1, ADORA1, ADORA2A, ADORA2B, ADRA1A, ADRA1B, ADRA1D, ADRA2A, ADRA2B, ADRA2C, ADRB2, ADRB3, AFAP1L2, AGAP2, AGER, AGO3, AGPAT1, AGPAT2, AGR2, AGT, AGTR2, AGXT, AIMP1…	FALSE
GO:0050790	GO_BiologicalProcess-EBI-UniProt-GOA-ACAP-ARAP_25.05.2022_00h00	regulation of catalytic activity	[3]	[Group120, Group123, Group127]	135	5.32544	8.80259e-12	1.68041e-08	{Group120=3.0762986403777055E-17, Group123=1.9828090781684624E-12, Group127=3.824070332346295E-9}	{Group120=2.5533278715134955E-15, Group123=1.2491697192461314E-10, Group127=1.8355537595262216E-7}	[A2M, ABI1, AFDN, AGFG1, AKAP5, APOE, ARFGAP1, ARFGAP2, ARFGAP3, ARHGAP1, ARHGAP32, ARHGEF10, ARHGEF19, ARHGEF25, ARL1, ARL6IP5, ATP13A2, ATP2B4, AUP1, AURKB, BCAP31, BCAS3, BMPR2, CCNB2, CCNY, CCPG1, CDC42, CDK5RAP3, CHMP6, CRK, CTNNB1, CYB5B, CYFIP2, DAG1, DCUN1D3, DDR2, DDRGK1, DENND4C, DEPDC1B, DHFR, DIRAS3, DNAJA3, DNAJC3, EGLN1, EPHA7, F11R, FAF2, FERMT2, FRS2, GLA, HACD3, HM13, HTR2A, IGFB…	[A2M, A2ML1, ABCA2, ABCE1, ABHD5, ABI1, ABL1, ABL2, ABR, ACACB, ACAP1, ACAP2, ACAP3, ACD, ACE, ACER2, ACP4, ACR, ACSL1, ACTB, ACVR1C, ACVR2A, ACVR2B, ADAM17, ADAM8, ADAM9, ADAP1, ADAP2, ADAR, ADARB1, ADCY8, ADCYAP1, ADCYAP1R1, ADGRB3, ADGRV1, ADIPOQ, ADNP, ADORA1, ADORA2A, ADORA2B, ADORA3, ADPRH, ADRA1A, ADRA1D, ADRA2A, ADRA2B, ADRA2C, ADRB1, ADRB2, ADRB3, ADRM1, AFAP1L2, AFD1, AFDN, AGAP1, AGAP1…	FALSE
GO:1901698	GO_BiologicalProcess-EBI-UniProt-GOA-ACAP-ARAP_25.05.2022_00h00	response to nitrogen compound	[3]	[Group116]	79	6.71198	1.07672e-11	2.05437e-08	{Group116=2.3405214045286965E-20}	{Group116=2.2469005483475486E-18}	[ADCY5, AHCYL1, APOE, APPL1, ATP2B1, ATP2B4, AUP1, BAG6, BAIAP2, BAIAP2L1, BCAP31, CCDC47, CFTR, CLGN, CRK, CTNNA1, CTNNB1, DAG1, DDR2, DENND4C, DHFR, DNAJB12, EGLN1, ERBIN, ERLIN1, FAF2, FOXP3, GDF15, GJA1, HADHA, HM13, HTR2A, IRAK3, JUP, LAMTOR1, LRP6, MEAK7, MTR, NCK1, NGFR, NOTCH1, NTRK1, NTRK2, OSBPL8, PIGU, PKM, PLCB1, POR, PRKAA1, PRKDC, PTPN1, RAB10, RAB13, RAB8A, RHBDD2, RNF185, RNLS, RR…	[AANAT, ABAT, ABCA1, ABCC1, ABCC8, ABCC9, ABL1, ACHE, ACTA1, ACTB, ACTN2, ACTR2, ACVR1C, ADA, ADAMTS13, ADCY5, ADCY6, ADCY8, ADIPOQ, ADIPOR1, ADM, ADORA1, ADORA2A, ADRB2, ADSS2, ADTRP, AGER, AGRN, AGRP, AGT, AGTR1, AGTR2, AGTRAP, AGXT, AHCYL1, AHR, AHSG, AIF1, AIFM1, AKAP6, AKAP7, AKAP9, AKT1, AKT2, ALAD, ALK, ALPL, AMFR, AMIGO1, ANKZF1, ANO1, ANXA1, AOC1, AP3S1, APC, APEX1, APLP1, APLP2, APOE, A…	FALSE
GO:0098794	GO_CellularComponent-EBI-UniProt-GOA-ACAP-ARAP_25.05.2022_00h00	postsynapse	[2, 4]	[Group091, Group119]	55	8.13609	1.58316e-11	3.01909e-08	{Group091=5.301797536580448E-20, Group119=1.1039155262756292E-32}	{Group091=4.983689684385621E-18, Group119=1.2805420104797298E-30}	[ABI1, ADAM10, ADD3, AKAP5, ARC, ARF1, ARHGAP32, ATP2B1, ATP2B4, ATP6AP2, BAIAP2, BMPR2, CADM1, CDC42, CDH2, CTNNB1, CTNND1, DAG1, DIP2A, DLGAP4, DNAJA3, EFNB3, EGLN1, EPHA7, ERBIN, GOPC, HTR2A, LIN7C, LLGL1, MINK1, NECTIN3, NGFR, NSF, NTRK2, NTRK3, PICALM, PKP4, PLCB1, PLEKHA5, PTPRS, RAB8A, SCRIB, SEMA4C, SLC29A1, SLC30A1, SLC6A6, SLC6A9, SNAP47, SNCA, SPTBN2, SRGAP2, STX12, STX3, SYAP1, TNIK]	[2477, ABHD17A, ABHD17B, ABHD17C, ABHD6, ABI1, ABI2, ABI3, ABL1, ABR, ACP4, ACTB, ACTG1, ACTN1, ACTN2, ACTR2, ADAM10, ADAM22, ADCY1, ADCY8, ADD1, ADD2, ADD3, ADGRA1, ADGRB1, ADGRB3, ADGRL1, ADORA1, ADORA2A, ADRA1A, ADRA1D, ADRA2A, AGER, AKAP5, AKAP9, AKT1, ALS2, ANAPC2, ANK2, ANK3, ANKS1B, AP2A1, AP2A2, AP2B1, AP2M1, AP2S1, AP3D1, APBA1, APBA2, APBA3, APC2, APEX1, APP, ARC, ARF1, ARF1P1, ARF4, AR…	FALSE
GO:0006892	GO_BiologicalProcess-EBI-UniProt-GOA-ACAP-ARAP_25.05.2022_00h00	post-Golgi vesicle-mediated transport	[6]	[Group115, Group117]	21	18.4211	2.08924e-11	3.98208e-08	{Group115=1.5463355373967212E-56, Group117=3.3373237393786264E-33}	{Group115=1.963846132493836E-54, Group117=3.9380420124667793E-31}	[ACSL3, BLZF1, EXOC4, GGA3, GOPC, LAMP1, LLGL1, MACF1, MON2, MYO1B, NSF, NUDT19, RAB10, RP2, SCAMP1, SCAMP3, SCFD1, SNAP23, STXBP6, VAMP2, VAMP4]	[ABCD1, ACSL3, AMN, ANK3, ANKFY1, AP1AR, AP1G1, AP1G2, AP2A1, AP3D1, AP3S1, AP3S2, AP4M1, ARFGEF2, ARFRP1, ARL3, ARPIN-AP3S2, ATP2C1, BBS1, BBS2, BLZF1, CCDC22, CCDC91, CCDC93, CLN3, CNST, COMMD1, CORO7, CORO7-PAM16, CSK, DNM2, DOP1A, DOP1B, EHD3, EPS15, EXOC1, EXOC1L, EXOC2, EXOC4, EXOC5, EXOC6, EXOC6B, EXOC7, EXOC8, GAK, GBF1, GCC2, GGA1, GGA2, GGA3, GOLGA4, GOLGA7, GOLPH3, GOLPH3L, GOPC, KIF13…	TRUE
GO:0034976	GO_BiologicalProcess-EBI-UniProt-GOA-ACAP-ARAP_25.05.2022_00h00	response to endoplasmic reticulum stress	[4]	[Group074, Group090]	32	12.0301	2.11725e-11	4.03337e-08	{Group074=1.6756510885523178E-7, Group090=7.259961055572768E-12}	{Group074=5.8647788099331125E-6, Group090=4.501175854455116E-10}	[AUP1, BAG6, BCAP31, CCDC47, CDK5RAP3, CFTR, CLGN, DDRGK1, DNAJB12, DNAJC3, ERLIN1, FAF2, GORASP2, HM13, HYOU1, MARCKS, NCK1, PDIA4, PDIA6, PML, PPP2CB, PTPN1, RHBDD2, RNF185, SEL1L, SELENOS, STT3B, TMCO1, UBE2J1, UBXN4, UBXN8, VAPB]	[ABCA7, ABL1, AGR2, AIFM1, ALOX15, ALOX5, AMFR, ANKS4B, ANKZF1, APAF1, AQP11, ATF3, ATF4, ATF6, ATF6B, ATG10, ATP2A1, ATP2A2, ATP2A3, ATXN3, AUP1, BAG6, BAK1, BAX, BBC3, BCAP31, BCL2, BCL2L1, BCL2L11, BFAR, BHLHA15, BOK, BRSK2, CALR, CALR3, CANX, CASP4, CAV1, CCDC47, CCND1, CDK5RAP3, CEBPB, CERT1, CFTR, CHAC1, CLGN, CLU, COPS5, CREB3, CREB3L1, CREB3L2, CREB3L3, CREB3L4, CREBZF, CTH, CXCL8, DAB2IP…	FALSE
GO:0055038	GO_CellularComponent-EBI-UniProt-GOA-ACAP-ARAP_25.05.2022_00h00	recycling endosome membrane	[5, 6, 7, 8, 9]	[Group069, Group128]	20	19.4175	2.2978e-11	4.37501e-08	{Group069=2.184960104867235E-18, Group128=3.2926865343135336E-60}	{Group069=1.944614493331839E-16, Group128=4.214638763921323E-58}	[ARF6, CFTR, EHD1, GGA3, HLA-F, LZTR1, NDRG1, NTRK1, PACSIN2, RAB10, RAB11B, RAB11FIP5, RAB13, RAB8A, RAP2C, SCAMP1, SCAMP3, STX12, TFRC, WASH6P]	[ABCB11, ABHD17A, ABHD17B, ABHD17C, ACAP1, ARF6, ATG9A, ATG9B, ATP11B, ATP11C, ATP13A3, ATP13A4, ATP9A, B2M, BAIAP3, BOK, CD274, CFTR, CLCN4, CLIP3, CMTM6, EHD1, EHD2, EHD3, EHD4, FZD7, GGA3, GRIA1, GRIPAP1, HFE, HLA-A, HLA-B, HLA-C, HLA-E, HLA-F, HLA-G, HLA-H, INPP4A, LAMP5, LZTR1, MCOLN2, MICALL1, NDRG1, NEU3, NSG1, NTRK1, OPTN, PACSIN2, PDIA3, PDLIM4, PLEKHB2, RAB10, RAB11A, RAB11B, RAB11FIP2,…	TRUE
R-HSA:9014449	REACTOME_Reactions_25.05.2022	RHOG binds effectors at the plasma membrane	[-1]	[Group129]	13	35.1351	2.37689e-11	4.52321e-08	{Group129=2.492940398844722E-19}	{Group129=2.3184345709255915E-17}	[ARFGAP3, CDC42, CDC42EP1, DEPDC1B, DSG2, ERBIN, LAMTOR1, MCAM, MPP7, PAK4, TFRC, TMPO, VANGL1]	[ARFGAP3, CAV1, CDC42, CDC42EP1, CYFIP1, DEPDC1B, DIAPH3, DOCK1, DOCK2, DOCK3, DOCK4, DOCK5, DSG2, ELMO2, EPHA2, ERBIN, GARRE1, HSPE1, IQGAP2, ITGB1, LAMTOR1, MAP3K11, MCAM, MPP7, NDUFS3, PAK2, PAK4, PLD1, PLEKHG3, RAB7A, RHOG, SHMT2, STBD1, TFRC, TMPO, VAMP3, VANGL1]	FALSE
GO:0030182	GO_BiologicalProcess-EBI-UniProt-GOA-ACAP-ARAP_25.05.2022_00h00	neuron differentiation	[4, 6, 7, 8]	[Group130]	91	6.18206	2.68118e-11	5.0996e-08	{Group130=1.884824984061179E-12}	{Group130=1.2251362396397662E-10}	[ABI1, ACSL3, AFG3L2, APOE, ARC, ARF6, ARHGEF25, ATP2B4, BAIAP2, BMPR2, CDC42, CDH2, CDK16, CDK5RAP3, CNP, CRK, CTNNA1, CTNNB1, CUX1, CYFIP2, DAG1, DHFR, DIP2A, DIP2B, EFNB1, EFNB3, EHD1, EPB41L3, EPHA7, EYA1, HIPK1, ITGA6, ITM2C, LLGL1, LRP6, MACF1, MAP2K2, MARK1, MARK2, MINK1, MTR, MYO6, NCAM1, NCK1, NECTIN1, NEO1, NGFR, NIBAN2, NOTCH1, NOTCH2, NTRK1, NTRK2, NTRK3, OCRL, PAK4, PARD3, PICALM, PL…	[2477, ABI1, ABI2, ABI3, ABITRAM, ABL1, ABL2, ABT1, ACAP3, ACP4, ACSL3, ACSL4, ACTB, ACTBL2, ACTL6B, ACTR2, ADAMTSL1, ADARB1, ADCY1, ADCY6, ADCYAP1, ADGRB1, ADGRB3, ADGRF1, ADGRV1, ADM, ADNP, ADNP2, ADORA2A, ADRA2B, ADRA2C, AFG3L2, AGBL4, AGER, AGRN, AGT, AGTPBP1, AGXT, AHI1, AKT1, ALCAM, ALDH1A2, ALK, ALKAL1, ALKAL2, ALKBH1, ALS2, AMIGO1, AMIGO3, ANAPC2, ANK3, ANKRD27, ANKS1A, ANOS1, APBB1, APLP…	FALSE
GO:0048699	GO_BiologicalProcess-EBI-UniProt-GOA-ACAP-ARAP_25.05.2022_00h00	generation of neurons	[5, 6, 7]	[Group130]	94	6.07628	2.77425e-11	5.27385e-08	{Group130=1.884824984061179E-12}	{Group130=1.2251362396397662E-10}	[ABI1, ACSL3, AFG3L2, APOE, ARC, ARF6, ARHGEF25, ATP2B4, BAIAP2, BMPR2, CDC42, CDH2, CDK16, CDK5RAP3, CNP, CRK, CTNNA1, CTNNB1, CUX1, CYFIP2, DAG1, DHFR, DIP2A, DIP2B, EFNB1, EFNB3, EHD1, EPB41L3, EPHA7, EYA1, FRS2, HIPK1, ITGA6, ITM2C, KIAA0319L, LLGL1, LRP6, MACF1, MAP2K2, MARK1, MARK2, MINK1, MTR, MYO6, NCAM1, NCK1, NECTIN1, NEO1, NF1, NGFR, NIBAN2, NOTCH1, NOTCH2, NTRK1, NTRK2, NTRK3, OCRL, P…	[2477, ABI1, ABI2, ABI3, ABITRAM, ABL1, ABL2, ABT1, ACAP3, ACP4, ACSL3, ACSL4, ACSL6, ACTB, ACTBL2, ACTL6B, ACTR2, ADAMTSL1, ADARB1, ADCY1, ADCY6, ADCYAP1, ADGRB1, ADGRB3, ADGRF1, ADGRG1, ADGRL3, ADGRV1, ADM, ADNP, ADNP2, ADORA2A, ADRA2B, ADRA2C, AFG3L2, AGBL4, AGER, AGRN, AGT, AGTPBP1, AGXT, AHI1, AKNA, AKT1, ALCAM, ALDH1A2, ALK, ALKAL1, ALKAL2, ALKBH1, ALS2, AMIGO1, AMIGO3, ANAPC2, ANK3, ANKRD2…	FALSE
GO:0007409	GO_BiologicalProcess-EBI-UniProt-GOA-ACAP-ARAP_25.05.2022_00h00	axonogenesis	[6, 7, 8, 9, 10, 11, 12]	[Group102, Group110, Group130]	44	9.2827	2.78646e-11	5.29428e-08	{Group102=1.0172062744980752E-17, Group110=1.1802347006663736E-16, Group130=1.884824984061179E-12}	{Group102=8.849694588133254E-16, Group110=9.559901075397626E-15, Group130=1.2251362396397662E-10}	[AFG3L2, APOE, ARHGEF25, BAIAP2, BMPR2, CDH2, CNP, DAG1, DIP2B, EFNB1, EFNB3, EPHA7, LLGL1, MACF1, MAP2K2, MARK2, NCAM1, NECTIN1, NEO1, NGFR, NIBAN2, NOTCH1, NOTCH2, NTRK1, NTRK2, PARD3, PICALM, PLXNA1, PLXNB2, PTK7, PTPRS, RAB10, RAB21, RAB8A, RAPH1, ROBO1, RTN4R, SEMA4C, SEMA4D, SLITRK5, TIAM1, TRIO, UNC5B, USP33]	[ABL1, ACTB, ACTBL2, ADAMTSL1, ADARB1, ADCY1, ADGRB1, ADNP, AFG3L2, ALCAM, ALS2, AMIGO1, ANAPC2, ANK3, ANOS1, APBB1, APLP1, APLP2, APOE, APP, ARHGAP35, ARHGAP4, ARHGEF25, ARHGEF7, ARTN, ARX, ATL1, ATOH1, ATOH7, ATP8A2, AUTS2, AUTS8, B3GNT2, B4GALT5, B4GALT6, B4GAT1, BAIAP2, BARHL2, BCL11B, BCL2, BDNF, BDNF-AS, BMP7, BMPR1B, BMPR2, BOC, BRAF, BRSK1, BRSK2, BSG, C12orf57, C9orf72, CCDC141, CCK, CCK…	TRUE
GO:0022607	GO_BiologicalProcess-EBI-UniProt-GOA-ACAP-ARAP_25.05.2022_00h00	cellular component assembly	[4]	[Group108, Group121]	160	4.91551	3.24365e-11	6.1597e-08	{Group108=9.713673881535212E-26, Group121=1.07231220674502E-23}	{Group108=1.010222083679662E-23, Group121=1.1044815729473706E-21}	[AAAS, ABLIM1, ACSL3, ADAM10, ADD3, AFDN, AFG3L2, AGFG1, APOE, ARC, ARF6, ARHGEF10, ATG2A, ATG2B, AUP1, AURKB, BAG6, BAIAP2, BAIAP2L1, BANF1, BCAS3, CCDC115, CCNB2, CCP110, CDC42, CDC42EP1, CDC42EP4, CDH2, CHMP6, CHMP7, CLGN, CTNNA1, CTNNB1, CTNND1, CYFIP2, DAG1, DNAJB12, DRG1, EHD1, EIF2S3, EPB41L3, EPB41L5, EPHA7, F11R, FANCC, FCHO2, FERMT2, GJA1, GJC1, GORASP2, HAX1, HCLS1, HIGD1A, HIPK1, ITGA…	[2477, AAAS, AAR2, ABCA1, ABCA2, ABCA3, ABCA7, ABCB6, ABCB7, ABCC4, ABI2, ABI3, ABITRAM, ABL1, ABLIM1, ABLIM2, ABLIM3, ABRAXAS1, ABRAXAS2, ABT1, ACACA, ACACB, ACAD9, ACD, ACE, ACE2, ACHE, ACOT13, ACRBP, ACSL3, ACTA1, ACTB, ACTC1, ACTG1, ACTL7A, ACTL9, ACTN1, ACTN2, ACTN3, ACTR2, ACTR3, ACVRL1, ADAM10, ADAMTS16, ADAR, ADCY8, ADD1, ADD2, ADD3, ADGRB1, ADGRB3, ADGRF1, ADGRL3, ADGRL4, ADNP, ADPRH, AD…	FALSE
GO:0140056	GO_BiologicalProcess-EBI-UniProt-GOA-ACAP-ARAP_25.05.2022_00h00	organelle localization by membrane tethering	[3]	[Group124]	18	21.4286	4.0821e-11	7.74782e-08	{Group124=1.8915332470793848E-45}	{Group124=2.345501226378437E-43}	[AHCYL1, CFTR, ESYT2, EXOC4, RAB10, RAB13, RAB8A, SNAP29, STX10, STX12, STX17, STX3, STX5, STX6, STX7, USO1, VAPB, YKT6]	[AHCYL1, ATG14, ATP2A2, BLOC1S6, BVES, CALM1, CAV2, CEP290, CEP83, CFTR, CLN3, CPLX2, CTBP2, ESYT1, ESYT2, ESYT3, EXOC1, EXOC2, EXOC3, EXOC4, EXOC5, EXOC6, EXOC6B, EXOC7, EXOC8, GRAMD2A, KCNB1, MOSPD3, NDRG4, PACS2, PDZD8, PLEK, PPFIA3, PSEN2, RAB10, RAB12, RAB13, RAB15, RAB3A, RAB3B, RAB3C, RAB3D, RAB3IP, RAB8A, RAB8B, RABEPK, RALB, SCFD2, SNAP25, SNAP29, SNPH, STX10, STX11, STX12, STX16, STX17,…	FALSE
GO:0016324	GO_CellularComponent-EBI-UniProt-GOA-ACAP-ARAP_25.05.2022_00h00	apical plasma membrane	[3, 4, 5]	[Group071, Group078, Group118]	39	9.97442	4.5754e-11	8.67954e-08	{Group071=6.437627566168511E-19, Group078=3.3072350142993234E-20, Group118=1.269937827905293E-17}	{Group071=5.858241085213346E-17, Group078=3.141873263584357E-18, Group118=1.079447153719499E-15}	[ABCC5, AHCYL1, ATP1B3, ATP2B1, ATP2B4, ATP6AP2, C2CD2L, CDH2, CFTR, DDR2, EPCAM, GJA1, HAX1, MARVELD2, NOTCH1, OCLN, PARD3, PFKM, PRKAA1, RAPGEF6, RDX, SLC12A2, SLC16A1, SLC19A1, SLC23A2, SLC29A1, SLC38A1, SLC39A14, SLC3A2, SLC4A7, SLC6A6, SLC6A9, SLC7A5, SLC9A1, SLC9A3R2, SPTBN2, STX3, TNIK, VANGL2]	[ABCB1, ABCB11, ABCB4, ABCC1, ABCC11, ABCC2, ABCC4, ABCC5, ABCD1, ABCG2, ABCG5, ABCG8, ACE2, ACY3, ADAM17, ADCY10, ADCY8, ADGRG2, ADRB2, AGER, AHCYL1, AJAP1, AJM1, AKAP7, AKR1A1, AMN, ANK2, ANO1, ANXA1, ANXA13, AQP1, AQP10, AQP2, AQP5, AQP6, ARHGEF18, ASPM, ATP12A, ATP1A1, ATP1A3, ATP1A4, ATP1B1, ATP1B2, ATP1B3, ATP2B1, ATP2B2, ATP2B4, ATP4A, ATP4B, ATP6AP2, ATP6V0A4, ATP6V0D1, ATP6V0D2, ATP6V1A,…	TRUE
GO:0035091	GO_MolecularFunction-EBI-UniProt-GOA-ACAP-ARAP_25.05.2022_00h00	phosphatidylinositol binding	[4]	[Group046]	33	11.3793	4.63742e-11	8.79254e-08	{Group046=8.345821731573003E-11}	{Group046=4.757118386996612E-9}	[APPL1, ARHGAP32, ATG2A, ATG2B, ATP13A2, BCAS3, C2CD2L, ESYT2, FCHO2, FERMT2, GGA3, MARK1, MTM1, MYO1B, NISCH, OSBP, OSBPL8, PARD3, PICALM, PIGU, PLCB1, PLEKHA5, SCARB1, SLC9A1, SNX1, SNX3, SNX5, SNX6, SNX7, STAM, STAM2, STXBP6, WASHC2A]	[ACTN2, ADAP1, ADAP2, AIDA, AKT1, ALOX15, AMER1, AMER2, AMER3, ANKFY1, ANKS1B, ANXA2, ANXA2P2, ANXA8, ANXA8L1, ANXA9, APLP2, APPL1, APPL2, ARAP1, ARAP2, ARAP3, ARFIP1, ARFIP2, ARHGAP32, ARHGAP33, ARHGAP9, ASAP1, ATG2A, ATG2B, ATP13A2, AVIL, BBS5, BCAS3, BTK, C2CD2L, CAPG, CCDC88A, CEACAM5, CERT1, CGAS, CHMP3, CLVS1, CLVS2, COMMD1, CYTH3, DAB2IP, DAPP1, DEFB4A, DENND1A, DENND1B, DENND1C, DPEP1, EE…	TRUE
GO:0009653	GO_BiologicalProcess-EBI-UniProt-GOA-ACAP-ARAP_25.05.2022_00h00	anatomical structure morphogenesis	[2, 3]	[Group130]	146	5.06768	4.8995e-11	9.28455e-08	{Group130=1.884824984061179E-12}	{Group130=1.2251362396397662E-10}	[ABI1, ABLIM1, ADAMTS1, AFG3L2, AGFG1, APOE, ARC, ARHGEF19, ARHGEF25, ATP2B4, ATP6AP2, BAIAP2, BCAS3, BMPR2, CDC42, CDC42EP1, CDC42EP4, CDH2, CEMIP2, CFTR, CNP, COCH, CRK, CTNNA1, CTNNB1, CUX1, CYFIP2, DAG1, DEAF1, DIP2A, DIP2B, EFNB1, EFNB3, EGLN1, EHD1, ENG, EPB41L3, EPB41L5, EPHA7, EPN2, EXOC4, EYA1, F11R, FANCC, FERMT2, FGFRL1, FLVCR1, FRS2, GDF15, GJA1, GJC1, GLUL, HIPK1, HMOX1, ITGA6, JAM3,…	[AAMP, ABCA12, ABCA2, ABCC8, ABI1, ABI2, ABI3, ABITRAM, ABL1, ABLIM1, ACAN, ACD, ACE, ACKR3, ACP4, ACP5, ACRBP, ACTA1, ACTA2, ACTB, ACTBL2, ACTC1, ACTG1, ACTG2, ACTL6A, ACTL7A, ACTL9, ACTN1, ACTN2, ACTN3, ACTN4, ACTR2, ACVR1, ACVR2A, ACVR2B, ACVRL1, ADA, ADAM12, ADAM15, ADAM17, ADAM8, ADAM9, ADAMTS1, ADAMTS12, ADAMTS15, ADAMTS16, ADAMTS5, ADAMTS9, ADAMTSL1, ADARB1, ADCK1, ADCY1, ADD1, ADGRA2, ADG…	FALSE
GO:0033365	GO_BiologicalProcess-EBI-UniProt-GOA-ACAP-ARAP_25.05.2022_00h00	protein localization to organelle	[5]	[Group028]	68	7.00309	5.27258e-11	9.98627e-08	{Group028=5.2725842763769094E-11}	{Group028=3.0580988802986076E-9}	[ADAM10, ANKRD13C, APPL1, ARF6, ARL1, ATP13A2, AUP1, AURKB, BAG6, BCAP31, CAMLG, CCDC47, CDK5RAP3, CHMP7, CTNNA1, DAG1, DDRGK1, EHD1, EMC7, EMC8, FAM83D, FERMT2, GGA3, GLUL, HAX1, HCLS1, HTR2A, JUP, LAMP1, LLGL1, LMAN1, LMBRD1, M6PR, MAIP1, MAP4K5, MEAK7, MMGT1, MVB12A, NDUFA13, NF1, NGFR, NOTCH1, NUP107, NUP155, OSBPL8, PACSIN2, PLK1, PML, PRKAA1, RAB10, RAB23, RAB6A, RAB8A, RALA, RDX, RER1, SCR…	[ABCA7, ABHD17A, ABHD17B, ABHD17C, ABL1, ABLIM3, ABRA, ACD, ADAM10, ADAM22, AGK, AGT, AGXT, AIFM1, AIP, AKAP11, AKIRIN2, AKR1B10, AKT1, ANGPT1, ANK2, ANKRD13A, ANKRD13C, ANTXR1, AP3B1, AP3D1, AP3M1, AP4M1, APC, APLP2, APOD, APPL1, APPL2, ARF4, ARF6, ARFRP1, ARIH2, ARL1, ARL13A, ARL13B, ARL2, ARL2BP, ARL3, ARL4D, ARL5A, ARL5B, ARL5C, ARL6, ATF2, ATG13, ATG14, ATP13A2, ATP5IF1, ATP6V1D, ATR, ATRX, …	TRUE
R-HSA:9693125	REACTOME_Reactions_25.05.2022	RHOF binds effectors at the plasma membrane	[-1]	[Group098, Group104]	12	37.5	5.76584e-11	1.09147e-07	{Group098=3.392912995181187E-30, Group104=1.1804358391183009E-28}	{Group098=3.8000625546029298E-28, Group104=1.2866750646389479E-26}	[ADD3, AKAP12, ARHGAP1, BAIAP2L1, MCAM, SENP1, SLC4A7, SNAP23, STEAP3, TMPO, TOR1AIP1, VANGL1]	[ACTB, ACTN1, ADD3, AKAP12, ARHGAP1, ARHGAP39, BAIAP2L1, BAIAP2L2, BASP1, CAPZB, CAV1, DIAPH1, DIAPH2, DIAPH3, ESYT1, FAM169A, FARP1, LMNB1, MCAM, MTMR1, POTEE, RAB7A, RHOF, SENP1, SLC4A7, SNAP23, SOWAHC, STEAP3, TMPO, TOR1AIP1, VAMP3, VANGL1]	FALSE
GO:0043168	GO_MolecularFunction-EBI-UniProt-GOA-ACAP-ARAP_25.05.2022_00h00	anion binding	[3]	[Group120]	142	5.09508	5.95145e-11	1.12601e-07	{Group120=3.0762986403777055E-17}	{Group120=2.5533278715134955E-15}	[ABCC5, ABCD3, ABCD4, ACSL3, ADCY5, AFG3L2, AK2, ARAF, ARF1, ARF6, ARHGEF10, ARHGEF19, ARHGEF25, ARL1, ATP13A2, ATP2B1, ATP2B4, AURKB, BMPR2, CCPG1, CDC42, CDC42BPA, CDK16, CEP104, CFTR, CLN6, CSNK1G3, CYB5R1, DDR2, DENND4C, DGKE, DHFR, DIRAS3, DNAJA3, DRG1, EGLN1, EHD1, EIF2S3, EPHA7, FCHO2, FERMT2, GLUD1, GLUL, GRK6, HADHA, HIPK1, HSP90AA5P, HSPA4L, HSPH1, HYOU1, IGF2R, ILVBL, IRAK3, ITM2B, ITM…	[AACS, AADAT, AAK1, AARS1, AARS2, AARSD1, AASDH, AATK, ABAT, ABCA1, ABCA10, ABCA12, ABCA13, ABCA2, ABCA3, ABCA4, ABCA5, ABCA6, ABCA7, ABCA8, ABCA9, ABCB1, ABCB10, ABCB11, ABCB4, ABCB5, ABCB6, ABCB7, ABCB8, ABCB9, ABCC1, ABCC10, ABCC11, ABCC12, ABCC2, ABCC3, ABCC4, ABCC5, ABCC6, ABCC8, ABCC9, ABCD1, ABCD2, ABCD3, ABCD4, ABCE1, ABCF1, ABCF2, ABCF3, ABCG1, ABCG2, ABCG4, ABCG5, ABCG8, ABL1, ABL2, ABR…	FALSE
R-HSA:9013009	REACTOME_Reactions_25.05.2022	RHOA binds effectors at the plasma membrane	[-1]	[Group129]	14	29.1667	7.11525e-11	1.34549e-07	{Group129=2.492940398844722E-19}	{Group129=2.3184345709255915E-17}	[AAAS, ABCD3, ARHGAP1, DEPDC1B, ERBIN, FAF2, JUP, MCAM, PCDH7, SCFD1, SNAP23, TFRC, TMPO, VANGL1]	[AAAS, ABCD3, ACBD5, ACTC1, ANLN, ARHGAP1, C1QBP, CAV1, CAVIN1, CIT, DAAM1, DEPDC1B, DIAPH1, DIAPH3, ERBIN, FAF2, FLOT1, FLOT2, FMNL3, HMOX2, IQGAP1, IQGAP3, JUP, MCAM, MYO9B, PCDH7, PKN1, PKN2, PKN3, PLD1, RHOA, RHPN1, RHPN2, ROCK1, ROCK2, RTKN, SCFD1, SLK, SNAP23, SOWAHC, STBD1, STK10, STOM, TFRC, TJP2, TMPO, VAMP3, VANGL1]	FALSE
R-HSA:9014467	REACTOME_Reactions_25.05.2022	RHOG binds effectors at the ER membrane	[-1]	[Group104, Group113, Group129]	9	60	7.45436e-11	1.40887e-07	{Group104=1.1804358391183009E-28, Group113=9.980245123239049E-28, Group129=2.492940398844722E-19}	{Group104=1.2866750646389479E-26, Group113=1.067886228186578E-25, Group129=2.3184345709255915E-17}	[EMD, KTN1, LBR, LMAN1, PGRMC2, STX5, VAPB, VRK2, YKT6]	[ANKLE2, EMD, ESYT1, KTN1, LBR, LEMD3, LETM1, LMAN1, NDUFA5, PGRMC2, RHOG, STX5, VAPB, VRK2, YKT6]	TRUE
GO:0005543	GO_MolecularFunction-EBI-UniProt-GOA-ACAP-ARAP_25.05.2022_00h00	phospholipid binding	[3]	[Group046]	45	8.84086	8.34582e-11	1.57653e-07	{Group046=8.345821731573003E-11}	{Group046=4.757118386996612E-9}	[APOE, APPL1, ARHGAP32, ATG2A, ATG2B, ATP13A2, BCAS3, C2CD2L, CLINT1, CLN6, CPNE8, EPN2, ESYT2, FCHO2, FERMT2, GGA3, MARK1, MTM1, MYO1B, NF1, NISCH, OSBP, OSBPL8, PACSIN2, PARD3, PICALM, PIGU, PLCB1, PLEKHA5, RAPGEF6, SCARB1, SLC9A1, SNCA, SNX1, SNX3, SNX5, SNX6, SNX7, SPTBN2, STAM, STAM2, STXBP6, SYTL4, VAMP2, WASHC2A]	[ABCA1, ABCG1, ACD, ACTN2, ADAP1, ADAP2, ADGRB1, AGAP1, AIDA, AKT1, ALOX15, AMER1, AMER2, AMER3, AMPH, ANKFY1, ANKS1B, ANXA1, ANXA10, ANXA11, ANXA13, ANXA2, ANXA2P2, ANXA3, ANXA4, ANXA5, ANXA6, ANXA7, ANXA8, ANXA8L1, ANXA9, APLP2, APOA1, APOA2, APOA4, APOA5, APOB, APOC1, APOC3, APOE, APOH, APOM, APPL1, APPL2, ARAP1, ARAP2, ARAP3, ARFIP1, ARFIP2, ARHGAP26, ARHGAP32, ARHGAP33, ARHGAP35, ARHGAP44, A…	FALSE
GO:0061951	GO_BiologicalProcess-EBI-UniProt-GOA-ACAP-ARAP_25.05.2022_00h00	establishment of protein localization to plasma membrane	[5, 6, 7]	[Group115]	16	23.5294	1.11107e-10	2.09769e-07	{Group115=1.5463355373967212E-56}	{Group115=1.963846132493836E-54}	[ACSL3, AFDN, AKAP5, BLZF1, GGA3, GOPC, GORASP2, MACF1, NECTIN3, NSF, RAB10, RAB8A, RDX, SCRIB, VAMP2, VAMP4]	[ABCD1, ACSL3, AFD1, AFDN, AKAP5, AMN, ANK3, ARFRP1, ARHGAP44, ATP2C1, ATP6AP1, BBS1, BBS2, BLZF1, CLN3, CNST, CSK, GCC2, GGA1, GGA2, GGA3, GOLGA4, GOLGA7, GOLPH3, GOLPH3L, GOPC, GORASP1, GORASP2, GRIP1, GRIP2, GRIPAP1, KIF13A, KRT18, LGALS12, LYPLA1, MACF1, NCOA2, NECTIN3, NSF, NSG1, OPTN, PHAF1, PKDCC, PREPL, RAB10, RAB11A, RAB26, RAB31, RAB34, RAB7A, RAB8A, RACK1, RDX, RILPL1, RILPL2, RSC1A1, …	TRUE
GO:0034329	GO_BiologicalProcess-EBI-UniProt-GOA-ACAP-ARAP_25.05.2022_00h00	cell junction assembly	[5]	[Group096, Group122]	42	9.15033	1.25199e-10	2.36251e-07	{Group096=1.9997217693842834E-31, Group122=2.0831848637573266E-27}	{Group096=2.2796828170980832E-29, Group122=2.208175955582766E-25}	[AFDN, ARF6, BCAS3, CDC42, CDH2, CTNNA1, CTNNB1, CTNND1, EPB41L3, EPB41L5, EPHA7, F11R, FERMT2, GJA1, GJC1, HIPK1, ITGA6, JAM3, JUP, MACF1, MARVELD2, MPP7, NECTIN1, NTRK1, NTRK2, NTRK3, OCLN, PARD3, PEAK1, PHLDB2, PIP5K1A, PKP2, PKP4, PLXNB2, PTPRS, RAB13, SEMA4D, SLC9A1, SLITRK5, SNCA, SPTBN2, SRGAP2]	[ABI3, ABL1, ACE, ACE2, ACHE, ACTB, ACTG1, ACTN1, ACTN2, ACTN3, ACVRL1, ADD2, ADGRB1, ADGRB3, ADGRF1, ADGRL3, ADNP, AFD1, AFDN, AGRN, AGT, AGXT, AJUBA, AMIGO1, AMIGO2, AMIGO3, ANK2, APC, APLNR, APOD, APP, ARF6, ARHGAP6, ARHGEF7, ARHGEF9, ARL2, ARVCF, ASIC2, BCAS3, BCL2, BCR, BDNF, BDNF-AS, BHLHB9, BSN, CAMSAP3, CAPZA1, CAV1, CBLN1, CBLN2, CBLN4, CD9, CDC42, CDH1, CDH10, CDH11, CDH12, CDH18, CDH19…	FALSE
GO:0048468	GO_BiologicalProcess-EBI-UniProt-GOA-ACAP-ARAP_25.05.2022_00h00	cell development	[3, 4]	[Group130]	121	5.32336	1.40925e-10	2.65785e-07	{Group130=1.884824984061179E-12}	{Group130=1.2251362396397662E-10}	[ABI1, AFDN, AFG3L2, AGFG1, APOE, ARC, ARF6, ARHGEF10, ARHGEF25, BAIAP2, BMPR2, CDC42, CDH2, CDK16, CFTR, CNP, CRK, CTNNA1, CTNNB1, CUX1, CXADR, CYFIP2, DAG1, DEAF1, DHFR, DIP2A, DIP2B, EFNB1, EFNB3, EHD1, ENG, EPB41L3, EPB41L5, EPHA7, F11R, FANCC, FERMT2, FLVCR1, FOXP3, FRS2, GJC1, HSD17B4, IL6ST, ITGA6, ITM2C, JAM3, KRAS, LLGL1, MACF1, MAP2K2, MARK1, MARK2, MARVELD2, MINK1, MTR, NCAM1, NCK1, ND…	[2477, ABCA12, ABCA2, ABCB10, ABCC8, ABHD2, ABI1, ABI2, ABI3, ABITRAM, ABL1, ABL2, ACAN, ACAP3, ACE, ACHE, ACP4, ACRBP, ACTA1, ACTA2, ACTB, ACTBL2, ACTC1, ACTG1, ACTL6B, ACTL7A, ACTL9, ACTN1, ACTN2, ACTN3, ACTN4, ACTR2, ACVR1, ADAD1, ADAD2, ADAM22, ADAMTSL1, ADAMTSL4, ADARB1, ADCY1, ADCY6, ADCYAP1, ADD1, ADGRA2, ADGRB1, ADGRB3, ADGRF1, ADGRF5, ADGRG6, ADGRV1, ADIPOQ, ADM, ADNP, ADORA2A, ADPRHL1, …	FALSE
R-HSA:9696264	REACTOME_Pathways_25.05.2022	RND3 GTPase cycle	[-1]	[Group083]	13	30.9524	1.48466e-10	2.79859e-07	{Group083=2.5348486008600702E-15}	{Group083=1.9264849366536533E-13}	[ANKRD26, CKAP4, CPD, DEPDC1B, KTN1, NISCH, PICALM, PKP4, PTPN13, SCRIB, VANGL1, VANGL2, WDR6]	[ANKRD26, ARHGAP21, ARHGAP35, ARHGAP5, CAV1, CCDC88A, CKAP4, CKB, CPD, DDX4, DEPDC1B, DLG5, DSG1, DSP, DST, EPHA2, FAM83B, FLOT2, KCTD13, KTN1, LEMD3, MUC13, NISCH, PICALM, PIK3R1, PIK3R2, PKP4, PLEKHG5, PTPN13, RASAL2, RBMX, RND3, ROCK1, SCRIB, SEMA4F, TMOD3, TNFAIP1, TXNL1, UBXN11, VANGL1, VANGL2, WDR6]	FALSE
R-HSA:9696268	REACTOME_Reactions_25.05.2022	RND3 binds effectors	[-1]	[Group083]	13	30.9524	1.48466e-10	2.79859e-07	{Group083=2.5348486008600702E-15}	{Group083=1.9264849366536533E-13}	[ANKRD26, CKAP4, CPD, DEPDC1B, KTN1, NISCH, PICALM, PKP4, PTPN13, SCRIB, VANGL1, VANGL2, WDR6]	[ANKRD26, ARHGAP21, ARHGAP35, ARHGAP5, CAV1, CCDC88A, CKAP4, CKB, CPD, DDX4, DEPDC1B, DLG5, DSG1, DSP, DST, EPHA2, FAM83B, FLOT2, KCTD13, KTN1, LEMD3, MUC13, NISCH, PICALM, PIK3R1, PIK3R2, PKP4, PLEKHG5, PTPN13, RASAL2, RBMX, RND3, ROCK1, SCRIB, SEMA4F, TMOD3, TNFAIP1, TXNL1, UBXN11, VANGL1, VANGL2, WDR6]	FALSE
R-HSA:9696271	REACTOME_Reactions_25.05.2022	RND1 binds effectors	[-1]	[Group083]	13	30.9524	1.48466e-10	2.79859e-07	{Group083=2.5348486008600702E-15}	{Group083=1.9264849366536533E-13}	[ALDH3A2, ANKRD26, CPD, DEPDC1B, FAM135A, FRS2, PKP4, PLXNA1, PTPN13, TFRC, VANGL1, VANGL2, WDR6]	[ALDH3A2, ANKRD26, ARHGAP35, ARHGAP5, CAV1, CCDC88A, CPD, DEPDC1B, DLG5, DSP, DST, EPHA2, EPSTI1, FAM135A, FAM83B, FLOT2, FRS2, FRS3, GRB7, KIDINS220, KIF14, LEMD3, MUC13, PIK3R1, PIK3R2, PKP4, PLEKHG5, PLXNA1, PTPN13, RASAL2, RBMX, RND1, RRAS2, STIP1, STMN2, TFRC, TMEM59, TXNL1, UBXN11, VANGL1, VANGL2, WDR6]	FALSE
R-HSA:9696273	REACTOME_Pathways_25.05.2022	RND1 GTPase cycle	[-1]	[Group083]	13	30.9524	1.48466e-10	2.79859e-07	{Group083=2.5348486008600702E-15}	{Group083=1.9264849366536533E-13}	[ALDH3A2, ANKRD26, CPD, DEPDC1B, FAM135A, FRS2, PKP4, PLXNA1, PTPN13, TFRC, VANGL1, VANGL2, WDR6]	[ALDH3A2, ANKRD26, ARHGAP35, ARHGAP5, CAV1, CCDC88A, CPD, DEPDC1B, DLG5, DSP, DST, EPHA2, EPSTI1, FAM135A, FAM83B, FLOT2, FRS2, FRS3, GRB7, KIDINS220, KIF14, LEMD3, MUC13, PIK3R1, PIK3R2, PKP4, PLEKHG5, PLXNA1, PTPN13, RASAL2, RBMX, RND1, RRAS2, STIP1, STMN2, TFRC, TMEM59, TXNL1, UBXN11, VANGL1, VANGL2, WDR6]	FALSE
GO:0000149	GO_MolecularFunction-EBI-UniProt-GOA-ACAP-ARAP_25.05.2022_00h00	SNARE binding	[3]	[Group111, Group124, Group131]	20	17.5439	1.57736e-10	2.97175e-07	{Group111=1.4356589427336756E-38, Group124=1.8915332470793848E-45, Group131=2.5604845714871455E-21}	{Group111=1.765860499562421E-36, Group124=2.345501226378437E-43, Group131=2.534879725772274E-19}	[GOSR2, NSF, PICALM, SCFD1, SEC24A, SEC24B, SNAP23, SNAP29, SNAP47, SNCA, STX10, STX12, STX17, STX3, STX5, STX6, STX7, TMED9, VAMP2, VAMP7]	[ABCA1, ABL1, ANKRD27, BAIAP3, BLOC1S6, CACNA1A, CAPN10, CPLX1, CPLX2, CPLX3, CPLX4, DAPK1, DOC2B, EXOC3, EXOC3L1, EXOC3L2, EXOC3L4, GABARAPL2, GOLGA2, GOSR2, HECTD3, KCNB1, LRRK2, NAPA, NAPB, NAPG, NAPSA, NAPSB, NBAS, NSF, PICALM, PRRT2, PTPN2, RAB11A, RNF40, SCFD1, SCFD2, SEC24A, SEC24B, SEC24C, SEC24D, SEPTIN9, SLC6A4, SNAP23, SNAP25, SNAP29, SNAP47, SNAP91, SNAPIN, SNCA, SNPH, STX10, STX11, S…	FALSE
GO:0022008	GO_BiologicalProcess-EBI-UniProt-GOA-ACAP-ARAP_25.05.2022_00h00	neurogenesis	[4, 5, 6]	[Group130]	101	5.70299	1.7283e-10	3.2544e-07	{Group130=1.884824984061179E-12}	{Group130=1.2251362396397662E-10}	[ABI1, ACSL3, AFG3L2, APOE, ARC, ARF6, ARHGEF10, ARHGEF25, ATP2B4, BAIAP2, BMPR2, CDC42, CDH2, CDK16, CDK5RAP3, CNP, CRK, CTNNA1, CTNNB1, CUX1, CYFIP2, DAG1, DHFR, DIP2A, DIP2B, EFNB1, EFNB3, EHD1, EPB41L3, EPHA7, EYA1, FRS2, HIPK1, IL6ST, ITGA6, ITM2C, KIAA0319L, KRAS, LLGL1, LRP6, MACF1, MAP2K2, MARCKS, MARK1, MARK2, MBOAT7, MINK1, MTR, MYO6, NCAM1, NCK1, NDRG1, NECTIN1, NEO1, NF1, NGFR, NIBAN2…	[2477, ABCA2, ABCC8, ABI1, ABI2, ABI3, ABITRAM, ABL1, ABL2, ABT1, ACAP3, ACE, ACP4, ACSL3, ACSL4, ACSL6, ACTB, ACTBL2, ACTL6B, ACTR2, ADAM22, ADAMTSL1, ADARB1, ADCY1, ADCY6, ADCYAP1, ADGRB1, ADGRB3, ADGRF1, ADGRG1, ADGRG6, ADGRL3, ADGRV1, ADM, ADNP, ADNP2, ADORA2A, ADRA2B, ADRA2C, AFG3L2, AGBL4, AGER, AGRN, AGT, AGTPBP1, AGXT, AHI1, AKNA, AKT1, AKT2, ALCAM, ALDH1A2, ALK, ALKAL1, ALKAL2, ALKBH1, A…	FALSE
GO:0042147	GO_BiologicalProcess-EBI-UniProt-GOA-ACAP-ARAP_25.05.2022_00h00	retrograde transport, endosome to Golgi	[5, 6]	[Group063, Group077]	19	18.4466	1.84648e-10	3.47508e-07	{Group063=2.740816094133355E-19, Group077=7.358653045747532E-32}	{Group063=2.5215508066026865E-17, Group077=8.462451002609663E-30}	[ARL1, GOSR1, LMAN1, RAB6A, SNX1, SNX3, SNX5, SNX6, SPAG9, STX10, STX5, STX6, SURF4, TBC1D10A, TBC1D10B, TMED9, WASH6P, WASHC2A, YKT6]	[AKR1B10, ANKFY1, ARFIP1, ARFRP1, ARL1, ATP9A, BAIAP3, BET1L, CLN5, CLTC, CLTCL1, DCTN1, DENND2A, DENND5A, EHD3, EIPR1, ERC1, EVI5, GBF1, GCC2, GGA1, GOLT1A, GOLT1B, GOSR1, HEATR5A, HEATR5B, LMAN1, LRRK2, MAGEL2, PHETA1, PHETA2, PIKFYVE, PLEKHJ1, PREPL, PRKN, PTGES2, RAB29, RAB41, RAB43, RAB6A, RAB6B, RAB6C, RAB6D, RAB7A, RAB7B, RAB9A, RAB9B, RBSN, RGP1, RGPD1, RHOBTB3, RIC1, RNF126, SGSM2, SLC66…	TRUE
GO:0048518	GO_BiologicalProcess-EBI-UniProt-GOA-ACAP-ARAP_25.05.2022_00h00	positive regulation of biological process	[1, 2, 3]	[Group127]	270	4.10834	1.84809e-10	3.47625e-07	{Group127=3.824070332346295E-9}	{Group127=1.8355537595262216E-7}	[A2M, ABI1, ACSL3, ADAM10, ADAMTS1, AFDN, AHCYL1, AKAP12, AKAP5, APOE, APPL1, ARAF, ARC, ARF6, ARHGEF10, ARL6IP5, ATG2A, ATP13A2, ATP1B3, ATP2B1, ATP2B4, ATP6AP2, AURKB, BAG6, BAIAP2, BAIAP2L1, BCAP31, BCAS3, BMPR2, C2CD2L, CADM1, CCNY, CCP110, CCPG1, CD276, CD46, CDC42, CDC42EP1, CDC42EP4, CDH2, CDK16, CDK5RAP3, CFTR, CLN6, COCH, COLEC10, CRK, CSNK1G3, CTNNA1, CTNNB1, CUX1, CYFIP2, DAG1, DCUN1D3…	[2477, A1CF, A2M, AACS, AADAC, AAK1, AAMDC, AAMP, AATF, ABAT, ABCA1, ABCA12, ABCA13, ABCA2, ABCA3, ABCA5, ABCA7, ABCA8, ABCB1, ABCB10, ABCB11, ABCB4, ABCB7, ABCC1, ABCC8, ABCD1, ABCD2, ABCG1, ABCG4, ABHD14B, ABHD17A, ABHD17B, ABHD17C, ABHD5, ABHD6, ABI1, ABI2, ABI3, ABI3BP, ABL1, ABL2, ABLIM3, ABRA, ABRAXAS1, ABT1, ACACB, ACADL, ACD, ACE, ACE2, ACER2, ACER3, ACHE, ACIN1, ACKR3, ACOD1, ACOX2, ACP3…
GO:0009925	GO_CellularComponent-EBI-UniProt-GOA-ACAP-ARAP_25.05.2022_00h00	basal plasma membrane	[3, 4, 5]	[Group071, Group078, Group118]	31	11.3553	1.90626e-10	3.58377e-07	{Group071=6.437627566168511E-19, Group078=3.3072350142993234E-20, Group118=1.269937827905293E-17}	{Group071=5.858241085213346E-17, Group078=3.141873263584357E-18, Group118=1.079447153719499E-15}	[ABCC5, ATP1B3, ATP2B1, ATP2B4, CADM1, CDH2, CTNNB1, CXADR, DAG1, EPCAM, ERBIN, LIN7C, MARVELD2, PDZD11, SCRIB, SLC12A2, SLC16A1, SLC19A1, SLC1A3, SLC23A2, SLC29A1, SLC38A1, SLC39A14, SLC3A2, SLC4A7, SLC6A6, SLC6A9, SLC7A5, SLC9A1, TFRC, WASF2]	[ABCA8, ABCB11, ABCC1, ABCC10, ABCC3, ABCC4, ABCC5, ABCC6, ACE, ADCY8, ADORA1, ADRA2A, AJAP1, ALPK2, ANK1, ANK2, ANK3, ANXA1, ANXA2, AQP1, AQP10, AQP2, AQP3, AQP4, AQP5, AQP7, AQP7B, AQP7P3, AQP9, ARRB2, ATP12A, ATP1A1, ATP1A3, ATP1A4, ATP1B1, ATP1B3, ATP2B1, ATP2B2, ATP2B4, ATP2C2, ATP6V0A4, ATP6V1B1, ATP7A, ATP7B, B4GALT1, BEST1, BSG, BSND, C1D, C5AR1, C5AR2, CA11, CA4, CA9, CADM1, CALHM1, CALH…	TRUE
R-HSA:9693198	REACTOME_Reactions_25.05.2022	RHOD binds effectors at the plasma membrane	[-1]	[Group098, Group104]	11	39.2857	2.03818e-10	3.82973e-07	{Group098=3.392912995181187E-30, Group104=1.1804358391183009E-28}	{Group098=3.8000625546029298E-28, Group104=1.2866750646389479E-26}	[ADD3, AKAP12, ARHGAP1, CPNE8, MCAM, PLXNA1, SLC4A7, STEAP3, TMPO, TOR1AIP1, VANGL1]	[ACTN1, ADD3, AKAP12, ARHGAP1, ARHGAP39, BUB1B-PAK6, CAPZB, CAV1, CPNE8, DBN1, DIAPH1, DIAPH3, EFHD2, ESYT1, LMNB1, MCAM, PAK6, PLXNA1, PLXNB1, RAB7A, RHOD, SLC4A7, STBD1, STEAP3, TMPO, TOR1AIP1, VAMP3, VANGL1]	FALSE
GO:0030662	GO_CellularComponent-EBI-UniProt-GOA-ACAP-ARAP_25.05.2022_00h00	coated vesicle membrane	[5, 6, 7, 8]	[Group107, Group124, Group126, Group131]	27	12.7358	2.1799e-10	4.09385e-07	{Group107=3.109332258840853E-36, Group124=1.8915332470793848E-45, Group126=1.1450152584628154E-21, Group131=2.5604845714871455E-21}	{Group107=3.7622920331974317E-34, Group124=2.345501226378437E-43, Group126=1.1564654110474434E-19, Group131=2.534879725772274E-19}	[APOE, ATP6AP2, CFTR, CLINT1, COPB1, COPE, EPN2, GOSR2, HLA-F, IGF2R, LMAN1, M6PR, MYO6, SEC23A, SEC23B, SEC23IP, SEC24A, SEC24B, SEC31A, STX17, STX5, TFRC, TMEM199, USO1, VAMP2, VAMP4, VAMP7]	[ADCY8, ADRB2, AFTPH, AP1B1, AP1G1, AP1G2, AP1M1, AP1M2, AP1S1, AP1S2, AP1S3, AP2A1, AP2A2, AP2B1, AP2M1, AP2S1, AP3B1, AP3B2, APOB, APOE, ARCN1, AREG, ATP6AP1, ATP6AP2, ATP6V0A1, ATP6V0B, ATP6V0C, ATP6V0D1, ATP6V0E2, ATP6V1A, ATP6V1B2, ATP6V1C1, ATP6V1D, ATP6V1E1, ATP6V1F, ATP6V1G2, ATP6V1H, AVP, AVPR2, B2M, BTBD8, BTC, CCL13, CD207, CD3D, CD3G, CD4, CD59, CD74, CD9, CEMIP, CFTR, CHRM2, CLBA1, C…	FALSE
GO:0055082	GO_BiologicalProcess-EBI-UniProt-GOA-ACAP-ARAP_25.05.2022_00h00	cellular chemical homeostasis	[3, 5]	[Group114]	54	7.64872	2.44348e-10	4.5864e-07	{Group114=2.5349782563759245E-11}	{Group114=1.4956371712617954E-9}	[ADCY5, AFG3L2, APOE, ARF1, ATP13A2, ATP1B3, ATP2B1, ATP2B4, ATP6AP2, BCAP31, C2CD2L, CCDC115, CCDC47, CDK16, CFTR, CLN6, EGLN1, FLVCR1, HMOX1, HTR2A, MAIP1, NDUFAF2, NGFR, OSBP, PLCG1, PLCG2, PML, PRKAA1, PTRH2, RAB11B, RAB11FIP5, RAB39A, S100A9, SCO1, SCO2, SLC12A2, SLC1A3, SLC29A1, SLC30A1, SLC30A7, SLC39A10, SLC39A14, SLC39A6, SLC4A7, SLC9A1, SNCA, STIM2, TFRC, TMCO1, TMEM106B, TMEM199, TMEM9…	[ABCA12, ABCA2, ABCB6, ABCB7, ABCC6, ABCC8, ABL1, ACE, ACO1, ADCY5, ADCY8, ADORA1, ADRA2A, AFG3L2, AGER, AGT, AGXT, AKAP6, ALAS2, ANK2, ANKRD9, ANO1, ANXA6, AP3B1, AP3D1, APEX1, APLNR, APOE, APP, AQP1, AQP11, AQP4, ARF1, ARF1P1, ATF4, ATG5, ATOX1, ATP12A, ATP13A1, ATP13A2, ATP13A3, ATP13A4, ATP13A5, ATP1A1, ATP1A2, ATP1A3, ATP1A4, ATP1B1, ATP1B2, ATP1B3, ATP2A1, ATP2A2, ATP2A3, ATP2B1, ATP2B2, AT…	FALSE
GO:0019725	GO_BiologicalProcess-EBI-UniProt-GOA-ACAP-ARAP_25.05.2022_00h00	cellular homeostasis	[2, 4]	[Group114]	59	7.25707	2.82107e-10	5.29233e-07	{Group114=2.5349782563759245E-11}	{Group114=1.4956371712617954E-9}	[ADCY5, AFG3L2, APOE, ARF1, ATP13A2, ATP1B3, ATP2B1, ATP2B4, ATP6AP2, BCAP31, C2CD2L, CCDC115, CCDC47, CDK16, CFTR, CLN6, EGLN1, FLVCR1, HMOX1, HTR2A, MAIP1, MCL1, MTM1, NDUFAF2, NGFR, OSBP, PFKM, PLCG1, PLCG2, PML, PRKAA1, PTRH2, RAB11B, RAB11FIP5, RAB39A, RHOT2, S100A9, SCO1, SCO2, SELENOS, SLC12A2, SLC1A3, SLC29A1, SLC30A1, SLC30A7, SLC39A10, SLC39A14, SLC39A6, SLC4A7, SLC9A1, SNCA, STIM2, TFR…	[ABCA12, ABCA2, ABCB6, ABCB7, ABCB8, ABCC6, ABCC8, ABL1, ACE, ACO1, ADCY5, ADCY8, ADD1, ADORA1, ADRA2A, AFG3L2, AGER, AGT, AGXT, AKAP6, ALAS2, ALDOA, ALPL, AMBRA1, ANK2, ANKRD9, ANO1, ANO6, ANXA6, AP3B1, AP3D1, APEX1, APLNR, APOE, APP, AQP1, AQP11, AQP4, ARF1, ARF1P1, ATF4, ATG5, ATOX1, ATP12A, ATP13A1, ATP13A2, ATP13A3, ATP13A4, ATP13A5, ATP1A1, ATP1A2, ATP1A3, ATP1A4, ATP1B1, ATP1B2, ATP1B3, AT…	FALSE
R-HSA:948021	REACTOME_Pathways_25.05.2022	Transport to the Golgi and subsequent modification	[-1]	[Group109, Group117, Group131]	25	13.5135	2.86544e-10	5.37269e-07	{Group109=4.230442921223217E-31, Group117=3.3373237393786264E-33, Group131=2.5604845714871455E-21}	{Group109=4.7804005009822356E-29, Group117=3.9380420124667793E-31, Group131=2.534879725772274E-19}	[ARF1, ARFGAP1, ARFGAP2, ARFGAP3, COPB1, COPE, GOSR1, GOSR2, LMAN1, NSF, PREB, SCFD1, SEC23A, SEC23IP, SEC24A, SEC24B, SEC31A, SPTBN2, STX17, STX5, TMED9, TMEM115, TUBB6, USO1, YKT6]	[ACTR10, ACTR1A, ANK1, ANK2, ANK3, ANKRD28, ARCN1, AREG, ARF1, ARF3, ARF4, ARF5, ARFGAP1, ARFGAP2, ARFGAP3, B4GALT1, B4GALT2, B4GALT3, B4GALT4, B4GALT5, B4GALT6, BET1, BET1L, CAPZA1, CAPZA2, CAPZA3, CAPZB, CD55, CD59, CGA, CHST10, CHST8, CNIH1, CNIH2, CNIH3, COG1, COG2, COG3, COG4, COG5, COG6, COG7, COG8, COL7A1, COPA, COPB1, COPB2, COPE, COPG1, COPG2, COPZ1, COPZ2, CSNK1D, CTSC, CTSZ, DCTN1, DCT…	FALSE
GO:0033043	GO_BiologicalProcess-EBI-UniProt-GOA-ACAP-ARAP_25.05.2022_00h00	regulation of organelle organization	[4, 5]	[Group103, Group108, Group121]	80	6.23053	2.96385e-10	5.55426e-07	{Group103=2.288161354867459E-15, Group108=9.713673881535212E-26, Group121=1.07231220674502E-23}	{Group103=1.7618842432479434E-13, Group108=1.010222083679662E-23, Group121=1.1044815729473706E-21}	[ADD3, ARF1, ARF6, ARHGEF10, ARHGEF19, ATG2A, ATP13A2, AURKB, BAIAP2, BAIAP2L1, BCAS3, CCP110, CDC42, CDC42EP1, CDC42EP4, CDH2, CHMP6, CHMP7, CRK, CTNNB1, CYFIP2, DRG1, F11R, FERMT2, GEN1, HAX1, HCLS1, JAM3, KIRREL1, LMAN1, LNPK, MAD2L1, MAP2K2, MARK2, MTM1, NCK1, NDRG1, NOTCH2, NTRK3, OCLN, OSBP, PHLDB1, PHLDB2, PLCB1, PLK1, PLSCR3, PML, PPFIA1, PPIF, PREB, PRKAA1, PTPRS, RALA, RDX, RHOT2, RICTO…	[ABI2, ABI3, ABITRAM, ABL1, ABL2, ACAA2, ACD, ACTB, ACTG1, ACTL6A, ACTL6B, ACTN2, ACTR5, ACTR8, ADAMTS16, ADCK1, ADD1, ADD2, ADD3, ADPRH, ADRB2, AFAP1, AKAP13, AKAP9, AKT1, AKT2, ALMS1, ALOX15, ALPK3, AMBRA1, ANAPC1, ANAPC11, ANAPC15, ANAPC2, ANAPC4, ANAPC5, ANAPC7, ANKRD23, ANKRD27, ANKRD53, ANTXR1, ANXA1, ANXA2, AP1AR, APC, APC2, APEX1, APOA1, ARAP1, ARF1, ARF1P1, ARF6, ARFGEF1, ARFIP1, ARFIP2,…	FALSE
GO:0099572	GO_CellularComponent-EBI-UniProt-GOA-ACAP-ARAP_25.05.2022_00h00	postsynaptic specialization	[3, 5]	[Group091, Group119]	37	9.68586	3.34853e-10	6.2718e-07	{Group091=5.301797536580448E-20, Group119=1.1039155262756292E-32}	{Group091=4.983689684385621E-18, Group119=1.2805420104797298E-30}	[ABI1, ADAM10, ADD3, AKAP5, ARC, ARF1, ARHGAP32, ATP2B4, BAIAP2, BMPR2, CADM1, CDH2, CTNNB1, CTNND1, DLGAP4, EFNB3, EGLN1, EPHA7, GOPC, LIN7C, LLGL1, MINK1, NECTIN3, NGFR, NSF, NTRK2, PKP4, PLEKHA5, PTPRS, RAB8A, SCRIB, SEMA4C, SLC30A1, SLC6A9, SNAP47, SRGAP2, TNIK]	[2477, ABHD17A, ABHD17B, ABHD17C, ABI1, ABI3, ACTR2, ADAM10, ADAM22, ADCY1, ADCY8, ADD1, ADD2, ADD3, ADGRA1, ADGRB1, ADGRL1, ADORA1, ADORA2A, ADRA2A, AKAP5, AKAP9, ALS2, ANKS1B, ARC, ARF1, ARF1P1, ARHGAP32, ARHGAP44, ARHGEF7, ARHGEF9, ARRB2, ATP1A1, ATP1A3, ATP1A4, ATP2B2, ATP2B4, ATP7A, BAALC, BAIAP2, BCL11A, BCR, BMPR2, BNIP3, BSN, CABP1, CACNA1C, CACNG2, CACNG3, CACNG4, CACNG5, CACNG7, CACNG8,…	TRUE
GO:0006887	GO_BiologicalProcess-EBI-UniProt-GOA-ACAP-ARAP_25.05.2022_00h00	exocytosis	[4, 5, 6]	[Group106, Group124, Group125]	38	9.45274	3.87718e-10	7.25808e-07	{Group106=5.812188588597034E-35, Group124=1.8915332470793848E-45, Group125=5.1271827602013294E-51}	{Group106=6.91650442043047E-33, Group124=2.345501226378437E-43, Group125=6.460250277853675E-49}	[ATP13A2, CDK16, CFTR, CHMP6, EXOC4, HLA-F, HMOX1, HTR2A, LAMP1, LIN7C, LLGL1, NOTCH1, NSF, RAB10, RAB11B, RAB11FIP1, RAB11FIP5, RAB13, RAB21, RAB8A, RALA, SCAMP1, SCRIB, SNAP23, SNAP29, SNAP47, SNCA, SNX6, SPNS1, STAM, STX17, STX3, STXBP6, SYTL4, VAMP2, VAMP7, WASH6P, YKT6]	[2477, ABCA12, ABCC4, ADCY1, ADGRE2, ADORA2A, ADORA2B, ADRA1A, ADRA1D, ADRA2A, ANK1, ANXA1, ANXA2, ANXA3, AP1G1, APBA1, APBA2, APEX1, ARFGEF1, ARFGEF2, ARHGAP17, ARHGAP44, ARL8B, ATP13A2, ATP2A2, ATP9A, BACE1, BAIAP3, BCR, BLK, BLOC1S6, BRAF, BRSK2, BTK, C12orf4, CACNA1G, CACNA1H, CACNA1I, CACNB2, CACNB4, CADPS, CADPS2, CALM3, CASK, CBARP, CBL, CCL3, CCL5, CCL8, CCR1, CCR2, CD177, CD300A, CD84, C…	TRUE
GO:0030658	GO_CellularComponent-EBI-UniProt-GOA-ACAP-ARAP_25.05.2022_00h00	transport vesicle membrane	[4, 5, 6, 7, 8]	[Group107, Group111, Group124, Group131]	28	12.0172	3.94572e-10	7.38244e-07	{Group107=3.109332258840853E-36, Group111=1.4356589427336756E-38, Group124=1.8915332470793848E-45, Group131=2.5604845714871455E-21}	{Group107=3.7622920331974317E-34, Group111=1.765860499562421E-36, Group124=2.345501226378437E-43, Group131=2.534879725772274E-19}	[ATP2B1, ATP6AP2, GOSR2, HLA-F, LMAN1, PTPRS, RAB11B, RAB11FIP5, SCAMP1, SEC23A, SEC23B, SEC23IP, SEC24A, SEC24B, SEC31A, SEMA4C, SLC6A9, SNAP47, SNCA, STX10, STX12, STX17, STX5, STX6, SYTL4, USO1, VAMP2, VAMP7]	[ABCA12, ABCC8, AFTPH, AMPH, AP1B1, AP1G1, AP1G2, AP1M1, AP1M2, AP1S1, AP1S2, AP1S3, AP2A1, AP2A2, AQP2, AREG, ARFGEF3, ATP2B1, ATP6AP1, ATP6AP2, ATP6V0A1, ATP6V0C, ATP6V0E2, ATP6V1B1, ATP6V1B2, ATP6V1C1, ATP6V1E1, ATP6V1F, ATP6V1G2, B2M, BCL2L1, BIN1, BORCS5, BSN, CA4, CALM3, CBARP, CD59, CD74, CEACAM1, CLBA1, CLTA, CLTB, CLTC, CLTCL1, CNIH1, CNIH2, CNIH3, CNIH4, CPE, CPLX3, DBH, DGKI, DMD, DMXL…	FALSE
GO:0009967	GO_BiologicalProcess-EBI-UniProt-GOA-ACAP-ARAP_25.05.2022_00h00	positive regulation of signal transduction	[3, 4, 5, 6]	[Group100, Group127]	94	5.78106	4.05191e-10	7.57708e-07	{Group100=1.1332267085474597E-11, Group127=3.824070332346295E-9}	{Group100=6.912682922139504E-10, Group127=1.8355537595262216E-7}	[AKAP12, AKAP5, APOE, ARL6IP5, ATP6AP2, AURKB, BAIAP2, BCAP31, BMPR2, CDC42, CDH2, CDK5RAP3, CRK, CSNK1G3, CTNNA1, CTNNB1, CYFIP2, DDR2, DEPDC1B, DOK6, ENG, EPN2, ERBIN, F11R, FERMT2, FRS2, GDF15, GEN1, GJA1, HAX1, HCLS1, HMOX1, HTR2A, IGFBP3, IL6ST, ITM2C, JUP, KRAS, LAMTOR1, LLGL1, MACF1, MAD2L1, MAP2K2, MCL1, MINK1, NCK1, NECTIN2, NEO1, NF1, NGFR, NOS1AP, NOTCH1, NOTCH2, NTRK1, NTRK2, NTRK3, O…	[AAK1, ABCA7, ABL1, ABRA, ACKR3, ACP3, ACTA2, ACTN4, ACVR1, ACVR1B, ACVR2A, ACVR2B, ACVRL1, ADA, ADAM17, ADAM8, ADAM9, ADAMTS20, ADAMTS3, ADCYAP1, ADCYAP1R1, ADGRA2, ADGRG1, ADGRV1, ADIPOQ, ADIPOR1, ADORA1, ADORA2A, ADORA2B, ADRA1A, ADRA1B, ADRA1D, ADRA2A, ADRA2B, ADRA2C, ADRB2, ADRB3, AFAP1L2, AGAP2, AGER, AGO3, AGPAT1, AGPAT2, AGR2, AGT, AGTR2, AGXT, AJUBA, AKAP12, AKAP13, AKAP5, AKAP6, AKR1B1,…	FALSE
GO:0070201	GO_BiologicalProcess-EBI-UniProt-GOA-ACAP-ARAP_25.05.2022_00h00	regulation of establishment of protein localization	[4, 5, 6]	[Group085, Group093, Group125]	46	8.30325	4.07581e-10	7.61768e-07	{Group085=3.019307551479196E-15, Group093=7.519590726775269E-18, Group125=5.1271827602013294E-51}	{Group085=2.264480663609397E-13, Group093=6.617239839562236E-16, Group125=6.460250277853675E-49}	[ACSL3, ADCY5, AKAP5, APOE, ARF6, ATP13A2, BCAP31, BCAS3, C2CD2L, CDK16, CFTR, CYP51A1, DNAJC1, EMD, EPB41L5, GLUD1, GLUL, GOPC, HADHA, HAX1, HCLS1, JUP, LLGL1, LMAN1, NDUFAF2, NF1, OSBP, PFKM, PPIA, PRKAA1, PTPN1, RAB11FIP1, RAB11FIP5, RAB23, RAB8A, SCFD1, SEC24A, SLC12A2, SLC16A1, SLC7A11, SNX3, SYTL4, TERF1, UBE2J1, VAMP2, WLS]	[AACS, ABAT, ABCA12, ABCC8, ABCG1, ABLIM3, ACHE, ACSL3, ACSL4, ACVR1C, ADAM8, ADAM9, ADCY5, ADCY8, ADIPOQ, ADORA2A, ADRA2A, ADTRP, AKAP5, AKT2, ALOX5, ANG, ANGPT1, ANK3, ANKRD1, ANO1, ANP32B, APBB1, APBB3, APOD, APOE, ARF6, ARFIP1, ARHGAP44, ARHGEF5, ARIH2, ARNTL, ATG13, ATP13A2, ATP2C1, ATP5IF1, B3GAT3, BAD, BAG3, BAG4, BAIAP3, BAP1, BARD1, BBC3, BCAP31, BCAS3, BIRC5, BLK, BMP4, BMP6, BMP8A, BNI…	FALSE
R-HSA:9013106	REACTOME_Pathways_25.05.2022	RHOC GTPase cycle	[-1]	[Group104, Group129]	16	21.6216	4.30864e-10	8.04853e-07	{Group104=1.1804358391183009E-28, Group129=2.492940398844722E-19}	{Group104=1.2866750646389479E-26, Group129=2.3184345709255915E-17}	[ABCD3, ARHGAP1, ARHGAP32, ARHGEF10, ARHGEF25, DEPDC1B, ERBIN, JUP, LBR, LMAN1, MCAM, STX5, TFRC, TMPO, VANGL1, VAPB]	[ABCD3, ABR, ACBD5, AKAP13, ANLN, ARHGAP1, ARHGAP18, ARHGAP21, ARHGAP26, ARHGAP32, ARHGAP35, ARHGAP39, ARHGAP5, ARHGDIA, ARHGEF1, ARHGEF10, ARHGEF10L, ARHGEF11, ARHGEF12, ARHGEF17, ARHGEF25, ARHGEF28, ARHGEF40, ARHGEF5, BCR, C1QBP, CAV1, CAVIN1, CCDC187, CIT, DAAM1, DEPDC1B, DIAPH1, DIAPH3, DLC1, ERBIN, FLOT1, FLOT2, FMNL2, FMNL3, IQGAP1, IQGAP3, JUP, LBR, LMAN1, MACO1, MCAM, MCF2, MCF2L, MYO9B, …	FALSE
GO:0048878	GO_BiologicalProcess-EBI-UniProt-GOA-ACAP-ARAP_25.05.2022_00h00	chemical homeostasis	[4]	[Group114]	72	6.50406	4.44331e-10	8.29566e-07	{Group114=2.5349782563759245E-11}	{Group114=1.4956371712617954E-9}	[ADCY5, AFG3L2, APOE, ARF1, ATP13A2, ATP1B3, ATP2B1, ATP2B4, ATP6AP2, BCAP31, C2CD2L, CCDC115, CCDC47, CDK16, CFTR, CLN6, CNNM3, EGLN1, EHD1, FLVCR1, HACD3, HMOX1, HTR2A, LAMTOR1, LPCAT1, MAIP1, MAP4K5, NDUFAF2, NEO1, NGFR, OSBP, PFKM, PICALM, PLCG1, PLCG2, PLSCR3, PML, PRKAA1, PRKACG, PTRH2, RAB11B, RAB11FIP5, RAB39A, S100A9, SCARB1, SCO1, SCO2, SEC24A, SLC12A2, SLC16A1, SLC1A3, SLC29A1, SLC30A1…	[ABCA1, ABCA12, ABCA2, ABCA3, ABCA5, ABCB11, ABCB4, ABCB6, ABCB7, ABCC6, ABCC8, ABCD1, ABCG1, ABCG4, ABCG5, ABCG8, ABHD4, ABHD5, ABHD8, ABL1, ACACA, ACE, ACER1, ACO1, ACOX1, ACOX2, ACOX3, ACOXL, ACSM1, ACSM2A, ACSM3, ADCK1, ADCY5, ADCY6, ADCY8, ADGRF5, ADIPOQ, ADIPOR1, ADIPOR2, ADM, ADNP, ADORA1, ADORA2A, ADRA2A, AFG3L2, AGER, AGT, AGTR1, AGXT, AKAP11, AKAP6, AKR1B1, AKR1C1, AKT1, ALAS2, ALOX12, …	FALSE
GO:0045216	GO_BiologicalProcess-EBI-UniProt-GOA-ACAP-ARAP_25.05.2022_00h00	cell-cell junction organization	[5]	[Group079, Group094, Group096, Group122]	27	12.2172	5.60828e-10	1.04651e-06	{Group079=3.281303885288114E-14, Group094=3.791443549511961E-33, Group096=1.9997217693842834E-31, Group122=2.0831848637573266E-27}	{Group079=2.3953518362603234E-12, Group094=4.435988952928994E-31, Group096=2.2796828170980832E-29, Group122=2.208175955582766E-25}	[ADAM10, AFDN, CDC42, CDH2, CTNNA1, CTNNB1, CTNND1, CXADR, DSG2, EPB41L3, F11R, FERMT2, GJA1, GJC1, HIPK1, JAM3, JUP, KIRREL1, MARVELD2, MPP7, NECTIN1, OCLN, PARD3, PKP2, PKP4, RAB13, RDX]	[ABCC8, ACE, ACE2, ACTB, ACTG1, ADAM10, ADD1, AFD1, AFDN, AGT, AGXT, AJM1, ANK2, APC, APLNR, ARL2, ARVCF, BMP6, CAMSAP3, CAV1, CCM2, CD177, CD9, CDC42, CDH1, CDH10, CDH11, CDH12, CDH18, CDH19, CDH2, CDH20, CDH22, CDH24, CDH5, CDH6, CDH7, CDH8, CDH9, CDHR3, CHAF1B, CLDN1, CLDN10, CLDN11, CLDN12, CLDN14, CLDN15, CLDN16, CLDN17, CLDN18, CLDN19, CLDN2, CLDN20, CLDN22, CLDN23, CLDN24, CLDN25, CLDN3, C…	TRUE
GO:0098984	GO_CellularComponent-EBI-UniProt-GOA-ACAP-ARAP_25.05.2022_00h00	neuron to neuron synapse	[4]	[Group091, Group119]	37	9.48718	5.99203e-10	1.11751e-06	{Group091=5.301797536580448E-20, Group119=1.1039155262756292E-32}	{Group091=4.983689684385621E-18, Group119=1.2805420104797298E-30}	[ABI1, ADAM10, ADD3, AKAP5, ARC, ARF1, ARHGAP32, ATP2B4, BAIAP2, BMPR2, CADM1, CDH2, CTNNB1, CTNND1, EFNB3, EGLN1, EPHA7, GOPC, LIN7C, LLGL1, MINK1, NECTIN1, NECTIN3, NGFR, NSF, NTRK2, PKP4, PLEKHA5, PTPRS, RAB8A, SCRIB, SEMA4C, SLC30A1, SLC6A9, SNAP47, SRGAP2, TNIK]	[2477, ABHD17A, ABHD17B, ABHD17C, ABI1, ABI3, ACTR2, ADAM10, ADAM22, ADCY1, ADCY8, ADD1, ADD2, ADD3, ADGRA1, ADGRB1, ADGRL1, ADORA1, ADORA2A, ADRA2A, AKAP5, AKAP7, AKAP9, ALS2, ANKS1B, ARC, ARF1, ARF1P1, ARFGEF2, ARHGAP32, ARHGAP44, ARHGEF7, ARHGEF9, ARRB2, ATP1A1, ATP1A3, ATP1A4, ATP1B2, ATP2B2, ATP2B4, ATP7A, BAALC, BACE1, BAIAP2, BCL11A, BCR, BMPR2, BNIP3, BSN, CABP1, CACNA1C, CACNG2, CACNG3, …	FALSE
GO:0007399	GO_BiologicalProcess-EBI-UniProt-GOA-ACAP-ARAP_25.05.2022_00h00	nervous system development	[4, 5]	[Group045, Group130]	133	5.03597	6.02015e-10	1.12216e-06	{Group045=5.848868521037352E-10, Group130=1.884824984061179E-12}	{Group045=2.9829229457290495E-8, Group130=1.2251362396397662E-10}	[ABI1, ACSL3, AFG3L2, ALDH3A2, APOE, ARC, ARF6, ARHGEF10, ARHGEF25, ATP2B1, ATP2B4, ATP6AP2, BAG6, BAIAP2, BMPR2, CADM1, CDC42, CDH2, CDK16, CDK5RAP3, CNP, CRK, CTNNA1, CTNNB1, CTNND1, CUX1, CYFIP2, DAG1, DEAF1, DHFR, DIP2A, DIP2B, EFNB1, EFNB3, EHD1, EPB41L3, EPHA7, EYA1, FAM126A, FANCC, FOXP3, FRS2, GLUD1, HIPK1, IL6ST, ITGA6, ITM2B, ITM2C, JAM3, KIAA0319L, KRAS, LLGL1, LRP6, MACF1, MAP2K2, MAR…	[2477, AARS1, AATK, ABAT, ABCA2, ABCB6, ABCC8, ABCD1, ABCD2, ABI1, ABI2, ABI3, ABITRAM, ABL1, ABL2, ABT1, ACAN, ACAP3, ACAT1, ACD, ACE, ACER3, ACHE, ACKR3, ACP4, ACSBG1, ACSL3, ACSL4, ACSL6, ACTB, ACTBL2, ACTL6A, ACTL6B, ACTR2, ACVR1B, ACVR1C, ADAM22, ADAM23, ADAMTSL1, ADARB1, ADCY1, ADCY6, ADCYAP1, ADD2, ADGRA2, ADGRB1, ADGRB2, ADGRB3, ADGRF1, ADGRG1, ADGRG6, ADGRL1, ADGRL2, ADGRL3, ADGRV1, ADM,…	FALSE
GO:0042592	GO_BiologicalProcess-EBI-UniProt-GOA-ACAP-ARAP_25.05.2022_00h00	homeostatic process	[3]	[Group114]	101	5.58937	6.54186e-10	1.21875e-06	{Group114=2.5349782563759245E-11}	{Group114=1.4956371712617954E-9}	[ADCY5, AFG3L2, APOE, ARF1, ATP13A2, ATP1B3, ATP2B1, ATP2B4, ATP6AP2, BCAP31, C2CD2L, CAMLG, CCDC115, CCDC47, CCNB2, CDH2, CDK16, CDK5RAP3, CFTR, CLN6, CNNM3, CTNNB1, CXADR, DNAJA3, EGLN1, EHD1, F11R, FANCC, FLVCR1, FOXP3, GJA1, HACD3, HADHA, HCLS1, HMOX1, HTR2A, INPP5D, JAM3, KRAS, LAMTOR1, LPCAT1, MAIP1, MAP4K5, MCL1, MTM1, NBEA, NDUFAF2, NEO1, NF1, NGFR, NOTCH1, OCLN, OSBP, PFKM, PICALM, PLCG1…	[ABAT, ABCA1, ABCA12, ABCA2, ABCA3, ABCA4, ABCA5, ABCB10, ABCB11, ABCB4, ABCB6, ABCB7, ABCB8, ABCC6, ABCC8, ABCD1, ABCG1, ABCG4, ABCG5, ABCG8, ABHD4, ABHD5, ABHD6, ABHD8, ABL1, ACACA, ACACB, ACADL, ACADVL, ACD, ACE, ACER1, ACHE, ACIN1, ACO1, ACOT11, ACOT13, ACOX1, ACOX2, ACOX3, ACOXL, ACP5, ACSL1, ACSM1, ACSM2A, ACSM3, ACTB, ACTG1, ACTN3, ACVR1B, ACVR2A, ACVR2B, ADA, ADAM17, ADAM8, ADAMTS5, ADAR,…	FALSE
GO:0055037	GO_CellularComponent-EBI-UniProt-GOA-ACAP-ARAP_25.05.2022_00h00	recycling endosome	[4, 5, 6, 8]	[Group062, Group069, Group128]	26	12.5	7.10927e-10	1.32375e-06	{Group062=8.925796754440937E-29, Group069=2.184960104867235E-18, Group128=3.2926865343135336E-60}	{Group062=9.81837642988503E-27, Group069=1.944614493331839E-16, Group128=4.214638763921323E-58}	[AKAP5, ARF6, CFTR, EHD1, GGA3, HLA-F, LZTR1, NDRG1, NISCH, NTRK1, OCRL, PACSIN2, RAB10, RAB11B, RAB11FIP1, RAB11FIP5, RAB13, RAB8A, RAP2C, SCAMP1, SCAMP3, STX12, STX7, TFRC, TNIK, WASH6P]	[ABCB11, ABCG1, ABHD17A, ABHD17B, ABHD17C, ACAP1, ACD, ACKR1, ACKR2, ACKR3, ACKR4, ADPRH, AKAP5, AMOTL2, ANK2, AP1G1, APP, AQP2, ARF6, ARFGEF2, ARHGAP44, ATG9A, ATG9B, ATP11A, ATP11B, ATP11C, ATP13A3, ATP13A4, ATP9A, AVL9, B2M, BACE1, BAIAP3, BOK, C1orf210, CD22, CD274, CFTR, CLCN3, CLCN4, CLIP3, CLN3, CLTCL1, CMTM6, COMMD1, DENND2B, DENND6A, DENND6B, DYNC1I1, EHD1, EHD2, EHD3, EHD4, EIPR1, ENTR1…	FALSE
GO:0032970	GO_BiologicalProcess-EBI-UniProt-GOA-ACAP-ARAP_25.05.2022_00h00	regulation of actin filament-based process	[3, 4]	[Group121]	39	9.04872	8.08008e-10	1.5037e-06	{Group121=1.07231220674502E-23}	{Group121=1.1044815729473706E-21}	[ADD3, ARF1, ARF6, ARHGEF10, ARHGEF19, BAIAP2, BAIAP2L1, BCAS3, CDC42, CDC42EP1, CDC42EP4, CRK, CYFIP2, DSC2, DSC3, DSG2, F11R, FERMT2, HAX1, HCLS1, JAM3, JUP, KIRREL1, NCK1, NOTCH2, NTRK3, PHLDB2, PKP2, PPFIA1, RDX, RICTOR, SLC9A1, SORBS3, SPTBN2, WAS, WASF2, WASH6P, WASHC2A, WASHC5]	[ABI2, ABI3, ABITRAM, ABL1, ABL2, ABRACL, ACTA2, ACTG1, ACTN2, ADD1, ADD2, ADD3, ADORA1, AKAP13, AKAP9, ALMS1, ALOX15, ANK2, ANKRD23, AP1AR, APOA1, ARAP1, ARF1, ARF1P1, ARF6, ARFGEF1, ARFIP1, ARFIP2, ARHGAP17, ARHGAP18, ARHGAP28, ARHGAP35, ARHGAP40, ARHGAP44, ARHGAP6, ARHGDIA, ARHGDIB, ARHGEF10, ARHGEF10L, ARHGEF15, ARHGEF18, ARHGEF19, ARHGEF5, ARHGEF7, ARPC1A, ARPC1B, ARPC2, ARPC3, ARPC4, ARPC4-…	FALSE
GO:0006796	GO_BiologicalProcess-EBI-UniProt-GOA-ACAP-ARAP_25.05.2022_00h00	phosphate-containing compound metabolic process	[4]	[Group123]	144	4.87145	8.87281e-10	1.65034e-06	{Group123=1.9828090781684624E-12}	{Group123=1.2491697192461314E-10}	[ABHD12, ABI1, ACOT2, ACSL3, ADAM10, ADCY5, AK2, APOE, ARAF, ATP13A2, ATP2B4, AURKB, BMPR2, CCNB2, CCNY, CDC42, CDC42BPA, CDIPT, CDK16, CDK5RAP3, CHMP6, CNP, CSNK1G3, DAG1, DDR2, DDRGK1, DGKE, DIP2A, DIRAS3, DNAJC3, DPM1, EFNB3, EFR3A, EFR3B, ENG, ENO2, EPHA7, EYA1, FAM126A, FAM126B, FERMT2, FGFRL1, GDF15, GRK6, HADHA, HAX1, HCLS1, HIPK1, HSD17B12, HSD17B4, HTR2A, IGF2R, IGFBP3, IL24, IL6ST, INPP…	[2477, AADAT, AAK1, AASS, AATK, ABCA2, ABCA3, ABCA8, ABCC6, ABCD1, ABHD12, ABHD12B, ABHD14B, ABHD16A, ABHD16B, ABHD3, ABHD4, ABHD5, ABHD6, ABHD8, ABI1, ABI2, ABI3, ABL1, ABL2, ABR, ACACA, ACACB, ACAT1, ACE, ACLY, ACMSD, ACOD1, ACOT1, ACOT11, ACOT12, ACOT2, ACOT4, ACOT6, ACOT7, ACOT8, ACOT9, ACP1, ACP2, ACP3, ACP4, ACP5, ACP6, ACSBG1, ACSBG2, ACSF2, ACSF3, ACSL1, ACSL3, ACSL4, ACSL5, ACSL6, ACSM1,…	FALSE
GO:0051130	GO_BiologicalProcess-EBI-UniProt-GOA-ACAP-ARAP_25.05.2022_00h00	positive regulation of cellular component organization	[3, 4, 5]	[Group103, Group108, Group121, Group130]	71	6.41953	9.35843e-10	1.73973e-06	{Group103=2.288161354867459E-15, Group108=9.713673881535212E-26, Group121=1.07231220674502E-23, Group130=1.884824984061179E-12}	{Group103=1.7618842432479434E-13, Group108=1.010222083679662E-23, Group121=1.1044815729473706E-21, Group130=1.2251362396397662E-10}	[APOE, APPL1, ARF6, ARHGEF10, ATG2A, AURKB, BAIAP2, BAIAP2L1, BCAS3, BMPR2, CCP110, CDC42, CDC42EP1, CDC42EP4, CTNNB1, CUX1, DAG1, DDR2, DRG1, EHD1, EPB41L5, FERMT2, GDF15, HAX1, HCLS1, ITGA6, KIRREL1, LLGL1, LMAN1, LNPK, MACF1, MAP2K2, MARK2, MPP7, NCK1, NDRG1, NTRK1, NTRK2, NTRK3, OCLN, OSBP, PHLDB1, PHLDB2, PLCB1, PLCG2, PLXNA1, PLXNB2, PML, PPIF, PTK7, RAB21, RALA, RICTOR, ROBO1, S100A9, SEMA…	[2477, ABCA1, ABCA13, ABCA3, ABCA7, ABCB4, ABCB7, ABCC8, ABI2, ABL1, ABL2, ACD, ACE2, ACTL6A, ACTN2, ACTR2, ACTR3, ACTR8, ADAM9, ADCK1, ADD1, ADGRB1, ADGRB3, ADGRL1, ADNP, ADRB2, AGRN, AGT, AGXT, AHI1, AHNAK, AJUBA, AKAP9, AKIRIN1, AKR1B1, AKT2, ALK, ALKAL1, ALKAL2, ALOX15, AMBRA1, AMIGO1, AMIGO2, AMIGO3, ANAPC11, ANAPC2, ANAPC5, ANAPC7, ANGPT1, ANKFY1, ANKRD27, ANKRD53, ANLN, ANO6, ANTXR1, ANXA1…	FALSE
GO:0051223	GO_BiologicalProcess-EBI-UniProt-GOA-ACAP-ARAP_25.05.2022_00h00	regulation of protein transport	[4, 5, 6, 7]	[Group085, Group093, Group125]	44	8.31758	9.41334e-10	1.749e-06	{Group085=3.019307551479196E-15, Group093=7.519590726775269E-18, Group125=5.1271827602013294E-51}	{Group085=2.264480663609397E-13, Group093=6.617239839562236E-16, Group125=6.460250277853675E-49}	[ACSL3, ADCY5, AKAP5, APOE, ARF6, ATP13A2, BCAP31, BCAS3, C2CD2L, CDK16, CFTR, CYP51A1, DNAJC1, EMD, GLUD1, GLUL, GOPC, HADHA, HAX1, HCLS1, JUP, LLGL1, LMAN1, NDUFAF2, NF1, OSBP, PFKM, PPIA, PRKAA1, PTPN1, RAB11FIP1, RAB11FIP5, RAB23, RAB8A, SCFD1, SEC24A, SLC12A2, SLC16A1, SLC7A11, SNX3, SYTL4, UBE2J1, VAMP2, WLS]	[AACS, ABAT, ABCA12, ABCC8, ABCG1, ABLIM3, ACHE, ACSL3, ACSL4, ACVR1C, ADAM8, ADAM9, ADCY5, ADCY8, ADIPOQ, ADORA2A, ADRA2A, ADTRP, AKAP5, AKT2, ALOX5, ANG, ANGPT1, ANK3, ANKRD1, ANO1, ANP32B, APBB1, APBB3, APOD, APOE, ARF6, ARFIP1, ARHGAP44, ARHGEF5, ARIH2, ARNTL, ATG13, ATP13A2, ATP2C1, ATP5IF1, B3GAT3, BAD, BAG3, BAG4, BAIAP3, BAP1, BARD1, BBC3, BCAP31, BCAS3, BIRC5, BLK, BMP4, BMP6, BMP8A, BNI…	FALSE
R-HSA:382551	REACTOME_Pathways_25.05.2022	Transport of small molecules	[-1]	[Group080, Group118]	54	7.40741	9.55554e-10	1.77446e-06	{Group080=1.4992562097087837E-10, Group118=1.269937827905293E-17}	{Group080=8.095983532427432E-9, Group118=1.079447153719499E-15}	[A2M, ABCC5, ABCD3, ADCY5, ADD3, AFG3L2, AHCYL2, ANO10, APOE, ATP13A2, ATP1B3, ATP2B1, ATP2B4, CFTR, CYB5R1, EIF2S3, ERLIN1, FLVCR1, HMOX1, MAGT1, MAIP1, MMGT1, PDZD11, PRKACG, RNF185, SCARB1, SEL1L, SLC12A2, SLC16A1, SLC1A3, SLC20A1, SLC29A1, SLC30A1, SLC30A6, SLC30A7, SLC35A2, SLC38A1, SLC38A2, SLC39A10, SLC39A14, SLC39A6, SLC3A2, SLC4A7, SLC6A15, SLC6A6, SLC6A9, SLC7A11, SLC7A2, SLC7A5, SLC9A1…	[A2M, ABCA1, ABCA10, ABCA12, ABCA2, ABCA3, ABCA4, ABCA5, ABCA6, ABCA7, ABCA8, ABCA9, ABCB1, ABCB10, ABCB4, ABCB5, ABCB6, ABCB7, ABCB8, ABCB9, ABCC1, ABCC10, ABCC11, ABCC2, ABCC3, ABCC4, ABCC5, ABCC6, ABCC9, ABCD1, ABCD2, ABCD3, ABCF1, ABCG1, ABCG2, ABCG4, ABCG5, ABCG8, ACO1, ADCY1, ADCY2, ADCY3, ADCY4, ADCY5, ADCY6, ADCY7, ADCY8, ADCY9, ADD1, ADD2, ADD3, AFG3L2, AHCYL2, AKAP1, ALB, AMN, ANGPTL3, …	FALSE
GO:0140534	GO_CellularComponent-EBI-UniProt-GOA-ACAP-ARAP_25.05.2022_00h00	endoplasmic reticulum protein-containing complex	[2, 4, 5, 6]	[Group052]	21	15.1079	9.7295e-10	1.8058e-06	{Group052=2.1237303127767788E-15}	{Group052=1.6565096439658873E-13}	[AUP1, CAMLG, EMC7, EMC8, FAF2, HM13, HSD17B12, HYOU1, MAGT1, MMGT1, PDIA6, PIGU, RHBDD2, RPN1, RPN2, SEL1L, SELENOS, SPCS1, SPCS2, STT3A, STT3B]	[ABCB9, ALG14, AMFR, ARL6IP1, AUP1, B2M, CALR, CAMLG, DAD1, DDOST, DERL1, DERL2, DERL3, DNAJB11, DNAJC10, DPM2, ELOVL6, EMC1, EMC10, EMC2, EMC3, EMC4, EMC6, EMC7, EMC8, EMC9, ERN1, ERN2, EXT2, EXT3, FAF1, FAF2, FAM8A1, FKBP1A, GANAB, GET1, GET3, GPAA1, HLA-A, HM13, HSD17B12, HSP90B1, HSPA5, HYOU1, INSIG1, INSIG2, KRTCAP2, MAGT1, MAP3K5, MARCHF6, MLEC, MMGT1, MZB1, NBAS, NPLOC4, ORMDL1, ORMDL2, OR…	TRUE
GO:0030136	GO_CellularComponent-EBI-UniProt-GOA-ACAP-ARAP_25.05.2022_00h00	clathrin-coated vesicle	[5, 6, 8]	[Group060, Group107, Group126, Group131]	27	11.7391	1.3714e-09	2.54395e-06	{Group060=3.5480922787358133E-14, Group107=3.109332258840853E-36, Group126=1.1450152584628154E-21, Group131=2.5604845714871455E-21}	{Group060=2.5546264406897857E-12, Group107=3.7622920331974317E-34, Group126=1.1564654110474434E-19, Group131=2.534879725772274E-19}	[ADAM10, APOE, ATP6AP2, BCAP31, CFTR, CLINT1, EPN2, FCHO2, GOPC, GPR107, HAX1, IGF2R, LMBRD1, M6PR, MYO6, OCRL, PICALM, RAB13, RAB8A, SCAMP1, SNX3, STX6, TFRC, TMED9, VAMP2, VAMP4, VAMP7]	[AAK1, ABCB4, ADAM10, ADCY8, ADRB2, AFTPH, AP1B1, AP1G1, AP1G2, AP1M1, AP1M2, AP1S1, AP1S2, AP1S3, AP2A1, AP2A2, AP2B1, AP2M1, AP2S1, AP3B1, AP3B2, APOB, APOE, AREG, ASTN1, ASTN2, ATP6AP1, ATP6AP2, ATP6V0A1, ATP6V0B, ATP6V0C, ATP6V0D1, ATP6V0E2, ATP6V1A, ATP6V1B2, ATP6V1C1, ATP6V1D, ATP6V1E1, ATP6V1F, ATP6V1G2, ATP6V1H, ATP7A, AVP, AVPR2, BCAP31, BTBD8, BTC, CCL14, CD207, CD3D, CD3G, CD4, CD74, C…	FALSE
GO:0006468	GO_BiologicalProcess-EBI-UniProt-GOA-ACAP-ARAP_25.05.2022_00h00	protein phosphorylation	[5, 6]	[Group123]	95	5.61466	1.45416e-09	2.69601e-06	{Group123=1.9828090781684624E-12}	{Group123=1.2491697192461314E-10}	[ABI1, ADAM10, APOE, ARAF, ATP13A2, ATP2B4, AURKB, BMPR2, CCNB2, CCNY, CDC42, CDC42BPA, CDK16, CDK5RAP3, CHMP6, CSNK1G3, DAG1, DDR2, DDRGK1, DIRAS3, DNAJC3, EFNB3, ENG, EPHA7, FERMT2, FGFRL1, GDF15, GRK6, HAX1, HCLS1, HIPK1, HTR2A, IGF2R, IGFBP3, IL24, IL6ST, IRAK3, KIRREL1, KRAS, LLGL1, LRP6, MAP2K2, MAP4K3, MAP4K5, MARK1, MARK2, MARK3, MAST1, MINK1, NCK1, NF1, NTRK1, NTRK2, NTRK3, OCLN, OCRL, O…	[2477, AAK1, AATK, ABI1, ABI2, ABI3, ABL1, ABL2, ABR, ACE, ACOD1, ACP4, ACSL1, ACTB, ACVR1, ACVR1B, ACVR1C, ACVR2A, ACVR2B, ACVRL1, ADAM10, ADAM17, ADAM8, ADAM9, ADAR, ADARB1, ADCK2, ADCY8, ADCYAP1, ADIPOQ, ADM2, ADNP, ADORA1, ADORA2A, ADRA1A, ADRA1D, ADRA2A, ADRA2B, ADRA2C, ADRB2, ADTRP, AFAP1L2, AGAP2, AGER, AGT, AGXT, AIDA, AIF1, AJUBA, AKAP13, AKAP9, AKT1, AKT1S1, AKT2, AKT3, AKTIP, ALK, ALKA…	FALSE
GO:0044085	GO_BiologicalProcess-EBI-UniProt-GOA-ACAP-ARAP_25.05.2022_00h00	cellular component biogenesis	[3]	[Group108, Group121]	163	4.65315	1.48228e-09	2.74666e-06	{Group108=9.713673881535212E-26, Group121=1.07231220674502E-23}	{Group108=1.010222083679662E-23, Group121=1.1044815729473706E-21}	[AAAS, ABLIM1, ACSL3, ADAM10, ADD3, AFDN, AFG3L2, AGFG1, APOE, ARC, ARF6, ARHGEF10, ATG2A, ATG2B, ATP13A2, AUP1, AURKB, BAG6, BAIAP2, BAIAP2L1, BANF1, BCAS3, CCDC115, CCNB2, CCP110, CDC42, CDC42EP1, CDC42EP4, CDH2, CHMP6, CHMP7, CLGN, CTNNA1, CTNNB1, CTNND1, CYFIP2, DAG1, DNAJB12, DRG1, EHD1, EIF2S3, EPB41L3, EPB41L5, EPHA7, F11R, FANCC, FCHO2, FERMT2, GJA1, GJC1, GLUL, GORASP2, HAX1, HCLS1, HIGD…	[2477, AAAS, AAR2, AATF, ABCA1, ABCA2, ABCA3, ABCA7, ABCB6, ABCB7, ABCC4, ABCE1, ABI2, ABI3, ABITRAM, ABL1, ABLIM1, ABLIM2, ABLIM3, ABRAXAS1, ABRAXAS2, ABT1, ACACA, ACACB, ACAD9, ACD, ACE, ACE2, ACHE, ACOT13, ACRBP, ACSL3, ACTA1, ACTB, ACTC1, ACTG1, ACTL7A, ACTL9, ACTN1, ACTN2, ACTN3, ACTR2, ACTR3, ACVRL1, ADAM10, ADAMTS16, ADAR, ADCY8, ADD1, ADD2, ADD3, ADGRB1, ADGRB3, ADGRF1, ADGRL3, ADGRL4, AD…	FALSE
GO:0090150	GO_BiologicalProcess-EBI-UniProt-GOA-ACAP-ARAP_25.05.2022_00h00	establishment of protein localization to membrane	[4, 5, 6]	[Group115]	30	10.7143	1.52586e-09	2.82588e-06	{Group115=1.5463355373967212E-56}	{Group115=1.963846132493836E-54}	[ACSL3, AFDN, AKAP5, BAG6, BLZF1, CAMLG, CCDC47, EMC7, EMC8, GGA3, GOPC, GORASP2, MACF1, MAIP1, MMGT1, NDUFA13, NECTIN3, NSF, PARD3, RAB10, RAB11B, RAB8A, RDX, SCRIB, SNAP47, STX3, VAMP2, VAMP4, ZDHHC18, ZDHHC20]	[ABCD1, ACSL3, ADORA1, AFD1, AFDN, AGK, AKAP5, AKT2, AMN, ANK3, AP3B1, AQP11, ARFRP1, ARHGAP44, ARL4D, ARL6, ARL6IP1, ATAD1, ATG3, ATP13A1, ATP1B1, ATP2C1, ATP6AP1, BAG6, BAX, BBC3, BBS1, BBS2, BCS1L, BID, BLZF1, BRAF, C2CD5, CACNA1A, CACNG2, CALM3, CAMLG, CCDC47, CD24, CDK5, CDK5R1, CEMIP, CHM, CHMP4A, CHMP4B, CHORDC1, CHP1, CIB1, CLN3, CLSTN1, CNST, COLQ, COX18, CPLX1, CSK, DMTN, EGFR, EMC1, EM…	FALSE
R-HSA:418990	REACTOME_Pathways_25.05.2022	Adherens junctions interactions	[-1]	[Group122]	11	33.3333	1.60396e-09	2.96893e-06	{Group122=2.0831848637573266E-27}	{Group122=2.208175955582766E-25}	[AFDN, CADM1, CDH2, CTNNA1, CTNNB1, CTNND1, JUP, NECTIN1, NECTIN2, NECTIN3, PVR]	[ACTB, ACTG1, AFDN, ANG, CADM1, CADM2, CADM3, CDH1, CDH10, CDH11, CDH12, CDH13, CDH15, CDH17, CDH18, CDH2, CDH24, CDH3, CDH4, CDH5, CDH6, CDH7, CDH8, CDH9, CTNNA1, CTNNB1, CTNND1, JUP, NECTIN1, NECTIN2, NECTIN3, NECTIN4, PVR]	FALSE
GO:0048522	GO_BiologicalProcess-EBI-UniProt-GOA-ACAP-ARAP_25.05.2022_00h00	positive regulation of cellular process	[2, 3, 4]	[Group127]	244	4.14543	1.65103e-09	3.05441e-06	{Group127=3.824070332346295E-9}	{Group127=1.8355537595262216E-7}	[ABI1, ACSL3, ADAM10, ADAMTS1, AFDN, AKAP12, AKAP5, APOE, APPL1, ARAF, ARC, ARF6, ARHGEF10, ARL6IP5, ATG2A, ATP13A2, ATP1B3, ATP2B4, ATP6AP2, AURKB, BAG6, BAIAP2, BAIAP2L1, BCAP31, BCAS3, BMPR2, C2CD2L, CADM1, CCNY, CCP110, CCPG1, CD276, CD46, CDC42, CDC42EP1, CDC42EP4, CDH2, CDK16, CDK5RAP3, CFTR, COLEC10, CRK, CSNK1G3, CTNNA1, CTNNB1, CUX1, CYFIP2, DAG1, DCUN1D3, DDR2, DDRGK1, DEAF1, DEPDC1B, D…	[2477, A1CF, AACS, AADAC, AAK1, AAMDC, AAMP, AATF, ABAT, ABCA1, ABCA12, ABCA13, ABCA2, ABCA3, ABCA7, ABCB1, ABCB10, ABCB4, ABCB7, ABCC8, ABCD1, ABCD2, ABCG1, ABHD14B, ABHD17A, ABHD17B, ABHD17C, ABHD5, ABI1, ABI2, ABI3, ABI3BP, ABL1, ABL2, ABLIM3, ABRA, ABRAXAS1, ABT1, ACD, ACE, ACE2, ACER2, ACER3, ACHE, ACIN1, ACKR3, ACOD1, ACOX2, ACP3, ACSL1, ACSL3, ACSL4, ACSL5, ACTA2, ACTB, ACTG1, ACTL6A, ACTL…
GO:0016482	GO_BiologicalProcess-EBI-UniProt-GOA-ACAP-ARAP_25.05.2022_00h00	cytosolic transport	[4, 5]	[Group063, Group077]	24	12.9032	1.68804e-09	3.12119e-06	{Group063=2.740816094133355E-19, Group077=7.358653045747532E-32}	{Group063=2.5215508066026865E-17, Group077=8.462451002609663E-30}	[ARL1, GOSR1, LAMP1, LMAN1, MAP2K2, MON2, RAB21, RAB6A, RDX, SNX1, SNX3, SNX5, SNX6, SPAG9, STX10, STX5, STX6, SURF4, TBC1D10A, TBC1D10B, TMED9, WASH6P, WASHC2A, YKT6]	[ACTR2, AKR1B10, AKTIP, ANKFY1, ANKRD27, AP1AR, AP1G1, AP2A1, AP4M1, ARFIP1, ARFRP1, ARL1, ARL8B, ATG14, ATP9A, BAIAP3, BECN1, BET1L, CCDC91, CES1, CHMP3, CLN3, CLN5, CLTC, CLTCL1, CORO1A, CORO7, CORO7-PAM16, DAB2, DCTN1, DENND10, DENND10P1, DENND2A, DENND5A, DNAJC13, DOP1A, DOP1B, EEA1, EHD3, EIPR1, EMP2, EPS15, ERC1, EVI5, EZR, FHIP1B, FLNA, GAK, GBF1, GCC2, GGA1, GOLT1A, GOLT1B, GOSR1, HEATR5A…	FALSE
GO:0005773	GO_CellularComponent-EBI-UniProt-GOA-ACAP-ARAP_25.05.2022_00h00	vacuole	[3, 4, 5]	[Group097]	61	6.79287	2.12802e-09	3.93257e-06	{Group097=6.92689032060143E-13}	{Group097=4.641016514802958E-11}	[ABCD4, ATP13A2, ATP6AP2, AUP1, CCDC115, CDC42, CFTR, CHMP6, CHMP7, CKAP4, DNAJC3, FAF2, FNBP1, GGA3, GGH, GLA, GOPC, HLA-F, ITM2C, LAMP1, LAMTOR1, LMBRD1, LPCAT1, LRBA, M6PR, MAGT1, MEAK7, MYO6, NEU1, NSF, OCLN, OCRL, RAB23, RAB39A, RPN2, RRAGC, SCARB1, SLC39A14, SLC3A2, SLC7A5, SNAP23, SNAP29, SNCA, SNX1, SNX6, SPAG9, SPNS1, STX17, STX3, STX7, SURF4, TEX264, TMEM106B, TMEM199, TMEM9, TRIM29, US…	[ABCA13, ABCA2, ABCA3, ABCA5, ABCB6, ABCB9, ABCC10, ABCC11, ABCD1, ABCD4, ABHD6, ACAN, ACD, ACE, ACLY, ACP2, ACP3, ACP4, ACP5, ACR, ACTR10, ACTR2, ADA, ADA2, ADAM8, ADPRH, ADRB2, AGA, AGRN, AHNAK, AKR1B10, AMBRA1, ANK2, ANK3, ANKFY1, ANKRD27, ANPEP, ANXA11, ANXA2, ANXA6, AP1B1, AP1G1, AP1M1, AP1M2, AP1S1, AP1S2, AP1S3, AP2A1, AP2A2, AP2B1, AP2M1, AP2S1, AP3B1, AP3D1, AP3M1, AP5B1, AP5M1, AP5S1, A…	FALSE
GO:0006873	GO_BiologicalProcess-EBI-UniProt-GOA-ACAP-ARAP_25.05.2022_00h00	cellular ion homeostasis	[4, 6]	[Group114]	44	8.08823	2.23484e-09	4.12774e-06	{Group114=2.5349782563759245E-11}	{Group114=1.4956371712617954E-9}	[AFG3L2, APOE, ARF1, ATP13A2, ATP1B3, ATP2B1, ATP2B4, ATP6AP2, BCAP31, CCDC115, CCDC47, CFTR, CLN6, EGLN1, FLVCR1, HMOX1, HTR2A, MAIP1, PLCG1, PLCG2, PML, PTRH2, RAB39A, S100A9, SCO1, SCO2, SLC12A2, SLC1A3, SLC30A1, SLC30A7, SLC39A10, SLC39A14, SLC39A6, SLC4A7, SLC9A1, SNCA, STIM2, TFRC, TMCO1, TMEM106B, TMEM199, TMEM9, VAPB, XPR1]	[ABCB6, ABCB7, ABCC6, ABL1, ACO1, ADCY8, ADORA1, AFG3L2, AGT, AGXT, AKAP6, ALAS2, ANK2, ANKRD9, ANXA6, AP3B1, AP3D1, APEX1, APLNR, APOE, APP, AQP11, ARF1, ARF1P1, ATF4, ATG5, ATOX1, ATP12A, ATP13A1, ATP13A2, ATP13A3, ATP13A4, ATP13A5, ATP1A1, ATP1A2, ATP1A3, ATP1A4, ATP1B1, ATP1B2, ATP1B3, ATP2A1, ATP2A2, ATP2A3, ATP2B1, ATP2B2, ATP2B3, ATP2B4, ATP2C1, ATP2C2, ATP4A, ATP4B, ATP5F1B, ATP6AP1, ATP6…	FALSE
GO:0048584	GO_BiologicalProcess-EBI-UniProt-GOA-ACAP-ARAP_25.05.2022_00h00	positive regulation of response to stimulus	[2, 3, 4]	[Group100, Group127]	121	5.09474	2.44466e-09	4.51283e-06	{Group100=1.1332267085474597E-11, Group127=3.824070332346295E-9}	{Group100=6.912682922139504E-10, Group127=1.8355537595262216E-7}	[A2M, ADAM10, AKAP12, AKAP5, APOE, APPL1, ARL6IP5, ATP6AP2, AURKB, BAG6, BAIAP2, BCAP31, BMPR2, CADM1, CD276, CD46, CDC42, CDH2, CDK5RAP3, COCH, COLEC10, CRK, CSNK1G3, CTNNA1, CTNNB1, CYFIP2, DDR2, DEPDC1B, DOK6, ENG, EPN2, ERBIN, EYA1, F11R, FERMT2, FOXP3, FRS2, GDF15, GEN1, GJA1, HAX1, HCLS1, HLA-F, HMOX1, HTR2A, IGFBP3, IL6ST, INPP5D, ITM2C, JUP, KRAS, LAMP1, LAMTOR1, LLGL1, MACF1, MAD2L1, MAP…	[2477, A2M, AAK1, ABCA7, ABCC1, ABL1, ABRA, ABRAXAS1, ACE, ACKR3, ACOD1, ACOX2, ACP3, ACTA2, ACTB, ACTG1, ACTL6A, ACTL6B, ACTN4, ACTR2, ACTR8, ACVR1, ACVR1B, ACVR2A, ACVR2B, ACVRL1, ADA, ADAM10, ADAM17, ADAM8, ADAM9, ADAMTS20, ADAMTS3, ADCYAP1, ADCYAP1R1, ADGRA2, ADGRG1, ADGRV1, ADIPOQ, ADIPOR1, ADORA1, ADORA2A, ADORA2B, ADRA1A, ADRA1B, ADRA1D, ADRA2A, ADRA2B, ADRA2C, ADRB2, ADRB3, AFAP1L2, AGAP2…	FALSE
GO:0051656	GO_BiologicalProcess-EBI-UniProt-GOA-ACAP-ARAP_25.05.2022_00h00	establishment of organelle localization	[3]	[Group044]	40	8.54701	2.56973e-09	4.74115e-06	{Group044=6.415963619432267E-10}	{Group044=3.207981809716134E-8}	[ARFGAP2, ARFGAP3, ATP13A2, AURKB, CDC42, CHMP6, CHMP7, CTNNB1, EXOC4, FAM83D, FAM91A1, GJA1, HMOX1, LAMP1, LLGL1, LSG1, MAD2L1, MARK1, MYO1B, MYO6, NECTIN2, PARD3, PICALM, PLK1, PREB, RAB11B, RAB6A, RHOT2, SCRIB, SNAP23, SNAP29, SNCA, SNX6, SPNS1, STAM, TERF1, TMED9, VAMP2, VAMP7, YKT6]	[ABCE1, ACTN4, ACTR10, ADGRE2, ADORA2B, AGBL4, AGTPBP1, ANKFN1, ANKRD53, AP1AR, AP1M2, AP3B1, AP3B2, AP3D1, AP3M1, AP3M2, AP3S1, AP3S2, APEX1, ARFGAP2, ARFGAP3, ARHGAP21, ARL4D, ARL6, ARMCX3, ASIP, ATM, ATP13A2, ATP9A, AURKB, BBS2, BBS4, BBS5, BBS7, BECN1, BICD1, BICD2, BICDL1, BICDL2, BIRC5, BLK, BLOC1S1, BLOC1S2, BLOC1S3, BLOC1S4, BLOC1S5, BLOC1S6, BOD1, BORCS5, BORCS6, BORCS7, BORCS8, BTK, C12…	FALSE
GO:0070382	GO_CellularComponent-EBI-UniProt-GOA-ACAP-ARAP_25.05.2022_00h00	exocytic vesicle	[4, 5, 6, 8]	[Group111, Group119, Group124, Group131]	27	11.3924	2.66141e-09	4.90764e-06	{Group111=1.4356589427336756E-38, Group119=1.1039155262756292E-32, Group124=1.8915332470793848E-45, Group131=2.5604845714871455E-21}	{Group111=1.765860499562421E-36, Group119=1.2805420104797298E-30, Group124=2.345501226378437E-43, Group131=2.534879725772274E-19}	[ATP2B1, ATP6AP2, CDK16, LAMP1, LLGL1, PICALM, PTPRS, RAB10, RAB11B, RAB13, RAB6A, RAB8A, SCAMP1, SEMA4C, SLC6A9, SNAP47, SNCA, STX10, STX12, STX3, STX6, STX7, SYTL4, TMED9, VAMP2, VAMP4, VPS45]	[ABCC8, AMPH, APBA1, APBA2, APEX1, APH1A, APP, ATP2B1, ATP6AP1, ATP6AP2, ATP6V0A1, ATP6V0C, ATP6V0D1, ATP6V0E2, ATP6V1B1, ATP6V1B2, ATP6V1C1, ATP6V1E1, ATP6V1F, ATP6V1G2, BACE1, BCL2L1, BDNF, BDNF-AS, BIN1, BORCS5, BRSK1, BSN, BTBD8, CALM3, CBARP, CDK16, CLCN3, CLCN4, CLCN5, CLN3, CLTA, CLTB, COPS4, COPS5, CPLX3, CTTNBP2, DDC, DGKI, DISC1, DLG4, DMD, DMXL2, DNAJC5, DNM1L, DOC2A, DPYSL3, DRD2, DTN…	FALSE
GO:0031532	GO_BiologicalProcess-EBI-UniProt-GOA-ACAP-ARAP_25.05.2022_00h00	actin cytoskeleton reorganization	[4, 7]	[Group075, Group121]	19	15.8333	2.73637e-09	5.04312e-06	{Group075=2.2983588126422015E-13, Group121=1.07231220674502E-23}	{Group075=1.562883992596697E-11, Group121=1.1044815729473706E-21}	[BAIAP2, BAIAP2L1, BCAS3, CDC42, CDC42BPA, CXADR, F11R, HAX1, HCLS1, MINK1, NOTCH2, NTRK3, PIGU, PIP5K1A, PTK7, PTPN1, RALA, RICTOR, TNIK]	[ABI3, ABL1, ABL2, ANTXR1, ANXA1, ARAP1, ARHGDIA, ARHGDIB, ASB2, ATP2C1, AUTS2, AUTS8, BAIAP2, BAIAP2L1, BAIAP2L2, BCAR1, BCAS3, BRSK2, CAPN10, CARMIL1, CARMIL2, CARMIL3, CASS4, CCL27, CD2AP, CDC42, CDC42BPA, CDC42BPB, CDC42BPG, CDK5, CLDN19, CLDN3, CLU, CSF1R, CSF3, CTTN, CXADR, DAPK3, DMTN, DTNBP1, EFS, EPS8, ESAM, EZR, F11R, FARP2, FER, FES, FGF10, FGF7, FLNA, GAB1, GDPD2, GMFG, GPR65, GRB2, G…	FALSE
GO:0016477	GO_BiologicalProcess-EBI-UniProt-GOA-ACAP-ARAP_25.05.2022_00h00	cell migration	[3]	[Group092, Group130]	90	5.66394	3.11306e-09	5.73426e-06	{Group092=1.210678114847335E-13, Group130=1.884824984061179E-12}	{Group092=8.474746803931345E-12, Group130=1.2251362396397662E-10}	[ADAM10, ADAMTS1, AFDN, AKAP12, APOE, APPL1, ARC, ARF6, ATP2B4, BCAS3, BMPR2, CDC42, CDC42BPA, CDH2, CRK, CTNNA1, CTNNB1, CXADR, DAG1, DDR2, DDRGK1, DEAF1, DEPDC1B, EFNB1, ENG, EPB41L5, F11R, FAM83D, FERMT2, GJA1, GLUL, HMOX1, IGFBP3, IL24, ITGA6, JAM3, JUP, KIAA0319L, MACF1, MARK1, MARK2, MBOAT7, MCAM, MEAK7, MINK1, NCK1, NEO1, NF1, NGFR, NISCH, NOTCH1, NTRK2, NTRK3, OSBPL8, PAK4, PEAK1, PHLDB2,…	[AAMP, ABCC1, ABCC8, ABHD2, ABHD6, ABI2, ABI3, ABL1, ABL2, ACAP3, ACE, ACKR2, ACKR3, ACKR4, ACTA2, ACTG1, ACTN4, ACVR1, ACVR1B, ACVR1C, ACVRL1, ADA, ADAM10, ADAM15, ADAM17, ADAM8, ADAM9, ADAMTS1, ADAMTS12, ADAMTS9, ADARB1, ADD2, ADGRA2, ADGRB1, ADGRE2, ADGRG1, ADGRG3, ADGRL3, ADIPOQ, ADIPOR1, ADORA1, ADORA3, ADRA2A, ADTRP, AFD1, AFDN, AGER, AGO2, AGT, AGTR1, AGTR2, AGXT, AIF1, AIMP1, AIRE, AJUBA,…	FALSE
GO:0005764	GO_CellularComponent-EBI-UniProt-GOA-ACAP-ARAP_25.05.2022_00h00	lysosome	[5, 6, 7]	[Group097]	56	7.01754	3.20863e-09	5.90709e-06	{Group097=6.92689032060143E-13}	{Group097=4.641016514802958E-11}	[ABCD4, ATP13A2, ATP6AP2, CCDC115, CFTR, CHMP6, CHMP7, CKAP4, DNAJC3, FAF2, FNBP1, GGA3, GGH, GLA, GOPC, HLA-F, ITM2C, LAMP1, LAMTOR1, LMBRD1, LPCAT1, LRBA, M6PR, MAGT1, MEAK7, MYO6, NEU1, NSF, OCLN, OCRL, RAB39A, RRAGC, SCARB1, SLC39A14, SLC3A2, SLC7A5, SNAP23, SNAP29, SNCA, SNX1, SNX6, SPAG9, SPNS1, STX17, STX3, STX7, SURF4, TMEM106B, TMEM199, TMEM9, TRIM29, USE1, VAMP4, VAMP7, VAPA, VAT1]	[ABCA13, ABCA2, ABCA3, ABCA5, ABCB6, ABCB9, ABCC10, ABCD1, ABCD4, ABHD6, ACAN, ACD, ACE, ACLY, ACP2, ACP3, ACP4, ACP5, ACTR10, ACTR2, ADA, ADA2, ADAM8, ADRB2, AGA, AGRN, AHNAK, AKR1B10, ANK2, ANK3, ANKFY1, ANKRD27, ANPEP, ANXA11, ANXA2, ANXA6, AP1B1, AP1G1, AP1M1, AP1M2, AP1S1, AP1S2, AP1S3, AP2A1, AP2A2, AP2B1, AP2M1, AP2S1, AP3B1, AP3D1, AP3M1, AP5B1, AP5M1, AP5S1, APEX1, APOB, ARG1, ARHGAP45, …	FALSE
GO:0005615	GO_CellularComponent-EBI-UniProt-GOA-ACAP-ARAP_25.05.2022_00h00	extracellular space	[2, 3]	[Group088]	166	4.57426	3.52994e-09	6.4951e-06	{Group088=2.2307475648008728E-35}	{Group088=2.6768970777610473E-33}	[A2M, ABI1, ADAM10, ADH6, AHCYL1, AK2, APOE, APPL1, ARF1, ARF6, ARHGAP1, ATP1B3, ATP2B1, ATP2B4, ATP6AP2, AUP1, BAG6, BAIAP2, BAIAP2L1, BMPR2, CD46, CDC42, CDC42BPA, CEMIP2, CHMP6, CKAP4, CNP, COLEC10, CPD, CPNE8, CRK, CTNNB1, CTNND1, CYB5R1, CYFIP2, DAG1, DDR2, DEAF1, DIP2B, DNAJC3, DSC2, DSC3, DSG2, EFNB1, EHD1, EIF2S3, ENG, ENO2, EPB41L2, EPCAM, F11R, FAM234A, FCGRT, GDF15, GGH, GLA, GLUL, HLA…	[100131096, A1BG, A2M, A2ML1, AARS1, AASDHPPT, ABCA3, ABCB1, ABCB11, ABCB4, ABCB6, ABCC1, ABCC11, ABCD1, ABHD14B, ABHD8, ABI1, ABI3BP, ACAT1, ACAT2, ACD, ACE, ACE2, ACHE, ACLY, ACO1, ACOD1, ACOT11, ACOT7, ACP1, ACP2, ACP3, ACSL4, ACSM1, ACTA1, ACTA2, ACTB, ACTBL2, ACTC1, ACTG1, ACTG2, ACTN1, ACTN2, ACTN3, ACTN4, ACTR1A, ACTR1B, ACTR2, ACTR3, ACTR3B, ACTR3C, ACY1, ACY3, ADA2, ADAM10, ADAM15, ADAM9…	FALSE
GO:0051493	GO_BiologicalProcess-EBI-UniProt-GOA-ACAP-ARAP_25.05.2022_00h00	regulation of cytoskeleton organization	[5, 6]	[Group108, Group121]	45	7.8534	3.65027e-09	6.71284e-06	{Group108=9.713673881535212E-26, Group121=1.07231220674502E-23}	{Group108=1.010222083679662E-23, Group121=1.1044815729473706E-21}	[ADD3, ARF1, ARF6, ARHGEF10, ARHGEF19, BAIAP2, BAIAP2L1, BCAS3, CDC42, CDC42EP1, CDC42EP4, CHMP6, CHMP7, CRK, CYFIP2, DRG1, F11R, FERMT2, HAX1, HCLS1, JAM3, KIRREL1, MARK2, NCK1, NDRG1, NOTCH2, NTRK3, OCLN, PHLDB1, PHLDB2, PLK1, PPFIA1, PRKAA1, RDX, RICTOR, S100A9, SLC9A1, SNCA, SORBS3, SPTBN2, WAS, WASF2, WASH6P, WASHC2A, WASHC5]	[ABI2, ABI3, ABITRAM, ABL1, ABL2, ACTG1, ACTN2, ADD1, ADD2, ADD3, AFAP1, AKAP13, AKAP9, ALMS1, ALOX15, ANAPC2, ANKRD23, ANKRD53, AP1AR, APC, APC2, APOA1, ARAP1, ARF1, ARF1P1, ARF6, ARFGEF1, ARFIP1, ARFIP2, ARHGAP17, ARHGAP18, ARHGAP28, ARHGAP35, ARHGAP40, ARHGAP44, ARHGAP6, ARHGDIA, ARHGDIB, ARHGEF10, ARHGEF10L, ARHGEF15, ARHGEF18, ARHGEF19, ARHGEF2, ARHGEF5, ARHGEF7, ARL2, ARPC1A, ARPC1B, ARPC2,…	TRUE
R-HSA:6811438	REACTOME_Pathways_25.05.2022	Intra-Golgi traffic	[-1]	[Group105, Group109, Group124, Group131]	12	27.2727	3.88303e-09	7.13701e-06	{Group105=2.1674611663551676E-18, Group109=4.230442921223217E-31, Group124=1.8915332470793848E-45, Group131=2.5604845714871455E-21}	{Group105=1.9507150497196507E-16, Group109=4.7804005009822356E-29, Group124=2.345501226378437E-43, Group131=2.534879725772274E-19}	[ARF1, CUX1, GOLIM4, GOSR1, GOSR2, NSF, RAB39A, SNAP29, STX5, STX6, VPS45, YKT6]	[ALPP, ARF1, BET1L, COG1, COG2, COG3, COG4, COG5, COG6, COG7, COG8, CUX1, CYTH1, CYTH2, CYTH3, CYTH4, GOLGA5, GOLIM4, GOSR1, GOSR2, MAN1A1, MAN1A2, MAN1C1, MAN2A1, MAN2A2, NAPA, NAPB, NAPG, NSF, RAB30, RAB33B, RAB36, RAB39A, RAB41, RGP1, RIC1, SNAP29, STX16, STX5, STX6, TRIP11, VPS45, VTI1A, YKT6]	FALSE
GO:0048471	GO_CellularComponent-EBI-UniProt-GOA-ACAP-ARAP_25.05.2022_00h00	perinuclear region of cytoplasm	[2, 3, 4]	[Group034]	55	7.05128	4.07801e-09	7.49131e-06	{Group034=4.078014002308641E-9}	{Group034=1.9166665810850613E-7}	[ACSL3, ADAM10, ANKRD13C, ARF1, ARHGAP1, BCAP31, CKAP4, CLINT1, CNP, CTNNB1, CYFIP2, DCUN1D3, EHD1, HMOX1, IGF2R, ITM2C, KIRREL1, LAMP1, M6PR, MAD2L1, MAP2K2, MYO1B, MYO6, NDRG1, NOS1AP, NTRK2, OSBP, PICALM, PKP4, PLCG2, PLSCR1, RAB10, RHBDD2, SEC23A, SEC23B, SEC31A, SLC1A3, SLC30A7, SLC5A3, SLC9A1, SNAP47, SNCA, SNX5, SPAG9, STX10, STX6, STX7, SYAP1, TFRC, UBE2I, USO1, USP33, VAMP2, VAPA, ZDHHC2…	[2477, AANAT, AATK, ABCA1, ABCD1, ABL1, ACHE, ACSL3, ACTL9, ACTN4, ADAM10, ADCY10, ADGRB1, AFTPH, AGGF1, AIF1, AIFM1, AKAP13, AKAP4, AKAP6, ALDH1A2, ALG2, ALOX12B, ALOX5, AMBRA1, AMFR, ANAPC2, ANGEL1, ANKRD13A, ANKRD13B, ANKRD13C, ANKRD13D, ANP32A, ANP32C, ANXA4, ANXA6, AP1G1, APBA1, APBA3, APC, APC2, APEX1, APLP1, APOD, APP, AQP11, AQP2, ARF1, ARF1P1, ARF3, ARF5, ARFGEF1, ARFGEF2, ARHGAP1, ARHGA…	TRUE
GO:0031227	GO_CellularComponent-EBI-UniProt-GOA-ACAP-ARAP_25.05.2022_00h00	intrinsic component of endoplasmic reticulum membrane	[4, 5, 6, 7, 8]	[Group052]	23	12.7778	4.46475e-09	8.19729e-06	{Group052=2.1237303127767788E-15}	{Group052=1.6565096439658873E-13}	[AUP1, BCAP31, CAMLG, CCDC47, DHCR7, DNAJB12, EMC7, EMC8, ESYT2, HACD3, HLA-F, HM13, KTN1, LNPK, MMGT1, PIGU, PREB, RHBDD2, SELENOS, SPCS1, TECR, TMCO1, UBXN8]	[ABCB9, ACER3, AMFR, ANKLE2, ARL6IP1, ATF6, ATF6B, ATP13A1, AUP1, B2M, BCAP31, BFAR, BNIP1, BSCL2, CALR, CAMLG, CANX, CCDC47, CD74, CLN3, CPT1C, CYP2E1, DCSTAMP, DERL1, DERL2, DERL3, DGAT2, DHCR7, DHRS9, DNAJB12, DNAJB2, DOLK, DOLPP1, DPAGT1, DPM2, DPM3, EBP, EDEM1, EIF2AK3, ELOVL1, ELOVL2, ELOVL3, ELOVL4, ELOVL5, ELOVL6, ELOVL7, EMC1, EMC10, EMC2, EMC3, EMC4, EMC6, EMC7, EMC8, EMC9, ERGIC1, ERGI…	FALSE
GO:0070887	GO_BiologicalProcess-EBI-UniProt-GOA-ACAP-ARAP_25.05.2022_00h00	cellular response to chemical stimulus	[3]	[Group116, Group127]	151	4.69673	4.51959e-09	8.29345e-06	{Group116=2.3405214045286965E-20, Group127=3.824070332346295E-9}	{Group116=2.2469005483475486E-18, Group127=1.8355537595262216E-7}	[ABCC5, ABCD4, ADAM10, ADCY5, AHCYL1, AKAP12, APOE, APPL1, ARF6, ARL6IP5, ATP13A2, ATP2B1, ATP2B4, AUP1, BAG6, BAIAP2, BAIAP2L1, BCAS3, BMPR2, C2CD2L, CCDC115, CDC42, CDC42EP4, CDK16, CDK5RAP3, CFTR, CPNE8, CRK, CTNNA1, CTNNB1, CXADR, CYB5B, CYFIP2, DAG1, DDR2, DDRGK1, DENND4C, DHFR, DNAJB12, EGLN1, EHD1, EMD, ENG, EPB41L5, EPN2, ERBIN, FANCC, FERMT2, FGFRL1, FRS2, GDF15, GJA1, HADHB, HAX1, HCLS1…	[A3GALT2, AADAC, AANAT, ABCA1, ABCA12, ABCA7, ABCB10, ABCB11, ABCB4, ABCB6, ABCC1, ABCC2, ABCC3, ABCC4, ABCC5, ABCC8, ABCD1, ABCD4, ABCG2, ABCG4, ABHD2, ABL1, ABL2, ABTB2, ACAA1, ACAA2, ACACA, ACAP2, ACE, ACER1, ACER2, ACHE, ACKR1, ACKR2, ACKR3, ACKR4, ACOD1, ACSL1, ACSM1, ACSM2B, ACTA1, ACTB, ACTG1, ACTN2, ACTN4, ACTR2, ACTR3, ACVR1, ACVR1B, ACVR1C, ACVR2A, ACVR2B, ACVRL1, ADAM10, ADAM15, ADAM17…	FALSE
GO:0043085	GO_BiologicalProcess-EBI-UniProt-GOA-ACAP-ARAP_25.05.2022_00h00	positive regulation of catalytic activity	[4]	[Group120, Group123]	77	5.96899	4.96544e-09	9.10663e-06	{Group120=3.0762986403777055E-17, Group123=1.9828090781684624E-12}	{Group120=2.5533278715134955E-15, Group123=1.2491697192461314E-10}	[ABI1, AFDN, AKAP5, APOE, ARHGEF10, ARHGEF19, ARL1, ARL6IP5, ATP2B4, AURKB, BCAP31, BCAS3, BMPR2, CCNY, CDC42, CRK, CTNNB1, CYFIP2, DAG1, DCUN1D3, DDR2, DDRGK1, DHFR, EPHA7, F11R, FERMT2, HTR2A, ITGA6, LLGL1, MAP2K2, MARK2, NDUFA13, NF1, NGFR, NOS1AP, NTRK1, NTRK2, NTRK3, OSBPL8, PICALM, PIP5K1A, PKP4, PLK1, PLSCR1, PML, POR, PPIA, PRKAG1, PTPN1, PTRH2, RALGDS, RALGPS2, RAPGEF6, RGL2, RICTOR, ROB…	[ABHD5, ABI1, ABL1, ABL2, ABR, ACD, ACE, ACER2, ACR, ACSL1, ACVR1C, ACVR2B, ADAM17, ADAM8, ADAM9, ADAP1, ADAP2, ADCY8, ADCYAP1, ADCYAP1R1, ADIPOQ, ADNP, ADORA1, ADORA2B, ADORA3, ADPRH, ADRA1A, ADRA1D, ADRA2A, ADRA2B, ADRA2C, ADRB1, ADRB2, ADRB3, ADRM1, AFAP1L2, AFD1, AFDN, AGAP1, AGAP11, AGAP2, AGAP3, AGAP4, AGAP5, AGAP6, AGAP7P, AGAP9, AGER, AGRN, AGT, AGTR1, AGTR2, AGXT, AIFM1, AIM2, AIMP2, AJU…	FALSE
GO:0005774	GO_CellularComponent-EBI-UniProt-GOA-ACAP-ARAP_25.05.2022_00h00	vacuolar membrane	[4, 5, 6]	[Group097]	40	8.29876	5.95154e-09	1.09032e-05	{Group097=6.92689032060143E-13}	{Group097=4.641016514802958E-11}	[ABCD4, ATP13A2, ATP6AP2, CCDC115, CFTR, CHMP6, CHMP7, CKAP4, GOPC, HLA-F, ITM2C, LAMP1, LAMTOR1, LMBRD1, LPCAT1, LRBA, M6PR, MAGT1, MEAK7, MYO6, NEU1, NSF, OCLN, RPN2, SCARB1, SLC39A14, SLC3A2, SLC7A5, SNAP29, SPAG9, SPNS1, STX17, STX7, SURF4, TEX264, TMEM106B, TMEM199, TMEM9, VAMP7, VAPA]	[ABCA13, ABCA2, ABCA3, ABCA5, ABCB6, ABCB9, ABCC10, ABCC11, ABCD1, ABCD4, ABHD6, ACP2, ACP3, AHNAK, ANKFY1, ANPEP, ANXA2, ANXA6, AP1B1, AP1G1, AP1M1, AP1M2, AP1S1, AP1S2, AP1S3, AP2A1, AP2A2, AP2B1, AP2M1, AP2S1, AP3B1, AP3D1, AP3M1, AP5B1, AP5M1, AP5S1, ARL8A, ARL8B, ARRB1, ATG14, ATG16L1, ATG16L2, ATG9A, ATP10B, ATP11A, ATP11B, ATP11C, ATP13A2, ATP6AP1, ATP6AP2, ATP6V0A1, ATP6V0A2, ATP6V0A4, AT…	FALSE
GO:0051046	GO_BiologicalProcess-EBI-UniProt-GOA-ACAP-ARAP_25.05.2022_00h00	regulation of secretion	[4, 5]	[Group093, Group106, Group125]	49	7.43551	5.94971e-09	1.09058e-05	{Group093=7.519590726775269E-18, Group106=5.812188588597034E-35, Group125=5.1271827602013294E-51}	{Group093=6.617239839562236E-16, Group106=6.91650442043047E-33, Group125=6.460250277853675E-49}	[ACSL3, ADCY5, APOE, ARF6, ATP13A2, C2CD2L, CDK16, CFTR, CHMP6, CYP51A1, DNAJC1, GJA1, GLUD1, GLUL, HADHA, HLA-F, HMOX1, HTR2A, LAMP1, LLGL1, MYO6, NDUFAF2, NF1, NOTCH1, NSF, OSBP, PFKM, PPIA, PRKAA1, RAB10, RAB11FIP1, RAB11FIP5, RAB13, RAB21, RAB8A, RALA, S100A9, SEC24A, SLC12A2, SLC16A1, SLC30A1, SNCA, SNX6, STAM, STXBP6, SYTL4, VAMP2, VAMP7, WLS]	[2477, AACS, ABAT, ABCA12, ABCB11, ABCC8, ABCG1, ACE, ACHE, ACSL3, ACSL4, ACVR1C, ADA, ADAM8, ADAM9, ADCY1, ADCY5, ADCY8, ADCYAP1, ADGRE2, ADIPOQ, ADORA1, ADORA2A, ADORA2B, ADORA3, ADRA1A, ADRA1D, ADRA2A, ADRA2B, ADRA2C, ADTRP, AGT, AGTR1, AGXT, AIMP1, ALOX12B, ALOX5, AMH, ANG, ANKRD1, ANO1, ANXA1, ANXA2, AP1G1, APBA1, APBA2, APBB1, APBB3, APEX1, APOE, AQP1, ARF6, ARFIP1, ARHGEF7, ARNTL, ASIC1, A…	FALSE
GO:1903530	GO_BiologicalProcess-EBI-UniProt-GOA-ACAP-ARAP_25.05.2022_00h00	regulation of secretion by cell	[3, 4, 5, 6]	[Group085, Group106, Group125]	46	7.62852	6.03374e-09	1.10478e-05	{Group085=3.019307551479196E-15, Group106=5.812188588597034E-35, Group125=5.1271827602013294E-51}	{Group085=2.264480663609397E-13, Group106=6.91650442043047E-33, Group125=6.460250277853675E-49}	[ADCY5, APOE, ARF6, ATP13A2, C2CD2L, CDK16, CFTR, CHMP6, CYP51A1, DNAJC1, GJA1, GLUD1, GLUL, HADHA, HLA-F, HMOX1, HTR2A, LAMP1, LLGL1, NDUFAF2, NF1, NOTCH1, NSF, OSBP, PFKM, PPIA, RAB10, RAB11FIP1, RAB11FIP5, RAB13, RAB21, RAB8A, RALA, S100A9, SEC24A, SLC12A2, SLC16A1, SLC30A1, SNCA, SNX6, STAM, STXBP6, SYTL4, VAMP2, VAMP7, WLS]	[2477, AACS, ABAT, ABCA12, ABCC8, ABCG1, ACHE, ACSL4, ACVR1C, ADAM8, ADAM9, ADCY1, ADCY5, ADCY8, ADCYAP1, ADGRE2, ADIPOQ, ADORA1, ADORA2A, ADORA2B, ADORA3, ADRA1A, ADRA1D, ADRA2A, ADRA2B, ADRA2C, ADTRP, AGT, AGTR1, AGXT, AIMP1, ALOX5, AMH, ANG, ANKRD1, ANO1, ANXA1, ANXA2, AP1G1, APBA1, APBA2, APBB1, APBB3, APEX1, APOE, ARF6, ARFIP1, ARHGEF7, ARNTL, ASIC1, ATP13A2, ATP2A2, ATP9A, AVP, AVPR1A, AVPR…	FALSE
GO:0050801	GO_BiologicalProcess-EBI-UniProt-GOA-ACAP-ARAP_25.05.2022_00h00	ion homeostasis	[5]	[Group080, Group114]	49	7.41301	6.30718e-09	1.15421e-05	{Group080=1.4992562097087837E-10, Group114=2.5349782563759245E-11}	{Group080=8.095983532427432E-9, Group114=1.4956371712617954E-9}	[AFG3L2, APOE, ARF1, ATP13A2, ATP1B3, ATP2B1, ATP2B4, ATP6AP2, BCAP31, CCDC115, CCDC47, CFTR, CLN6, CNNM3, EGLN1, FLVCR1, HMOX1, HTR2A, MAIP1, NEO1, PICALM, PLCG1, PLCG2, PML, PTRH2, RAB39A, S100A9, SCO1, SCO2, SLC12A2, SLC1A3, SLC30A1, SLC30A7, SLC39A10, SLC39A14, SLC39A6, SLC4A7, SLC7A11, SLC9A1, SNCA, STEAP3, STIM2, TFRC, TMCO1, TMEM106B, TMEM199, TMEM9, VAPB, XPR1]	[ABCB6, ABCB7, ABCC6, ABL1, ACE, ACO1, ADCY8, ADM, ADORA1, ADORA2A, AFG3L2, AGT, AGTR1, AGXT, AKAP6, ALAS2, ALPL, ANK2, ANK3, ANKH, ANKRD9, ANXA6, AP3B1, AP3D1, APEX1, APLNR, APOE, APP, AQP11, ARF1, ARF1P1, ATF4, ATG5, ATOX1, ATP12A, ATP13A1, ATP13A2, ATP13A3, ATP13A4, ATP13A5, ATP1A1, ATP1A2, ATP1A3, ATP1A4, ATP1B1, ATP1B2, ATP1B3, ATP2A1, ATP2A2, ATP2A3, ATP2B1, ATP2B2, ATP2B3, ATP2B4, ATP2C1, …	FALSE
GO:0044093	GO_BiologicalProcess-EBI-UniProt-GOA-ACAP-ARAP_25.05.2022_00h00	positive regulation of molecular function	[3]	[Group120, Group123]	94	5.50351	6.5315e-09	1.19461e-05	{Group120=3.0762986403777055E-17, Group123=1.9828090781684624E-12}	{Group120=2.5533278715134955E-15, Group123=1.2491697192461314E-10}	[ABI1, AFDN, AKAP5, APOE, ARC, ARHGEF10, ARHGEF19, ARL1, ARL6IP5, ATP1B3, ATP2B4, AURKB, BCAP31, BCAS3, BMPR2, CCNY, CDC42, CFTR, CRK, CTNNB1, CYFIP2, DAG1, DCUN1D3, DDR2, DDRGK1, DHFR, EPB41L5, EPHA7, F11R, FERMT2, HCLS1, HTR2A, IRAK3, ITGA6, JUP, LLGL1, LRP6, MAP2K2, MARK2, MARK3, NDUFA13, NF1, NGFR, NIBAN2, NOS1AP, NTRK1, NTRK2, NTRK3, OSBPL8, PICALM, PIP5K1A, PKP4, PLCG2, PLK1, PLSCR1, PML, P…	[2477, ABCB1, ABCC8, ABHD5, ABI1, ABL1, ABL2, ABR, ABRA, ACD, ACE, ACER2, ACR, ACSL1, ACTN2, ACTN4, ACVR1C, ACVR2B, ADAM17, ADAM8, ADAM9, ADAP1, ADAP2, ADCY1, ADCY8, ADCYAP1, ADCYAP1R1, ADD1, ADD2, ADGRF1, ADIPOQ, ADNP, ADORA1, ADORA2B, ADORA3, ADPRH, ADRA1A, ADRA1D, ADRA2A, ADRA2B, ADRA2C, ADRB1, ADRB2, ADRB3, ADRM1, AFAP1L2, AFD1, AFDN, AGAP1, AGAP11, AGAP2, AGAP3, AGAP4, AGAP5, AGAP6, AGAP7P, …	FALSE
GO:0098609	GO_BiologicalProcess-EBI-UniProt-GOA-ACAP-ARAP_25.05.2022_00h00	cell-cell adhesion	[3]	[Group068, Group094]	64	6.49087	6.57984e-09	1.20279e-05	{Group068=5.334002361518712E-30, Group094=3.791443549511961E-33}	{Group068=5.92074262128577E-28, Group094=4.435988952928994E-31}	[AFDN, BAIAP2, BAIAP2L1, CADM1, CD276, CD46, CDC42EP1, CDH2, CTNNA1, CTNNB1, CTNND1, CXADR, CYFIP2, DEAF1, DNAJA3, DSC2, DSC3, DSG2, EFNB1, EFNB3, EPB41L5, EPCAM, EPHA7, F11R, FGFRL1, FOXP3, HSPH1, IL6ST, ITGA6, JAM3, JUP, KIRREL1, LLGL1, LRP6, MINK1, NCK1, NECTIN1, NECTIN2, NECTIN3, NEO1, NOTCH1, PAK4, PCDH7, PCDH9, PKP2, PKP4, PLXNB2, PPIA, PTPRS, PVR, RAB10, RDX, ROBO1, S100A9, SCRIB, SEMA4D, …	[ABAT, ABCA12, ABL1, ABL2, ACTB, ACTG1, ACTL6A, ACTL6B, ACTN1, ACVR1, ADA, ADAM19, ADAM8, ADAM9, ADAMTS18, ADD2, ADGRL1, ADGRL3, ADGRV1, ADIPOQ, ADORA2A, ADTRP, AFD1, AFDN, AGER, AIF1, AJUBA, AKNA, AKT1, ALCAM, ALOX12, ALOX5, AMBRA1, AMIGO1, AMIGO2, AMIGO3, ANK3, ANXA1, ANXA2, ANXA9, AP3B1, AP3D1, APOA1, APOA4, AQP4, ARG1, ARG2, ARID1A, ARID1B, ARID2, ARVCF, ASS1, ASTN1, ASTN2, ATP1B2, ATP2C1, B2…	FALSE
KEGG:04530	KEGG_25.05.2022	Tight junction	[-1]	[Group079]	22	13.0178	6.82601e-09	1.24711e-05	{Group079=3.281303885288114E-14}	{Group079=2.3953518362603234E-12}	[AFDN, CDC42, CFTR, F11R, HCLS1, JAM3, LLGL1, MARVELD2, OCLN, PARD3, PPP2CB, PRKAA1, PRKACG, PRKAG1, RAB13, RAB8A, RAP2C, RAPGEF6, RDX, SCRIB, TIAM1, WAS]	[ACTB, ACTG1, ACTN1, ACTN4, ACTR2, ACTR3, ACTR3B, ACTR3C, AFDN, AMOT, AMOTL1, AMOTL2, ARHGAP17, ARHGEF18, ARHGEF2, ARPC1A, ARPC1B, ARPC2, ARPC3, ARPC4, ARPC5, ARPC5L, BVES, CACNA1D, CCND1, CD1A, CD1B, CD1C, CD1D, CD1E, CDC42, CDK4, CFTR, CGN, CGNL1, CLDN1, CLDN10, CLDN11, CLDN14, CLDN15, CLDN16, CLDN17, CLDN18, CLDN19, CLDN2, CLDN20, CLDN22, CLDN23, CLDN24, CLDN25, CLDN3, CLDN34, CLDN4, CLDN5, CL…	FALSE
GO:0048278	GO_BiologicalProcess-EBI-UniProt-GOA-ACAP-ARAP_25.05.2022_00h00	vesicle docking	[4, 5]	[Group124]	14	21.2121	6.96597e-09	1.27199e-05	{Group124=1.8915332470793848E-45}	{Group124=2.345501226378437E-43}	[CFTR, EXOC4, RAB10, RAB13, RAB8A, STX10, STX12, STX17, STX3, STX5, STX6, STX7, USO1, YKT6]	[BLOC1S6, BVES, CAV2, CEP83, CFTR, CLN3, CPLX2, CTBP2, EXOC1, EXOC2, EXOC3, EXOC4, EXOC5, EXOC6, EXOC6B, EXOC7, EXOC8, KCNB1, NDRG4, PLEK, PPFIA3, RAB10, RAB12, RAB13, RAB15, RAB3A, RAB3B, RAB3C, RAB3D, RAB8A, RAB8B, RABEPK, RALB, SCFD2, SNAP25, SNPH, STX10, STX11, STX12, STX16, STX17, STX19, STX1A, STX1B, STX2, STX3, STX4, STX5, STX6, STX7, STX8, STXBP1, STXBP2, STXBP3, SYT1, SYTL2, TSNARE1, UNC…	FALSE
R-HSA:8867754	REACTOME_Reactions_25.05.2022	F- and N- BAR domain proteins bind the clathrin-coated pit	[-1]	[Group126]	17	16.8317	7.22029e-09	1.3177e-05	{Group126=1.1450152584628154E-21}	{Group126=1.1564654110474434E-19}	[AGFG1, CFTR, EPN2, FCHO2, FNBP1, IGF2R, M6PR, PACSIN2, PICALM, SH3GL1, SH3KBP1, STAM, STAM2, TFRC, VAMP2, VAMP4, VAMP7]	[AAK1, ADRB2, AGFG1, AGTR1, AMPH, AP2A1, AP2A2, AP2B1, AP2M1, AP2S1, APOB, AREG, ARRB1, ARRB2, AVP, AVPR2, BIN1, BTC, CBL, CD3D, CD3G, CD4, CFTR, CHRM2, CLTA, CLTB, CLTC, CLTCL1, DAB2, DVL2, EGF, EGFR, EPGN, EPN1, EPN2, EPS15, EPS15L1, EREG, FCHO1, FCHO2, FNBP1, FNBP1L, FZD4, GRB2, HBEGF, HGS, IGF2R, IL7R, ITSN1, ITSN2, KIAA0319, LDLR, LDLRAP1, LRP2, M6PR, NECAP1, NECAP2, PACSIN1, PACSIN2, PACSIN…	FALSE
GO:0044087	GO_BiologicalProcess-EBI-UniProt-GOA-ACAP-ARAP_25.05.2022_00h00	regulation of cellular component biogenesis	[3, 4]	[Group103, Group108, Group121]	67	6.29699	7.77603e-09	1.41835e-05	{Group103=2.288161354867459E-15, Group108=9.713673881535212E-26, Group121=1.07231220674502E-23}	{Group103=1.7618842432479434E-13, Group108=1.010222083679662E-23, Group121=1.1044815729473706E-21}	[ADD3, APOE, ARF6, ARHGEF10, ATG2A, ATP13A2, BAIAP2, BAIAP2L1, BCAS3, CCP110, CDC42, CDC42EP1, CDC42EP4, CHMP6, CHMP7, CYFIP2, DAG1, DRG1, EPB41L5, EPHA7, F11R, FERMT2, HAX1, HCLS1, JAM3, KIRREL1, MACF1, MPP7, MTM1, NCK1, NDRG1, NECTIN1, NOTCH1, NTRK1, NTRK2, NTRK3, OCLN, PEAK1, PHLDB1, PHLDB2, PLCG2, PLK1, PPFIA1, PREB, PRKAA1, PTPRS, RALA, RDX, RICTOR, SCFD1, SEMA4D, SLC9A1, SLITRK5, SNCA, SNX7…	[2477, ABCA1, ABCA2, ABCA3, ABCB7, ABI2, ABI3, ABITRAM, ABL1, ACE, ACE2, ACTG1, ACTR2, ACTR3, ACVRL1, ADAMTS16, ADD1, ADD2, ADD3, ADGRB1, ADGRB3, ADNP, ADPRH, AGRN, AGT, AGXT, AICDA, AIDA, AJUBA, AKAIN1, AKAP9, AKIRIN1, ALMS1, ALOX15, ALPK3, AMBRA1, AMIGO1, AMIGO2, AMIGO3, ANKRA2, ANKRD27, ANKRD53, ANKS1B, ANLN, ANTXR1, APC, APEX1, APLNR, APOA1, APOBEC1, APOD, APOE, APP, ARAP1, ARF6, ARFGEF1, ARH…	FALSE
GO:0150104	GO_BiologicalProcess-EBI-UniProt-GOA-ACAP-ARAP_25.05.2022_00h00	transport across blood-brain barrier	[5, 6]	[Group118]	16	17.7778	8.84259e-09	1.612e-05	{Group118=1.269937827905293E-17}	{Group118=1.079447153719499E-15}	[ABCC5, APOE, ATP2B4, SLC12A2, SLC16A1, SLC19A1, SLC1A3, SLC29A1, SLC38A1, SLC38A2, SLC5A3, SLC6A6, SLC6A9, SLC7A2, SLC7A5, TFRC]	[ABCA2, ABCB1, ABCC1, ABCC2, ABCC3, ABCC4, ABCC5, ABCC9, ABCG2, AGER, APOE, ATP1A2, ATP1A4, ATP1B2, ATP2A3, ATP2B4, ATP8A1, AVPR1A, AVPR1B, C1D, CD36, FABP5, FABP5P1, INSR, KCNJ8, LEPR, LEPROT, LRP1, LRP2, LRP3, MFSD2A, SLC12A2, SLC13A3, SLC15A2, SLC16A1, SLC16A12, SLC16A2, SLC16A7, SLC19A1, SLC1A1, SLC1A2, SLC1A3, SLC1A4, SLC1A5, SLC22A1, SLC22A2, SLC22A3, SLC22A5, SLC22A8, SLC24A3, SLC27A1, SLC…	FALSE
GO:0008021	GO_CellularComponent-EBI-UniProt-GOA-ACAP-ARAP_25.05.2022_00h00	synaptic vesicle	[3, 5, 6, 7, 9]	[Group111, Group119, Group124, Group131]	25	11.4155	9.9208e-09	1.80757e-05	{Group111=1.4356589427336756E-38, Group119=1.1039155262756292E-32, Group124=1.8915332470793848E-45, Group131=2.5604845714871455E-21}	{Group111=1.765860499562421E-36, Group119=1.2805420104797298E-30, Group124=2.345501226378437E-43, Group131=2.534879725772274E-19}	[ATP2B1, ATP6AP2, CDK16, LAMP1, LLGL1, PICALM, PTPRS, RAB10, RAB11B, RAB13, RAB8A, SCAMP1, SEMA4C, SLC6A9, SNAP47, SNCA, STX10, STX12, STX3, STX6, STX7, TMED9, VAMP2, VAMP4, VPS45]	[ABCC8, AMPH, APBA1, APBA2, APEX1, APH1A, APP, ATP2B1, ATP6AP1, ATP6AP2, ATP6V0A1, ATP6V0C, ATP6V0D1, ATP6V0E2, ATP6V1B1, ATP6V1B2, ATP6V1C1, ATP6V1E1, ATP6V1F, ATP6V1G2, BACE1, BCL2L1, BDNF, BDNF-AS, BIN1, BORCS5, BRSK1, BSN, BTBD8, CALM3, CBARP, CDK16, CLCN3, CLCN4, CLCN5, CLN3, CLTA, CLTB, COPS4, COPS5, CPLX3, CTTNBP2, DDC, DGKI, DISC1, DLG4, DMD, DMXL2, DNAJC5, DNM1L, DOC2A, DRD2, DTNBP1, GAB…	FALSE
R-HSA:204005	REACTOME_Pathways_25.05.2022	COPII-mediated vesicle transport	[-1]	[Group131]	14	20.5882	1.0497e-08	1.91151e-05	{Group131=2.5604845714871455E-21}	{Group131=2.534879725772274E-19}	[GOSR2, LMAN1, NSF, PREB, SCFD1, SEC23A, SEC23IP, SEC24A, SEC24B, SEC31A, STX17, STX5, USO1, YKT6]	[ANKRD28, AREG, BET1, CD59, CNIH1, CNIH2, CNIH3, COL7A1, CSNK1D, CTSC, CTSZ, F5, F8, FOLR1, GOLGA2, GORASP1, GOSR2, GRIA1, LMAN1, LMAN1L, LMAN2, LMAN2L, MCFD2, NAPA, NAPB, NAPG, NSF, PPP6C, PPP6R1, PPP6R3, PREB, RAB1A, RAB1B, SAR1B, SCFD1, SEC13, SEC16A, SEC16B, SEC22A, SEC22B, SEC22C, SEC23A, SEC23IP, SEC24A, SEC24B, SEC24C, SEC24D, SEC31A, SERPINA1, STX17, STX5, TBC1D20, TFG, TGFA, TMED10, TMED…	FALSE
GO:0009306	GO_BiologicalProcess-EBI-UniProt-GOA-ACAP-ARAP_25.05.2022_00h00	protein secretion	[4, 5, 6, 7]	[Group125]	34	9.01857	1.08969e-08	1.98324e-05	{Group125=5.1271827602013294E-51}	{Group125=6.460250277853675E-49}	[ADCY5, APOE, ARF6, ARFGAP3, ATP13A2, C2CD2L, CDK16, CFTR, CYP51A1, DNAJC1, GLUD1, GLUL, HADHA, LLGL1, M6PR, NDUFAF2, OSBP, PDIA4, PFKM, PPIA, PREB, RAB10, RAB11B, RAB11FIP1, RAB11FIP5, RAB13, RAB8A, SEC24A, SEL1L, SLC12A2, SLC16A1, STEAP3, SYTL4, WLS]	[AACS, ABAT, ABCA1, ABCA12, ABCC8, ABCG1, ACHE, ACSL4, ACVR1C, ACVR2B, ADAM8, ADAM9, ADCY5, ADCY8, ADCYAP1, ADORA2A, ADRA2A, ADTRP, ALOX5, ANG, ANKRD1, ANO1, ANXA1, AP1B1, AP1G1, AP1M2, AP1S1, APBB1, APBB3, APOE, ARF6, ARFGAP3, ARFIP1, ARL4D, ARNTL, ATP13A2, BAD, BAIAP3, BIRC5, BLK, BLOC1S3, BLOC1S6, BMP6, BMP8A, BRSK2, C1QTNF1, C1QTNF12, C1QTNF3, C1QTNF5, C2CD2L, CAMK2G, CANX, CAPN10, CARTPT, CA…	FALSE
GO:0031344	GO_BiologicalProcess-EBI-UniProt-GOA-ACAP-ARAP_25.05.2022_00h00	regulation of cell projection organization	[4, 5]	[Group102, Group103, Group108, Group130]	52	7.08447	1.11076e-08	2.02048e-05	{Group102=1.0172062744980752E-17, Group103=2.288161354867459E-15, Group108=9.713673881535212E-26, Group130=1.884824984061179E-12}	{Group102=8.849694588133254E-16, Group103=1.7618842432479434E-13, Group108=1.010222083679662E-23, Group130=1.2251362396397662E-10}	[APOE, ARC, ARF6, BAIAP2, BCAS3, BMPR2, CCP110, CDC42, CDC42EP1, CDC42EP4, CDH2, CRK, CUX1, DIP2B, EFNB3, EHD1, EPHA7, ITGA6, ITM2C, LLGL1, MACF1, MAP2K2, MARK1, MARK2, NCK1, NTRK1, NTRK2, NTRK3, OCLN, OCRL, PLXNA1, PLXNB2, PTK7, PTPRS, RAB21, RALA, RDX, ROBO1, RTN4R, S100A9, SEMA4C, SEMA4D, SNX3, TBC1D10A, TBC1D10B, TIAM1, TIMP1, TMEM106B, TNIK, USP6NL, WAS, WASF2]	[2477, ABHD17B, ABI2, ABI3, ABITRAM, ABL1, ABL2, ACAP3, ACP4, ACTR2, ACTR3, ADAMTS16, ADCY6, ADGRB3, ADNP, AGRN, AGT, AGXT, AKIRIN1, AKT1, ALK, ALKAL1, ALKAL2, ALPK3, AMIGO1, AMIGO3, ANAPC2, ANKRD27, ANLN, APC, APEX1, APOE, ARAP1, ARC, ARF6, ARHGAP24, ARHGAP33, ARHGAP35, ARHGAP4, ARHGAP44, ARHGEF7, ARPC2, ARPIN, ARPIN-AP3S2, ARSB, ATF1, ATG3, ATG5, ATMIN, ATOH7, ATP1B2, ATP7A, ATP8A2, ATP8B1, AUT…	FALSE
R-HSA:9018766	REACTOME_Reactions_25.05.2022	RHOU binds effectors at the plasma membrane	[-1]	[Group059]	11	28.2051	1.18062e-08	2.14636e-05	{Group059=4.810316841694235E-8}	{Group059=1.8760235682607517E-6}	[CDC42, DEPDC1B, MYO6, NCK1, PAK4, PEAK1, SRGAP2, STAM, STAM2, VANGL1, WDR6]	[ARHGAP30, ARHGAP31, ARHGEF6, ARHGEF7, CDC42, CLTC, DEPDC1B, DLG5, DST, EPHA2, GIT1, GIT2, GRB2, HGS, IQGAP1, ITSN2, MYO6, NCK1, NCK2, PAK1, PAK2, PAK3, PAK4, PARD6A, PEAK1, PIK3R1, PIK3R2, PTK2B, RHOU, SPTAN1, SPTBN1, SRGAP2, STAM, STAM2, TXNL1, USP9X, VANGL1, WDR6, WWP2]	TRUE
GO:0008092	GO_MolecularFunction-EBI-UniProt-GOA-ACAP-ARAP_25.05.2022_00h00	cytoskeletal protein binding	[3]	[Group057, Group121]	66	6.26186	1.20544e-08	2.19029e-05	{Group057=7.896663220321247E-15, Group121=1.07231220674502E-23}	{Group057=5.843530783037723E-13, Group121=1.1044815729473706E-21}	[ABI1, ABLIM1, ADD3, AFDN, APOE, APPL1, ARHGEF10, BAIAP2L1, BCAS3, CRK, CTNNA1, DAG1, DIP2B, DRG1, EMD, EPB41L2, EPB41L3, EPB41L5, FAM83D, FERMT2, GJA1, HCLS1, HSPH1, KIRREL1, KTN1, LIN7C, LLGL1, MACF1, MARCKS, MARCKSL1, MARK1, MARK2, MARK3, MAST1, MYO1B, MYO6, NCK1, NDRG1, PACSIN2, PICALM, PLK1, PPP2CB, PRKAA1, RAB10, RAB11B, RAB11FIP5, RAB6A, RAB8A, RALA, RDX, S100A9, SNCA, SNX5, SNX6, SORBS3, …	[2477, AATF, ABI1, ABI3, ABITRAM, ABL1, ABL2, ABLIM1, ABLIM2, ABLIM3, ABRA, ABRAXAS1, ABRAXAS2, ACTA1, ACTB, ACTC1, ACTN1, ACTN2, ACTN3, ACTN4, ACTR2, ACTR3, ACTR3B, ACTR3C, ADCY8, ADD1, ADD2, ADD3, ADNP, ADORA2A, AFAP1, AFD1, AFDN, AGBL1, AGBL4, AGBL5, AGTPBP1, AIF1, AIF1L, AJUBA, ALDOA, ALDOB, ALDOC, ALKBH4, ALMS1, ANAPC2, ANG, ANK1, ANK2, ANK3, ANKRD1, ANKRD23, ANLN, ANTXR1, ANXA2, ANXA2P2, AN…	FALSE
GO:0055080	GO_BiologicalProcess-EBI-UniProt-GOA-ACAP-ARAP_25.05.2022_00h00	cation homeostasis	[6]	[Group114]	47	7.43671	1.279e-08	2.32266e-05	{Group114=2.5349782563759245E-11}	{Group114=1.4956371712617954E-9}	[AFG3L2, APOE, ARF1, ATP13A2, ATP1B3, ATP2B1, ATP2B4, ATP6AP2, BCAP31, CCDC115, CCDC47, CFTR, CLN6, CNNM3, EGLN1, FLVCR1, HMOX1, HTR2A, MAIP1, NEO1, PICALM, PLCG1, PLCG2, PML, PTRH2, RAB39A, S100A9, SCO1, SCO2, SLC12A2, SLC1A3, SLC30A1, SLC30A7, SLC39A10, SLC39A14, SLC39A6, SLC4A7, SLC9A1, SNCA, STEAP3, STIM2, TFRC, TMCO1, TMEM106B, TMEM199, TMEM9, VAPB]	[ABCB6, ABCB7, ABCC6, ABL1, ACE, ACO1, ADCY8, ADM, ADORA1, ADORA2A, AFG3L2, AGT, AGTR1, AGXT, AKAP6, ALAS2, ALPL, ANK2, ANK3, ANKH, ANKRD9, ANXA6, AP3B1, AP3D1, APEX1, APLNR, APOE, APP, AQP11, ARF1, ARF1P1, ATF4, ATG5, ATOX1, ATP12A, ATP13A1, ATP13A2, ATP13A3, ATP13A4, ATP13A5, ATP1A1, ATP1A2, ATP1A3, ATP1A4, ATP1B1, ATP1B2, ATP1B3, ATP2A1, ATP2A2, ATP2A3, ATP2B1, ATP2B2, ATP2B3, ATP2B4, ATP2C1, …	FALSE
GO:0000166	GO_MolecularFunction-EBI-UniProt-GOA-ACAP-ARAP_25.05.2022_00h00	nucleotide binding	[3, 4]	[Group120]	124	4.91868	1.33826e-08	2.42895e-05	{Group120=3.0762986403777055E-17}	{Group120=2.5533278715134955E-15}	[ABCC5, ABCD3, ABCD4, ACBD3, ACSL3, ADCY5, AFG3L2, AK2, ARAF, ARF1, ARF6, ARHGEF10, ARHGEF19, ARHGEF25, ARL1, ATP13A2, ATP2B1, ATP2B4, AURKB, BMPR2, CCPG1, CDC42, CDC42BPA, CDK16, CFTR, CNP, CSNK1G3, CYB5R1, DDR2, DENND4C, DGKE, DHCR7, DHFR, DIRAS3, DNAJA3, DRG1, EHD1, EIF2S3, EPHA7, FAM114A2, GLUD1, GLUL, GRK6, HADHA, HIPK1, HSP90AA5P, HSPA4L, HSPH1, HYOU1, ILVBL, IRAK3, ITM2B, ITM2C, KRAS, LAMT…	[AACS, AAK1, AARS1, AARS2, AARSD1, AASDH, AATK, ABCA1, ABCA10, ABCA12, ABCA13, ABCA2, ABCA3, ABCA4, ABCA5, ABCA6, ABCA7, ABCA8, ABCA9, ABCB1, ABCB10, ABCB11, ABCB4, ABCB5, ABCB6, ABCB7, ABCB8, ABCB9, ABCC1, ABCC10, ABCC11, ABCC12, ABCC2, ABCC3, ABCC4, ABCC5, ABCC6, ABCC8, ABCC9, ABCD1, ABCD2, ABCD3, ABCD4, ABCE1, ABCF1, ABCF2, ABCF3, ABCG1, ABCG2, ABCG4, ABCG5, ABCG8, ABL1, ABL2, ABO, ABR, ACACA,…	FALSE
R-HSA:8856828	REACTOME_Pathways_25.05.2022	Clathrin-mediated endocytosis	[-1]	[Group060, Group126]	20	13.6986	1.37332e-08	2.4912e-05	{Group060=3.5480922787358133E-14, Group126=1.1450152584628154E-21}	{Group060=2.5546264406897857E-12, Group126=1.1564654110474434E-19}	[AGFG1, ARF6, ARFGAP1, CFTR, EPN2, FCHO2, FNBP1, IGF2R, M6PR, OCRL, PACSIN2, PICALM, SH3GL1, SH3KBP1, STAM, STAM2, TFRC, VAMP2, VAMP4, VAMP7]	[AAK1, ACTB, ACTG1, ACTR2, ACTR3, ADRB2, AGFG1, AGTR1, AMPH, AP2A1, AP2A2, AP2B1, AP2M1, AP2S1, APOB, AREG, ARF6, ARFGAP1, ARPC1A, ARPC2, ARPC3, ARPC4, ARPC5, ARRB1, ARRB2, AVP, AVPR2, BIN1, BTC, CBL, CD3D, CD3G, CD4, CFTR, CHRM2, CLTA, CLTB, CLTC, CLTCL1, COPS2, COPS3, COPS4, COPS5, COPS6, COPS7A, COPS7B, COPS8, CTTN, DAB2, DNAJC6, DNM1, DNM2, DNM3, DVL2, EGF, EGFR, EPGN, EPN1, EPN2, EPS15, EPS1…	TRUE
GO:0034498	GO_BiologicalProcess-EBI-UniProt-GOA-ACAP-ARAP_25.05.2022_00h00	early endosome to Golgi transport	[6, 7]	[Group063]	7	58.3333	1.40238e-08	2.54111e-05	{Group063=2.740816094133355E-19}	{Group063=2.5215508066026865E-17}	[LMAN1, RAB6A, SNX1, STX10, STX5, SURF4, TMED9]	[EHD3, LMAN1, RAB6A, RBSN, SNX1, SNX2, SNX8, STX10, STX5, SURF4, TMED9, TRAPPC10]	TRUE
GO:0099503	GO_CellularComponent-EBI-UniProt-GOA-ACAP-ARAP_25.05.2022_00h00	secretory vesicle	[4, 5, 7]	[Group097, Group111, Group119, Group124, Group128]	69	6.1008	1.40229e-08	2.54236e-05	{Group097=6.92689032060143E-13, Group111=1.4356589427336756E-38, Group119=1.1039155262756292E-32, Group124=1.8915332470793848E-45, Group128=3.2926865343135336E-60}	{Group097=4.641016514802958E-11, Group111=1.765860499562421E-36, Group119=1.2805420104797298E-30, Group124=2.345501226378437E-43, Group128=4.214638763921323E-58}	[A2M, ADAM10, ARC, ATP2B1, ATP6AP2, BAIAP2, CD46, CDK16, CKAP4, COPB1, CTNNA1, CXADR, CYB5R1, DENND4C, DNAJC3, DSC3, FAF2, GGH, GLA, IGF2R, ITM2C, JUP, LAMP1, LAMTOR1, LLGL1, LPCAT1, MAGT1, NEU1, NOTCH1, PCDH7, PICALM, PKM, PPIA, PTPRS, RAB10, RAB11B, RAB11FIP5, RAB13, RAB6A, RAB8A, RAP2C, S100A9, SCAMP1, SEMA4C, SIRPA, SLC6A9, SNAP23, SNAP29, SNAP47, SNCA, SPAG9, STX10, STX12, STX3, STX6, STX7, …	[100131096, A1BG, A2M, ABCA12, ABCA13, ABCA3, ABCC4, ABCC8, ABHD2, ACAA1, ACLY, ACP3, ACR, ACRBP, ACRV1, ACTL7A, ACTL9, ACTN1, ACTN2, ACTN4, ACTR10, ACTR1B, ACTR2, ADA2, ADAM10, ADAM15, ADAM8, ADGRE3, ADGRE5, ADGRG3, AGA, AGL, AGPAT2, AHSG, AIFM2, AKAP3, ALAD, ALB, ALDH3B1, ALDOA, ALDOC, ALOX5, AMH, AMPD3, AMPH, ANGPTL6, ANO6, ANPEP, ANXA11, ANXA2, ANXA3, ANXA7, AOC1, AP1M1, AP2A2, APAF1, APBA1, …	FALSE
GO:1902533	GO_BiologicalProcess-EBI-UniProt-GOA-ACAP-ARAP_25.05.2022_00h00	positive regulation of intracellular signal transduction	[4, 5, 6, 7]	[Group127]	66	6.20301	1.55919e-08	2.82369e-05	{Group127=3.824070332346295E-9}	{Group127=1.8355537595262216E-7}	[AKAP12, AKAP5, APOE, ARL6IP5, AURKB, BCAP31, CDC42, CDH2, CDK5RAP3, CRK, CTNNB1, DDR2, DOK6, ENG, ERBIN, F11R, FERMT2, FRS2, GDF15, GEN1, GJA1, HAX1, HCLS1, HMOX1, HTR2A, IGFBP3, KRAS, LAMTOR1, MAD2L1, MAP2K2, MCL1, MINK1, NCK1, NOS1AP, NOTCH1, NOTCH2, NTRK1, NTRK2, NTRK3, OSBPL8, PLCB1, PLCG2, PML, PPIA, PTPN1, RELL1, RGL2, RICTOR, ROBO1, RRAGC, RTN4R, S100A9, SEMA4C, SEMA4D, SLC20A1, SLC9A1, S…	[ABCA7, ABL1, ABRA, ACKR3, ACTA2, ACTN4, ADA, ADAM8, ADAM9, ADCYAP1, ADCYAP1R1, ADGRG1, ADGRV1, ADIPOQ, ADORA1, ADORA2B, ADRA1A, ADRA1B, ADRA1D, ADRA2A, ADRA2B, ADRA2C, ADRB2, ADRB3, AGAP2, AGER, AGO3, AGT, AGXT, AJUBA, AKAP12, AKAP13, AKAP5, AKAP6, AKR1B1, AKR1C2, AKR1C3, AKT3, ALK, ALKAL1, ALKAL2, ALOX12B, ALOX15, ALPK1, ALS2, AMH, ANGPT1, ANKRD1, ANKRD17, ANKRD6, ANTXR1, APELA, APOA1, APOE, AP…	FALSE
GO:0045121	GO_CellularComponent-EBI-UniProt-GOA-ACAP-ARAP_25.05.2022_00h00	membrane raft	[4]	[Group032]	33	9.06593	1.58102e-08	2.86164e-05	{Group032=1.581017704549942E-8}	{Group032=6.798376129564751E-7}	[AKAP5, ARC, ATP2B1, ATP2B4, BMPR2, CDH2, CLN6, CRK, CTNNA1, CTNNB1, CXADR, DAG1, EFNB1, ENO2, ERLIN1, GJA1, HMOX1, HTR2A, IL6ST, INPP5D, LAMTOR1, LRP6, LYPD4, NOS1AP, PACSIN2, PLSCR1, RTN4R, SCARB1, SERPINH1, SLC9A1, SPNS1, STX12, UNC5B]	[ABCA1, ABCB4, ABCG2, ACD, ACE2, ADAM17, ADCY1, ADCY2, ADCY8, ADCYAP1R1, ADD2, ADGRG1, ADRA1A, ADRA1B, ADRA1D, ADTRP, AHNAK, AKAP5, AKAP6, ANGPT1, ANK2, ANO1, ANXA2, APP, ARC, ARID3A, ARID3C, ASAH2, ATP1A1, ATP1A2, ATP1A3, ATP1A4, ATP1B1, ATP2B1, ATP2B2, ATP2B4, ATP5F1A, ATP7A, BAALC, BACE1, BCL10, BIRC2, BIRC3, BMPR1A, BMPR2, BSG, BST2, BTK, BVES, CAPN2, CARD11, CASP3, CASP8, CAV1, CAV2, CAV3, C…	TRUE
R-HSA:9013420	REACTOME_Pathways_25.05.2022	RHOU GTPase cycle	[-1]	[Group059]	11	27.5	1.58493e-08	2.86713e-05	{Group059=4.810316841694235E-8}	{Group059=1.8760235682607517E-6}	[CDC42, DEPDC1B, MYO6, NCK1, PAK4, PEAK1, SRGAP2, STAM, STAM2, VANGL1, WDR6]	[ARHGAP30, ARHGAP31, ARHGEF6, ARHGEF7, CDC42, CLTC, DEPDC1B, DLG5, DST, EPHA2, GIT1, GIT2, GRB2, HGS, IQGAP1, ITSN2, MYO6, NCK1, NCK2, PAK1, PAK2, PAK3, PAK4, PARD6A, PEAK1, PIK3R1, PIK3R2, PTK2B, RHOU, SPTAN1, SPTBN1, SRC, SRGAP2, STAM, STAM2, TXNL1, USP9X, VANGL1, WDR6, WWP2]	FALSE
GO:0001618	GO_BiologicalProcess-EBI-UniProt-GOA-ACAP-ARAP_25.05.2022_00h00	virus receptor activity	[4, 7]	[Group054]	15	18.2927	1.72108e-08	3.11171e-05	{Group054=4.786327272116202E-7}	{Group054=1.4837614543560224E-5}	[CD46, CXADR, DAG1, EFNB3, F11R, HTR2A, LAMP1, NCAM1, NECTIN1, NECTIN2, PLSCR1, PVR, SCARB1, TFRC, XPR1]	[ACE2, ANPEP, AXL, BSG, CCR5, CD209, CD4, CD46, CD55, CD80, CD81, CD86, CDHR3, CDK1, CLDN1, CLDN6, CLDN9, CLEC4G, CLEC4M, CLEC5A, CR1, CR2, CXADR, CXCR4, DAG1, DPP4, EFNB2, EFNB3, EGFR, EPHA2, F11R, GPR15, GYPA, GYPB, GYPE, HAVCR1, HSPA1A, HSPA1B, HTR2A, HYAL1, HYAL2, HYAL3, ICAM1, IDE, ITGA2, ITGA5, ITGAV, ITGB1, ITGB3, ITGB5, ITGB6, ITGB7, LAMP1, LDLR, MOG, MRC1, NCAM1, NECTIN1, NECTIN2, NECTIN…	TRUE
GO:0045335	GO_CellularComponent-EBI-UniProt-GOA-ACAP-ARAP_25.05.2022_00h00	phagocytic vesicle	[5, 6, 8]	[Group126]	20	13.5135	1.73872e-08	3.14187e-05	{Group126=1.1450152584628154E-21}	{Group126=1.1564654110474434E-19}	[APPL1, CDC42, CDC42EP4, HLA-F, LAMP1, OCRL, RAB10, RAB11B, RAB11FIP1, RAB11FIP5, RAB23, RAB39A, RAB8A, SNAP23, SNX3, SRGAP2, STX12, STX6, VAMP7, WAS]	[ABCA1, ACTG1, ADAM8, AMBRA1, ANXA11, ANXA3, APLP2, APPL1, APPL2, ATG12, ATG14, ATG5, ATP6V0A1, ATP6V0A2, ATP6V0A4, ATP6V0B, ATP6V0C, ATP6V0D1, ATP6V0D2, ATP6V0E1, ATP6V0E2, ATP7A, B2M, BECN1, CALR, CD36, CDC42, CDC42EP2, CDC42EP4, CLCN3, CLEC4E, CORO1A, CTSS, CYBA, CYBB, DMBT1, DNM2, ELANE, FLNB, FMNL1, GNLY, GSN, HFE, HGS, HLA-A, HLA-B, HLA-C, HLA-E, HLA-F, HLA-G, HLA-H, HVCN1, INPP5B, IRGM, IT…	FALSE
GO:1901700	GO_BiologicalProcess-EBI-UniProt-GOA-ACAP-ARAP_25.05.2022_00h00	response to oxygen-containing compound	[3]	[Group116]	95	5.36723	1.82006e-08	3.28703e-05	{Group116=2.3405214045286965E-20}	{Group116=2.2469005483475486E-18}	[A2M, ADCY5, ADH6, AHCYL1, AKAP12, APOE, APPL1, ATP2B1, ATP2B4, BAIAP2, BAIAP2L1, C2CD2L, CDK16, CFTR, CNP, CRK, CTNNA1, CTNNB1, DAG1, DDR2, DENND4C, DHFR, EGLN1, ENO2, ERBIN, FANCC, FOXP3, GDF15, GJA1, GLUL, HADHA, HADHB, HMOX1, HTR2A, IGF2R, IL24, IRAK3, JUP, LAMTOR1, LRP6, MAP4K5, MEAK7, MTR, NCK1, NDUFA13, NDUFAF2, NGFR, NOTCH1, NTRK1, NTRK2, NTRK3, OSBP, OSBPL8, PIGU, PKM, PLCB1, PLCG2, PLEK…	[A2M, AANAT, ABAT, ABCA1, ABCA12, ABCA2, ABCB11, ABCB4, ABCC1, ABCC8, ABCC9, ABHD2, ABL1, ABL2, ACACA, ACE, ACER2, ACHE, ACOD1, ACP5, ACSL1, ACTB, ACTN2, ACTR2, ACVR1C, ACVR2B, ADAM15, ADAM17, ADAM9, ADAMTS13, ADCY1, ADCY2, ADCY3, ADCY5, ADCY6, ADCY7, ADCY8, ADCYAP1R1, ADH4, ADH5, ADH6, ADH7, ADIPOQ, ADIPOR1, ADM, ADNP, ADNP2, ADPRS, ADRA2A, ADRB2, AGAP3, AGER, AGRN, AGRP, AGT, AGTR1, AGTR2, AGTR…	FALSE
KEGG:04520	KEGG_25.05.2022	Adherens junction	[-1]	[Group112, Group122]	14	19.7183	1.88847e-08	3.40868e-05	{Group112=4.898046373795074E-16, Group122=2.0831848637573266E-27}	{Group112=3.918437099036059E-14, Group122=2.208175955582766E-25}	[AFDN, BAIAP2, CDC42, CTNNA1, CTNNB1, CTNND1, NECTIN1, NECTIN2, NECTIN3, PARD3, PTPN1, WAS, WASF2, YES1]	[ACP1, ACTB, ACTG1, ACTN1, ACTN4, AFDN, BAIAP2, CDC42, CDH1, CREBBP, CSNK2A1, CSNK2A2, CSNK2A3, CSNK2B, CTNNA1, CTNNA2, CTNNA3, CTNNB1, CTNND1, EGFR, EP300, ERBB2, FARP2, FER, FGFR1, FYN, IGF1R, INSR, IQGAP1, LEF1, LMO7, MAP3K7, MAPK1, MAPK3, MET, NECTIN1, NECTIN2, NECTIN3, NECTIN4, NLK, PARD3, PTPN1, PTPN6, PTPRB, PTPRF, PTPRJ, PTPRM, RAC1, RAC2, RAC3, RHOA, SMAD3, SMAD4, SNAI1, SNAI2, SORBS1, S…	FALSE
GO:0098641	GO_BiologicalProcess-EBI-UniProt-GOA-ACAP-ARAP_25.05.2022_00h00	cadherin binding involved in cell-cell adhesion	[5]	[Group087]	8	44.4444	1.99654e-08	3.60176e-05	{Group087=1.9821679997781386E-12}	{Group087=1.2685875198580087E-10}	[BAIAP2, BAIAP2L1, CDC42EP1, EPCAM, PAK4, RAB10, STXBP6, TRIM29]	[ANXA1, ANXA2, BAIAP2, BAIAP2L1, CDC42EP1, CNN3, EPCAM, KRT18, PAK4, PDLIM1, PDLIM5, PKP3, PPP1CA, RAB10, S100A11, STXBP6, TMOD3, TRIM29]	FALSE
GO:0030027	GO_CellularComponent-EBI-UniProt-GOA-ACAP-ARAP_25.05.2022_00h00	lamellipodium	[3, 4]	[Group026]	25	11.0132	2.05078e-08	3.69755e-05	{Group026=2.0507790064243363E-8}	{Group026=8.613271826982213E-7}	[ABI1, ABLIM1, BAIAP2, CDC42BPA, CDH2, CTNNA1, CTNNB1, CTNND1, DAG1, FERMT2, HAX1, PIP5K1A, PLCG1, PTPN13, RAB13, RAPH1, RDX, SCRIB, SLC39A6, SLC9A1, SNX1, SRGAP2, STX3, VAMP7, WASF2]	[ABI1, ABI2, ABI3, ABITRAM, ABLIM1, ABLIM3, ACTA1, ACTA2, ACTB, ACTC1, ACTG2, ACTR2, ACTR3, AIF1, AJUBA, AKT1, ALS2, AMOT, ANAPC2, ANGPTL3, ANTXR1, APBB1, APBB1IP, APBB2, APC, APC2, APP, ARAP3, ARHGAP31, ARHGEF6, ARHGEF7, ARPC2, ARPC3, ARPC5, ARPIN, ARPIN-AP3S2, AVIL, BAIAP2, BCAR1, BRK1, CAPG, CAPRIN1, CAPZB, CARMIL1, CARMIL2, CARMIL3, CCDC88A, CCL15, CD177, CD44, CDC42BPA, CDC42BPB, CDH1, CDH2,…	TRUE
GO:0032956	GO_BiologicalProcess-EBI-UniProt-GOA-ACAP-ARAP_25.05.2022_00h00	regulation of actin cytoskeleton organization	[4, 5, 6, 7]	[Group075, Group121]	34	8.76289	2.22888e-08	4.01644e-05	{Group075=2.2983588126422015E-13, Group121=1.07231220674502E-23}	{Group075=1.562883992596697E-11, Group121=1.1044815729473706E-21}	[ADD3, ARF1, ARF6, ARHGEF10, ARHGEF19, BAIAP2, BAIAP2L1, BCAS3, CDC42, CDC42EP1, CDC42EP4, CRK, CYFIP2, F11R, FERMT2, HAX1, HCLS1, JAM3, KIRREL1, NCK1, NOTCH2, NTRK3, PHLDB2, PPFIA1, RDX, RICTOR, SLC9A1, SORBS3, SPTBN2, WAS, WASF2, WASH6P, WASHC2A, WASHC5]	[ABI2, ABI3, ABITRAM, ABL1, ABL2, ACTG1, ACTN2, ADD1, ADD2, ADD3, AKAP13, ALMS1, ALOX15, ANKRD23, AP1AR, APOA1, ARAP1, ARF1, ARF1P1, ARF6, ARFGEF1, ARFIP1, ARFIP2, ARHGAP17, ARHGAP18, ARHGAP28, ARHGAP35, ARHGAP40, ARHGAP44, ARHGAP6, ARHGDIA, ARHGDIB, ARHGEF10, ARHGEF10L, ARHGEF15, ARHGEF18, ARHGEF19, ARHGEF5, ARHGEF7, ARPC1A, ARPC1B, ARPC2, ARPC3, ARPC4, ARPC4-TTLL3, ARPC5, ARPC5L, ARPIN, ARPIN-A…	FALSE
GO:0017076	GO_MolecularFunction-EBI-UniProt-GOA-ACAP-ARAP_25.05.2022_00h00	purine nucleotide binding	[4, 5]	[Group120]	113	5.00887	2.60557e-08	4.69263e-05	{Group120=3.0762986403777055E-17}	{Group120=2.5533278715134955E-15}	[ABCC5, ABCD3, ABCD4, ACBD3, ACSL3, ADCY5, AFG3L2, AK2, ARAF, ARF1, ARF6, ARHGEF10, ARHGEF19, ARHGEF25, ARL1, ATP13A2, ATP2B1, ATP2B4, AURKB, BMPR2, CCPG1, CDC42, CDC42BPA, CDK16, CFTR, CSNK1G3, DDR2, DENND4C, DGKE, DIRAS3, DNAJA3, DRG1, EHD1, EIF2S3, EPHA7, FAM114A2, GLUD1, GLUL, GRK6, HADHA, HIPK1, HSP90AA5P, HSPA4L, HSPH1, HYOU1, IRAK3, ITM2B, ITM2C, KRAS, LAMTOR1, LSG1, MAP2K2, MAP4K3, MAP4K5…	[AACS, AAK1, AARS1, AARS2, AARSD1, AASDH, AATK, ABCA1, ABCA10, ABCA12, ABCA13, ABCA2, ABCA3, ABCA4, ABCA5, ABCA6, ABCA7, ABCA8, ABCA9, ABCB1, ABCB10, ABCB11, ABCB4, ABCB5, ABCB6, ABCB7, ABCB8, ABCB9, ABCC1, ABCC10, ABCC11, ABCC12, ABCC2, ABCC3, ABCC4, ABCC5, ABCC6, ABCC8, ABCC9, ABCD1, ABCD2, ABCD3, ABCD4, ABCE1, ABCF1, ABCF2, ABCF3, ABCG1, ABCG2, ABCG4, ABCG5, ABCG8, ABL1, ABL2, ABR, ACACA, ACAC…	FALSE
GO:0032553	GO_MolecularFunction-EBI-UniProt-GOA-ACAP-ARAP_25.05.2022_00h00	ribonucleotide binding	[3, 4, 5]	[Group120]	113	4.99337	2.81452e-08	5.06613e-05	{Group120=3.0762986403777055E-17}	{Group120=2.5533278715134955E-15}	[ABCC5, ABCD3, ABCD4, ACBD3, ACSL3, ADCY5, AFG3L2, AK2, ARAF, ARF1, ARF6, ARHGEF10, ARHGEF19, ARHGEF25, ARL1, ATP13A2, ATP2B1, ATP2B4, AURKB, BMPR2, CCPG1, CDC42, CDC42BPA, CDK16, CFTR, CSNK1G3, DDR2, DENND4C, DGKE, DIRAS3, DNAJA3, DRG1, EHD1, EIF2S3, EPHA7, GLUD1, GLUL, GRK6, HADHA, HIPK1, HSP90AA5P, HSPA4L, HSPH1, HYOU1, IRAK3, ITM2B, ITM2C, KRAS, LAMTOR1, LSG1, MAP2K2, MAP4K3, MAP4K5, MARK1, M…	[AACS, AAK1, AARS1, AARS2, AARSD1, AASDH, AATK, ABCA1, ABCA10, ABCA12, ABCA13, ABCA2, ABCA3, ABCA4, ABCA5, ABCA6, ABCA7, ABCA8, ABCA9, ABCB1, ABCB10, ABCB11, ABCB4, ABCB5, ABCB6, ABCB7, ABCB8, ABCB9, ABCC1, ABCC10, ABCC11, ABCC12, ABCC2, ABCC3, ABCC4, ABCC5, ABCC6, ABCC8, ABCC9, ABCD1, ABCD2, ABCD3, ABCD4, ABCE1, ABCF1, ABCF2, ABCF3, ABCG1, ABCG2, ABCG4, ABCG5, ABCG8, ABL1, ABL2, ABR, ACACA, ACAC…	FALSE
GO:0035639	GO_MolecularFunction-EBI-UniProt-GOA-ACAP-ARAP_25.05.2022_00h00	purine ribonucleoside triphosphate binding	[4]	[Group120]	109	5.05097	3.02438e-08	5.44086e-05	{Group120=3.0762986403777055E-17}	{Group120=2.5533278715134955E-15}	[ABCC5, ABCD3, ABCD4, ACSL3, ADCY5, AFG3L2, AK2, ARAF, ARF1, ARF6, ARHGEF10, ARHGEF19, ARHGEF25, ARL1, ATP13A2, ATP2B1, ATP2B4, AURKB, BMPR2, CCPG1, CDC42, CDC42BPA, CDK16, CFTR, CSNK1G3, DDR2, DENND4C, DGKE, DIRAS3, DNAJA3, DRG1, EHD1, EIF2S3, EPHA7, GLUD1, GLUL, GRK6, HIPK1, HSP90AA5P, HSPA4L, HSPH1, HYOU1, IRAK3, ITM2B, ITM2C, KRAS, LAMTOR1, LSG1, MAP2K2, MAP4K3, MAP4K5, MARK1, MARK2, MARK3, M…	[AACS, AAK1, AARS1, AARS2, AARSD1, AASDH, AATK, ABCA1, ABCA10, ABCA12, ABCA13, ABCA2, ABCA3, ABCA4, ABCA5, ABCA6, ABCA7, ABCA8, ABCA9, ABCB1, ABCB10, ABCB11, ABCB4, ABCB5, ABCB6, ABCB7, ABCB8, ABCB9, ABCC1, ABCC10, ABCC11, ABCC12, ABCC2, ABCC3, ABCC4, ABCC5, ABCC6, ABCC8, ABCC9, ABCD1, ABCD2, ABCD3, ABCD4, ABCE1, ABCF1, ABCF2, ABCF3, ABCG1, ABCG2, ABCG4, ABCG5, ABCG8, ABL1, ABL2, ABR, ACACA, ACAC…	FALSE
GO:0018193	GO_BiologicalProcess-EBI-UniProt-GOA-ACAP-ARAP_25.05.2022_00h00	peptidyl-amino acid modification	[5, 6]	[Group047, Group123]	79	5.66308	3.0966e-08	5.56769e-05	{Group047=1.941384395283141E-10, Group123=1.9828090781684624E-12}	{Group047=1.0289337295000648E-8, Group123=1.2491697192461314E-10}	[ABI1, ARAF, ATP13A2, ATP2B4, AURKB, BAG6, CDC42BPA, CHMP6, CSNK1G3, CTNNB1, DDR2, DIP2A, DIP2B, EFNB3, EGLN1, EPHA7, EYA1, FGFRL1, FOXP3, GDF15, HAX1, HCLS1, HIPK1, HTR2A, IGF2R, IL24, IL6ST, LLGL1, MAGT1, MAP2K2, MARK1, MARK2, MARK3, MAST1, NCK1, NKTR, NOS1AP, NTRK1, NTRK2, NTRK3, OCRL, OSBP, PARD3, PEAK1, PKM, PLCG2, PLK1, PML, POR, PPEF2, PPIA, PPIF, PRKAA1, PRKDC, PTPN1, QPCTL, RAB6A, RAP2C,…	[AATK, ABI1, ABI2, ABI3, ABL1, ABL2, ACE, ACOD1, ACTB, ACTL6A, ACTL6B, ACVR1, ACVR1B, ADAM17, ADH5, ADIPOQ, ADNP, ADORA1, ADRA1A, ADRA1D, ADRA2A, AFAP1L2, AGBL1, AGBL2, AGBL3, AGBL4, AGBL5, AGT, AGTPBP1, AGXT, AKAP9, AKT1, AKT2, AKT3, ALG5, ALG8, ALK, ALKAL1, ALKAL2, AMH, ANGPT1, ANGPT4, ANTKMT, ANTXR1, APBB1, APOA1, APOA2, APP, ARAF, AREG, ARHGEF2, ARID4A, ARID4B, ARID5A, ARL2BP, ARNT, ARPC4-TTL…	FALSE
GO:0043087	GO_BiologicalProcess-EBI-UniProt-GOA-ACAP-ARAP_25.05.2022_00h00	regulation of GTPase activity	[5]	[Group120]	34	8.60759	3.45977e-08	6.21721e-05	{Group120=3.0762986403777055E-17}	{Group120=2.5533278715134955E-15}	[AFDN, ARHGEF10, ARHGEF19, BCAS3, CCPG1, CRK, F11R, FERMT2, ITGA6, NF1, NTRK1, NTRK2, NTRK3, OCRL, PICALM, PIP5K1A, PKP4, PLXNA1, PLXNB2, RALGDS, RALGPS2, RAPGEF6, RDX, RGL2, RICTOR, RTN4R, SCRIB, SEMA4D, SOS2, SRGAP2, TBC1D10A, TBC1D10B, TIAM1, USP6NL]	[ABR, ADAP1, ADAP2, ADCYAP1, ADPRH, ADRB1, AFD1, AFDN, AGAP1, AGAP11, AGAP2, AGAP3, AGAP4, AGAP5, AGAP6, AGAP7P, AGAP9, AGRN, AJUBA, AKT2, ALS2, ALS2CL, AMOT, ANAPC2, APC2, ARAP1, ARAP2, ARAP3, ARFGEF1, ARHGAP11A, ARHGAP11B, ARHGAP12, ARHGAP15, ARHGAP22, ARHGAP24, ARHGAP25, ARHGAP27, ARHGAP29, ARHGAP35, ARHGAP42, ARHGAP44, ARHGAP45, ARHGAP6, ARHGAP9, ARHGEF10, ARHGEF15, ARHGEF16, ARHGEF19, ARHGEF…	FALSE
GO:0031346	GO_BiologicalProcess-EBI-UniProt-GOA-ACAP-ARAP_25.05.2022_00h00	positive regulation of cell projection organization	[4, 5, 6]	[Group103, Group130]	33	8.7766	3.46476e-08	6.22271e-05	{Group103=2.288161354867459E-15, Group130=1.884824984061179E-12}	{Group103=1.7618842432479434E-13, Group130=1.2251362396397662E-10}	[APOE, BAIAP2, BCAS3, BMPR2, CCP110, CDC42, CDC42EP1, CDC42EP4, CUX1, EHD1, ITGA6, LLGL1, MACF1, MAP2K2, MARK2, NCK1, NTRK1, NTRK2, NTRK3, OCLN, PLXNA1, PLXNB2, PTK7, RAB21, RALA, ROBO1, S100A9, SEMA4D, SNX3, TIAM1, TIMP1, TMEM106B, WASF2]	[2477, ABI2, ABL1, ABL2, ACTR2, ACTR3, ADNP, AGRN, AGT, AGXT, AKIRIN1, ALK, ALKAL1, ALKAL2, AMIGO1, ANAPC2, ANKRD27, ANLN, APC, APEX1, APOE, ARAP1, ARHGAP35, ARHGEF7, ARPC2, ARSB, ATF1, ATMIN, ATOH7, ATP1B2, ATP7A, ATP8A2, AUTS2, AUTS8, AVIL, BAIAP2, BBS4, BCAS3, BDNF, BDNF-AS, BHLHB9, BMP5, BMP7, BMPR2, BRAF, BRK1, C15orf62, CAMK1, CAMK1D, CAMK2B, CAPRIN1, CAPRIN2, CARMIL1, CARMIL2, CBFA2T2, CCD…	FALSE
GO:0010975	GO_BiologicalProcess-EBI-UniProt-GOA-ACAP-ARAP_25.05.2022_00h00	regulation of neuron projection development	[6, 7, 9, 10, 11]	[Group102, Group103, Group130]	38	8.01688	3.61027e-08	6.48044e-05	{Group102=1.0172062744980752E-17, Group103=2.288161354867459E-15, Group130=1.884824984061179E-12}	{Group102=8.849694588133254E-16, Group103=1.7618842432479434E-13, Group130=1.2251362396397662E-10}	[APOE, ARC, ARF6, BAIAP2, BMPR2, CDH2, CRK, CUX1, DIP2B, EFNB3, EHD1, EPHA7, ITGA6, ITM2C, MACF1, MAP2K2, MARK1, MARK2, NCK1, NTRK1, NTRK2, NTRK3, OCRL, PLXNA1, PLXNB2, PTK7, PTPRS, RAB21, ROBO1, RTN4R, S100A9, SEMA4C, SEMA4D, SNX3, TIAM1, TIMP1, TMEM106B, TNIK]	[ABI2, ABI3, ABL1, ABL2, ACAP3, ACP4, ACTR2, ADCY6, ADGRB3, ADNP, AGT, AGXT, AKT1, ALK, ALKAL1, ALKAL2, AMIGO1, AMIGO3, ANAPC2, ANKRD27, APOE, ARC, ARF6, ARHGAP33, ARHGAP35, ARHGAP4, ARHGAP44, ARHGEF7, ARSB, ATF1, ATOH7, ATP1B2, ATP8A2, AVIL, B2M, BAG5, BAIAP2, BCL11A, BDNF, BDNF-AS, BHLHB9, BMP5, BMP7, BMPR2, BRAF, BRSK1, BRSK2, CAMK1, CAMK1D, CAMK2B, CAMK2G, CAMSAP2, CAPRIN1, CAPRIN2, CARM1, CB…	FALSE
R-HSA:4420097	REACTOME_Pathways_25.05.2022	VEGFA-VEGFR2 Pathway	[-1]	[Group058, Group112]	16	16.1616	3.63352e-08	6.51853e-05	{Group058=8.481262056280544E-9, Group112=4.898046373795074E-16}	{Group058=3.7317553047634395E-7, Group112=3.918437099036059E-14}	[ABI1, AHCYL1, BAIAP2, CDC42, CRK, CTNNA1, CTNNB1, CTNND1, CYFIP2, JUP, KRAS, NCK1, PLCG1, PRKACG, RICTOR, WASF2]	[ABI1, ABI2, ACTB, ACTG1, AHCYL1, AKT1, AKT2, AKT3, AXL, BAIAP2, BCAR1, BRK1, CALM1, CALM2, CALM3, CAV1, CDC42, CDH5, CRK, CTNNA1, CTNNB1, CTNND1, CYBA, CYBB, CYFIP1, CYFIP2, DOCK1, ELMO1, ELMO2, FYN, HRAS, HSP90AA1, HSPB1, ITGAV, ITGB3, ITPR1, ITPR2, ITPR3, JUP, KDR, KRAS, MAPK11, MAPK12, MAPK13, MAPK14, MAPKAP1, MAPKAPK2, MAPKAPK3, MLST8, MTOR, NCF1, NCF2, NCF4, NCK1, NCK2, NCKAP1, NCKAP1L, NOS…	TRUE
GO:0051056	GO_BiologicalProcess-EBI-UniProt-GOA-ACAP-ARAP_25.05.2022_00h00	regulation of small GTPase mediated signal transduction	[5, 6, 7]	[Group084, Group089]	31	9.11765	3.79482e-08	6.80411e-05	{Group084=5.258839201351038E-14, Group089=2.97761932743534E-17}	{Group084=3.733775832959237E-12, Group089=2.5012002350456854E-15}	[APOE, ARF6, ARFGAP1, ARFGAP3, ARHGAP1, ARHGAP32, ARHGEF10, ARHGEF19, ARHGEF25, CRK, DENND4C, ERBIN, F11R, KRAS, LZTR1, NF1, NOTCH1, NOTCH2, NTRK1, PPP2CB, RALGPS2, RDX, RGL2, ROBO1, RTN4R, SOS2, SPRY4, SRGAP2, TIAM1, TIMP1, TRIO]	[ABCA1, ABL1, ABL2, ABR, ABRA, ADCYAP1R1, ADGRG1, ADRA1A, ADRA1D, AKAP13, ALS2, AMOT, APOA1, APOC3, APOE, ARAP1, ARAP3, ARF6, ARFGAP1, ARFGAP3, ARFGEF1, ARFGEF2, ARFGEF3, ARHGAP1, ARHGAP10, ARHGAP11A, ARHGAP11B, ARHGAP12, ARHGAP15, ARHGAP17, ARHGAP18, ARHGAP19, ARHGAP19-SLIT1, ARHGAP20, ARHGAP21, ARHGAP22, ARHGAP23, ARHGAP24, ARHGAP25, ARHGAP26, ARHGAP27, ARHGAP28, ARHGAP29, ARHGAP30, ARHGAP31, A…	TRUE
GO:0006900	GO_BiologicalProcess-EBI-UniProt-GOA-ACAP-ARAP_25.05.2022_00h00	vesicle budding from membrane	[5, 6]	[Group073, Group124, Group131]	15	17.2414	3.96127e-08	7.0986e-05	{Group073=1.895053979750461E-21, Group124=1.8915332470793848E-45, Group131=2.5604845714871455E-21}	{Group073=1.8950539797504612E-19, Group124=2.345501226378437E-43, Group131=2.534879725772274E-19}	[ARFGAP2, ARFGAP3, CHMP6, CHMP7, PICALM, PREB, SEC23A, SEC23B, SEC24A, SEC24B, SEC31A, SNX3, TMED9, VAPA, VAPB]	[ANXA2, AP2M1, AP3B1, AP3B2, AP3D1, AP3M2, AP3S1, AP3S2, ARFGAP2, ARFGAP3, CHMP4A, CHMP4B, CHMP4BP1, CHMP4C, CHMP5, CHMP6, CHMP7, CSNK1D, CUL3, DNM1, FNBP1L, GBF1, GOLPH3, GOLPH3L, INSIG1, KLHL12, MAPK15, MIA3, MYO18A, P2RX7, PDCD6, PEF1, PICALM, PPP6C, PREB, PRICKLE1, PRKCI, PRKN, PTGES2, RAB1A, RAB7A, RILP, S100A10, SAR1A, SAR1B, SCAP, SEC13, SEC16A, SEC16B, SEC23A, SEC23B, SEC24A, SEC24B, SEC2…	FALSE
GO:0007165	GO_BiologicalProcess-EBI-UniProt-GOA-ACAP-ARAP_25.05.2022_00h00	signal transduction	[2, 3, 4]	[Group099, Group127]	252	3.97727	4.01151e-08	7.18462e-05	{Group099=4.77350772409149E-8, Group127=3.824070332346295E-9}	{Group099=1.909403089636596E-6, Group127=1.8355537595262216E-7}	[ABI1, ADAM10, ADAMTS1, ADCY5, AFDN, AHCYL1, AKAP12, AKAP5, ANKRD13C, APOE, APPL1, ARAF, ARC, ARF6, ARFGAP1, ARFGAP3, ARHGAP1, ARHGAP32, ARHGEF10, ARHGEF19, ARHGEF25, ARL6IP5, ATP2B4, ATP6AP2, AURKB, BAG6, BAIAP2, BAIAP2L1, BCAP31, BMPR2, CAMLG, CCDC47, CCNY, CD276, CD46, CDC42, CDC42EP1, CDC42EP4, CDH2, CDK5RAP3, CHMP6, COLEC10, CRK, CSNK1G3, CTNNA1, CTNNB1, CTNND1, CYFIP2, DAG1, DDR2, DDRGK1, D…	[2477, AAK1, AATF, ABAT, ABCA1, ABCA4, ABCA7, ABCB11, ABCG5, ABCG8, ABHD2, ABHD6, ABI1, ABI2, ABL1, ABL2, ABR, ABRA, ABRAXAS1, ACAA2, ACE2, ACER2, ACHE, ACKR1, ACKR2, ACKR3, ACKR4, ACOD1, ACOT11, ACP3, ACP4, ACSL1, ACTA2, ACTL6A, ACTN2, ACTN3, ACTN4, ACTRT1, ACVR1, ACVR1B, ACVR1C, ACVR2A, ACVR2B, ACVRL1, ADA, ADA2, ADAM10, ADAM11, ADAM12, ADAM15, ADAM17, ADAM2, ADAM32, ADAM8, ADAM9, ADAMTS1, ADAM…
R-HSA:421270	REACTOME_Pathways_25.05.2022	Cell-cell junction organization	[-1]	[Group122]	13	20.3125	4.18716e-08	7.49502e-05	{Group122=2.0831848637573266E-27}	{Group122=2.208175955582766E-25}	[AFDN, CADM1, CDH2, CTNNA1, CTNNB1, CTNND1, F11R, JUP, NECTIN1, NECTIN2, NECTIN3, PARD3, PVR]	[ACTB, ACTG1, AFDN, ANG, CADM1, CADM2, CADM3, CDH1, CDH10, CDH11, CDH12, CDH13, CDH15, CDH17, CDH18, CDH2, CDH24, CDH3, CDH4, CDH5, CDH6, CDH7, CDH8, CDH9, CLDN1, CLDN10, CLDN11, CLDN12, CLDN14, CLDN15, CLDN16, CLDN17, CLDN18, CLDN19, CLDN2, CLDN20, CLDN22, CLDN23, CLDN3, CLDN4, CLDN5, CLDN6, CLDN7, CLDN8, CLDN9, CRB3, CTNNA1, CTNNB1, CTNND1, F11R, JUP, NECTIN1, NECTIN2, NECTIN3, NECTIN4, PALS1, …	FALSE
GO:0005765	GO_CellularComponent-EBI-UniProt-GOA-ACAP-ARAP_25.05.2022_00h00	lysosomal membrane	[6, 7, 8]	[Group097]	36	8.21918	4.44231e-08	7.94729e-05	{Group097=6.92689032060143E-13}	{Group097=4.641016514802958E-11}	[ABCD4, ATP13A2, ATP6AP2, CFTR, CHMP6, CHMP7, CKAP4, GOPC, HLA-F, ITM2C, LAMP1, LAMTOR1, LMBRD1, LPCAT1, LRBA, M6PR, MAGT1, MEAK7, MYO6, NEU1, NSF, OCLN, SCARB1, SLC39A14, SLC3A2, SLC7A5, SNAP29, SPAG9, SPNS1, STX17, STX7, SURF4, TMEM106B, TMEM9, VAMP7, VAPA]	[ABCA13, ABCA2, ABCA3, ABCA5, ABCB6, ABCB9, ABCC10, ABCD1, ABCD4, ABHD6, ACP2, ACP3, AHNAK, ANKFY1, ANPEP, ANXA2, ANXA6, AP1B1, AP1G1, AP1M1, AP1M2, AP1S1, AP1S2, AP1S3, AP2A1, AP2A2, AP2B1, AP2M1, AP2S1, AP3B1, AP3D1, AP3M1, AP5B1, AP5M1, AP5S1, ARL8A, ARL8B, ARRB1, ATG16L1, ATP10B, ATP11A, ATP11B, ATP11C, ATP13A2, ATP6AP1, ATP6AP2, ATP6V0A1, ATP6V0A2, ATP6V0A4, ATP6V0B, ATP6V0C, ATP6V0D1, ATP6V…	FALSE
GO:0032456	GO_BiologicalProcess-EBI-UniProt-GOA-ACAP-ARAP_25.05.2022_00h00	endocytic recycling	[5, 6]	[Group062, Group069, Group077, Group115]	15	17.0455	4.64575e-08	8.30659e-05	{Group062=8.925796754440937E-29, Group069=2.184960104867235E-18, Group077=7.358653045747532E-32, Group115=1.5463355373967212E-56}	{Group062=9.81837642988503E-27, Group069=1.944614493331839E-16, Group077=8.462451002609663E-30, Group115=1.963846132493836E-54}	[AKAP5, ANKRD50, ARF6, ARHGAP1, EHD1, GGA3, OCRL, RAB11B, RAB13, RAB8A, SCRIB, SNX3, SNX7, STX6, WASH6P]	[ACAP2, ACTN2, AKAP5, ANKRD27, ANKRD50, ARF6, ARHGAP1, ARHGAP44, ARHGAP8, ARL4C, ATP6AP1, ATP9A, BVES, CCDC22, CCDC93, CMTM6, DENND1A, DENND1B, DENND1C, EHD1, EHD2, EHD3, EHD4, EIPR1, ENTR1, EPG5, EPS15, GGA3, GRIP1, GRIP2, GRIPAP1, HGS, INPP5F, KIAA1109, LGALS12, LMTK2, MICALL1, MICALL2, NCOA2, NDRG4, NSG1, OCRL, PLA2G3, PLA2G4E, PTPN23, RAB11A, RAB11B, RAB11FIP3, RAB11FIP4, RAB13, RAB14, RAB17,…	FALSE
GO:0016310	GO_BiologicalProcess-EBI-UniProt-GOA-ACAP-ARAP_25.05.2022_00h00	phosphorylation	[5]	[Group123]	102	5.12305	4.65355e-08	8.31589e-05	{Group123=1.9828090781684624E-12}	{Group123=1.2491697192461314E-10}	[ABI1, ADAM10, AK2, APOE, ARAF, ATP13A2, ATP2B4, AURKB, BMPR2, CCNB2, CCNY, CDC42, CDC42BPA, CDK16, CDK5RAP3, CHMP6, CSNK1G3, DAG1, DDR2, DDRGK1, DGKE, DIRAS3, DNAJC3, EFNB3, ENG, ENO2, EPHA7, FERMT2, FGFRL1, GDF15, GRK6, HAX1, HCLS1, HIPK1, HTR2A, IGF2R, IGFBP3, IL24, IL6ST, IRAK3, ITGA6, KIRREL1, KRAS, LLGL1, LRP6, MAP2K2, MAP4K3, MAP4K5, MARK1, MARK2, MARK3, MAST1, MINK1, NCK1, NF1, NTRK1, NTR…	[2477, AAK1, AATK, ABI1, ABI2, ABI3, ABL1, ABL2, ABR, ACE, ACOD1, ACP4, ACSL1, ACTB, ACTN3, ACVR1, ACVR1B, ACVR1C, ACVR2A, ACVR2B, ACVRL1, ADAM10, ADAM17, ADAM8, ADAM9, ADAR, ADARB1, ADCK1, ADCK2, ADCK5, ADCY8, ADCYAP1, ADIPOQ, ADK, ADM2, ADNP, ADORA1, ADORA2A, ADPGK, ADRA1A, ADRA1D, ADRA2A, ADRA2B, ADRA2C, ADRB2, ADTRP, AFAP1L2, AGAP2, AGER, AGK, AGT, AGXT, AIDA, AIF1, AJUBA, AK1, AK2, AK3, AK4,…	FALSE
R-HSA:6807878	REACTOME_Pathways_25.05.2022	COPI-mediated anterograde transport	[-1]	[Group105, Group109, Group131]	16	15.8416	4.86422e-08	8.68749e-05	{Group105=2.1674611663551676E-18, Group109=4.230442921223217E-31, Group131=2.5604845714871455E-21}	{Group105=1.9507150497196507E-16, Group109=4.7804005009822356E-29, Group131=2.534879725772274E-19}	[ARF1, ARFGAP1, ARFGAP2, ARFGAP3, COPB1, COPE, GOSR1, GOSR2, NSF, SPTBN2, STX5, TMED9, TMEM115, TUBB6, USO1, YKT6]	[ACTR10, ACTR1A, ANK1, ANK2, ANK3, ARCN1, ARF1, ARF3, ARF4, ARF5, ARFGAP1, ARFGAP2, ARFGAP3, BET1, BET1L, CAPZA1, CAPZA2, CAPZA3, CAPZB, CD55, CD59, COG1, COG2, COG3, COG4, COG5, COG6, COG7, COG8, COPA, COPB1, COPB2, COPE, COPG1, COPG2, COPZ1, COPZ2, DCTN1, DCTN2, DCTN3, DCTN4, DCTN5, DCTN6, DYNC1H1, DYNC1I1, DYNC1I2, DYNC1LI1, DYNC1LI2, DYNLL1, DYNLL2, FOLR1, GBF1, GOLGA2, GOLGB1, GORASP1, GOSR1…	FALSE
GO:0046578	GO_BiologicalProcess-EBI-UniProt-GOA-ACAP-ARAP_25.05.2022_00h00	regulation of Ras protein signal transduction	[6, 7, 8]	[Group089]	24	10.8597	5.15077e-08	9.19413e-05	{Group089=2.97761932743534E-17}	{Group089=2.5012002350456854E-15}	[APOE, ARF6, ARFGAP1, ARFGAP3, ARHGEF10, ARHGEF25, CRK, DENND4C, ERBIN, F11R, KRAS, LZTR1, NF1, NOTCH1, NOTCH2, NTRK1, PPP2CB, RALGPS2, RDX, RGL2, ROBO1, RTN4R, SPRY4, TIMP1]	[ABCA1, ABL1, ABL2, ABRA, ADGRG1, ADRA1A, ADRA1D, AKAP13, ALS2, APOA1, APOC3, APOE, ARAP3, ARF6, ARFGAP1, ARFGAP3, ARFGEF1, ARFGEF2, ARFGEF3, ARHGAP17, ARHGAP24, ARHGAP35, ARHGAP42, ARHGAP44, ARHGDIA, ARHGDIB, ARHGEF10, ARHGEF18, ARHGEF2, ARHGEF25, ARHGEF28, ARHGEF3, ARRB1, AUTS2, AUTS8, BCL6, BCR, CADM4, CAVIN4, CBL, CCDC125, CDC42SE1, CDC42SE2, COL3A1, CRK, CSF1, CUL3, CYTH1, CYTH2, CYTH3, CYTH…	FALSE
GO:0086042	GO_BiologicalProcess-EBI-UniProt-GOA-ACAP-ARAP_25.05.2022_00h00	cardiac muscle cell-cardiac muscle cell adhesion	[5]	[Group087, Group122]	6	66.6667	5.31744e-08	9.48631e-05	{Group087=1.9821679997781386E-12, Group122=2.0831848637573266E-27}	{Group087=1.2685875198580087E-10, Group122=2.208175955582766E-25}	[CXADR, DSC2, DSC3, DSG2, JUP, PKP2]	[CTNNA3, CXADR, DSC2, DSC3, DSG2, DSP, DSPP, JUP, PKP2]	FALSE
R-HSA:9714691	REACTOME_Reactions_25.05.2022	RAC3 binds ER effectors	[-1]	[Group101, Group113]	6	66.6667	5.31744e-08	9.48631e-05	{Group101=2.337312344025094E-11, Group113=9.980245123239049E-28}	{Group101=1.4023874064150565E-9, Group113=1.067886228186578E-25}	[EMD, LBR, LMAN1, PGRMC2, VRK2, YKT6]	[EMD, ESYT1, LBR, LEMD3, LMAN1, PGRMC2, RAC3, VRK2, YKT6]	TRUE
GO:0036503	GO_BiologicalProcess-EBI-UniProt-GOA-ACAP-ARAP_25.05.2022_00h00	ERAD pathway	[5, 6, 7, 8]	[Group074, Group090]	17	14.7826	5.35073e-08	9.54035e-05	{Group074=1.6756510885523178E-7, Group090=7.259961055572768E-12}	{Group074=5.8647788099331125E-6, Group090=4.501175854455116E-10}	[AUP1, BAG6, BCAP31, CCDC47, CLGN, DNAJB12, ERLIN1, FAF2, HM13, RHBDD2, RNF185, SEL1L, SELENOS, STT3B, UBE2J1, UBXN4, UBXN8]	[AMFR, ANKZF1, AQP11, ATF6, ATXN3, AUP1, BAG6, BCAP31, BRSK2, CALR, CALR3, CANX, CAV1, CCDC47, CLGN, DERL1, DERL2, DERL3, DNAJB12, DNAJB14, DNAJB2, DNAJB9, DNAJC10, DNAJC18, ECPAS, EDEM1, EDEM2, EDEM3, ERLEC1, ERLIN1, ERLIN2, FAF1, FAF2, FAM8A1, FBXO17, FBXO2, FBXO27, FBXO44, FBXO6, FOXRED2, GET4, HERPUD1, HM13, HSP90B1, HSPA5, JKAMP, MAN1A1, MAN1B1, MARCHF6, MMP1, NCCRP1, NFE2L2, NGLY1, NPLOC4, …	TRUE
GO:0140029	GO_BiologicalProcess-EBI-UniProt-GOA-ACAP-ARAP_25.05.2022_00h00	exocytic process	[2, 5, 6, 7]	[Group124, Group125]	15	16.8539	5.43595e-08	9.68687e-05	{Group124=1.8915332470793848E-45, Group125=5.1271827602013294E-51}	{Group124=2.345501226378437E-43, Group125=6.460250277853675E-49}	[CFTR, EXOC4, RAB10, RAB13, RAB8A, SCRIB, SNAP23, SNAP29, SNAP47, SNCA, SNX6, STX3, VAMP2, VAMP7, YKT6]	[BLOC1S6, BTK, CFTR, CPLX1, CPLX2, CPLX3, CTBP2, DMTN, ERC2, EXOC1, EXOC2, EXOC3, EXOC4, EXOC5, EXOC6, EXOC6B, EXOC7, EXOC8, GRIK5, KCNB1, LYN, NAPA, NAPB, NAPSA, NAPSB, NLGN1, OTOF, P2RX1, PLA2G3, PLEK, PPFIA3, PRRT2, PSEN1, RAB10, RAB12, RAB13, RAB15, RAB3A, RAB3B, RAB3C, RAB3D, RAB44, RAB8A, RAB8B, RABEPK, RALB, SCFD2, SCRIB, SEPTIN5, SEPTIN9, SNAP23, SNAP25, SNAP29, SNAP47, SNAPIN, SNCA, SNPH…	TRUE
R-HSA:1500931	REACTOME_Pathways_25.05.2022	Cell-Cell communication	[-1]	[Group122]	18	13.9535	5.43977e-08	9.68823e-05	{Group122=2.0831848637573266E-27}	{Group122=2.208175955582766E-25}	[AFDN, CADM1, CDH2, CTNNA1, CTNNB1, CTNND1, F11R, FERMT2, ITGA6, JUP, KIRREL1, NCK1, NECTIN1, NECTIN2, NECTIN3, PARD3, PVR, SIRPA]	[ACTB, ACTG1, ACTN1, ACTN2, ACTN3, ACTN4, AFDN, ANG, ARHGEF6, CADM1, CADM2, CADM3, CASK, CD151, CD2AP, CD47, CDH1, CDH10, CDH11, CDH12, CDH13, CDH15, CDH17, CDH18, CDH2, CDH24, CDH3, CDH4, CDH5, CDH6, CDH7, CDH8, CDH9, CLDN1, CLDN10, CLDN11, CLDN12, CLDN14, CLDN15, CLDN16, CLDN17, CLDN18, CLDN19, CLDN2, CLDN20, CLDN22, CLDN23, CLDN3, CLDN4, CLDN5, CLDN6, CLDN7, CLDN8, CLDN9, COL17A1, CRB3, CTNNA1…	FALSE
GO:0006875	GO_BiologicalProcess-EBI-UniProt-GOA-ACAP-ARAP_25.05.2022_00h00	cellular metal ion homeostasis	[6, 8]	[Group114]	36	8.12641	5.91437e-08	0.000105276	{Group114=2.5349782563759245E-11}	{Group114=1.4956371712617954E-9}	[AFG3L2, APOE, ARF1, ATP13A2, ATP1B3, ATP2B1, ATP2B4, BCAP31, CCDC115, CCDC47, EGLN1, FLVCR1, HMOX1, HTR2A, MAIP1, PLCG1, PLCG2, PML, PTRH2, S100A9, SCO1, SCO2, SLC12A2, SLC1A3, SLC30A1, SLC30A7, SLC39A10, SLC39A14, SLC39A6, SLC9A1, SNCA, STIM2, TFRC, TMCO1, TMEM199, VAPB]	[ABCB6, ABCB7, ABL1, ACO1, ADCY8, ADORA1, AFG3L2, AGT, AGXT, AKAP6, ALAS2, ANK2, ANKRD9, ANXA6, AP3B1, AP3D1, APEX1, APLNR, APOE, APP, ARF1, ARF1P1, ATF4, ATG5, ATOX1, ATP12A, ATP13A1, ATP13A2, ATP13A3, ATP13A4, ATP13A5, ATP1A1, ATP1A2, ATP1A3, ATP1A4, ATP1B1, ATP1B2, ATP1B3, ATP2A1, ATP2A2, ATP2A3, ATP2B1, ATP2B2, ATP2B3, ATP2B4, ATP2C1, ATP2C2, ATP4A, ATP4B, ATP6AP1, ATP6V0A2, ATP6V0D1, ATP6V1A…	FALSE
GO:0004672	GO_MolecularFunction-EBI-UniProt-GOA-ACAP-ARAP_25.05.2022_00h00	protein kinase activity	[3, 5]	[Group123]	72	5.78313	6.24332e-08	0.000111069	{Group123=1.9828090781684624E-12}	{Group123=1.2491697192461314E-10}	[ABI1, APOE, ARAF, ATP2B4, AURKB, BMPR2, CCNB2, CCNY, CDC42BPA, CDK16, CDK5RAP3, CHMP6, CSNK1G3, DAG1, DDR2, DIRAS3, DNAJC3, EFNB3, ENG, EPHA7, FERMT2, FGFRL1, GRK6, HIPK1, HTR2A, IGF2R, IRAK3, LLGL1, LRP6, MAP2K2, MAP4K3, MAP4K5, MARK1, MARK2, MARK3, MAST1, MINK1, NCK1, NF1, NTRK1, NTRK2, NTRK3, OSBPL8, PAK4, PEAK1, PKM, PLK1, PPEF2, PPIA, PPM1D, PRKAA1, PRKACG, PRKAG1, PRKDC, PSKH2, PTK7, PTPN1…	[AAK1, AATK, ABI1, ABL1, ABL2, ABR, ACE, ACOD1, ACP4, ACSL1, ACTB, ACVR1, ACVR1B, ACVR1C, ACVR2A, ACVR2B, ACVRL1, ADAM17, ADAM8, ADAM9, ADAR, ADARB1, ADCK1, ADCK2, ADCK5, ADCY8, ADCYAP1, ADIPOQ, ADNP, ADORA1, ADORA2A, ADRA1A, ADRA1D, ADRA2A, ADRA2B, ADRA2C, ADRB2, AFAP1L2, AGAP2, AGER, AGT, AGXT, AIDA, AJUBA, AKAP13, AKT1, AKT1S1, AKT2, AKT3, ALK, ALKAL1, ALKAL2, ALPK1, ALPK2, ALPK3, ALS2, AMH, A…	FALSE
R-HSA:8867756	REACTOME_Reactions_25.05.2022	CLASP proteins and cargo are recruited to the nascent clathrin-coated pit	[-1]	[Group126]	15	16.6667	6.34629e-08	0.000112837	{Group126=1.1450152584628154E-21}	{Group126=1.1564654110474434E-19}	[AGFG1, CFTR, EPN2, FCHO2, IGF2R, M6PR, PICALM, SH3GL1, SH3KBP1, STAM, STAM2, TFRC, VAMP2, VAMP4, VAMP7]	[AAK1, ADRB2, AGFG1, AGTR1, AP2A1, AP2A2, AP2B1, AP2M1, AP2S1, APOB, AREG, ARRB1, ARRB2, AVP, AVPR2, BTC, CBL, CD3D, CD3G, CD4, CFTR, CHRM2, CLTA, CLTB, CLTC, CLTCL1, DAB2, DVL2, EGF, EGFR, EPGN, EPN1, EPN2, EPS15, EPS15L1, EREG, FCHO1, FCHO2, FZD4, GRB2, HBEGF, HGS, IGF2R, IL7R, ITSN1, ITSN2, KIAA0319, LDLR, LDLRAP1, LRP2, M6PR, NECAP1, NECAP2, PICALM, REPS1, REPS2, RPS27A, SCARB2, SGIP1, SH3GL1…	FALSE
GO:0071310	GO_BiologicalProcess-EBI-UniProt-GOA-ACAP-ARAP_25.05.2022_00h00	cellular response to organic substance	[4]	[Group116, Group127]	122	4.80883	6.39429e-08	0.000113627	{Group116=2.3405214045286965E-20, Group127=3.824070332346295E-9}	{Group116=2.2469005483475486E-18, Group127=1.8355537595262216E-7}	[ABCD4, ADCY5, AHCYL1, AKAP12, APPL1, ARF6, ARL6IP5, ATP2B1, ATP2B4, AUP1, BAG6, BAIAP2, BAIAP2L1, BCAS3, BMPR2, C2CD2L, CDC42, CDC42EP4, CDK16, CDK5RAP3, CFTR, CRK, CTNNA1, CTNNB1, CYFIP2, DAG1, DDR2, DDRGK1, DENND4C, DNAJB12, EHD1, EMD, ENG, EPB41L5, EPN2, ERBIN, FERMT2, FGFRL1, FRS2, GDF15, GJA1, HADHB, HAX1, HCLS1, HIPK1, HTR2A, IL24, IL6ST, IRAK3, JUP, LAMTOR1, LRP6, NCK1, NDUFA13, NDUFAF2, …	[AANAT, ABCA1, ABCA12, ABCA7, ABCB10, ABCB4, ABCC1, ABCC8, ABCD4, ABCG4, ABHD2, ABL1, ABL2, ACACA, ACAP2, ACE, ACKR1, ACKR2, ACKR3, ACKR4, ACOD1, ACSL1, ACTA1, ACTB, ACTG1, ACTN2, ACTN4, ACTR2, ACTR3, ACVR1, ACVR1B, ACVR1C, ACVR2A, ACVR2B, ACVRL1, ADAM15, ADAM17, ADAM23, ADAM9, ADAMTS12, ADAMTS13, ADAMTS3, ADAMTS7, ADAMTSL2, ADAR, ADCY1, ADCY2, ADCY3, ADCY5, ADCY6, ADCY7, ADCY8, ADGRA2, ADIPOQ, A…	FALSE
GO:0110053	GO_BiologicalProcess-EBI-UniProt-GOA-ACAP-ARAP_25.05.2022_00h00	regulation of actin filament organization	[5, 6, 7, 8]	[Group121]	28	9.55631	6.46912e-08	0.000114891	{Group121=1.07231220674502E-23}	{Group121=1.1044815729473706E-21}	[ADD3, ARF1, ARF6, ARHGEF10, BAIAP2, BAIAP2L1, CDC42, CDC42EP1, CDC42EP4, CYFIP2, F11R, FERMT2, HAX1, HCLS1, KIRREL1, NCK1, PHLDB2, PPFIA1, RDX, RICTOR, SLC9A1, SORBS3, SPTBN2, WAS, WASF2, WASH6P, WASHC2A, WASHC5]	[ABI2, ABITRAM, ABL1, ACTG1, ACTN2, ADD1, ADD2, ADD3, ALMS1, ALOX15, AP1AR, APOA1, ARAP1, ARF1, ARF1P1, ARF6, ARFGEF1, ARFIP1, ARFIP2, ARHGAP18, ARHGAP28, ARHGAP35, ARHGAP40, ARHGAP6, ARHGEF10, ARHGEF10L, ARHGEF15, ARHGEF18, ARHGEF5, ARHGEF7, ARPC1A, ARPC1B, ARPC2, ARPC3, ARPC4, ARPC4-TTLL3, ARPC5, ARPC5L, ARPIN, ARPIN-AP3S2, ASAP3, AVIL, BAG4, BAIAP2, BAIAP2L1, BAIAP2L2, BBS4, BIN1, BRAF, BRK1, …	FALSE
R-HSA:8868648	REACTOME_Reactions_25.05.2022	SYNJ hydrolyze PI(4,5)P2 to PI(4)P	[-1]	[Group126]	17	14.5299	6.94128e-08	0.000123208	{Group126=1.1450152584628154E-21}	{Group126=1.1564654110474434E-19}	[AGFG1, CFTR, EPN2, FNBP1, IGF2R, M6PR, OCRL, PACSIN2, PICALM, SH3GL1, SH3KBP1, STAM, STAM2, TFRC, VAMP2, VAMP4, VAMP7]	[AAK1, ACTB, ACTG1, ACTR2, ACTR3, ADRB2, AGFG1, AGTR1, AMPH, AP2A1, AP2A2, AP2B1, AP2M1, AP2S1, APOB, AREG, ARPC1A, ARPC2, ARPC3, ARPC4, ARPC5, ARRB1, ARRB2, AVP, AVPR2, BIN1, BTC, CBL, CD3D, CD3G, CD4, CFTR, CHRM2, CLTA, CLTB, CLTC, CLTCL1, CTTN, DAB2, DNM1, DNM2, DNM3, DVL2, EGF, EGFR, EPGN, EPN1, EPN2, EPS15, EPS15L1, EREG, FNBP1, FNBP1L, FZD4, GRB2, HBEGF, HGS, HIP1, HIP1R, IGF2R, IL7R, ITSN1…	FALSE
R-HSA:8868651	REACTOME_Reactions_25.05.2022	Endophilins recruit synaptojanins to the clathrin-coated pit	[-1]	[Group126]	17	14.5299	6.94128e-08	0.000123208	{Group126=1.1450152584628154E-21}	{Group126=1.1564654110474434E-19}	[AGFG1, CFTR, EPN2, FNBP1, IGF2R, M6PR, OCRL, PACSIN2, PICALM, SH3GL1, SH3KBP1, STAM, STAM2, TFRC, VAMP2, VAMP4, VAMP7]	[AAK1, ACTB, ACTG1, ACTR2, ACTR3, ADRB2, AGFG1, AGTR1, AMPH, AP2A1, AP2A2, AP2B1, AP2M1, AP2S1, APOB, AREG, ARPC1A, ARPC2, ARPC3, ARPC4, ARPC5, ARRB1, ARRB2, AVP, AVPR2, BIN1, BTC, CBL, CD3D, CD3G, CD4, CFTR, CHRM2, CLTA, CLTB, CLTC, CLTCL1, CTTN, DAB2, DNM1, DNM2, DNM3, DVL2, EGF, EGFR, EPGN, EPN1, EPN2, EPS15, EPS15L1, EREG, FNBP1, FNBP1L, FZD4, GRB2, HBEGF, HGS, HIP1, HIP1R, IGF2R, IL7R, ITSN1…	FALSE
R-HSA:8868661	REACTOME_Reactions_25.05.2022	Dynamin-mediated GTP hydrolysis promotes vesicle scission	[-1]	[Group126]	17	14.5299	6.94128e-08	0.000123208	{Group126=1.1450152584628154E-21}	{Group126=1.1564654110474434E-19}	[AGFG1, CFTR, EPN2, FNBP1, IGF2R, M6PR, OCRL, PACSIN2, PICALM, SH3GL1, SH3KBP1, STAM, STAM2, TFRC, VAMP2, VAMP4, VAMP7]	[AAK1, ACTB, ACTG1, ACTR2, ACTR3, ADRB2, AGFG1, AGTR1, AMPH, AP2A1, AP2A2, AP2B1, AP2M1, AP2S1, APOB, AREG, ARPC1A, ARPC2, ARPC3, ARPC4, ARPC5, ARRB1, ARRB2, AVP, AVPR2, BIN1, BTC, CBL, CD3D, CD3G, CD4, CFTR, CHRM2, CLTA, CLTB, CLTC, CLTCL1, CTTN, DAB2, DNM1, DNM2, DNM3, DVL2, EGF, EGFR, EPGN, EPN1, EPN2, EPS15, EPS15L1, EREG, FNBP1, FNBP1L, FZD4, GRB2, HBEGF, HGS, HIP1, HIP1R, IGF2R, IL7R, ITSN1…	FALSE
R-HSA:446728	REACTOME_Pathways_25.05.2022	Cell junction organization	[-1]	[Group122]	15	16.4835	7.39285e-08	0.000131149	{Group122=2.0831848637573266E-27}	{Group122=2.208175955582766E-25}	[AFDN, CADM1, CDH2, CTNNA1, CTNNB1, CTNND1, F11R, FERMT2, ITGA6, JUP, NECTIN1, NECTIN2, NECTIN3, PARD3, PVR]	[ACTB, ACTG1, ACTN1, AFDN, ANG, ARHGEF6, CADM1, CADM2, CADM3, CD151, CDH1, CDH10, CDH11, CDH12, CDH13, CDH15, CDH17, CDH18, CDH2, CDH24, CDH3, CDH4, CDH5, CDH6, CDH7, CDH8, CDH9, CLDN1, CLDN10, CLDN11, CLDN12, CLDN14, CLDN15, CLDN16, CLDN17, CLDN18, CLDN19, CLDN2, CLDN20, CLDN22, CLDN23, CLDN3, CLDN4, CLDN5, CLDN6, CLDN7, CLDN8, CLDN9, COL17A1, CRB3, CTNNA1, CTNNB1, CTNND1, DST, F11R, FBLIM1, FER…	FALSE
R-HSA:8868071	REACTOME_Reactions_25.05.2022	Clathrin recruits PIK3C2A	[-1]	[Group126]	15	16.4835	7.39285e-08	0.000131149	{Group126=1.1450152584628154E-21}	{Group126=1.1564654110474434E-19}	[AGFG1, CFTR, EPN2, FCHO2, IGF2R, M6PR, PICALM, SH3GL1, SH3KBP1, STAM, STAM2, TFRC, VAMP2, VAMP4, VAMP7]	[AAK1, ADRB2, AGFG1, AGTR1, AP2A1, AP2A2, AP2B1, AP2M1, AP2S1, APOB, AREG, ARRB1, ARRB2, AVP, AVPR2, BTC, CBL, CD3D, CD3G, CD4, CFTR, CHRM2, CLTA, CLTB, CLTC, CLTCL1, DAB2, DVL2, EGF, EGFR, EPGN, EPN1, EPN2, EPS15, EPS15L1, EREG, FCHO1, FCHO2, FZD4, GRB2, HBEGF, HGS, IGF2R, IL7R, ITSN1, ITSN2, KIAA0319, LDLR, LDLRAP1, LRP2, M6PR, NECAP1, NECAP2, PICALM, PIK3C2A, REPS1, REPS2, RPS27A, SCARB2, SGIP…	FALSE
R-HSA:8868072	REACTOME_Reactions_25.05.2022	Clathrin-associated PIK3C2A phosphorylates PI(4)P to PI(3,4)P2	[-1]	[Group126]	15	16.4835	7.39285e-08	0.000131149	{Group126=1.1450152584628154E-21}	{Group126=1.1564654110474434E-19}	[AGFG1, CFTR, EPN2, FCHO2, IGF2R, M6PR, PICALM, SH3GL1, SH3KBP1, STAM, STAM2, TFRC, VAMP2, VAMP4, VAMP7]	[AAK1, ADRB2, AGFG1, AGTR1, AP2A1, AP2A2, AP2B1, AP2M1, AP2S1, APOB, AREG, ARRB1, ARRB2, AVP, AVPR2, BTC, CBL, CD3D, CD3G, CD4, CFTR, CHRM2, CLTA, CLTB, CLTC, CLTCL1, DAB2, DVL2, EGF, EGFR, EPGN, EPN1, EPN2, EPS15, EPS15L1, EREG, FCHO1, FCHO2, FZD4, GRB2, HBEGF, HGS, IGF2R, IL7R, ITSN1, ITSN2, KIAA0319, LDLR, LDLRAP1, LRP2, M6PR, NECAP1, NECAP2, PICALM, PIK3C2A, REPS1, REPS2, RPS27A, SCARB2, SGIP…	FALSE
GO:0055076	GO_BiologicalProcess-EBI-UniProt-GOA-ACAP-ARAP_25.05.2022_00h00	transition metal ion homeostasis	[8]	[Group067, Group114]	19	12.9252	8.17104e-08	0.000144873	{Group067=1.2021058216117382E-10, Group114=2.5349782563759245E-11}	{Group067=6.731792601025734E-9, Group114=1.4956371712617954E-9}	[ARF1, ATP13A2, CCDC115, EGLN1, FLVCR1, HMOX1, NEO1, PICALM, S100A9, SCO1, SCO2, SLC30A1, SLC30A7, SLC39A10, SLC39A14, SLC39A6, STEAP3, TFRC, TMEM199]	[ABCB6, ABCB7, ACO1, ALAS2, ANKRD9, AP3B1, AP3D1, APP, ARF1, ARF1P1, ATOX1, ATP13A2, ATP6AP1, ATP6V0A2, ATP6V0D1, ATP6V1A, ATP6V1G1, ATP7A, ATP7B, B2M, BDH2, BMP6, BOLA1, BOLA2, BOLA2B, BOLA3, BTBD9, CCDC115, CCDC22, COMMD1, COX19, CP, CUTC, CYB561, CYB561A3, CYBRD1, EGLN1, EIF2AK1, EIF2AK2, EPAS1, EPB42, ERFE, F3, FBXL5, FLVCR1, FRRS1, FTH1, FTH1P19, FTHL17, FTL, FTMT, FXN, GDF2, GLRX3, GLRX5, H…	FALSE
GO:0001932	GO_BiologicalProcess-EBI-UniProt-GOA-ACAP-ARAP_25.05.2022_00h00	regulation of protein phosphorylation	[6, 7, 8]	[Group123, Group127]	69	5.81788	8.95677e-08	0.000158624	{Group123=1.9828090781684624E-12, Group127=3.824070332346295E-9}	{Group123=1.2491697192461314E-10, Group127=1.8355537595262216E-7}	[ABI1, APOE, ARAF, ATP2B4, AURKB, BMPR2, CCNB2, CCNY, CDK5RAP3, CHMP6, DAG1, DDR2, DDRGK1, DIRAS3, DNAJC3, ENG, EPHA7, FERMT2, GDF15, HAX1, HCLS1, HTR2A, IGFBP3, IL24, IL6ST, IRAK3, KIRREL1, KRAS, LLGL1, LRP6, MAP2K2, MARK2, NCK1, NF1, NTRK1, NTRK2, NTRK3, OCLN, OCRL, OSBP, OSBPL8, PARD3, PLCG2, PLK1, PLXNB2, PPEF2, PPIA, PRKAA1, PRKAG1, PRKDC, PTPN1, PTPN13, RAP2C, RICTOR, ROBO1, S100A9, SEMA4D,…	[2477, ABI1, ABL1, ACE, ACP4, ACSL1, ACTB, ACVR1, ACVR2A, ACVR2B, ACVRL1, ADAM17, ADAM8, ADAM9, ADAR, ADARB1, ADCY8, ADCYAP1, ADIPOQ, ADNP, ADORA1, ADORA2A, ADRA1A, ADRA1D, ADRA2A, ADRA2B, ADRA2C, ADRB2, ADTRP, AFAP1L2, AGAP2, AGER, AGT, AGXT, AIDA, AIF1, AJUBA, AKAP13, AKAP9, AKT1, AKT1S1, AKT2, AKTIP, ALK, ALKAL1, ALKAL2, ALS2, AMH, ANG, ANGPT1, ANGPT4, ANKRD54, ANKS1B, APC, APLNR, APOA1, APOE,…	FALSE
R-HSA:8868659	REACTOME_Reactions_25.05.2022	Clathrin recruits auxilins to the clathrin-coated vesicle	[-1]	[Group126]	17	14.2857	8.95298e-08	0.000158647	{Group126=1.1450152584628154E-21}	{Group126=1.1564654110474434E-19}	[AGFG1, CFTR, EPN2, FNBP1, IGF2R, M6PR, OCRL, PACSIN2, PICALM, SH3GL1, SH3KBP1, STAM, STAM2, TFRC, VAMP2, VAMP4, VAMP7]	[AAK1, ACTB, ACTG1, ACTR2, ACTR3, ADRB2, AGFG1, AGTR1, AMPH, AP2A1, AP2A2, AP2B1, AP2M1, AP2S1, APOB, AREG, ARPC1A, ARPC2, ARPC3, ARPC4, ARPC5, ARRB1, ARRB2, AVP, AVPR2, BIN1, BTC, CBL, CD3D, CD3G, CD4, CFTR, CHRM2, CLTA, CLTB, CLTC, CLTCL1, CTTN, DAB2, DNAJC6, DNM1, DNM2, DNM3, DVL2, EGF, EGFR, EPGN, EPN1, EPN2, EPS15, EPS15L1, EREG, FNBP1, FNBP1L, FZD4, GAK, GRB2, HBEGF, HGS, HIP1, HIP1R, IGF2R…	FALSE
GO:0014704	GO_CellularComponent-EBI-UniProt-GOA-ACAP-ARAP_25.05.2022_00h00	intercalated disc	[6]	[Group087, Group122]	12	21.0526	9.14191e-08	0.000161812	{Group087=1.9821679997781386E-12, Group122=2.0831848637573266E-27}	{Group087=1.2685875198580087E-10, Group122=2.208175955582766E-25}	[CDH2, CTNNA1, CTNNB1, CXADR, DSC2, DSC3, DSG2, GJA1, GJC1, JUP, PKP2, SLC9A1]	[ACTN1, AKAP6, ANK2, ANK3, ATP1A2, ATP1B1, CAV3, CDH2, CTNNA1, CTNNA3, CTNNB1, CXADR, DES, DLG1, DSC2, DSC3, DSG2, DSP, DSPP, FGF13, FHOD1, FXYD1, GJA1, GJA5, GJC1, GJD3, HAMP, ITGB1, JUP, KCNA5, KCNJ2, MYH1, NOL6, NRAP, OBSCN, OBSL1, PAK1, PGM5, PIK3CA, PKN1, PKP2, RANGRF, SCN1A, SCN1B, SCN2A, SCN4B, SCN5A, SLC2A1, SLC31A1, SLC8A1, SLC9A1, SPTBN4, TJP1, TMEM65, VAMP5, VCL, YWHAH]	FALSE
GO:0005798	GO_CellularComponent-EBI-UniProt-GOA-ACAP-ARAP_25.05.2022_00h00	Golgi-associated vesicle	[4, 5, 7]	[Group005]	15	16.129	9.96849e-08	0.000176243	{Group005=9.968490808557462E-8}	{Group005=3.7880265072518357E-6}	[ADAM10, CCDC115, CFTR, COPB1, COPE, GJA1, GOPC, IGF2R, ITM2B, OCRL, RAB13, RAB8A, SCFD1, TMED9, TMEM199]	[ACR, ADAM10, AFTPH, AP1B1, AP1G1, AP1G2, AP1M1, AP1M2, AP1S1, AP1S2, AP1S3, AP2A1, AP2A2, APP, ARCN1, ATP7A, BACE1, CCDC115, CCL13, CFTR, CHIC2, CLBA1, CLRN1, CLTA, CLTB, CLTC, CLTCL1, CNGA2, CNGA4, CNGB1, COPA, COPB1, COPB2, COPE, COPG1, COPG2, COPZ1, COPZ2, CSPG5, DIPK2A, FURIN, GJA1, GOPC, GPR89A, IGF2R, ITM2B, KDELR1, KDELR2, KDELR3, LRRK2, MAP6, MAP6D1, NCALD, NRGN, OCRL, PACS1, PACSIN1, PI…	TRUE
WP:437	WikiPathways_23.02.2022	EGF/EGFR signaling pathway	[-1]	[Group050, Group058]	20	12.1951	9.96573e-08	0.000176294	{Group050=4.218497045297542E-9, Group058=8.481262056280544E-9}	{Group050=1.940508640836869E-7, Group058=3.7317553047634395E-7}	[ABI1, ARF6, CDC42, CRK, GJA1, INPP5D, KRAS, MAP2K2, NCK1, NDUFA13, PLCG1, PLSCR1, RALA, RALGDS, RICTOR, SH3KBP1, SOS2, STAM, STAM2, USP6NL]	[100505585, ABI1, ABL1, AKT1, AP2A1, AP2B1, AP2M1, AP2S1, ARF6, ARHGEF1, ASAP1, ATF1, ATXN2, AURKA, BCAR1, BRAF, CAMK2A, CAV1, CAV2, CBL, CBLB, CBLC, CDC42, CFL1, COX2, CREB1, CRK, CRKL, CSK, DNM1, DOK2, E2F1, EGF, EGFR, EIF4EBP1, ELK1, ELK4, EPN1, EPS15, EPS15L1, EPS8, ERBB2, ERRFI1, FOS, FOSB, FOXO1, FOXO4, GAB1, GAB2, GJA1, GRB10, GRB2, HGS, HRAS, INPP5D, INPPL1, IQGAP1, IQSEC1, ITCH, JAK1, JA…	TRUE
R-HSA:8868658	REACTOME_Reactions_25.05.2022	HSPA8-mediated ATP hydrolysis promotes vesicle uncoating	[-1]	[Group126]	17	14.1667	1.01467e-07	0.000179292	{Group126=1.1450152584628154E-21}	{Group126=1.1564654110474434E-19}	[AGFG1, CFTR, EPN2, FNBP1, IGF2R, M6PR, OCRL, PACSIN2, PICALM, SH3GL1, SH3KBP1, STAM, STAM2, TFRC, VAMP2, VAMP4, VAMP7]	[AAK1, ACTB, ACTG1, ACTR2, ACTR3, ADRB2, AGFG1, AGTR1, AMPH, AP2A1, AP2A2, AP2B1, AP2M1, AP2S1, APOB, AREG, ARPC1A, ARPC2, ARPC3, ARPC4, ARPC5, ARRB1, ARRB2, AVP, AVPR2, BIN1, BTC, CBL, CD3D, CD3G, CD4, CFTR, CHRM2, CLTA, CLTB, CLTC, CLTCL1, CTTN, DAB2, DNAJC6, DNM1, DNM2, DNM3, DVL2, EGF, EGFR, EPGN, EPN1, EPN2, EPS15, EPS15L1, EREG, FNBP1, FNBP1L, FZD4, GAK, GRB2, HBEGF, HGS, HIP1, HIP1R, HSPA8…	FALSE
R-HSA:8868660	REACTOME_Reactions_25.05.2022	Auxilin recruits HSPA8:ATP to the clathrin-coated vesicle	[-1]	[Group126]	17	14.1667	1.01467e-07	0.000179292	{Group126=1.1450152584628154E-21}	{Group126=1.1564654110474434E-19}	[AGFG1, CFTR, EPN2, FNBP1, IGF2R, M6PR, OCRL, PACSIN2, PICALM, SH3GL1, SH3KBP1, STAM, STAM2, TFRC, VAMP2, VAMP4, VAMP7]	[AAK1, ACTB, ACTG1, ACTR2, ACTR3, ADRB2, AGFG1, AGTR1, AMPH, AP2A1, AP2A2, AP2B1, AP2M1, AP2S1, APOB, AREG, ARPC1A, ARPC2, ARPC3, ARPC4, ARPC5, ARRB1, ARRB2, AVP, AVPR2, BIN1, BTC, CBL, CD3D, CD3G, CD4, CFTR, CHRM2, CLTA, CLTB, CLTC, CLTCL1, CTTN, DAB2, DNAJC6, DNM1, DNM2, DNM3, DVL2, EGF, EGFR, EPGN, EPN1, EPN2, EPS15, EPS15L1, EREG, FNBP1, FNBP1L, FZD4, GAK, GRB2, HBEGF, HGS, HIP1, HIP1R, HSPA8…	FALSE
R-HSA:8869438	REACTOME_Reactions_25.05.2022	Dissociation of clathrin-associated proteins	[-1]	[Group126]	17	14.1667	1.01467e-07	0.000179292	{Group126=1.1450152584628154E-21}	{Group126=1.1564654110474434E-19}	[AGFG1, CFTR, EPN2, FNBP1, IGF2R, M6PR, OCRL, PACSIN2, PICALM, SH3GL1, SH3KBP1, STAM, STAM2, TFRC, VAMP2, VAMP4, VAMP7]	[ACTB, ACTG1, ACTR2, ACTR3, ADRB2, AGFG1, AGTR1, AMPH, AP2A1, AP2A2, AP2B1, AP2M1, AP2S1, APOB, AREG, ARPC1A, ARPC2, ARPC3, ARPC4, ARPC5, ARRB1, ARRB2, AVP, AVPR2, BIN1, BTC, CBL, CD3D, CD3G, CD4, CFTR, CHRM2, CLTA, CLTC, CTTN, DAB2, DNAJC6, DNM1, DNM2, DNM3, DVL2, EGF, EGFR, EPGN, EPN1, EPN2, EPS15, EPS15L1, EREG, FNBP1, FNBP1L, FZD4, GAK, GAPVD1, GRB2, HBEGF, HGS, HIP1, HIP1R, IGF2R, IL7R, ITSN…	FALSE
GO:0007169	GO_BiologicalProcess-EBI-UniProt-GOA-ACAP-ARAP_25.05.2022_00h00	transmembrane receptor protein tyrosine kinase signaling pathway	[5, 6, 7]	[Group127]	46	7.03364	1.1031e-07	0.000194808	{Group127=3.824070332346295E-9}	{Group127=1.8355537595262216E-7}	[ABI1, APPL1, BAIAP2, BAIAP2L1, CAMLG, CHMP6, CRK, CTNNB1, CYFIP2, DDR2, DOK6, EFNB1, EFNB3, EPHA7, EPN2, ERBIN, FGFRL1, FRS2, GDF15, IGF2R, IGFBP3, MPZL1, MVB12A, NCK1, NF1, NGFR, NIBAN2, NTRK1, NTRK2, NTRK3, OSBPL8, PIGU, PLCB1, PLCG1, PLEKHA1, PRKAA1, PTPN1, ROBO1, SHISA2, SLC39A14, SNCA, SNX5, SNX6, SPRY4, TIAM1, YES1]	[ABI1, ABL1, ACP4, ADAM17, ADAMTS12, ADAMTS3, ADGRA2, ADIPOQ, ADIPOR1, ADORA1, ADRA2A, ADRB2, AFAP1L2, AGR2, AGT, AGTR2, AGXT, AHI1, AHSG, AKR1B1, AKT1, AKT1S1, AKT2, ALK, ANGPT1, ANGPT2, ANGPT4, ANGPTL1, ANKS1A, ANKS1B, AP3S1, APC, APEX1, APLN, APOD, APP, APPL1, AR, AREG, ARHGEF28, ARHGEF7, ARID5B, ARNT, ART4, AXL, BAIAP2, BAIAP2L1, BCAR1, BCAR3, BDKRB1, BDKRB2, BDNF, BDNF-AS, BLK, BLNK, BMP2, B…	TRUE
R-HSA:8871193	REACTOME_Reactions_25.05.2022	Dissociation of AAK1 and dephosphorylation of AP-2 mu2	[-1]	[Group126]	17	14.0496	1.14839e-07	0.00020269	{Group126=1.1450152584628154E-21}	{Group126=1.1564654110474434E-19}	[AGFG1, CFTR, EPN2, FNBP1, IGF2R, M6PR, OCRL, PACSIN2, PICALM, SH3GL1, SH3KBP1, STAM, STAM2, TFRC, VAMP2, VAMP4, VAMP7]	[AAK1, ACTB, ACTG1, ACTR2, ACTR3, ADRB2, AGFG1, AGTR1, AMPH, AP2A1, AP2A2, AP2B1, AP2M1, AP2S1, APOB, AREG, ARPC1A, ARPC2, ARPC3, ARPC4, ARPC5, ARRB1, ARRB2, AVP, AVPR2, BIN1, BTC, CBL, CD3D, CD3G, CD4, CFTR, CHRM2, CLTA, CLTC, CTTN, DAB2, DNAJC6, DNM1, DNM2, DNM3, DVL2, EGF, EGFR, EPGN, EPN1, EPN2, EPS15, EPS15L1, EREG, FNBP1, FNBP1L, FZD4, GAK, GAPVD1, GRB2, HBEGF, HGS, HIP1, HIP1R, IGF2R, IL7R…	FALSE
R-HSA:8871194	REACTOME_Reactions_25.05.2022	RAB5 and GAPVD1 bind AP-2	[-1]	[Group126]	17	14.0496	1.14839e-07	0.00020269	{Group126=1.1450152584628154E-21}	{Group126=1.1564654110474434E-19}	[AGFG1, CFTR, EPN2, FNBP1, IGF2R, M6PR, OCRL, PACSIN2, PICALM, SH3GL1, SH3KBP1, STAM, STAM2, TFRC, VAMP2, VAMP4, VAMP7]	[AAK1, ACTB, ACTG1, ACTR2, ACTR3, ADRB2, AGFG1, AGTR1, AMPH, AP2A1, AP2A2, AP2B1, AP2M1, AP2S1, APOB, AREG, ARPC1A, ARPC2, ARPC3, ARPC4, ARPC5, ARRB1, ARRB2, AVP, AVPR2, BIN1, BTC, CBL, CD3D, CD3G, CD4, CFTR, CHRM2, CLTA, CLTC, CTTN, DAB2, DNAJC6, DNM1, DNM2, DNM3, DVL2, EGF, EGFR, EPGN, EPN1, EPN2, EPS15, EPS15L1, EREG, FNBP1, FNBP1L, FZD4, GAK, GAPVD1, GRB2, HBEGF, HGS, HIP1, HIP1R, IGF2R, IL7R…	FALSE
GO:0043005	GO_CellularComponent-EBI-UniProt-GOA-ACAP-ARAP_25.05.2022_00h00	neuron projection	[4]	[Group056, Group064, Group091, Group119]	81	5.44721	1.20841e-07	0.000213164	{Group056=6.437627566168511E-19, Group064=7.163654501767056E-9, Group091=5.301797536580448E-20, Group119=1.1039155262756292E-32}	{Group056=5.858241085213346E-17, Group064=3.2236445257951753E-7, Group091=4.983689684385621E-18, Group119=1.2805420104797298E-30}	[ABHD12, ABI1, ADAM10, AHCYL2, AKAP5, APOE, ARC, ARF1, ARHGAP32, ATP13A2, ATP2B1, ATP2B4, ATP6AP2, BAIAP2, BMPR2, CADM1, CDC42, CDH2, CDK16, CTNND1, CXADR, CYFIP2, DAG1, DIP2A, DIP2B, ENO2, EPB41L3, EPHA7, EXOC4, FAM126A, GLUL, GOPC, HTR2A, IL6ST, KIRREL1, LLGL1, MARK1, MARK2, MARK3, MAST1, MINK1, NCAM1, NECTIN1, NEO1, NF1, NGFR, NSF, NTRK1, NTRK2, NTRK3, OCRL, PARD3, PCDH9, PPEF2, PPFIA1, PRKAA1…	[2477, AAK1, ABAT, ABCA4, ABHD12, ABHD13, ABHD17A, ABHD17B, ABHD17C, ABI1, ABI2, ABI3, ABITRAM, ABL1, ABR, ACAD9, ACADM, ACAP3, ACOD1, ACTB, ACTBL2, ACTG1, ACTN1, ACTN2, ACTN4, ACTR10, ACVRL1, ADAM10, ADAM21, ADAM22, ADCY10, ADCY2, ADCY4, ADCY6, ADCY8, ADCY9, ADCYAP1, ADCYAP1R1, ADGRB1, ADGRL1, ADGRL2, ADGRL3, ADGRV1, ADNP, ADORA1, ADORA2A, ADRA2A, AGBL4, AGO2, AGTPBP1, AHCY, AHCYL2, AKAP5, AKAP9…	FALSE
KEGG:04360	KEGG_25.05.2022	Axon guidance	[-1]	[Group072, Group102, Group110]	21	11.5385	1.25125e-07	0.000220595	{Group072=2.2598701808819053E-8, Group102=1.0172062744980752E-17, Group110=1.1802347006663736E-16}	{Group072=9.265467741615812E-7, Group102=8.849694588133254E-16, Group110=9.559901075397626E-15}	[ABLIM1, BMPR2, CDC42, EFNB1, EFNB3, EPHA7, KRAS, NCK1, NEO1, PAK4, PARD3, PLCG1, PLCG2, PLXNA1, PLXNB2, ROBO1, SEMA4C, SEMA4D, SRGAP1, SRGAP2, UNC5B]	[ABL1, ABLIM1, ABLIM2, ABLIM3, ARHGEF12, BMP7, BMPR1B, BMPR2, BOC, BUB1B-PAK6, CAMK2A, CAMK2B, CAMK2D, CAMK2G, CDC42, CDK5, CFL1, CFL2, CXCL12, CXCR4, DCC, DPYSL2, DPYSL5, EFNA1, EFNA2, EFNA3, EFNA4, EFNA5, EFNB1, EFNB2, EFNB3, ENAH, EPHA1, EPHA2, EPHA3, EPHA4, EPHA5, EPHA6, EPHA7, EPHA8, EPHB1, EPHB2, EPHB3, EPHB4, EPHB6, FES, FYN, FZD3, GDF7, GNAI1, GNAI2, GNAI3, GSK3B, HRAS, ILK, ITGB1, KRAS, …	TRUE
R-HSA:194138	REACTOME_Pathways_25.05.2022	Signaling by VEGF	[-1]	[Group058, Group112]	16	14.8148	1.27666e-07	0.000224947	{Group058=8.481262056280544E-9, Group112=4.898046373795074E-16}	{Group058=3.7317553047634395E-7, Group112=3.918437099036059E-14}	[ABI1, AHCYL1, BAIAP2, CDC42, CRK, CTNNA1, CTNNB1, CTNND1, CYFIP2, JUP, KRAS, NCK1, PLCG1, PRKACG, RICTOR, WASF2]	[AAMP, ABI1, ABI2, ACTB, ACTG1, AHCYL1, AKT1, AKT2, AKT3, AXL, BAIAP2, BCAR1, BRK1, CALM1, CALM2, CALM3, CAV1, CDC42, CDH5, CRK, CTNNA1, CTNNB1, CTNND1, CYBA, CYBB, CYFIP1, CYFIP2, DOCK1, ELMO1, ELMO2, FLT1, FLT4, FYN, HRAS, HSP90AA1, HSPB1, ITGAV, ITGB3, ITPR1, ITPR2, ITPR3, JUP, KDR, KRAS, MAPK11, MAPK12, MAPK13, MAPK14, MAPKAP1, MAPKAPK2, MAPKAPK3, MLST8, MTOR, NCF1, NCF2, NCF4, NCK1, NCK2, NC…	FALSE
R-HSA:9714481	REACTOME_Reactions_25.05.2022	RAC2 binds effectors at the ER membrane	[-1]	[Group101, Group104, Group113]	6	60	1.29578e-07	0.000228187	{Group101=2.337312344025094E-11, Group104=1.1804358391183009E-28, Group113=9.980245123239049E-28}	{Group101=1.4023874064150565E-9, Group104=1.2866750646389479E-26, Group113=1.067886228186578E-25}	[EMD, LBR, LMAN1, PGRMC2, VAPB, VRK2]	[ANKLE2, EMD, ESYT1, LBR, LEMD3, LMAN1, PGRMC2, RAC2, VAPB, VRK2]	FALSE
R-HSA:9609523	REACTOME_Pathways_25.05.2022	Insertion of tail-anchored proteins into the endoplasmic reticulum membrane	[-1]	[Group082]	8	36.3636	1.31277e-07	0.000231047	{Group082=1.312767448472123E-7}	{Group082=4.857239559346855E-6}	[ALDH3A2, BAG6, CAMLG, EMD, HMOX1, STX5, VAMP2, VAPA]	[ALDH3A2, APP, BAG6, CAMLG, CYB5A, EMD, GET1, GET3, GET4, HMOX1, OTOF, PRNP, SEC61B, SEC61G, SERP1, SGTA, STX1A, STX5, UBE2J2, UBL4A, VAMP2, VAPA]	FALSE
GO:1901701	GO_BiologicalProcess-EBI-UniProt-GOA-ACAP-ARAP_25.05.2022_00h00	cellular response to oxygen-containing compound	[4]	[Group116]	72	5.67376	1.34944e-07	0.000237367	{Group116=2.3405214045286965E-20}	{Group116=2.2469005483475486E-18}	[ADCY5, AHCYL1, APPL1, ATP2B1, ATP2B4, BAIAP2, BAIAP2L1, C2CD2L, CDK16, CFTR, CRK, CTNNA1, CTNNB1, DAG1, DDR2, DENND4C, DHFR, FANCC, GDF15, GJA1, HADHB, HTR2A, IL24, JUP, LAMTOR1, LRP6, MTR, NCK1, NDUFA13, NDUFAF2, NGFR, NTRK1, NTRK2, NTRK3, OSBP, OSBPL8, PIGU, PKM, PLCB1, PLCG2, PLEKHA1, PLSCR3, POR, PPIF, PRKAA1, PRKDC, PTK7, PTPN1, RAB10, RAB11B, RAB11FIP5, RAB13, RAB8A, RRAGC, S100A9, SCARB1,…	[AANAT, ABCA1, ABCA12, ABCB4, ABCC1, ABL1, ABL2, ACACA, ACE, ACHE, ACOD1, ACTB, ACTN2, ACTR2, ADAM15, ADAM9, ADAMTS13, ADCY1, ADCY2, ADCY3, ADCY5, ADCY6, ADCY7, ADCY8, ADH4, ADH5, ADH7, ADIPOQ, ADIPOR1, ADNP2, ADPRS, ADRA2A, ADRB2, AGAP3, AGER, AGRN, AGT, AGTR1, AGTR2, AGTRAP, AGXT, AHCYL1, AHR, AHSG, AICDA, AIF1, AIFM1, AKAP6, AKAP7, AKAP8, AKAP9, AKR1A1, AKR1B1, AKR1B10, AKR1C1, AKR1C2, AKR1C3,…	FALSE
R-HSA:425407	REACTOME_Pathways_25.05.2022	SLC-mediated transmembrane transport	[-1]	[Group118]	25	10	1.37486e-07	0.0002417	{Group118=1.269937827905293E-17}	{Group118=1.079447153719499E-15}	[AHCYL2, PDZD11, SLC12A2, SLC16A1, SLC1A3, SLC20A1, SLC29A1, SLC30A1, SLC30A6, SLC30A7, SLC35A2, SLC38A1, SLC38A2, SLC39A10, SLC39A14, SLC39A6, SLC3A2, SLC4A7, SLC6A15, SLC6A6, SLC6A9, SLC7A11, SLC7A2, SLC7A5, SLC9A1]	[AHCYL2, APOD, ARL2, ARL2BP, AVP, BSG, CALM1, CALM2, CALM3, CP, CTNS, EMB, FGF21, HEPH, LCN1, LCN12, LCN15, LCN9, MFSD4B, PDZD11, RHAG, RHBG, RHCG, RSC1A1, RUNX1, SLC10A6, SLC11A1, SLC11A2, SLC12A1, SLC12A2, SLC12A3, SLC12A4, SLC12A5, SLC12A6, SLC12A7, SLC13A1, SLC13A2, SLC13A3, SLC13A4, SLC13A5, SLC14A1, SLC14A2, SLC15A1, SLC15A2, SLC15A3, SLC15A4, SLC16A1, SLC16A10, SLC16A2, SLC16A3, SLC16A7, S…	FALSE
GO:0050793	GO_BiologicalProcess-EBI-UniProt-GOA-ACAP-ARAP_25.05.2022_00h00	regulation of developmental process	[2, 3]	[Group130]	124	4.72741	1.38271e-07	0.000242942	{Group130=1.884824984061179E-12}	{Group130=1.2251362396397662E-10}	[ADAM10, ADAMTS1, AFG3L2, ANKRD26, APOE, ARC, ARF6, ARHGEF19, ATP2B1, ATP2B4, BAG6, BAIAP2, BMPR2, CD46, CDC42, CDC42EP1, CDC42EP4, CDH2, CDK5RAP3, CEMIP2, CFTR, COCH, CRK, CTNNA1, CTNNB1, CUX1, CXADR, DAG1, DDR2, DIP2B, EFNB3, EGLN1, EHD1, ENG, EPB41L3, EPHA7, EPN2, EYA1, F11R, FERMT2, FLVCR1, FOXP3, FRS2, GATAD2A, GDF15, GJA1, GLUL, HAX1, HCLS1, HEMGN, HIPK1, HMOX1, HTR2A, IGFBP3, IL6ST, INPP5D…	[2477, AAMDC, ABCA1, ABCA12, ABCA5, ABCB10, ABCC8, ABCG1, ABI2, ABI3, ABI3BP, ABL1, ACACB, ACE, ACIN1, ACTB, ACTL6A, ACTL6B, ACTN3, ACTN4, ACTR2, ACTR8, ACVR1, ACVR1B, ACVR2A, ACVR2B, ACVRL1, ADA, ADAM10, ADAM12, ADAM8, ADAM9, ADAMTS1, ADAMTS12, ADAMTS20, ADAMTS7, ADAMTS9, ADCK1, ADD1, ADGRA2, ADGRB1, ADGRB2, ADGRB3, ADGRL1, ADGRV1, ADIG, ADIPOQ, ADIPOR1, ADIRF, ADM, ADM2, ADNP, ADRA2B, ADRA2C, A…	FALSE
GO:0005635	GO_CellularComponent-EBI-UniProt-GOA-ACAP-ARAP_25.05.2022_00h00	nuclear envelope	[3, 4, 5, 6]	[Group065, Group101]	39	7.5	1.39213e-07	0.000244458	{Group065=1.3823454505782394E-5, Group101=2.337312344025094E-11}	{Group065=2.073518175867359E-4, Group101=1.4023874064150565E-9}	[AAAS, AGFG1, BANF1, CHMP6, CHMP7, CLCC1, DHCR7, DNAJB12, DNAJC1, EI24, EMD, ERBIN, HACD3, HAX1, IGF2R, LBR, MAD2L1, MYO6, NDC1, NOS1AP, NUP107, NUP155, NUP210, OSBPL8, PGRMC2, PLCB1, QSOX2, SENP1, SLC30A1, SPNS1, SURF4, TMPO, TMX4, TOR1AIP1, UBE2I, UBXN4, VAPA, VRK2, XPOT]	[100131096, AAAS, ABCF1, ABL1, ACKR2, ADRA1A, ADRA1B, ADRA1D, AEN, AGFG1, AGPAT3, AGPAT5, AHCTF1, AK9, AKAP6, AKIRIN1, ALG14, ALOX5, ALOX5AP, AMBP, ANKRD17, ANXA11, ANXA4, APEH, APP, AQP1, ARL6IP6, ATF6, ATP11B, ATP1B4, ATP2A3, ATP5MF, ATRAID, BANF1, BAX, BCHE, BCL2, BCL2L1, BCL2L10, BICD2, BIN1, BNIP1, BNIP2, BNIP3, BNIP3L, BOK, BRAP, BRIP1, C12orf43, C6orf89, C9orf72, CACYBP, CALR, CALR3, CASC3…	FALSE
GO:0007275	GO_BiologicalProcess-EBI-UniProt-GOA-ACAP-ARAP_25.05.2022_00h00	multicellular organism development	[2, 3]	[Group130]	208	4.10905	1.41286e-07	0.000247957	{Group130=1.884824984061179E-12}	{Group130=1.2251362396397662E-10}	[A2M, ABI1, ACSL3, ADAM10, ADAMTS1, AFG3L2, ALDH3A2, APOE, ARC, ARF6, ARHGEF10, ARHGEF25, ATP2B1, ATP2B4, ATP6AP2, AURKB, BAG6, BAIAP2, BCAS3, BMPR2, CADM1, CCDC47, CCNB2, CD46, CDC42, CDH2, CDK16, CDK5RAP3, CEMIP2, CFTR, CNP, CRK, CTNNA1, CTNNB1, CTNND1, CUX1, CXADR, CYFIP2, DAG1, DDR2, DDRGK1, DEAF1, DHFR, DIP2A, DIP2B, DNAJA3, DSC2, DSC3, DSG2, EFNB1, EFNB3, EGLN1, EHD1, ENG, EPB41L3, EPB41L5,…	[2477, A1CF, A2M, AAMP, AARS1, AATF, AATK, ABAT, ABCA12, ABCA2, ABCA3, ABCB10, ABCB5, ABCB6, ABCC8, ABCD1, ABCD2, ABI1, ABI2, ABI3, ABI3BP, ABITRAM, ABL1, ABL2, ABT1, ACACB, ACADM, ACAN, ACAP3, ACAT1, ACD, ACE, ACER3, ACHE, ACIN1, ACKR2, ACKR3, ACO1, ACO2, ACOD1, ACP4, ACP5, ACP6, ACSBG1, ACSL3, ACSL4, ACSL6, ACTA2, ACTB, ACTBL2, ACTC1, ACTG1, ACTL6A, ACTL6B, ACTN1, ACTN2, ACTN3, ACTR2, ACTR8, AC…
R-HSA:9006934	REACTOME_Pathways_25.05.2022	Signaling by Receptor Tyrosine Kinases	[-1]	[Group050, Group058, Group112]	39	7.4856	1.46335e-07	0.000256671	{Group050=4.218497045297542E-9, Group058=8.481262056280544E-9, Group112=4.898046373795074E-16}	{Group050=1.940508640836869E-7, Group058=3.7317553047634395E-7, Group112=3.918437099036059E-14}	[ABI1, ADAM10, AHCYL1, APOE, ARC, ARF6, BAIAP2, CDC42, CRK, CTNNA1, CTNNB1, CTNND1, CYFIP2, ERBIN, FGFRL1, FRS2, GGA3, JUP, KRAS, MAP2K2, NCK1, NTRK1, NTRK2, NTRK3, PLCG1, PPP2CB, PRKACG, PTPN1, PTPRS, RALA, RALGDS, RICTOR, SH3GL1, SH3KBP1, STAM, STAM2, TIAM1, WASF2, YES1]	[AAMP, ABI1, ABI2, ACTB, ACTG1, ADAM10, ADAM12, ADAM17, ADAP1, ADCYAP1, ADCYAP1R1, ADORA2A, AHCYL1, AKT1, AKT2, AKT3, ALK, ANOS1, AP2A1, AP2A2, AP2B1, AP2M1, AP2S1, APH1A, APH1B, APOE, ARC, AREG, ARF6, ARHGEF7, ASCL1, ATF1, ATF2, ATP6AP1, ATP6V0A1, ATP6V0A2, ATP6V0A4, ATP6V0B, ATP6V0C, ATP6V0D1, ATP6V0D2, ATP6V0E1, ATP6V0E2, ATP6V1A, ATP6V1B1, ATP6V1B2, ATP6V1C1, ATP6V1C2, ATP6V1D, ATP6V1E1, ATP6…	FALSE
WP:4549	WikiPathways_23.02.2022	Fragile X syndrome	[-1]	[Group022]	17	13.8211	1.46516e-07	0.000256843	{Group022=1.4651625868523872E-7}	{Group022=5.274585312668594E-6}	[ABCD3, AKAP5, ALDH3A2, ARAF, ARC, ARHGAP32, CYFIP2, DAG1, KRAS, MAP2K2, NF1, NTRK2, PLCB1, PLCG1, SH3GL1, SLC16A1, TECR]	[ABAT, ABCD3, AGAP2, AGO2, AKAP5, AKT1, AKT1S1, ALDH3A2, ALDH5A1, AP2A1, AP2B1, AP2M1, AP2S1, APP, ARAF, ARC, ARHGAP32, BDNF, BRAF, CAMK1, CAMK2A, CAMK2B, CAMK4, CDKN2A, CLTA, CLTB, CLTC, CLTCL1, CNR1, CPT1A, CREB1, CYFIP1, CYFIP2, DAG1, DEPTOR, DICER1, DLG4, DLGAP3, DNM1, DNM2, DUSP3, EEF1A1, EIF4A1, EIF4E, EIF4EBP2, EIF4G1, EPHA4, EPS8L1, FMR1, FYN, GAB1, GABRA1, GABRB2, GABRD, GABRG2, GAD1, GP…	TRUE
GO:0032527	GO_BiologicalProcess-EBI-UniProt-GOA-ACAP-ARAP_25.05.2022_00h00	protein exit from endoplasmic reticulum	[5, 6, 7, 8]	[Group090]	11	22.449	1.56577e-07	0.000274323	{Group090=7.259961055572768E-12}	{Group090=4.501175854455116E-10}	[AUP1, BCAP31, FAF2, HM13, LMAN1, PREB, SEL1L, SELENOS, SURF4, TMED9, UBE2J1]	[AUP1, BCAP31, BRSK2, CD81, DERL1, DERL2, DERL3, EDEM1, EDEM2, ERLEC1, FAF2, GCC2, HERPUD1, HM13, HSP90B1, INSIG1, LMAN1, MAP1LC3C, NPLOC4, OS9, PREB, RANGRF, RHBDD1, SAR1A, SAR1B, SEC13, SEC16A, SEC16B, SEC61B, SEL1L, SELENOS, SLC35D3, SLC51B, SORL1, SURF4, SVIP, SYVN1, TECPR2, TM9SF4, TMED9, TMEM129, TMEM30A, TMEM30B, UBAC2, UBE2G2, UBE2J1, UFD1, VCP, YOD1]	FALSE
GO:1901652	GO_BiologicalProcess-EBI-UniProt-GOA-ACAP-ARAP_25.05.2022_00h00	response to peptide	[4, 5]	[Group116]	39	7.45698	1.61614e-07	0.000282987	{Group116=2.3405214045286965E-20}	{Group116=2.2469005483475486E-18}	[AHCYL1, APPL1, ATP2B1, BAIAP2, BAIAP2L1, CRK, DAG1, DDR2, DENND4C, ERBIN, GDF15, GJA1, HADHA, LRP6, MEAK7, NCK1, NGFR, NOTCH1, NTRK1, OSBPL8, PIGU, PKM, PLCB1, POR, PRKAA1, PRKDC, PTPN1, RAB10, RAB13, RAB8A, SELENOS, SLC39A14, SLC9A1, SNX5, SNX6, SYAP1, TIMP1, USO1, VAMP2]	[AANAT, ABCC1, ABCC8, ACTN2, ACVR1C, ADCY6, ADCY8, ADIPOQ, ADIPOR1, ADM, ADRB2, AGER, AGRP, AGT, AGTR1, AGTR2, AGTRAP, AGXT, AHCYL1, AHSG, AKT1, AKT2, ANO1, ANXA1, AP3S1, APC, APEX1, APLP2, APP, APPL1, APPL2, APRT, AREG, ARG1, ARHGEF2, ARID1B, ASS1, ATP1A3, ATP2B1, BACE1, BAIAP2, BAIAP2L1, BCAR1, BCAR3, BCL2L11, BCL2L2, BGLAP, BMP7, BRIP1, BSG, BTG2, C1D, C1QTNF1, C1QTNF12, C2CD5, CA2, CACNA1A, C…	FALSE
GO:0098978	GO_CellularComponent-EBI-UniProt-GOA-ACAP-ARAP_25.05.2022_00h00	glutamatergic synapse	[4]	[Group055, Group119]	31	8.51648	1.7708e-07	0.000309891	{Group055=4.076965645994482E-17, Group119=1.1039155262756292E-32}	{Group055=3.343111829715475E-15, Group119=1.2805420104797298E-30}	[ADAM10, APOE, ARC, ARF6, ATP2B1, ATP2B4, BAIAP2, CTNND1, DAG1, DGKE, DLGAP4, EFNB3, EGLN1, EPHA7, ERBIN, HTR2A, LLGL1, NOS1AP, NTRK3, PACSIN2, PLCB1, PLEKHA5, PTPRS, RAB8A, RTN4R, SCRIB, SH3GL1, SNAP47, SPTBN2, STX3, TNIK]	[ABHD17A, ABHD17C, ABHD6, ABLIM3, ABR, ACAN, ACTB, ACTBL2, ACTC1, ACTN1, ADAM10, ADAM22, ADAM23, ADCY1, ADCY8, ADGRA1, ADGRL3, ADORA2A, ADORA2B, ADRA1A, ADRA1D, ADRA2A, AKAP9, AP2B1, AP2M1, AP3D1, APBA1, APOE, ARC, ARF4, ARF6, ARHGAP22, ARHGAP39, ARHGAP44, ARHGEF7, ARPC2, ARPC5L, ATAD1, ATP2B1, ATP2B2, ATP2B3, ATP2B4, BAIAP2, BCAN, BCR, BIN1, BSN, C1QBP, CACNA1A, CACNB4, CACNG2, CACNG3, CACNG4, C…	FALSE
R-HSA:199992	REACTOME_Pathways_25.05.2022	trans-Golgi Network Vesicle Budding	[-1]	[Group126]	13	18.0556	1.81662e-07	0.000317727	{Group126=1.1450152584628154E-21}	{Group126=1.1564654110474434E-19}	[ACBD3, ARF1, CLINT1, CPD, IGF2R, M6PR, OCRL, PICALM, SNAP23, SNX5, TFRC, VAMP2, VAMP7]	[ACBD3, AP1B1, AP1G1, AP1G2, AP1M1, AP1M2, AP1S1, AP1S2, AP1S3, AP3B1, AP3S1, AP4B1, AP4E1, AP4M1, AP4S1, APP, ARF1, ARRB1, BLOC1S1, BLOC1S3, BLOC1S4, BLOC1S6, CHMP2A, CLINT1, CLTA, CLTB, CLTC, CLVS1, CLVS2, CPD, CTSZ, DNAJC6, DNASE2, DNM2, DTNBP1, FTH1, FTL, GAK, GBF1, GNS, GOLGB1, HGS, HIP1R, HSPA8, IGF2R, M6PR, NAPA, NECAP1, OCRL, PICALM, PIK3C2A, PUM1, RAB5C, SH3D19, SH3GL2, SNAP23, SNAPIN, S…	FALSE
R-HSA:9609899	REACTOME_Reactions_25.05.2022	Tail-anchored protein:ASNA1:ADP binds WRB:CAMLG at the endoplasmic reticulum membrane	[-1]	[Group082]	7	43.75	1.82517e-07	0.000319039	{Group082=1.312767448472123E-7}	{Group082=4.857239559346855E-6}	[ALDH3A2, CAMLG, EMD, HMOX1, STX5, VAMP2, VAPA]	[ALDH3A2, CAMLG, CYB5A, EMD, GET1, GET3, HMOX1, OTOF, SEC61B, SEC61G, SERP1, STX1A, STX5, UBE2J2, VAMP2, VAPA]	TRUE
R-HSA:9609917	REACTOME_Reactions_25.05.2022	Tail-anchored protein:ASNA1:ADP:WRB:CAMLG dissociates yielding Tail-anchored protein in the endoplasmic reticulum membrane	[-1]	[Group082]	7	43.75	1.82517e-07	0.000319039	{Group082=1.312767448472123E-7}	{Group082=4.857239559346855E-6}	[ALDH3A2, CAMLG, EMD, HMOX1, STX5, VAMP2, VAPA]	[ALDH3A2, CAMLG, CYB5A, EMD, GET1, GET3, HMOX1, OTOF, SEC61B, SEC61G, SERP1, STX1A, STX5, UBE2J2, VAMP2, VAPA]	FALSE
R-HSA:8868230	REACTOME_Reactions_25.05.2022	SNX9 recruits components of the actin polymerizing machinery	[-1]	[Group126]	16	14.4144	1.88367e-07	0.000329077	{Group126=1.1450152584628154E-21}	{Group126=1.1564654110474434E-19}	[AGFG1, CFTR, EPN2, FNBP1, IGF2R, M6PR, PACSIN2, PICALM, SH3GL1, SH3KBP1, STAM, STAM2, TFRC, VAMP2, VAMP4, VAMP7]	[AAK1, ACTB, ACTG1, ACTR2, ACTR3, ADRB2, AGFG1, AGTR1, AMPH, AP2A1, AP2A2, AP2B1, AP2M1, AP2S1, APOB, AREG, ARPC1A, ARPC2, ARPC3, ARPC4, ARPC5, ARRB1, ARRB2, AVP, AVPR2, BIN1, BTC, CBL, CD3D, CD3G, CD4, CFTR, CHRM2, CLTA, CLTB, CLTC, CLTCL1, CTTN, DAB2, DVL2, EGF, EGFR, EPGN, EPN1, EPN2, EPS15, EPS15L1, EREG, FNBP1, FNBP1L, FZD4, GRB2, HBEGF, HGS, HIP1, HIP1R, IGF2R, IL7R, ITSN1, ITSN2, KIAA0319,…	FALSE
GO:0006914	GO_BiologicalProcess-EBI-UniProt-GOA-ACAP-ARAP_25.05.2022_00h00	autophagy	[3, 4]	[Group043]	42	7.14286	1.89145e-07	0.000330247	{Group043=9.656144560947943E-10}	{Group043=4.731510834864492E-8}	[ATG2A, ATG2B, ATP13A2, AUP1, BCAS3, CCNY, CDK16, CHMP6, CHMP7, CISD1, DDRGK1, EI24, EXOC4, HAX1, HMOX1, LRBA, MARK2, MCL1, MTM1, MVB12A, PRKAA1, RAB23, RAB39A, RAB8A, RNF185, RRAGC, S100A9, SCFD1, SLC7A5, SNAP29, SNCA, SNX5, SNX6, SNX7, STAM, STAM2, STX12, STX17, TEX264, USP33, VAMP7, WDR6]	[ABL1, ABL2, ACBD5, ACER2, ADPRH, ADRA1A, ADRA1D, ADRB2, AKT1, AMBRA1, ANXA7, AP4M1, APEX1, ARFIP2, ARL8B, ARSA, ARSB, ATF6, ATG10, ATG101, ATG12, ATG13, ATG14, ATG16L1, ATG16L2, ATG2A, ATG2B, ATG3, ATG4A, ATG4B, ATG4C, ATG4D, ATG5, ATG7, ATG9A, ATG9B, ATM, ATP13A2, ATP2A2, ATP5IF1, ATP6V0A1, ATP6V0A2, ATP6V0B, ATP6V0C, ATP6V0D1, ATP6V0D2, ATP6V0E1, ATP6V0E2, ATP6V1A, ATP6V1B1, ATP6V1B2, ATP6V1C1…	FALSE
GO:1902903	GO_BiologicalProcess-EBI-UniProt-GOA-ACAP-ARAP_25.05.2022_00h00	regulation of supramolecular fiber organization	[4, 5]	[Group121]	33	8.14815	1.9914e-07	0.000347499	{Group121=1.07231220674502E-23}	{Group121=1.1044815729473706E-21}	[ADD3, APOE, ARF1, ARF6, ARHGEF10, BAIAP2, BAIAP2L1, CDC42, CDC42EP1, CDC42EP4, CYFIP2, DRG1, F11R, FERMT2, HAX1, HCLS1, KIRREL1, NCK1, NDRG1, OCLN, PHLDB2, PPFIA1, RDX, RICTOR, SLC9A1, SNCA, SORBS3, SPTBN2, WAS, WASF2, WASH6P, WASHC2A, WASHC5]	[ABI2, ABITRAM, ABL1, ACTG1, ACTN2, ADD1, ADD2, ADD3, AEBP1, AKAP13, AKAP9, ALMS1, ALOX15, ANAPC2, ANKRD23, ANKRD53, AP1AR, APC, APC2, APOA1, APOE, APP, ARAP1, ARF1, ARF1P1, ARF6, ARFGEF1, ARFIP1, ARFIP2, ARHGAP18, ARHGAP28, ARHGAP35, ARHGAP40, ARHGAP6, ARHGEF10, ARHGEF10L, ARHGEF15, ARHGEF18, ARHGEF2, ARHGEF5, ARHGEF7, ARL2, ARPC1A, ARPC1B, ARPC2, ARPC3, ARPC4, ARPC4-TTLL3, ARPC5, ARPC5L, ARPIN,…	FALSE
GO:0048731	GO_BiologicalProcess-EBI-UniProt-GOA-ACAP-ARAP_25.05.2022_00h00	system development	[3, 4]	[Group130]	193	4.16757	2.1747e-07	0.000379267	{Group130=1.884824984061179E-12}	{Group130=1.2251362396397662E-10}	[A2M, ABI1, ACSL3, ADAM10, ADAMTS1, AFG3L2, ALDH3A2, APOE, ARC, ARF6, ARHGEF10, ARHGEF25, ATP2B1, ATP2B4, ATP6AP2, BAG6, BAIAP2, BCAS3, BMPR2, CADM1, CCNB2, CD46, CDC42, CDH2, CDK16, CDK5RAP3, CEMIP2, CNP, CRK, CTNNA1, CTNNB1, CTNND1, CUX1, CXADR, CYFIP2, DAG1, DDR2, DDRGK1, DEAF1, DHFR, DIP2A, DIP2B, DNAJA3, DSG2, EFNB1, EFNB3, EGLN1, EHD1, ENG, EPB41L3, EPB41L5, EPCAM, EPHA7, EPN2, EYA1, FAM126…	[2477, A2M, AAMP, AARS1, AATK, ABAT, ABCA12, ABCA2, ABCA3, ABCB10, ABCB5, ABCB6, ABCC8, ABCD1, ABCD2, ABI1, ABI2, ABI3, ABI3BP, ABITRAM, ABL1, ABL2, ABT1, ACACB, ACADM, ACAN, ACAP3, ACAT1, ACD, ACE, ACER3, ACHE, ACIN1, ACKR2, ACKR3, ACO2, ACOD1, ACP4, ACP5, ACP6, ACSBG1, ACSL3, ACSL4, ACSL6, ACTA2, ACTB, ACTBL2, ACTC1, ACTG1, ACTL6A, ACTL6B, ACTN1, ACTN2, ACTN3, ACTR2, ACVR1, ACVR1B, ACVR1C, ACVR…
GO:1901653	GO_BiologicalProcess-EBI-UniProt-GOA-ACAP-ARAP_25.05.2022_00h00	cellular response to peptide	[5, 6]	[Group116]	32	8.26873	2.19289e-07	0.00038222	{Group116=2.3405214045286965E-20}	{Group116=2.2469005483475486E-18}	[AHCYL1, APPL1, ATP2B1, BAIAP2, BAIAP2L1, CRK, DDR2, DENND4C, GDF15, GJA1, NCK1, NGFR, NTRK1, OSBPL8, PIGU, PKM, PLCB1, POR, PRKAA1, PRKDC, PTPN1, RAB10, RAB13, RAB8A, SELENOS, SLC39A14, SLC9A1, SNX5, SNX6, SYAP1, USO1, VAMP2]	[ABCC1, ACTN2, ADCY6, ADCY8, ADIPOQ, ADIPOR1, ADRB2, AGER, AGT, AGTR1, AGTR2, AGTRAP, AGXT, AHCYL1, AHSG, AKT1, AKT2, ANO1, AP3S1, APC, APEX1, APLP2, APP, APPL1, APPL2, APRT, ARG1, ARHGEF2, ARID1B, ASS1, ATP1A3, ATP2B1, BACE1, BAIAP2, BAIAP2L1, BCAR1, BCAR3, BCL2L11, BCL2L2, BGLAP, BRIP1, C1D, C1QTNF12, C2CD5, CA2, CACNA1A, CACNA2D1, CACNB1, CAMK2A, CAPN10, CASP4, CASR, CAV1, CAV2, CCNA2, CCND3, …	FALSE
GO:0051345	GO_BiologicalProcess-EBI-UniProt-GOA-ACAP-ARAP_25.05.2022_00h00	positive regulation of hydrolase activity	[5]	[Group120]	44	6.99523	2.43407e-07	0.000424015	{Group120=3.0762986403777055E-17}	{Group120=2.5533278715134955E-15}	[AFDN, ARHGEF10, ARHGEF19, ARL1, ARL6IP5, BCAP31, BCAS3, CRK, CYFIP2, DDRGK1, F11R, FERMT2, HTR2A, ITGA6, NDUFA13, NF1, NGFR, NTRK1, NTRK3, PICALM, PIP5K1A, PKP4, PML, PTRH2, RALGDS, RALGPS2, RAPGEF6, RGL2, ROBO1, RTN4R, S100A9, SCRIB, SEMA4D, SENP1, SLC39A10, SNCA, SOS2, SRGAP2, TBC1D10A, TBC1D10B, TIAM1, TMEM106B, UACA, USP6NL]	[ABHD5, ABL2, ABR, ACER2, ACVR1C, ADAP1, ADAP2, ADCYAP1, ADCYAP1R1, ADPRH, ADRA1A, ADRA1D, ADRB1, ADRM1, AFD1, AFDN, AGAP1, AGAP11, AGAP2, AGAP3, AGAP4, AGAP5, AGAP6, AGAP7P, AGAP9, AGER, AGRN, AGT, AGTR1, AGTR2, AGXT, AIFM1, AIM2, AKIRIN2, AKR1B10, AKT1, AKT2, ALS2, ANAPC2, ANG, ANP32B, ANTXR1, APAF1, APC2, APH1A, APH1B, APOA1, APOA4, APOA5, APOC2, APOH, APP, ARAP1, ARAP2, ARAP3, ARF4, ARHGAP11A…	FALSE
GO:0055065	GO_BiologicalProcess-EBI-UniProt-GOA-ACAP-ARAP_25.05.2022_00h00	metal ion homeostasis	[7]	[Group114]	40	7.29927	2.46703e-07	0.000429509	{Group114=2.5349782563759245E-11}	{Group114=1.4956371712617954E-9}	[AFG3L2, APOE, ARF1, ATP13A2, ATP1B3, ATP2B1, ATP2B4, BCAP31, CCDC115, CCDC47, CNNM3, EGLN1, FLVCR1, HMOX1, HTR2A, MAIP1, NEO1, PICALM, PLCG1, PLCG2, PML, PTRH2, S100A9, SCO1, SCO2, SLC12A2, SLC1A3, SLC30A1, SLC30A7, SLC39A10, SLC39A14, SLC39A6, SLC9A1, SNCA, STEAP3, STIM2, TFRC, TMCO1, TMEM199, VAPB]	[ABCB6, ABCB7, ABCC6, ABL1, ACE, ACO1, ADCY8, ADM, ADORA1, ADORA2A, AFG3L2, AGT, AGTR1, AGXT, AKAP6, ALAS2, ALPL, ANK2, ANK3, ANKH, ANKRD9, ANXA6, AP3B1, AP3D1, APEX1, APLNR, APOE, APP, ARF1, ARF1P1, ATF4, ATG5, ATOX1, ATP12A, ATP13A1, ATP13A2, ATP13A3, ATP13A4, ATP13A5, ATP1A1, ATP1A2, ATP1A3, ATP1A4, ATP1B1, ATP1B2, ATP1B3, ATP2A1, ATP2A2, ATP2A3, ATP2B1, ATP2B2, ATP2B3, ATP2B4, ATP2C1, ATP2C2,…	FALSE
GO:0016773	GO_MolecularFunction-EBI-UniProt-GOA-ACAP-ARAP_25.05.2022_00h00	phosphotransferase activity, alcohol group as acceptor	[4]	[Group123]	76	5.4953	2.66569e-07	0.00046383	{Group123=1.9828090781684624E-12}	{Group123=1.2491697192461314E-10}	[ABI1, APOE, ARAF, ATP2B4, AURKB, BMPR2, CCNB2, CCNY, CDC42BPA, CDK16, CDK5RAP3, CHMP6, CSNK1G3, DAG1, DDR2, DGKE, DIRAS3, DNAJC3, EFNB3, ENG, EPHA7, FERMT2, FGFRL1, GRK6, HIPK1, HTR2A, IGF2R, IRAK3, LLGL1, LRP6, MAP2K2, MAP4K3, MAP4K5, MARK1, MARK2, MARK3, MAST1, MINK1, NCK1, NF1, NTRK1, NTRK2, NTRK3, OSBPL8, PAK4, PEAK1, PFKM, PFKP, PIP5K1A, PKM, PLK1, PPEF2, PPIA, PPM1D, PRKAA1, PRKACG, PRKAG1…	[AAK1, AATK, ABI1, ABL1, ABL2, ABR, ACE, ACOD1, ACP4, ACSL1, ACTB, ACVR1, ACVR1B, ACVR1C, ACVR2A, ACVR2B, ACVRL1, ADAM17, ADAM8, ADAM9, ADAR, ADARB1, ADCK1, ADCK2, ADCK5, ADCY8, ADCYAP1, ADIPOQ, ADK, ADNP, ADORA1, ADORA2A, ADPGK, ADRA1A, ADRA1D, ADRA2A, ADRA2B, ADRA2C, ADRB2, AFAP1L2, AGAP2, AGER, AGK, AGT, AGXT, AIDA, AJUBA, AKAP13, AKT1, AKT1S1, AKT2, AKT3, ALK, ALKAL1, ALKAL2, ALPK1, ALPK2, AL…	FALSE
R-HSA:8868236	REACTOME_Reactions_25.05.2022	BAR domain proteins recruit dynamin	[-1]	[Group126]	16	14.0351	2.74201e-07	0.000476835	{Group126=1.1450152584628154E-21}	{Group126=1.1564654110474434E-19}	[AGFG1, CFTR, EPN2, FNBP1, IGF2R, M6PR, PACSIN2, PICALM, SH3GL1, SH3KBP1, STAM, STAM2, TFRC, VAMP2, VAMP4, VAMP7]	[AAK1, ACTB, ACTG1, ACTR2, ACTR3, ADRB2, AGFG1, AGTR1, AMPH, AP2A1, AP2A2, AP2B1, AP2M1, AP2S1, APOB, AREG, ARPC1A, ARPC2, ARPC3, ARPC4, ARPC5, ARRB1, ARRB2, AVP, AVPR2, BIN1, BTC, CBL, CD3D, CD3G, CD4, CFTR, CHRM2, CLTA, CLTB, CLTC, CLTCL1, CTTN, DAB2, DNM1, DNM2, DNM3, DVL2, EGF, EGFR, EPGN, EPN1, EPN2, EPS15, EPS15L1, EREG, FNBP1, FNBP1L, FZD4, GRB2, HBEGF, HGS, HIP1, HIP1R, IGF2R, IL7R, ITSN1…	FALSE
R-HSA:1643685	REACTOME_Pathways_25.05.2022	Disease	[-1]	[Group037]	92	5.10827	2.912e-07	0.000506106	{Group037=2.9119999069467303E-7}	{Group037=9.900799683618883E-6}	[AAAS, ABCD4, ABI1, ADAM10, ADAMTS1, ADCY5, AHCYL1, ALG1, ARAF, ARF1, ATP1B3, BAIAP2, BANF1, CDC42, CFTR, CHMP6, CHMP7, CRK, CTNNB1, CTNND1, CUX1, CYFIP2, DAG1, DNAJC3, DPM1, ERBIN, ERLIN1, FAM114A2, FRS2, GATAD2A, GJA1, HLA-F, HMOX1, KRAS, LMBRD1, LRP6, MAGT1, MAP2K2, MARK3, MOGS, MTR, MVB12A, NCK1, NDC1, NEU1, NF1, NOTCH1, NOTCH2, NUP107, NUP155, NUP210, PLCG1, PLCG2, PML, PPFIBP1, PPIA, PPP2CB…	[AAAS, ABCA1, ABCA12, ABCA3, ABCA4, ABCB11, ABCB4, ABCB6, ABCC2, ABCC6, ABCC8, ABCC9, ABCD1, ABCD4, ABCG5, ABCG8, ABI1, ABI2, ABL1, ACACA, ACAN, ACE2, ACTB, ACTG1, ACTR2, ACTR3, ACY1, ADA, ADAM10, ADAM17, ADAMTS1, ADAMTS10, ADAMTS12, ADAMTS13, ADAMTS14, ADAMTS15, ADAMTS16, ADAMTS17, ADAMTS18, ADAMTS19, ADAMTS2, ADAMTS20, ADAMTS3, ADAMTS4, ADAMTS5, ADAMTS6, ADAMTS7, ADAMTS8, ADAMTS9, ADAMTSL1, ADA…	FALSE
WP:2380	WikiPathways_23.02.2022	Brain-derived neurotrophic factor (BDNF) signaling pathway	[-1]	[Group019]	18	12.5	2.97938e-07	0.000517518	{Group019=2.97938039077247E-7}	{Group019=9.83195528954915E-6}	[CDC42, CDH2, CTNNB1, FRS2, LINGO1, MAP2K2, MARCKS, NCAM1, NCK1, NGFR, NSF, NTRK1, NTRK2, NTRK3, PLCG1, PRKAA1, SIRPA, TIAM1]	[ACACB, ADAM17, AKT1, ALPL, APC, BAD, BCL2L11, BDNF, BMP2, CAMK1, CAMK2A, CAMK4, CASP3, CDC42, CDH2, CDK5, CDK5R1, CDKL5, CFL1, CHUK, CNR1, CREB1, CRTC1, CSNK2A1, CTNNB1, CYFIP1, DLG1, DOCK3, DOK5, DPYSL2, EEF2, EGR1, EGR2, EIF2S1, EIF2S2, EIF4E, EIF4EBP1, ELK1, FOS, FOXO3, FRS2, FRS3, FYN, GABRB3, GRB2, GRIA1, GRIA2, GRIA3, GRIN1, GRIN2B, GRIP1, GSK3B, HRAS, IGF2BP1, IKBKB, IKBKG, IRS1, IRS2, JA…	TRUE
R-HSA:2995410	REACTOME_Pathways_25.05.2022	Nuclear Envelope (NE) Reassembly	[-1]	[Group065, Group101, Group113]	13	17.3333	2.98856e-07	0.000518814	{Group065=1.3823454505782394E-5, Group101=2.337312344025094E-11, Group113=9.980245123239049E-28}	{Group065=2.073518175867359E-4, Group101=1.4023874064150565E-9, Group113=1.067886228186578E-25}	[BANF1, CCNB2, CHMP6, CHMP7, EMD, LBR, NDC1, NUP107, NUP155, TMPO, TUBB6, UBE2I, VRK2]	[AHCTF1, ANKLE2, BANF1, CC2D1B, CCNB1, CCNB2, CDK1, CHMP2A, CHMP2B, CHMP3, CHMP4A, CHMP4B, CHMP4C, CHMP6, CHMP7, EMD, IST1, KPNB1, LBR, LEMD2, LEMD3, LMNA, LMNB1, NDC1, NUP107, NUP133, NUP155, NUP160, NUP188, NUP205, NUP35, NUP37, NUP43, NUP54, NUP58, NUP62, NUP85, NUP93, NUP98, POM121, PPP2CA, PPP2R1A, PPP2R2A, RAN, RANGAP1, RCC1, RNF103-CHMP3, SEC13, SEH1L, SIRT2, SPAST, SUMO1, TMPO, TNPO1, TUB…	TRUE
R-HSA:2980766	REACTOME_Pathways_25.05.2022	Nuclear Envelope Breakdown	[-1]	[Group101, Group113]	11	21.1538	2.99329e-07	0.000519335	{Group101=2.337312344025094E-11, Group113=9.980245123239049E-28}	{Group101=1.4023874064150565E-9, Group113=1.067886228186578E-25}	[AAAS, BANF1, CCNB2, EMD, NDC1, NUP107, NUP155, NUP210, PLK1, TMPO, VRK2]	[AAAS, BANF1, CCNB1, CCNB2, CDK1, CNEP1R1, CTDNEP1, EMD, LEMD2, LEMD3, LMNA, LMNB1, LPIN1, LPIN2, LPIN3, NDC1, NEK6, NEK7, NEK9, NUP107, NUP133, NUP153, NUP155, NUP160, NUP188, NUP205, NUP210, NUP214, NUP35, NUP37, NUP42, NUP43, NUP50, NUP54, NUP58, NUP62, NUP85, NUP88, NUP93, NUP98, PLK1, POM121, PRKCA, PRKCB, RAE1, RANBP2, SEC13, SEH1L, TMPO, TPR, VRK1, VRK2]	FALSE
GO:0005938	GO_CellularComponent-EBI-UniProt-GOA-ACAP-ARAP_25.05.2022_00h00	cell cortex	[3, 4]	[Group012]	29	8.65672	3.14132e-07	0.000544705	{Group012=3.1413222900478437E-7}	{Group012=1.00522313281531E-5}	[ADD3, AKAP12, ARC, ARF6, ARHGAP32, C2CD2L, CDH2, CTNNB1, CTNND1, EMD, ENO2, EPB41L2, EXOC4, FERMT2, FNBP1, HAX1, HCLS1, LLGL1, MARCKS, MPP7, MYO6, PARD3, PHLDB1, PHLDB2, RAB10, RDX, SNCA, SPTBN2, STXBP6]	[ACTB, ACTN1, ACTN2, ACTN3, ACTN4, ACTR1A, ACTR2, ADD3, AGTRAP, AKAP12, AKAP13, AKT2, ANLN, AQP7, ARC, ARF6, ARFIP2, ARHGAP32, ARHGEF7, ARV1, ASPH, ASTN2, AXIN1, BFSP1, BFSP2, BIN2, BSN, C2CD2L, C2CD5, CABP1, CALB1, CALD1, CAP1, CAPN2, CAPZA2, CAPZA3, CAPZB, CAV1, CCN2, CD302, CDH1, CDH2, CHAF1B, CIB2, CLASP1, CLASP2, CLDN5, CLIC5, CLTA, CLTB, CNKSR1, COBL, CORO1A, CORO1C, COTL1, CRIP2, CSNK1G2, …	TRUE
GO:0017124	GO_MolecularFunction-EBI-UniProt-GOA-ACAP-ARAP_25.05.2022_00h00	SH3 domain binding	[4]	[Group038]	17	13.0769	3.30381e-07	0.00057255	{Group038=1.2912058777939279E-12}	{Group038=8.521958793439924E-11}	[ABI1, ADAM10, AKAP5, ARHGAP1, CRK, HCLS1, INPP5D, MVB12A, PLSCR1, PLSCR3, QKI, SH3BP2, SH3KBP1, SIRPA, WAS, WASF2, WIPF1]	[ABI1, ABI2, ABI3, ABL1, ADAM10, ADAM12, ADAM15, ADAM17, ADAM19, ADAM9, AFAP1, AFAP1L1, AFAP1L2, AKAP5, ARHGAP1, ARHGAP17, ARHGAP27, ARHGAP31, ARHGAP6, ARHGEF7, BCAR1, CABYR, CASP9, CBL, CBLB, CBLC, CCDC6, CD2AP, CD3E, CIT, CNTNAP1, CRB3, CRK, CTTNBP2, CYBA, DAB2IP, DENND1A, DHDDS, DNAJC6, DNM2, DOCK1, DOCK3, DOCK4, DPYSL3, DRD4, DTX1, EFS, ELMO1, ELMO2, ELMO3, ENAH, ENKUR, EPS15, ERRFI1, ESPN, E…	TRUE
GO:0043296	GO_CellularComponent-EBI-UniProt-GOA-ACAP-ARAP_25.05.2022_00h00	apical junction complex	[5]	[Group079, Group122]	19	11.8012	3.48661e-07	0.000603882	{Group079=3.281303885288114E-14, Group122=2.0831848637573266E-27}	{Group079=2.3953518362603234E-12, Group122=2.208175955582766E-25}	[CTNNA1, CTNNB1, CTNND1, CXADR, EPCAM, F11R, JAM3, JUP, LIN7C, MARVELD2, MPP7, NECTIN1, NECTIN2, NECTIN3, OCLN, PARD3, RAB13, RAP2C, VAPA]	[ACTB, ACTG1, ADCYAP1R1, AJM1, AMOT, AMOTL1, AMOTL2, ANK3, AOC1, APC, ARHGAP17, ARHGEF2, ASH1L, BVES, C1QTNF5, CAMSAP3, CCDC85C, CCND1, CDH1, CDH5, CDK4, CGN, CGNL1, CHAF1B, CLDN1, CLDN10, CLDN11, CLDN12, CLDN14, CLDN15, CLDN16, CLDN17, CLDN18, CLDN19, CLDN2, CLDN20, CLDN22, CLDN23, CLDN24, CLDN25, CLDN3, CLDN34, CLDN4, CLDN5, CLDN6, CLDN7, CLDN8, CLDN9, CLMP, CNKSR3, CRB1, CRB2, CRB3, CTNNA1, CT…	FALSE
GO:0071375	GO_BiologicalProcess-EBI-UniProt-GOA-ACAP-ARAP_25.05.2022_00h00	cellular response to peptide hormone stimulus	[5, 6, 7]	[Group116]	28	8.77743	3.78807e-07	0.000655715	{Group116=2.3405214045286965E-20}	{Group116=2.2469005483475486E-18}	[AHCYL1, APPL1, ATP2B1, BAIAP2, BAIAP2L1, CRK, DDR2, DENND4C, GDF15, NCK1, OSBPL8, PIGU, PKM, PLCB1, POR, PRKAA1, PRKDC, PTPN1, RAB10, RAB13, RAB8A, SELENOS, SLC39A14, SLC9A1, SNX5, SYAP1, USO1, VAMP2]	[ACTN2, ADCY6, ADCY8, ADIPOQ, ADIPOR1, AGT, AGTR1, AGTR2, AGTRAP, AGXT, AHCYL1, AHSG, AKT1, AKT2, AP3S1, APC, APEX1, APLP2, APPL1, APPL2, APRT, ARG1, ARID1B, ASS1, ATP2B1, BAIAP2, BAIAP2L1, BCAR1, BCAR3, BGLAP, BRIP1, C1QTNF12, C2CD5, CA2, CAMK2A, CAPN10, CAV1, CAV2, CCNA2, CCND3, CDC6, CDK4, CEACAM1, CFLAR, CPEB1, CPEB2, CPS1, CRHBP, CRHR1, CRHR2, CRK, CSH1, CSH2, CSHL1, CSK, CSRP3, CYBA, CYFIP1…	FALSE
GO:0007043	GO_BiologicalProcess-EBI-UniProt-GOA-ACAP-ARAP_25.05.2022_00h00	cell-cell junction assembly	[6]	[Group079, Group096, Group122]	19	11.7284	3.84205e-07	0.000664675	{Group079=3.281303885288114E-14, Group096=1.9997217693842834E-31, Group122=2.0831848637573266E-27}	{Group079=2.3953518362603234E-12, Group096=2.2796828170980832E-29, Group122=2.208175955582766E-25}	[AFDN, CDH2, CTNNA1, CTNNB1, CTNND1, EPB41L3, F11R, GJA1, GJC1, HIPK1, JAM3, JUP, MARVELD2, MPP7, OCLN, PARD3, PKP2, PKP4, RAB13]	[ACE, ACE2, ACTB, ACTG1, AFD1, AFDN, AGT, AGXT, ANK2, APC, APLNR, ARL2, ARVCF, CAV1, CD9, CDH10, CDH11, CDH12, CDH18, CDH19, CDH2, CDH20, CDH22, CDH24, CDH5, CDH6, CDH7, CDH8, CDH9, CDHR3, CHAF1B, CLDN1, CLDN10, CLDN11, CLDN12, CLDN14, CLDN15, CLDN16, CLDN17, CLDN18, CLDN19, CLDN2, CLDN20, CLDN22, CLDN23, CLDN24, CLDN25, CLDN3, CLDN34, CLDN4, CLDN5, CLDN6, CLDN7, CLDN8, CLDN9, CNTNAP1, CNTNAP2, C…	FALSE
GO:0006893	GO_BiologicalProcess-EBI-UniProt-GOA-ACAP-ARAP_25.05.2022_00h00	Golgi to plasma membrane transport	[5, 6, 7]	[Group115]	12	18.4615	4.18903e-07	0.000724284	{Group115=1.5463355373967212E-56}	{Group115=1.963846132493836E-54}	[ACSL3, BLZF1, EXOC4, GGA3, GOPC, LLGL1, MACF1, NSF, RAB10, STXBP6, VAMP2, VAMP4]	[ABCD1, ACSL3, AMN, ANK3, ARFGEF2, ARFRP1, ARL3, ATP2C1, BBS1, BBS2, BLZF1, CCDC22, CCDC93, CLN3, CNST, COMMD1, CSK, DNM2, EXOC1, EXOC1L, EXOC2, EXOC4, EXOC5, EXOC6, EXOC6B, EXOC7, EXOC8, GCC2, GGA1, GGA2, GGA3, GOLGA4, GOLGA7, GOLPH3, GOLPH3L, GOPC, KIF13A, KRT18, LLGL1, LYPLA1, MACF1, NSF, OPTN, OSBPL5, PHAF1, PKDCC, PREPL, RAB10, RAB26, RAB31, RAB34, RABEP1, RACK1, RSC1A1, SEC16A, SPTBN1, STEA…	FALSE
GO:0046916	GO_BiologicalProcess-EBI-UniProt-GOA-ACAP-ARAP_25.05.2022_00h00	cellular transition metal ion homeostasis	[7, 9]	[Group067, Group114]	16	13.5593	4.43533e-07	0.000765981	{Group067=1.2021058216117382E-10, Group114=2.5349782563759245E-11}	{Group067=6.731792601025734E-9, Group114=1.4956371712617954E-9}	[ARF1, ATP13A2, CCDC115, EGLN1, FLVCR1, HMOX1, S100A9, SCO1, SCO2, SLC30A1, SLC30A7, SLC39A10, SLC39A14, SLC39A6, TFRC, TMEM199]	[ABCB6, ABCB7, ACO1, ALAS2, ANKRD9, AP3B1, AP3D1, APP, ARF1, ARF1P1, ATOX1, ATP13A2, ATP6AP1, ATP6V0A2, ATP6V0D1, ATP6V1A, ATP6V1G1, ATP7A, ATP7B, BMP6, BOLA2, BOLA2B, CCDC115, CCDC22, COX19, CP, CYB561, CYB561A3, CYBRD1, EGLN1, ERFE, F3, FLVCR1, FRRS1, FTH1, FTH1P19, FTHL17, FTL, FTMT, FXN, GDF2, GLRX3, HAMP, HEPH, HEPHL1, HFE, HIF1A, HJV, HMOX1, HPX, IFNG, IREB2, ISCU, LCK, LCN2, MT1A, MT1B, MT…	FALSE
GO:0030666	GO_CellularComponent-EBI-UniProt-GOA-ACAP-ARAP_25.05.2022_00h00	endocytic vesicle membrane	[5, 6, 7, 8]	[Group086, Group126]	22	10.3286	4.43307e-07	0.000766034	{Group086=1.3254091442499954E-20, Group126=1.1450152584628154E-21}	{Group086=1.2989009613649954E-18, Group126=1.1564654110474434E-19}	[APOE, CFTR, EPN2, HLA-F, IGF2R, LAMP1, LLGL1, M6PR, OCRL, RAB10, RAB11B, RAB11FIP1, RAB23, RAB39A, RAB8A, SCARB1, SNAP23, TFRC, VAMP2, VAMP4, VAMP7, WLS]	[ACE2, ADRB2, ANXA3, AP2A1, AP2A2, AP2B1, AP2M1, AP2S1, APLP2, APOB, APOE, APPL2, AREG, ATG12, ATG5, ATP6V0A1, ATP6V0A2, ATP6V0A4, ATP6V0B, ATP6V0C, ATP6V0D1, ATP6V0D2, ATP6V0E1, ATP6V0E2, ATP7A, AVP, AVPR2, B2M, BTBD8, BTC, C1D, CACNG2, CACNG3, CACNG4, CACNG8, CALR, CAMK2A, CAMK2B, CAMK2D, CAMK2G, CAV1, CD163, CD207, CD36, CD3D, CD3G, CD4, CD74, CD9, CFTR, CHRM2, CLEC4E, CLTC, COLEC12, CORO1A, C…	FALSE
GO:0007015	GO_BiologicalProcess-EBI-UniProt-GOA-ACAP-ARAP_25.05.2022_00h00	actin filament organization	[4, 5, 7]	[Group121]	36	7.48441	4.45949e-07	0.000769708	{Group121=1.07231220674502E-23}	{Group121=1.1044815729473706E-21}	[ABI1, ADD3, ARF1, ARF6, ARHGEF10, BAIAP2, BAIAP2L1, CDC42, CDC42EP1, CDC42EP4, CTNNA1, CYFIP2, F11R, FERMT2, HAX1, HCLS1, KIRREL1, MARCKS, MARCKSL1, MYO1B, MYO6, NCK1, PHLDB2, PPFIA1, RDX, RICTOR, SH3KBP1, SLC9A1, SORBS3, SPTBN2, WAS, WASF2, WASH6P, WASHC2A, WASHC5, WIPF1]	[ABI1, ABI2, ABITRAM, ABL1, ACTA1, ACTC1, ACTG1, ACTN1, ACTN2, ACTR2, ACTR3, ADD1, ADD2, ADD3, AIF1, AIF1L, ALDOA, ALMS1, ALOX15, ANG, AP1AR, APOA1, ARAP1, ARF1, ARF1P1, ARF6, ARFGEF1, ARFIP1, ARFIP2, ARHGAP12, ARHGAP17, ARHGAP18, ARHGAP25, ARHGAP28, ARHGAP35, ARHGAP40, ARHGAP6, ARHGEF10, ARHGEF10L, ARHGEF15, ARHGEF18, ARHGEF2, ARHGEF5, ARHGEF7, ARPC1A, ARPC1B, ARPC2, ARPC3, ARPC4, ARPC4-TTLL3, A…	FALSE
GO:0043547	GO_BiologicalProcess-EBI-UniProt-GOA-ACAP-ARAP_25.05.2022_00h00	positive regulation of GTPase activity	[6]	[Group120]	27	8.91089	4.53757e-07	0.00078273	{Group120=3.0762986403777055E-17}	{Group120=2.5533278715134955E-15}	[AFDN, ARHGEF10, ARHGEF19, BCAS3, CRK, F11R, FERMT2, ITGA6, NF1, NTRK1, NTRK3, PICALM, PIP5K1A, PKP4, RALGDS, RALGPS2, RAPGEF6, RGL2, RTN4R, SCRIB, SEMA4D, SOS2, SRGAP2, TBC1D10A, TBC1D10B, TIAM1, USP6NL]	[ABR, ADAP1, ADAP2, ADCYAP1, ADPRH, ADRB1, AFD1, AFDN, AGAP1, AGAP11, AGAP2, AGAP3, AGAP4, AGAP5, AGAP6, AGAP7P, AGAP9, AGRN, AKT2, ALS2, ANAPC2, APC2, ARAP1, ARAP2, ARAP3, ARHGAP11A, ARHGAP11B, ARHGAP22, ARHGAP24, ARHGAP25, ARHGAP27, ARHGAP29, ARHGAP35, ARHGAP42, ARHGAP45, ARHGAP6, ARHGAP9, ARHGEF10, ARHGEF15, ARHGEF16, ARHGEF19, ARHGEF26, ARHGEF5, ARHGEF7, ASAP1, ASAP2, ASAP3, BCAR3, BCAS3, BCR…	FALSE
GO:0086083	GO_BiologicalProcess-EBI-UniProt-GOA-ACAP-ARAP_25.05.2022_00h00	cell adhesive protein binding involved in bundle of His cell-Purkinje myocyte communication	[6, 7, 10, 11]	[Group087, Group122]	5	71.4286	4.61983e-07	0.000796458	{Group087=1.9821679997781386E-12, Group122=2.0831848637573266E-27}	{Group087=1.2685875198580087E-10, Group122=2.208175955582766E-25}	[DSC2, DSC3, DSG2, JUP, PKP2]	[DSC2, DSC3, DSG2, DSP, DSPP, JUP, PKP2]	TRUE
R-HSA:420597	REACTOME_Pathways_25.05.2022	Nectin/Necl trans heterodimerization	[-1]	[Group122]	5	71.4286	4.61983e-07	0.000796458	{Group122=2.0831848637573266E-27}	{Group122=2.208175955582766E-25}	[CADM1, NECTIN1, NECTIN2, NECTIN3, PVR]	[CADM1, CADM3, NECTIN1, NECTIN2, NECTIN3, NECTIN4, PVR]	FALSE
R-HSA:597592	REACTOME_Pathways_25.05.2022	Post-translational protein modification	[-1]	[Group131]	77	5.35839	4.67762e-07	0.000805954	{Group131=2.5604845714871455E-21}	{Group131=2.534879725772274E-19}	[AAAS, ADAM10, ADAMTS1, ALG1, APOE, ARF1, ARFGAP1, ARFGAP2, ARFGAP3, AURKB, CCP110, CDH2, CFTR, CKAP4, COPB1, COPE, DAG1, DCUN1D3, DNAJC3, DPM1, GOSR1, GOSR2, IGFBP3, KTN1, LMAN1, LYPD4, MAGT1, MOGS, NDC1, NEU1, NSF, NUP107, NUP155, NUP210, PDIA6, PIGU, PML, PREB, PRKDC, PTRH2, RAB10, RAB11B, RAB13, RAB21, RAB23, RAB39A, RAB6A, RAB8A, RFT1, RNF185, RPN1, RPN2, SCFD1, SEC23A, SEC23IP, SEC24A, SEC2…	[A4GNT, AAAS, ABRAXAS1, ABRAXAS2, ACTB, ACTL6A, ACTR10, ACTR1A, ACTR5, ACTR8, ADAM10, ADAMTS1, ADAMTS10, ADAMTS12, ADAMTS13, ADAMTS14, ADAMTS15, ADAMTS16, ADAMTS17, ADAMTS18, ADAMTS19, ADAMTS2, ADAMTS20, ADAMTS3, ADAMTS4, ADAMTS5, ADAMTS6, ADAMTS7, ADAMTS8, ADAMTS9, ADAMTSL1, ADAMTSL2, ADAMTSL3, ADAMTSL4, ADAMTSL5, ADRB2, ADRM1, AFP, AGBL1, AGBL2, AGBL3, AGBL4, AGBL5, AGTPBP1, AHSG, ALB, ALG1, AL…	FALSE
R-HSA:9013024	REACTOME_Reactions_25.05.2022	RHOB binds effectors at the plasma membrane	[-1]	[Group098, Group129]	9	26.4706	4.70443e-07	0.000810102	{Group098=3.392912995181187E-30, Group129=2.492940398844722E-19}	{Group098=3.8000625546029298E-28, Group129=2.3184345709255915E-17}	[ARHGAP1, DEPDC1B, ERBIN, JUP, MCAM, PCDH7, SNAP23, TFRC, VANGL1]	[ACTC1, ANLN, ARHGAP1, BCR, CAV1, CAVIN1, CIT, DAAM1, DEPDC1B, DIAPH3, ERBIN, FLOT1, FLOT2, IQGAP3, JUP, MCAM, MYO9B, PCDH7, PKN1, PKN2, PKN3, RHOB, ROCK1, ROCK2, RTKN, SLK, SNAP23, SOWAHC, STK10, STOM, TFRC, TJP2, VAMP3, VANGL1]	FALSE
GO:0044000	GO_BiologicalProcess-EBI-UniProt-GOA-ACAP-ARAP_25.05.2022_00h00	movement in host	[4]	[Group054]	21	10.6599	4.78633e-07	0.000823727	{Group054=4.786327272116202E-7}	{Group054=1.4837614543560224E-5}	[CD46, CHMP6, CHMP7, CXADR, DAG1, EFNB3, F11R, HTR2A, LAMP1, NCAM1, NECTIN1, NECTIN2, PLSCR1, PPIA, PVR, SCARB1, SLC3A2, SNX3, TFRC, VAPA, XPR1]	[ACE2, AGTR1, ANPEP, APCS, ARL8B, AVP, AVPR1B, AXL, BSG, CAV1, CAV2, CBL, CCR5, CD209, CD4, CD46, CD55, CD74, CD80, CD81, CD86, CDHR3, CDK1, CH25H, CHMP1A, CHMP1B, CHMP2A, CHMP2B, CHMP3, CHMP4A, CHMP4B, CHMP4BP1, CHMP4C, CHMP5, CHMP6, CHMP7, CIITA, CLDN1, CLDN6, CLDN9, CLEC4G, CLEC4M, CLEC5A, CR1, CR2, CTSB, CTSL, CXADR, CXCL8, CXCR4, DAG1, DDB1, DPP4, DYNLT1, EFNB2, EFNB3, EGFR, EPHA2, EPS15, EX…	FALSE
R-HSA:9609860	REACTOME_Reactions_25.05.2022	Tail-anchored protein:SGTA:BAG6:GET4:UBL4A:ASNA1:ATP dissociates and ASNA1 hydrolyzes ATP yielding Tail-anchored protein:ASNA1:ADP	[-1]	[Group082]	7	38.8889	4.81978e-07	0.000829001	{Group082=1.312767448472123E-7}	{Group082=4.857239559346855E-6}	[ALDH3A2, BAG6, EMD, HMOX1, STX5, VAMP2, VAPA]	[ALDH3A2, BAG6, CYB5A, EMD, GET3, GET4, HMOX1, OTOF, SEC61B, SEC61G, SERP1, SGTA, STX1A, STX5, UBE2J2, UBL4A, VAMP2, VAPA]	FALSE
R-HSA:9610442	REACTOME_Reactions_25.05.2022	Tail-anchored protein:SGTA dimer binds BAG6:GET4:UBL4A and ASNA1:ATP	[-1]	[Group082]	7	38.8889	4.81978e-07	0.000829001	{Group082=1.312767448472123E-7}	{Group082=4.857239559346855E-6}	[ALDH3A2, BAG6, EMD, HMOX1, STX5, VAMP2, VAPA]	[ALDH3A2, BAG6, CYB5A, EMD, GET3, GET4, HMOX1, OTOF, SEC61B, SEC61G, SERP1, SGTA, STX1A, STX5, UBE2J2, UBL4A, VAMP2, VAPA]	FALSE
GO:1903829	GO_BiologicalProcess-EBI-UniProt-GOA-ACAP-ARAP_25.05.2022_00h00	positive regulation of protein localization	[3, 4, 5, 6]	[Group093, Group125]	36	7.45342	4.92475e-07	0.000846565	{Group093=7.519590726775269E-18, Group125=5.1271827602013294E-51}	{Group093=6.617239839562236E-16, Group125=6.460250277853675E-49}	[ACSL3, AKAP5, ARF6, ATP13A2, ATP2B4, BCAP31, BCAS3, C2CD2L, CDK5RAP3, CFTR, DDRGK1, EMD, EPB41L2, FERMT2, GLUD1, GLUL, HCLS1, JUP, LLGL1, MEAK7, NGFR, OSBP, PFKM, PLK1, PPIA, PRKAA1, RDX, RER1, SEC24A, SLC5A3, STX3, SYTL4, TFRC, VAMP2, WLS, ZDHHC8]	[AACS, ABAT, ABCA12, ABCA7, ABCG1, ABHD17A, ABHD17B, ABHD17C, ABLIM3, ACHE, ACSL3, ACSL4, ADAM8, ADAM9, ADCY8, ADORA2A, AGR2, AKAP5, AKT1, AKT2, ANG, ANK3, ANKRD1, ANO1, ANP32B, APBB1, APBB3, APC, ARF6, ARHGEF16, ARHGEF5, ARIH2, ATG13, ATP13A2, ATP2B4, ATP2C1, B3GAT3, BAD, BAG3, BAIAP3, BAP1, BBC3, BCAP31, BCAS3, BICD1, BLK, BMP6, C1D, C1QTNF1, C1QTNF12, C1QTNF3, C2CD2L, C2CD5, CACNA1A, CACNB4, C…	FALSE
GO:0060548	GO_BiologicalProcess-EBI-UniProt-GOA-ACAP-ARAP_25.05.2022_00h00	negative regulation of cell death	[3, 4, 5]	[Group100, Group123]	63	5.78512	5.03426e-07	0.000864885	{Group100=1.1332267085474597E-11, Group123=1.9828090781684624E-12}	{Group100=6.912682922139504E-10, Group123=1.2491697192461314E-10}	[APOE, ARAF, ATP13A2, AURKB, BAG6, CHMP6, CHMP7, CTNNA1, CTNNB1, DDR2, DDRGK1, DNAJA3, DNAJC3, ENO2, EYA1, FERMT2, HAX1, HCLS1, HIGD1A, HLA-F, HMOX1, HYOU1, IL6ST, ITGA6, KRAS, LRP6, MAD2L1, MCL1, MEAK7, NCK1, NDUFA13, NIBAN2, NOTCH1, NOTCH2, NTRK1, NTRK2, NTRK3, PAK4, PLCG2, PLK1, POR, PPIA, PPIF, PRKAA1, PRKDC, PTPN1, PTRH2, RGL2, RICTOR, S100A9, SELENOS, SEMA4D, SLC23A2, SLC39A10, SLC7A11, SLC…	[AARS1, AATF, ABL1, ACAA2, ACKR3, ACTC1, ACVR1, ADA, ADAM8, ADAMTS20, ADAR, ADCYAP1R1, ADNP, ADNP2, ADORA1, ADORA2A, ADPRS, AGAP2, AGO4, AGR2, AGR3, AHI1, AIF1, AIFM2, AIPL1, AKR1B1, AKT1, AKT2, ALB, ALKBH1, ALOX12, AMBRA1, AMH, AMIGO2, ANGPT1, ANGPT4, ANGPTL4, ANKLE2, ANXA1, ANXA4, ANXA5, API5, APIP, APOE, APOH, AQP1, AR, ARAF, AREG, AREL1, ARF4, ARG2, ARHGAP10, ARHGAP21, ARHGDIA, ARHGEF2, ARL6I…	TRUE
GO:0043408	GO_BiologicalProcess-EBI-UniProt-GOA-ACAP-ARAP_25.05.2022_00h00	regulation of MAPK cascade	[5, 6, 7]	[Group127]	47	6.52778	5.14752e-07	0.00088383	{Group127=3.824070332346295E-9}	{Group127=1.8355537595262216E-7}	[AKAP12, APOE, ARL6IP5, ATP6AP2, CDC42, CDH2, CDK5RAP3, CRK, CTNNB1, DAG1, DDR2, DOK6, EPHA7, FAM83D, FERMT2, FRS2, GDF15, HTR2A, IGFBP3, IRAK3, LAMTOR1, MAP2K2, MINK1, NF1, NOTCH1, NOTCH2, NTRK1, NTRK2, NTRK3, PAK4, PLCB1, PLCG2, PPEF2, PPIA, PTPN1, RELL1, ROBO1, S100A9, SEMA4C, SIRPA, SORBS3, SPAG9, SPRY4, TIMP1, TIMP3, TNIK, VRK2]	[ABCA7, ABL1, ACE2, ACKR3, ACTA2, ADAM8, ADAM9, ADCYAP1, ADIPOQ, ADORA1, ADRA1A, ADRA1B, ADRA1D, ADRA2A, ADRA2B, ADRA2C, ADRB2, ADRB3, AGER, AGT, AGXT, AIDA, AJUBA, AKAP12, AKAP13, AKR1B1, ALK, ALKAL1, ALKAL2, ALOX12B, ALOX15, AMBP, AMH, ANGPT1, ANKRD6, ANKS1B, APELA, APIP, APOE, APP, AR, AREG, ARHGAP8, ARHGEF5, ARHGEF7, ARL6IP5, ARRB1, ARRB2, ASH1L, ATF3, ATP6AP2, AVPI1, AVPR1B, AXIN1, BANK1, BC…	FALSE
GO:0016328	GO_CellularComponent-EBI-UniProt-GOA-ACAP-ARAP_25.05.2022_00h00	lateral plasma membrane	[2, 4]	[Group004]	13	16.4557	5.58649e-07	0.000958641	{Group004=5.586486973061301E-7}	{Group004=1.6759460919183903E-5}	[ATP2B1, CTNNB1, EPCAM, JUP, LIN7C, MARK2, MPP7, RAB13, SLC12A2, SLC16A1, SLC6A9, VANGL1, VANGL2]	[ABCC1, AKAP7, ANK3, ANXA1, APC, ARL2, ATP1A1, ATP1A3, ATP1A4, ATP1B1, ATP1B2, ATP2B1, ATP6V1B1, AXIN1, BSG, BVES, C1QTNF5, CDH1, CEACAM1, CHAF1B, CLDN1, CLDN12, CLDN15, CLDN3, CLDN4, CLDN5, CLDN7, CORO1C, CTNNB1, DLG1, DMD, DRD2, DSG1, DVL1, DVL1P1, DVL2, EPCAM, ERBB3, FGF13, FZD3, FZD9, FZR1, GJB1, GJB2, GNA12, GPSM2, IQGAP1, IQGAP3, JUP, KCNB1, KCNQ1, LIN7A, LIN7C, MARK2, MPP7, MTCL1, MYO1A, M…	TRUE
GO:0032869	GO_BiologicalProcess-EBI-UniProt-GOA-ACAP-ARAP_25.05.2022_00h00	cellular response to insulin stimulus	[6, 7, 8]	[Group116]	22	10.1852	5.63855e-07	0.000967012	{Group116=2.3405214045286965E-20}	{Group116=2.2469005483475486E-18}	[APPL1, ATP2B1, BAIAP2, BAIAP2L1, DENND4C, NCK1, OSBPL8, PIGU, PKM, PRKAA1, PRKDC, PTPN1, RAB10, RAB13, RAB8A, SELENOS, SLC39A14, SLC9A1, SNX5, SYAP1, USO1, VAMP2]	[ADIPOQ, ADIPOR1, AGT, AGXT, AHSG, AKT1, AKT2, AP3S1, APC, APLP2, APPL1, APPL2, APRT, ATP2B1, BAIAP2, BAIAP2L1, BCAR1, BCAR3, BGLAP, C1QTNF12, C2CD5, CAPN10, CAV2, CCND3, CDK4, CEACAM1, CFLAR, CPEB1, CPEB2, CSRP3, CYFIP1, DAND5, DENND4C, DNAI1, DPAGT1, ECHDC3, EEF2K, EIF4EBP2, ENPP1, EPRS1, ERFE, ERRFI1, ESRRA, FBP1, FER, FFAR3, FOXC2, FOXO1, FOXO4, FUT7, GAB1, GCK, GCLC, GHR, GHRHR, GHSR, GKAP1,…	TRUE
GO:0030163	GO_BiologicalProcess-EBI-UniProt-GOA-ACAP-ARAP_25.05.2022_00h00	protein catabolic process	[4, 5]	[Group074, Group090]	61	5.80952	5.71909e-07	0.000980252	{Group074=1.6756510885523178E-7, Group090=7.259961055572768E-12}	{Group074=5.8647788099331125E-6, Group090=4.501175854455116E-10}	[ABHD12, APOE, ARAF, ATP13A2, AUP1, BAG6, BCAP31, CAMLG, CCDC115, CCDC47, CDK5RAP3, CHMP6, CHMP7, CLGN, CLN6, CTNNB1, CYP51A1, DDRGK1, DNAJB12, DNAJC3, EGLN1, ERLIN1, FAF2, FAM83D, GGA3, HM13, IRAK3, LPCAT1, LTN1, MAD2L1, MTM1, MVB12A, NDUFA13, NOTCH1, NSF, PLK1, PML, PPP2CB, RDX, RHBDD2, RNF185, SEL1L, SELENOS, SNCA, SNX1, SNX3, STAM, STAM2, STT3B, STX5, TIMP1, TIMP3, TMEM106B, TMEM199, TMEM9, U…	[2477, ABCA2, ABHD10, ABHD12, ABHD13, ABHD17A, ABHD17B, ABHD17C, ACD, ACR, ADAM8, ADAM9, ADAMTS12, ADAMTS13, ADAMTS7, ADGRB1, ADRA2A, ADRM1, AFG1L, AGAP2, AGAP3, AGBL4, AGTPBP1, AKIRIN2, AKT1, ALAD, AMBP, AMER1, AMFR, AMN1, ANAPC1, ANAPC10, ANAPC11, ANAPC13, ANAPC15, ANAPC16, ANAPC2, ANAPC4, ANAPC5, ANAPC7, ANKIB1, ANKRD9, ANKZF1, ANXA2, APC, APC2, APOB, APOE, APPBP2, AQP11, ARAF, AREL1, ARIH1, A…	FALSE
R-HSA:8856825	REACTOME_Pathways_25.05.2022	Cargo recognition for clathrin-mediated endocytosis	[-1]	[Group126]	15	14.1509	5.78999e-07	0.000991826	{Group126=1.1450152584628154E-21}	{Group126=1.1564654110474434E-19}	[AGFG1, CFTR, EPN2, FCHO2, IGF2R, M6PR, PICALM, SH3GL1, SH3KBP1, STAM, STAM2, TFRC, VAMP2, VAMP4, VAMP7]	[AAK1, ADRB2, AGFG1, AGTR1, AP2A1, AP2A2, AP2B1, AP2M1, AP2S1, APOB, AREG, ARRB1, ARRB2, AVP, AVPR2, BTC, CBL, CD3D, CD3G, CD4, CFTR, CHRM2, CLTA, CLTB, CLTC, CLTCL1, COPS2, COPS3, COPS4, COPS5, COPS6, COPS7A, COPS7B, COPS8, DAB2, DVL2, EGF, EGFR, EPGN, EPN1, EPN2, EPS15, EPS15L1, EREG, FCHO1, FCHO2, FZD4, GPS1, GRB2, GRK2, GRK3, HBEGF, HGS, IGF2R, IL7R, ITSN1, ITSN2, KIAA0319, LDLR, LDLRAP1, LRP…	FALSE
R-HSA:9018758	REACTOME_Reactions_25.05.2022	RHOH binds effectors at the plasma membrane	[-1]	[Group129]	9	25.7143	6.1665e-07	0.0010557	{Group129=2.492940398844722E-19}	{Group129=2.3184345709255915E-17}	[FAM91A1, JUP, LAMTOR1, MTR, PAK4, SLC4A7, TFRC, UACA, VANGL1]	[BUB1B-PAK6, CAV1, CSK, DBN1, DBT, FAM91A1, JUP, LAMTOR1, LCK, MTR, NIPSNAP2, NSFL1C, OSBPL11, PAK1, PAK2, PAK4, PAK5, PAK6, RAB7A, RALGAPA1, RHOH, ROCK1, ROCK2, SLC1A5, SLC4A7, STOM, TFRC, TMEM59, TUBA1B, UACA, VAMP3, VANGL1, VCP, WDR11, ZAP70]	FALSE
R-HSA:6807875	REACTOME_Reactions_25.05.2022	ARFGAP, cargo, v-SNAREs and p24 proteins bind nascent COPI complex	[-1]	[Group131]	10	22.2222	6.38524e-07	0.00109251	{Group131=2.5604845714871455E-21}	{Group131=2.534879725772274E-19}	[ARF1, ARFGAP1, ARFGAP2, ARFGAP3, COPB1, COPE, SPTBN2, TMED9, USO1, YKT6]	[ANK1, ANK2, ANK3, ARCN1, ARF1, ARF3, ARF4, ARF5, ARFGAP1, ARFGAP2, ARFGAP3, BET1, CD55, CD59, COPA, COPB1, COPB2, COPE, COPG1, COPG2, COPZ1, COPZ2, FOLR1, GBF1, INS, KDELR1, KDELR2, KDELR3, RAB1A, RAB1B, SPTA1, SPTAN1, SPTB, SPTBN1, SPTBN2, SPTBN4, SPTBN5, TMED10, TMED2, TMED3, TMED7, TMED7-TICAM2, TMED9, USO1, YKT6]	FALSE
R-HSA:6807877	REACTOME_Reactions_25.05.2022	ARFGAPs stimulate ARF GTPase activity	[-1]	[Group131]	10	22.2222	6.38524e-07	0.00109251	{Group131=2.5604845714871455E-21}	{Group131=2.534879725772274E-19}	[ARF1, ARFGAP1, ARFGAP2, ARFGAP3, COPB1, COPE, SPTBN2, TMED9, USO1, YKT6]	[ANK1, ANK2, ANK3, ARCN1, ARF1, ARF3, ARF4, ARF5, ARFGAP1, ARFGAP2, ARFGAP3, BET1, CD55, CD59, COPA, COPB1, COPB2, COPE, COPG1, COPG2, COPZ1, COPZ2, FOLR1, GBF1, INS, KDELR1, KDELR2, KDELR3, RAB1A, RAB1B, SPTA1, SPTAN1, SPTB, SPTBN1, SPTBN2, SPTBN4, SPTBN5, TMED10, TMED2, TMED3, TMED7, TMED7-TICAM2, TMED9, USO1, YKT6]	FALSE
GO:0099173	GO_BiologicalProcess-EBI-UniProt-GOA-ACAP-ARAP_25.05.2022_00h00	postsynapse organization	[4, 6]	[Group055, Group096, Group119]	20	10.8696	6.55237e-07	0.00112045	{Group055=4.076965645994482E-17, Group096=1.9997217693842834E-31, Group119=1.1039155262756292E-32}	{Group055=3.343111829715475E-15, Group096=2.2796828170980832E-29, Group119=1.2805420104797298E-30}	[ADAM10, APOE, ARC, ARF1, ARF6, BAIAP2, CDC42, CDH2, DIP2A, DNAJA3, EGLN1, EPHA7, LLGL1, NOS1AP, NTRK3, PTPRS, RER1, SLC7A11, SPTBN2, WASF2]	[ABHD17A, ABHD17B, ABHD17C, ABI2, ABI3, ACTB, ACTBL2, ACTG1, ACTN1, ACTR2, ADAM10, APOE, ARC, ARF1, ARF1P1, ARF4, ARF6, ARHGAP22, ARHGAP33, ARHGAP39, ARHGAP44, ARHGEF7, ARHGEF9, BAIAP2, BHLHB9, BSG, CAMK2B, CAPRIN1, CAPRIN2, CBLN1, CDC42, CDH2, CDK5, CDK5R1, CDKL5, CFL1, CHRDL1, CHRFAM7A, CHRNA7, CHRNB1, CNKSR2, CNTNAP1, COLQ, CRIPT, CRKL, CTNND2, CTTN, CUX2, DBN1, DBNL, DGKB, DHX36, DIP2A, DLG1,…	TRUE
R-HSA:432722	REACTOME_Pathways_25.05.2022	Golgi Associated Vesicle Biogenesis	[-1]	[Group126]	11	19.6429	6.62312e-07	0.00113189	{Group126=1.1450152584628154E-21}	{Group126=1.1564654110474434E-19}	[ACBD3, ARF1, CLINT1, CPD, IGF2R, OCRL, PICALM, SNX5, TFRC, VAMP2, VAMP7]	[ACBD3, AP1B1, AP1G1, AP1M1, AP1M2, AP1S1, AP1S2, AP1S3, AP3B1, AP3S1, AP4B1, AP4E1, ARF1, ARRB1, BLOC1S1, BLOC1S3, BLOC1S4, BLOC1S6, CLINT1, CLTA, CLTC, CPD, DNAJC6, DNM2, DTNBP1, FTH1, FTL, GAK, GOLGB1, HIP1R, HSPA8, IGF2R, NAPA, NECAP1, OCRL, PICALM, PIK3C2A, PUM1, RAB5C, SH3D19, SH3GL2, SNAPIN, SNX2, SNX5, SNX9, SORT1, TBC1D8B, TFRC, TGOLN2, TPD52, TPD52L1, TXNDC5, VAMP2, VAMP7, VAMP8, YIPF6]	FALSE
GO:0000165	GO_BiologicalProcess-EBI-UniProt-GOA-ACAP-ARAP_25.05.2022_00h00	MAPK cascade	[4, 5, 6]	[Group123, Group127]	52	6.19785	6.68379e-07	0.00114159	{Group123=1.9828090781684624E-12, Group127=3.824070332346295E-9}	{Group123=1.2491697192461314E-10, Group127=1.8355537595262216E-7}	[AKAP12, APOE, ARAF, ARL6IP5, ATP6AP2, CDC42, CDH2, CDK5RAP3, CRK, CTNNB1, DAG1, DDR2, DOK6, EPHA7, FAM83D, FERMT2, FRS2, GDF15, HACD3, HTR2A, IGFBP3, IRAK3, KRAS, LAMTOR1, MAP2K2, MAP4K3, MAP4K5, MINK1, NF1, NOTCH1, NOTCH2, NTRK1, NTRK2, NTRK3, PAK4, PLCB1, PLCG2, PPEF2, PPIA, PTPN1, RELL1, ROBO1, S100A9, SEMA4C, SIRPA, SORBS3, SPAG9, SPRY4, TIMP1, TIMP3, TNIK, VRK2]	[ABCA7, ABL1, ACE2, ACKR3, ACTA2, ADAM8, ADAM9, ADCYAP1, ADIPOQ, ADORA1, ADRA1A, ADRA1B, ADRA1D, ADRA2A, ADRA2B, ADRA2C, ADRB2, ADRB3, AGER, AGT, AGXT, AIDA, AJUBA, AKAP12, AKAP13, AKR1B1, ALK, ALKAL1, ALKAL2, ALOX12B, ALOX15, AMBP, AMH, ANGPT1, ANKRD6, ANKS1B, APELA, APIP, APOA1, APOE, APP, AR, ARAF, AREG, ARHGAP8, ARHGEF5, ARHGEF6, ARHGEF7, ARL6IP5, ARRB1, ARRB2, ASH1L, ATF2, ATF3, ATP6AP2, AVP…	FALSE
GO:0030695	GO_BiologicalProcess-EBI-UniProt-GOA-ACAP-ARAP_25.05.2022_00h00	GTPase regulator activity	[6]	[Group084, Group089, Group120]	38	7.15631	7.35646e-07	0.00125575	{Group084=5.258839201351038E-14, Group089=2.97761932743534E-17, Group120=3.0762986403777055E-17}	{Group084=3.733775832959237E-12, Group089=2.5012002350456854E-15, Group120=2.5533278715134955E-15}	[AGFG1, ARFGAP1, ARFGAP2, ARFGAP3, ARHGAP1, ARHGAP32, ARHGEF10, ARHGEF19, ARHGEF25, CCPG1, DENND4C, DEPDC1B, DNAJA3, HACD3, LAMTOR1, LLGL1, NF1, NUDT19, OCRL, PLCB1, PREB, RALGDS, RALGPS2, RAPGEF6, RGL2, RP2, SEC23A, SEC23B, SIRPA, SOS2, SRGAP1, SRGAP2, TBC1D10A, TBC1D10B, TIAM1, TRIO, USP6NL, WAS]	[ABR, ACAP1, ACAP2, ACAP3, ADAP1, ADAP2, ADGRB3, ADPRH, ADRB1, AGAP1, AGAP11, AGAP2, AGAP3, AGAP4, AGAP5, AGAP6, AGAP7P, AGAP9, AGFG1, AGFG2, AKAP13, ALDH1A1, ALS2, ALS2CL, ANKRD27, ARAP1, ARAP2, ARAP3, ARF4, ARFGAP1, ARFGAP2, ARFGAP3, ARFGEF1, ARFGEF2, ARFGEF3, ARHGAP1, ARHGAP10, ARHGAP11A, ARHGAP11B, ARHGAP12, ARHGAP15, ARHGAP17, ARHGAP18, ARHGAP19, ARHGAP19-SLIT1, ARHGAP20, ARHGAP21, ARHGAP22,…	FALSE
GO:0050794	GO_BiologicalProcess-EBI-UniProt-GOA-ACAP-ARAP_25.05.2022_00h00	regulation of cellular process	[2, 3]	[Group127]	403	3.49523	7.36838e-07	0.00125705	{Group127=3.824070332346295E-9}	{Group127=1.8355537595262216E-7}	[AAAS, ABI1, ABTB1, ACSL3, ADAM10, ADAMTS1, ADCY5, ADD3, AFDN, AHCYL1, AKAP12, AKAP5, ANKRD13C, ANKRD26, APOE, APPL1, ARAF, ARC, ARF1, ARF6, ARFGAP1, ARFGAP3, ARHGAP1, ARHGAP32, ARHGEF10, ARHGEF19, ARHGEF25, ARL6IP5, ATG2A, ATP13A2, ATP1B3, ATP2B1, ATP2B4, ATP6AP2, AURKB, BAG6, BAIAP2, BAIAP2L1, BCAP31, BCAS3, BMPR2, C2CD2L, CADM1, CAMLG, CCDC47, CCNB2, CCNY, CCP110, CCPG1, CD276, CD46, CDC42, CD…	[2477, A1CF, A4GNT, AAAS, AACS, AADAC, AAK1, AAMDC, AAMP, AARS1, AASS, AATF, ABAT, ABCA1, ABCA12, ABCA13, ABCA2, ABCA3, ABCA4, ABCA5, ABCA7, ABCB1, ABCB10, ABCB11, ABCB4, ABCB7, ABCC8, ABCC9, ABCD1, ABCD2, ABCE1, ABCF1, ABCG1, ABCG4, ABCG5, ABCG8, ABHD14B, ABHD17A, ABHD17B, ABHD17C, ABHD2, ABHD5, ABHD6, ABI1, ABI2, ABI3, ABI3BP, ABITRAM, ABL1, ABL2, ABLIM3, ABR, ABRA, ABRACL, ABRAXAS1, ABT1, ABTB…
GO:0000041	GO_BiologicalProcess-EBI-UniProt-GOA-ACAP-ARAP_25.05.2022_00h00	transition metal ion transport	[7]	[Group067, Group114]	15	13.8889	7.40257e-07	0.00126214	{Group067=1.2021058216117382E-10, Group114=2.5349782563759245E-11}	{Group067=6.731792601025734E-9, Group114=1.4956371712617954E-9}	[ABCC5, ARHGAP1, FLVCR1, MMGT1, NECTIN1, PGRMC2, RAB11B, SLC30A1, SLC30A6, SLC30A7, SLC39A10, SLC39A14, SLC39A6, STEAP3, TFRC]	[ABCB6, ABCB7, ABCC5, ARHGAP1, ASIC3, ATOX1, ATP13A1, ATP2C1, ATP2C2, ATP7A, ATP7B, B2M, CBLIF, CFAP276, CLTC, CLU, COX17, CP, CUTC, CYBRD1, DNM2, F3, FKBP4, FKBPL, FLVCR1, FLVCR2, FTH1, FTH1P19, FTHL17, FTL, FTMT, HAMP, HEPH, HEPHL1, HFE, HPX, HRG, IFNG, IREB2, ISCU, LCN2, LMTK2, LTF, MCOLN1, MELTF, MMGT1, MT3, NECTIN1, NRG1, PGRMC2, RAB11B, RAB43, REP15, SCARA5, SFXN1, SLC11A1, SLC11A2, SLC1A1,…	TRUE
GO:0031965	GO_CellularComponent-EBI-UniProt-GOA-ACAP-ARAP_25.05.2022_00h00	nuclear membrane	[4, 5, 6, 7]	[Group065]	28	8.48485	7.51065e-07	0.00127982	{Group065=1.3823454505782394E-5}	{Group065=2.073518175867359E-4}	[AAAS, CLCC1, DHCR7, DNAJB12, DNAJC1, EI24, EMD, ERBIN, HACD3, HAX1, LBR, MYO6, NDC1, NOS1AP, NUP107, NUP155, NUP210, OSBPL8, PLCB1, QSOX2, SENP1, SLC30A1, SPNS1, SURF4, TMPO, TMX4, TOR1AIP1, VAPA]	[100131096, AAAS, ABL1, ACKR2, ADRA1A, ADRA1B, ADRA1D, AEN, AHCTF1, AK9, AKAP6, AKIRIN1, ALG14, ALOX5, ALOX5AP, AMBP, ANKRD17, ANXA4, APEH, AQP1, ARL6IP6, ATP11B, ATP1B4, ATP2A3, ATP5MF, BCL2, BCL2L1, BCL2L10, BOK, BRAP, BRIP1, C6orf89, C9orf72, CASC3, CBX3, CCND1, CCND2, CCNI, CDH5, CDK4, CENPV, CEPT1, CLCA2, CLCC1, CLIC1, CLMN, CMTM3, CNEP1R1, CPNE1, CPTP, CREB3L4, CTDNEP1, CUEDC2, DCTN5, DHCR7…	FALSE
GO:0010638	GO_BiologicalProcess-EBI-UniProt-GOA-ACAP-ARAP_25.05.2022_00h00	positive regulation of organelle organization	[4, 5, 6]	[Group103, Group121]	38	7.14286	7.6379e-07	0.00130073	{Group103=2.288161354867459E-15, Group121=1.07231220674502E-23}	{Group103=1.7618842432479434E-13, Group121=1.1044815729473706E-21}	[ARF6, ARHGEF10, ATG2A, AURKB, BAIAP2, BAIAP2L1, BCAS3, CCP110, CDC42, CDC42EP1, CDC42EP4, CTNNB1, DRG1, FERMT2, HAX1, HCLS1, KIRREL1, LMAN1, LNPK, NCK1, NDRG1, NTRK3, OCLN, OSBP, PLCB1, PML, PPIF, RALA, RICTOR, SNCA, SNX7, SORBS3, STX18, SURF4, TERF1, TMED9, WAS, WASF2]	[ABI2, ABL1, ACD, ACTL6A, ACTN2, ACTR8, ADCK1, ADRB2, AKAP9, AKT2, ALOX15, AMBRA1, ANAPC11, ANAPC5, ANAPC7, ANKRD53, ANTXR1, ANXA1, ANXA2, APEX1, APOA1, ARF6, ARHGAP35, ARHGEF10, ARHGEF10L, ARHGEF15, ARHGEF5, ARL2, ARPC2, ARTN, ASAP1, ATF7IP, ATF7IP2, ATG2A, ATL3, ATM, ATMIN, ATP5IF1, ATR, ATRX, AURKA, AURKB, BAD, BAG4, BAIAP2, BAIAP2L1, BAIAP2L2, BAK1, BAX, BBC3, BBS4, BCAS3, BCL2L11, BECN1, BID…	FALSE
R-HSA:9692809	REACTOME_Reactions_25.05.2022	CDC42 binds effectors at the ER membrane	[-1]	[Group113]	4	100	7.80982e-07	0.00132923	{Group113=9.980245123239049E-28}	{Group113=1.067886228186578E-25}	[CDC42, KTN1, LBR, YKT6]	[CDC42, KTN1, LBR, YKT6]	TRUE
GO:0051247	GO_BiologicalProcess-EBI-UniProt-GOA-ACAP-ARAP_25.05.2022_00h00	positive regulation of protein metabolic process	[4, 5, 6]	[Group100, Group120, Group123]	83	5.1649	7.83835e-07	0.0013333	{Group100=1.1332267085474597E-11, Group120=3.0762986403777055E-17, Group123=1.9828090781684624E-12}	{Group100=6.912682922139504E-10, Group120=2.5533278715134955E-15, Group123=1.2491697192461314E-10}	[ABI1, APOE, ARAF, ARL6IP5, ATP2B4, AURKB, BAG6, BCAP31, BMPR2, CCNY, CDK5RAP3, CLN6, CTNNB1, CYFIP2, DAG1, DCUN1D3, DDR2, DDRGK1, DIP2A, DIP2B, DNAJC3, EIF2S3, ENG, EPHA7, FANCI, FERMT2, FOXP3, GDF15, GGA3, HAX1, HCLS1, HTR2A, IL24, IL6ST, KRAS, LLGL1, LPCAT1, MAP2K2, MARK2, NCK1, NDUFA13, NGFR, NOS1AP, NSF, NTRK1, NTRK2, NTRK3, OSBP, OSBPL8, PICALM, PKM, PLCB1, PLCG2, PLK1, PLXNB2, PML, PPIA, P…	[2477, ABCA2, ABCB10, ABCG1, ABI1, ABL1, ACE, ACER2, ACSL1, ACVR1, ACVR1C, ACVR2A, ACVR2B, ACVRL1, ADAM17, ADAM8, ADAM9, ADCY8, ADCYAP1, ADIPOQ, ADNP, ADORA1, ADRA1A, ADRA1D, ADRA2A, ADRA2B, ADRA2C, ADRB2, ADRM1, ADTRP, AFAP1L2, AGAP2, AGBL4, AGER, AGT, AGTPBP1, AGTR1, AGTR2, AGXT, AIF1, AIFM1, AIM2, AIMP2, AJUBA, AKAP13, AKAP8, AKAP8L, AKAP9, AKIRIN2, AKT1, AKT2, AKTIP, ALG10B, ALK, ALKAL1, ALKA…	FALSE
GO:0051495	GO_BiologicalProcess-EBI-UniProt-GOA-ACAP-ARAP_25.05.2022_00h00	positive regulation of cytoskeleton organization	[5, 6, 7]	[Group075, Group103, Group121]	21	10.3448	7.87127e-07	0.00133812	{Group075=2.2983588126422015E-13, Group103=2.288161354867459E-15, Group121=1.07231220674502E-23}	{Group075=1.562883992596697E-11, Group103=1.7618842432479434E-13, Group121=1.1044815729473706E-21}	[ARF6, ARHGEF10, BAIAP2, BAIAP2L1, BCAS3, CDC42, CDC42EP1, CDC42EP4, DRG1, FERMT2, HAX1, HCLS1, KIRREL1, NCK1, NDRG1, NTRK3, OCLN, RICTOR, SORBS3, WAS, WASF2]	[ABI2, ABL1, ACTN2, AKAP9, ALOX15, ANKRD53, APOA1, ARF6, ARHGEF10, ARHGEF10L, ARHGEF15, ARHGEF5, ARL2, ARPC2, BAG4, BAIAP2, BAIAP2L1, BAIAP2L2, BCAS3, BIN1, BMP10, BRAF, BRK1, C15orf62, CARMIL1, CARMIL2, CAV3, CCDC88A, CCL11, CCL21, CCL24, CCL26, CCL27, CCN2, CCR7, CD47, CDC42, CDC42EP1, CDC42EP2, CDC42EP3, CDC42EP4, CDC42EP5, CDK5, CDK5R1, CDK5RAP2, CDKN1B, CENPJ, CEP120, CEP295, CFL2, CKAP5, CL…	TRUE
GO:0015629	GO_CellularComponent-EBI-UniProt-GOA-ACAP-ARAP_25.05.2022_00h00	actin cytoskeleton	[6]	[Group053, Group057, Group121]	38	7.12946	7.93364e-07	0.00134793	{Group053=1.4634977996840187E-10, Group057=7.896663220321247E-15, Group121=1.07231220674502E-23}	{Group053=8.049237898262103E-9, Group057=5.843530783037723E-13, Group121=1.1044815729473706E-21}	[ABLIM1, ARC, ARHGAP32, BAIAP2, BAIAP2L1, CDC42BPA, CDC42EP4, CDH2, CRK, CTNNA1, DDR2, DNAJA3, EFR3B, EHBP1, EPB41L2, FERMT2, HAX1, HCLS1, JAM3, JUP, LLGL1, MACF1, MARCKS, MARK2, MYO1B, MYO6, NDC1, NOS1AP, PEAK1, RDX, SH3GL1, SNCA, SPECC1, SPTBN2, WAS, WASF2, WIPF1, YES1]	[ABCB4, ABL1, ABL2, ABLIM1, ABLIM2, ABLIM3, ABRA, ACACA, ACKR2, ACTA1, ACTA2, ACTB, ACTBL2, ACTC1, ACTG1, ACTG2, ACTL10, ACTL7A, ACTL7B, ACTL8, ACTL9, ACTN1, ACTN2, ACTN3, ACTN4, ACTR10, ACTR1A, ACTR1B, ACTR2, ACTR3, ADAM17, ADAM8, ADCY8, ADD1, ADD2, AFAP1, AFAP1L1, AHNAK, AIF1, AIF1L, AKAP13, ALDOA, AMOT, AMPH, ANAPC2, ANG, ANKRD23, ANLN, ANXA1, APBB3, APC2, APEX1, ARC, ARHGAP21, ARHGAP32, ARHGA…	TRUE
R-HSA:421833	REACTOME_Reactions_25.05.2022	Vamp And trans-Golgi Network AP-1 Binding Coupled With Cargo Capture	[-1]	[Group126]	9	25	8.00604e-07	0.00135863	{Group126=1.1450152584628154E-21}	{Group126=1.1564654110474434E-19}	[ARF1, CPD, IGF2R, OCRL, PICALM, SNX5, TFRC, VAMP2, VAMP7]	[AP1B1, AP1G1, AP1M1, AP1M2, AP1S1, AP1S2, AP1S3, AP3B1, AP3S1, AP4B1, AP4E1, ARF1, ARRB1, CPD, GAK, HIP1R, IGF2R, NECAP1, OCRL, PICALM, PIK3C2A, RAB5C, SNAPIN, SNX2, SNX5, SNX9, SORT1, TBC1D8B, TFRC, TGOLN2, TPD52, TPD52L1, VAMP2, VAMP7, VAMP8, YIPF6]	TRUE
GO:0009611	GO_BiologicalProcess-EBI-UniProt-GOA-ACAP-ARAP_25.05.2022_00h00	response to wounding	[3]	[Group051]	42	6.78514	8.0046e-07	0.00135918	{Group051=8.004604364064706E-7}	{Group051=2.321335265578765E-5}	[APOE, ARHGEF19, CHMP6, CHMP7, CRK, CTNNA1, DAG1, DDR2, DGKE, DHFR, F11R, FERMT2, HMOX1, IL24, IL6ST, LMAN1, LNPK, MACF1, MAP2K2, MCAM, MTR, NF1, NOTCH2, NTRK1, NTRK3, OCLN, OCRL, PHLDB2, PLCG2, PLSCR1, PPIA, PTK7, PTPRS, RTN4R, SCARB1, SCRIB, SLC12A2, SLC1A3, SLC7A11, SYTL4, TIMP1, WAS]	[ABAT, ABCC8, ABHD2, ABI3BP, ACTA2, ACTB, ACTG1, ACTN1, ACVRL1, ADAM17, ADAMTS13, ADAMTS18, ADIPOR2, ADM, ADORA2A, ADORA3, ADRA2A, ADRA2B, ADRA2C, ADTRP, AGER, AHNAK, AIF1, AJAP1, AJUBA, AK3, AK4, ALOX12, ALOX15, ALOX5, ANO6, ANXA1, ANXA2, ANXA5, ANXA6, ANXA8, ANXA8L1, AP3B1, APCS, APOA4, APOD, APOE, APOH, AQP1, ARFGEF1, ARG1, ARHGAP24, ARHGAP35, ARHGEF19, ARL8B, ATP7A, AURKA, AXL, B4GALT1, BAX, …	FALSE
GO:0005856	GO_CellularComponent-EBI-UniProt-GOA-ACAP-ARAP_25.05.2022_00h00	cytoskeleton	[5]	[Group053, Group057, Group121]	116	4.64557	8.41343e-07	0.00142692	{Group053=1.4634977996840187E-10, Group057=7.896663220321247E-15, Group121=1.07231220674502E-23}	{Group053=8.049237898262103E-9, Group057=5.843530783037723E-13, Group121=1.1044815729473706E-21}	[AAAS, ABI1, ABLIM1, ADCY5, ADD3, AKAP12, ANKRD26, ARC, ARHGAP32, ARHGEF10, ARL6IP5, AURKB, BAIAP2, BAIAP2L1, BCAS3, CCNB2, CCP110, CDC42, CDC42BPA, CDC42EP1, CDC42EP4, CDH2, CDK16, CDK5RAP3, CEP104, CHMP6, CHMP7, CKAP4, CRK, CTNNA1, CTNNB1, DAG1, DDR2, DEPDC1B, DNAJA3, EFR3B, EHBP1, EMD, EPB41L2, EPB41L3, EPB41L5, FAM83D, FERMT2, FNBP1, GEN1, HAX1, HCLS1, HIPK1, HSPH1, INPP5D, JAM3, JUP, LLGL1, …	[AAAS, AAMP, ABCA2, ABCB4, ABI1, ABI2, ABL1, ABL2, ABLIM1, ABLIM2, ABLIM3, ABRA, ABRAXAS2, ACACA, ACADS, ACKR2, ACOT13, ACTA1, ACTA2, ACTB, ACTBL2, ACTC1, ACTG1, ACTG2, ACTL10, ACTL7A, ACTL7B, ACTL8, ACTL9, ACTN1, ACTN2, ACTN3, ACTN4, ACTR10, ACTR1A, ACTR1B, ACTR2, ACTR3, ACTR3B, ACTR6, ACTR8, ACTRT1, ACTRT2, ACTRT3, ADAM17, ADAM8, ADCY10, ADCY5, ADCY8, ADD1, ADD2, ADD3, ADORA2A, AFAP1, AFAP1L1, …	FALSE
GO:0051336	GO_BiologicalProcess-EBI-UniProt-GOA-ACAP-ARAP_25.05.2022_00h00	regulation of hydrolase activity	[4]	[Group120]	62	5.69853	8.95393e-07	0.00151769	{Group120=3.0762986403777055E-17}	{Group120=2.5533278715134955E-15}	[A2M, AFDN, ARHGEF10, ARHGEF19, ARL1, ARL6IP5, ATP13A2, BCAP31, BCAS3, CCPG1, CDK5RAP3, CRK, CYFIP2, DDRGK1, EGLN1, EPHA7, F11R, FERMT2, HTR2A, ITGA6, NDUFA13, NF1, NGFR, NTRK1, NTRK2, NTRK3, OCRL, PICALM, PIP5K1A, PKP4, PLXNA1, PLXNB2, PML, POR, PTRH2, RALGDS, RALGPS2, RAPGEF6, RDX, RGL2, RICTOR, ROBO1, RTN4R, S100A9, SCRIB, SEMA4D, SENP1, SERPINH1, SLC39A10, SLC39A14, SNCA, SOS2, SRGAP2, TBC1D1…	[A2M, A2ML1, ABCA2, ABCE1, ABHD5, ABL1, ABL2, ABR, ACER2, ACVR1C, ADAP1, ADAP2, ADCYAP1, ADCYAP1R1, ADORA2A, ADPRH, ADRA1A, ADRA1D, ADRB1, ADRM1, AFD1, AFDN, AGAP1, AGAP11, AGAP2, AGAP3, AGAP4, AGAP5, AGAP6, AGAP7P, AGAP9, AGER, AGRN, AGT, AGTR1, AGTR2, AGXT, AHSG, AIFM1, AIM2, AIP, AJUBA, AKIRIN2, AKR1B10, AKT1, AKT2, ALS2, ALS2CL, AMBP, AMOT, ANAPC2, ANG, ANGPTL3, ANGPTL4, ANOS1, ANP32B, ANTXR1…	FALSE
GO:0006897	GO_BiologicalProcess-EBI-UniProt-GOA-ACAP-ARAP_25.05.2022_00h00	endocytosis	[5]	[Group060, Group106, Group126]	46	6.45161	9.07283e-07	0.00153694	{Group060=3.5480922787358133E-14, Group106=5.812188588597034E-35, Group126=1.1450152584628154E-21}	{Group060=2.5546264406897857E-12, Group106=6.91650442043047E-33, Group126=1.1564654110474434E-19}	[APOE, APPL1, ARC, ARF1, ARF6, ARFGAP1, ARFGAP3, CDC42, CLINT1, COLEC10, CSNK1G3, EHBP1, EHD1, EPN2, ESYT2, FCHO2, FNBP1, GPR107, IGF2R, LLGL1, LMBRD1, LRP6, M6PR, MYO6, OCRL, PACSIN2, PICALM, PLCG2, PTPN1, RAB21, SCAMP1, SCARB1, SCRIB, SH3GL1, SH3KBP1, SNCA, SNX1, SNX5, SURF4, TFRC, TUB, USP33, VAMP2, VAMP4, VAMP7, WASF2]	[2477, AAK1, ABCA1, ABCA13, ABCA2, ABCA7, ABCD1, ABL1, ABL2, ACE2, ACHE, ACKR2, ACKR3, ACKR4, ACTB, ACTG1, ADGRB1, ADIPOQ, ADM, ADRB2, ADRB3, AGER, AHI1, AHSG, AIF1, ALOX15, AMN, AMPH, ANGPT1, ANK2, ANKFY1, ANKRD13A, ANKRD13B, ANKRD13D, ANO6, ANXA2, AP1G1, AP1G2, AP1S1, AP2A1, AP2A2, AP2B1, AP2M1, AP2S1, AP3B2, AP3D1, AP3M1, AP3M2, AP3S1, AP3S2, AP4E1, APELA, APLN, APLP1, APLP2, APOA5, APOBR, APO…	FALSE
GO:0043434	GO_BiologicalProcess-EBI-UniProt-GOA-ACAP-ARAP_25.05.2022_00h00	response to peptide hormone	[4, 5, 6]	[Group116]	33	7.60369	9.52016e-07	0.00161176	{Group116=2.3405214045286965E-20}	{Group116=2.2469005483475486E-18}	[AHCYL1, APPL1, ATP2B1, BAIAP2, BAIAP2L1, CRK, DAG1, DDR2, DENND4C, GDF15, HADHA, LRP6, MEAK7, NCK1, OSBPL8, PIGU, PKM, PLCB1, POR, PRKAA1, PRKDC, PTPN1, RAB10, RAB13, RAB8A, SELENOS, SLC39A14, SLC9A1, SNX5, SYAP1, TIMP1, USO1, VAMP2]	[AANAT, ABCC8, ACTN2, ACVR1C, ADCY6, ADCY8, ADIPOQ, ADIPOR1, ADM, AGRP, AGT, AGTR1, AGTR2, AGTRAP, AGXT, AHCYL1, AHSG, AKT1, AKT2, ANXA1, AP3S1, APC, APEX1, APLP2, APPL1, APPL2, APRT, AREG, ARG1, ARID1B, ASS1, ATP2B1, BAIAP2, BAIAP2L1, BCAR1, BCAR3, BGLAP, BMP7, BRIP1, BSG, BTG2, C1QTNF1, C1QTNF12, C2CD5, CA2, CAMK2A, CAPN10, CAT, CAV1, CAV2, CCN2, CCNA2, CCND3, CCNI, CDC6, CDK4, CDKN1B, CDO1, CE…	FALSE
R-HSA:9013026	REACTOME_Pathways_25.05.2022	RHOB GTPase cycle	[-1]	[Group098, Group129]	12	17.1429	9.66058e-07	0.00163457	{Group098=3.392912995181187E-30, Group129=2.492940398844722E-19}	{Group098=3.8000625546029298E-28, Group129=2.3184345709255915E-17}	[ARHGAP1, ARHGAP32, ARHGEF10, ARHGEF25, DEPDC1B, ERBIN, JUP, MCAM, PCDH7, SNAP23, TFRC, VANGL1]	[ABR, ACTC1, AKAP13, ANLN, ARHGAP1, ARHGAP21, ARHGAP26, ARHGAP32, ARHGAP35, ARHGAP39, ARHGAP5, ARHGDIG, ARHGEF1, ARHGEF10, ARHGEF10L, ARHGEF11, ARHGEF12, ARHGEF17, ARHGEF2, ARHGEF25, ARHGEF28, ARHGEF3, ARHGEF5, BCR, CAV1, CAVIN1, CIT, DAAM1, DEPDC1B, DIAPH1, DIAPH3, DLC1, ECT2, ERBIN, FLOT1, FLOT2, IQGAP3, JUP, MCAM, MCF2, MCF2L, MYO9A, MYO9B, NET1, OPHN1, PCDH7, PIK3R1, PIK3R2, PKN1, PKN2, PKN3,…	FALSE
R-HSA:5694423	REACTOME_Reactions_25.05.2022	NSF and SNAPs bind cis-SNARE complex	[-1]	[Group105, Group131]	6	46.1538	9.80687e-07	0.00165834	{Group105=2.1674611663551676E-18, Group131=2.5604845714871455E-21}	{Group105=1.9507150497196507E-16, Group131=2.534879725772274E-19}	[GOSR2, NSF, SCFD1, STX17, STX5, YKT6]	[BET1, GOSR2, NAPA, NAPB, NAPG, NSF, SCFD1, SEC22A, SEC22B, SEC22C, STX17, STX5, YKT6]	FALSE
R-HSA:5694425	REACTOME_Reactions_25.05.2022	NSF ATPase activity dissociates cis-SNARE	[-1]	[Group105, Group131]	6	46.1538	9.80687e-07	0.00165834	{Group105=2.1674611663551676E-18, Group131=2.5604845714871455E-21}	{Group105=1.9507150497196507E-16, Group131=2.534879725772274E-19}	[GOSR2, NSF, SCFD1, STX17, STX5, YKT6]	[BET1, GOSR2, NAPA, NAPB, NAPG, NSF, SCFD1, SEC22A, SEC22B, SEC22C, STX17, STX5, YKT6]	FALSE
GO:0042325	GO_BiologicalProcess-EBI-UniProt-GOA-ACAP-ARAP_25.05.2022_00h00	regulation of phosphorylation	[6, 7]	[Group120, Group123, Group127]	72	5.38922	1.03722e-06	0.00175289	{Group120=3.0762986403777055E-17, Group123=1.9828090781684624E-12, Group127=3.824070332346295E-9}	{Group120=2.5533278715134955E-15, Group123=1.2491697192461314E-10, Group127=1.8355537595262216E-7}	[ABI1, APOE, ARAF, ATP2B4, AURKB, BMPR2, CCNB2, CCNY, CDC42, CDK5RAP3, CHMP6, DAG1, DDR2, DDRGK1, DIRAS3, DNAJC3, ENG, EPHA7, FERMT2, GDF15, HAX1, HCLS1, HTR2A, IGFBP3, IL24, IL6ST, IRAK3, ITGA6, KIRREL1, KRAS, LLGL1, LRP6, MAP2K2, MAP4K5, MARK2, NCK1, NF1, NTRK1, NTRK2, NTRK3, OCLN, OCRL, OSBP, OSBPL8, PARD3, PLCG2, PLK1, PLXNB2, PPEF2, PPIA, PRKAA1, PRKAG1, PRKDC, PTPN1, PTPN13, RAP2C, RICTOR, …	[2477, ABI1, ABL1, ACE, ACP4, ACSL1, ACTB, ACTN3, ACVR1, ACVR2A, ACVR2B, ACVRL1, ADAM17, ADAM8, ADAM9, ADAR, ADARB1, ADCY8, ADCYAP1, ADIPOQ, ADNP, ADORA1, ADORA2A, ADRA1A, ADRA1D, ADRA2A, ADRA2B, ADRA2C, ADRB2, ADTRP, AFAP1L2, AGAP2, AGER, AGT, AGXT, AIDA, AIF1, AJUBA, AKAP13, AKAP9, AKR1B1, AKT1, AKT1S1, AKT2, AKTIP, ALK, ALKAL1, ALKAL2, ALS2, AMBRA1, AMH, ANG, ANGPT1, ANGPT4, ANKLE2, ANKRD54, A…	FALSE
GO:0007029	GO_BiologicalProcess-EBI-UniProt-GOA-ACAP-ARAP_25.05.2022_00h00	endoplasmic reticulum organization	[5]	[Group024]	14	14.433	1.0765e-06	0.0018182	{Group024=1.0764969833705017E-6}	{Group024=3.0141915534374046E-5}	[BAG6, CAMLG, CCDC47, EMC7, EMC8, ESYT2, LMAN1, LNPK, MMGT1, RAB10, SEC31A, STX18, VAPA, VAPB]	[ARL6IP1, ATL1, ATL2, ATL3, BAG6, BCL11B, BNIP1, CACNA1S, CAMLG, CASQ1, CAV2, CCDC47, CERT1, DNM1L, DOP1A, DOP1B, EIF2AK3, EMC1, EMC10, EMC2, EMC3, EMC4, EMC6, EMC7, EMC8, EMC9, ESYT1, ESYT2, ESYT3, GAK, GET1, GET1-SH3BGR, GET3, GET4, GRAMD2A, JAGN1, LMAN1, LMAN1L, LMAN2, LMAN2L, LNPK, LPCAT3, LRRK2, MAPK15, MIA3, MMGT1, MOSPD3, PEX5, POLR2M, RAB10, RAB18, RAB3GAP1, RAB3GAP2, REEP1, REEP2, REEP3,…	TRUE
WP:4905	WikiPathways_23.02.2022	1q21.1 copy number variation syndrome	[-1]	[Group079]	8	28.5714	1.0893e-06	0.00183874	{Group079=3.281303885288114E-14}	{Group079=2.3953518362603234E-12}	[AFDN, CTNNB1, F11R, GJA1, KIRREL1, OCLN, PRKAA1, PRKAG1]	[ACP6, AFDN, AMELX, BCL9, CHD1L, CTNNB1, F11R, FMO5, GJA1, GJA3, GJA5, GJA8, KIRREL1, LINC00624, NBPF12, OCLN, PRKAA1, PRKAA2, PRKAB1, PRKAB2, PRKAG1, PRKAG2, PRKAG3, PYGO1, PYGO2, TJP1, TJP2, TJP3]	TRUE
GO:0005793	GO_CellularComponent-EBI-UniProt-GOA-ACAP-ARAP_25.05.2022_00h00	endoplasmic reticulum-Golgi intermediate compartment	[3, 4, 5]	[Group003]	17	11.9718	1.17226e-06	0.0019776	{Group003=1.1722568805515057E-6}	{Group003=3.165093577489066E-5}	[BCAP31, CCDC115, COPB1, GOSR2, LMAN1, PDIA6, RER1, ROBO1, SEC23IP, SERPINH1, STX17, STX5, SURF4, TMED9, TMEM199, YKT6, ZDHHC20]	[ANPEP, AREG, ASPSCR1, ATP6AP1, AZIN2, BCAP31, BET1, CA4, CALR, CCDC115, CCL13, CD55, CD59, CHORDC1, CHP1, CLN8, CNIH1, CNIH2, CNIH3, CNIH4, COL7A1, COPB1, COPG1, COPG2, COPZ2, CSNK1D, CTSC, CTSZ, DCSTAMP, DDHD2, ECPAS, ERGIC1, ERGIC2, ERGIC3, ERP44, F5, F8, FN1, FOLR1, FOLR2, FTCD, GALNT1, GBF1, GJB2, GNPNAT1, GOLGA2, GOLGB1, GORASP1, GOSR2, GRIA1, HMGB1, HSPA5, INPP5B, INS, IST1, KDELR1, LAMP5,…	TRUE
R-HSA:9691174	REACTOME_Reactions_25.05.2022	RAC1 binds effectors at the ER membrane	[-1]	[Group101, Group113]	5	62.5	1.20165e-06	0.00202598	{Group101=2.337312344025094E-11, Group113=9.980245123239049E-28}	{Group101=1.4023874064150565E-9, Group113=1.067886228186578E-25}	[EMD, KTN1, LBR, VRK2, YKT6]	[EMD, ESYT1, KTN1, LBR, LEMD3, RAC1, VRK2, YKT6]	FALSE
GO:2000145	GO_BiologicalProcess-EBI-UniProt-GOA-ACAP-ARAP_25.05.2022_00h00	regulation of cell motility	[3, 4]	[Group092]	60	5.75264	1.27638e-06	0.00215069	{Group092=1.210678114847335E-13}	{Group092=8.474746803931345E-12}	[ADAM10, ADAMTS1, AFDN, AKAP12, APOE, APPL1, ARF6, ATP2B4, BCAS3, BMPR2, CRK, CTNNA1, DAG1, DDR2, DDRGK1, DEAF1, ENG, EPB41L5, FERMT2, GJA1, GLUL, HMOX1, IGFBP3, IL24, ITGA6, JAM3, JUP, MACF1, MAP2K2, MCAM, MEAK7, MINK1, NCK1, NF1, NGFR, NISCH, NOTCH1, NTRK3, OCRL, OSBPL8, PHLDB2, PIGU, PLCB1, PLCG1, PLCG2, PLXNA1, PLXNB2, RAP2C, RDX, ROBO1, S100A9, SCARB1, SEMA4C, SEMA4D, SPAG9, SRGAP1, SRGAP2, …	[AAMP, ABCC8, ABHD2, ABHD6, ABI3, ABL1, ABL2, ACE, ACKR3, ACTA2, ACTG1, ACTN4, ACVR1, ACVR1B, ACVR1C, ACVRL1, ADA, ADAM10, ADAM15, ADAM17, ADAM8, ADAM9, ADAMTS1, ADAMTS9, ADARB1, ADGRA2, ADGRB1, ADGRG1, ADGRG3, ADIPOQ, ADIPOR1, ADORA1, ADORA3, ADRA2A, ADTRP, AFD1, AFDN, AGER, AGO2, AGT, AGTR2, AGXT, AIF1, AIRE, AJUBA, AKAP12, AKIRIN1, AKT1, AKT2, AKT3, ALOX15B, AMH, AMOT, AMOTL1, AMOTL2, ANGPT1, …	FALSE
GO:0051648	GO_BiologicalProcess-EBI-UniProt-GOA-ACAP-ARAP_25.05.2022_00h00	vesicle localization	[3]	[Group044]	22	9.69163	1.3098e-06	0.0022057	{Group044=6.415963619432267E-10}	{Group044=3.207981809716134E-8}	[ARFGAP2, ARFGAP3, ATP13A2, CDH2, CHMP6, CTNNB1, EXOC4, FAM91A1, MYO1B, MYO6, PARD3, PICALM, PREB, RAB11B, SCRIB, SNAP23, SNAP29, SNCA, STAM, TMED9, USO1, YKT6]	[ACTN4, AP1AR, AP1M2, AP3B1, AP3B2, AP3D1, AP3M1, AP3M2, AP3S1, AP3S2, APEX1, ARFGAP2, ARFGAP3, ARL4D, ARL6, ASIP, ATP13A2, ATP9A, BBS2, BBS4, BBS5, BBS7, BICDL1, BICDL2, BLOC1S1, BLOC1S2, BLOC1S3, BLOC1S4, BLOC1S5, BLOC1S6, BORCS5, BRSK1, BRSK2, C17orf75, CCDC186, CDH15, CDH2, CDH3, CDK5, CEP19, CHMP2A, CHMP3, CHMP6, CLASP1, CLASP2, CLN3, CNIH2, CNIH4, COPS5, CSNK1D, CTNNB1, CUL3, DCTN1, DCTN2, …	TRUE
R-HSA:9013407	REACTOME_Pathways_25.05.2022	RHOH GTPase cycle	[-1]	[Group129]	9	23.6842	1.31443e-06	0.00221218	{Group129=2.492940398844722E-19}	{Group129=2.3184345709255915E-17}	[FAM91A1, JUP, LAMTOR1, MTR, PAK4, SLC4A7, TFRC, UACA, VANGL1]	[ARHGDIA, ARHGDIB, ARHGDIG, BUB1B-PAK6, CAV1, CSK, DBN1, DBT, FAM91A1, JUP, LAMTOR1, LCK, MTR, NIPSNAP2, NSFL1C, OSBPL11, PAK1, PAK2, PAK4, PAK5, PAK6, RAB7A, RALGAPA1, RHOH, ROCK1, ROCK2, SLC1A5, SLC4A7, STOM, TFRC, TMEM59, TUBA1B, UACA, VAMP3, VANGL1, VCP, WDR11, ZAP70]	FALSE
GO:0030667	GO_CellularComponent-EBI-UniProt-GOA-ACAP-ARAP_25.05.2022_00h00	secretory granule membrane	[4, 5, 6, 7, 8, 9]	[Group097, Group111]	28	8.23529	1.35872e-06	0.00228537	{Group097=6.92689032060143E-13, Group111=1.4356589427336756E-38}	{Group097=4.641016514802958E-11, Group111=1.765860499562421E-36}	[ADAM10, ATP6AP2, CD46, CKAP4, COPB1, CYB5R1, DSC3, IGF2R, ITM2C, LAMP1, LAMTOR1, LPCAT1, MAGT1, PCDH7, RAB10, RAB6A, RAP2C, SCAMP1, SIRPA, SNAP23, SNAP29, SNCA, STX3, SURF4, SYTL4, VAMP2, VAMP7, VAPA]	[100131096, ABCA12, ABCA13, ABCA3, ABCC4, ACP3, ACRBP, ADAM10, ADAM8, ADGRE3, ADGRE5, ADGRG3, AGPAT2, ALDH3B1, ANO6, ANPEP, ANXA7, AP1M1, AP2A2, APLP2, ARL8A, ATAD3B, ATP11A, ATP11B, ATP6AP2, ATP6V0A1, ATP6V0C, ATP6V1D, ATP8A1, ATP8B3, ATP8B4, AZU1, B4GALT1, BRI3, BSG, BST1, BST2, C3AR1, C5AR1, CA4, CADPS, CAV1, CAV2, CCDC136, CD109, CD14, CD177, CD300A, CD33, CD36, CD38, CD44, CD46, CD47, CD53, …	FALSE
GO:0040012	GO_BiologicalProcess-EBI-UniProt-GOA-ACAP-ARAP_25.05.2022_00h00	regulation of locomotion	[2, 3]	[Group092]	62	5.67766	1.378e-06	0.00231641	{Group092=1.210678114847335E-13}	{Group092=8.474746803931345E-12}	[ADAM10, ADAMTS1, AFDN, AKAP12, APOE, APPL1, ARF6, ATP2B4, BCAS3, BMPR2, CRK, CTNNA1, DAG1, DDR2, DDRGK1, DEAF1, ENG, EPB41L5, FERMT2, GJA1, GLUL, HMOX1, IGFBP3, IL24, ITGA6, JAM3, JUP, MACF1, MAP2K2, MCAM, MEAK7, MINK1, NCK1, NF1, NGFR, NISCH, NOTCH1, NTRK3, OCRL, OSBPL8, PHLDB2, PIGU, PLCB1, PLCG1, PLCG2, PLXNA1, PLXNB2, RAP2C, RDX, ROBO1, S100A9, SCARB1, SEMA4C, SEMA4D, SNCA, SPAG9, SRGAP1, SR…	[AAMP, ABCC8, ABHD2, ABHD6, ABI3, ABL1, ABL2, ACE, ACKR3, ACTA2, ACTG1, ACTN4, ACVR1, ACVR1B, ACVR1C, ACVRL1, ADA, ADAM10, ADAM15, ADAM17, ADAM8, ADAM9, ADAMTS1, ADAMTS9, ADARB1, ADGRA2, ADGRB1, ADGRG1, ADGRG3, ADIPOQ, ADIPOR1, ADORA1, ADORA2A, ADORA3, ADRA2A, ADTRP, AFD1, AFDN, AGER, AGO2, AGT, AGTR2, AGXT, AIF1, AIRE, AJUBA, AKAP12, AKIRIN1, AKT1, AKT2, AKT3, ALOX15B, AMH, AMOT, AMOTL1, AMOTL2,…	FALSE
GO:0050708	GO_BiologicalProcess-EBI-UniProt-GOA-ACAP-ARAP_25.05.2022_00h00	regulation of protein secretion	[4, 5, 6, 7, 8]	[Group125]	24	9.09091	1.38011e-06	0.00231858	{Group125=5.1271827602013294E-51}	{Group125=6.460250277853675E-49}	[ADCY5, APOE, ARF6, ATP13A2, C2CD2L, CDK16, CFTR, CYP51A1, DNAJC1, GLUD1, GLUL, HADHA, LLGL1, NDUFAF2, OSBP, PFKM, PPIA, RAB11FIP1, RAB11FIP5, SEC24A, SLC12A2, SLC16A1, SYTL4, WLS]	[AACS, ABAT, ABCA12, ABCC8, ABCG1, ACHE, ACSL4, ACVR1C, ADAM8, ADAM9, ADCY5, ADCY8, ADORA2A, ADRA2A, ADTRP, ALOX5, ANG, ANKRD1, ANO1, APBB1, APBB3, APOE, ARF6, ARFIP1, ARNTL, ATP13A2, BAD, BAIAP3, BIRC5, BLK, BMP6, BMP8A, BRSK2, C1QTNF1, C1QTNF12, C1QTNF3, C2CD2L, CAPN10, CARTPT, CASR, CCL5, CCN3, CD200, CD2AP, CD33, CD38, CDK16, CELA2A, CFTR, CHGA, CLOCK, CLU, CNR1, CPT1A, CYP51A1, DISP1, DNAJC1…	FALSE
R-HSA:2029480	REACTOME_Pathways_25.05.2022	Fcgamma receptor (FCGR) dependent phagocytosis	[-1]	[Group112]	13	15.1163	1.52237e-06	0.00255606	{Group112=4.898046373795074E-16}	{Group112=3.918437099036059E-14}	[ABI1, AHCYL1, BAIAP2, CDC42, CRK, CYFIP2, NCK1, PLCG1, PLCG2, WAS, WASF2, WIPF1, YES1]	[ABI1, ABI2, ABL1, ACTB, ACTG1, ACTR2, ACTR3, AHCYL1, ARPC1A, ARPC1B, ARPC2, ARPC3, ARPC4, ARPC5, BAIAP2, BRK1, BTK, CD247, CD3G, CDC42, CFL1, CRK, CYFIP1, CYFIP2, DOCK1, ELMO1, ELMO2, FCGR1A, FCGR2A, FCGR3A, FGR, FYN, GRB2, HCK, HSP90AA1, HSP90AB1, ITPR1, ITPR2, ITPR3, LIMK1, LYN, MAPK1, MAPK3, MYH2, MYH9, MYO10, MYO1C, MYO5A, MYO9B, NCK1, NCKAP1, NCKAP1L, NCKIPSD, NF2, PAK1, PIK3CA, PIK3CB, PIK…	FALSE
GO:0048523	GO_BiologicalProcess-EBI-UniProt-GOA-ACAP-ARAP_25.05.2022_00h00	negative regulation of cellular process	[2, 3, 4]	[Group099, Group100, Group123, Group127]	201	4.01518	1.58874e-06	0.00266591	{Group099=4.77350772409149E-8, Group100=1.1332267085474597E-11, Group123=1.9828090781684624E-12, Group127=3.824070332346295E-9}	{Group099=1.909403089636596E-6, Group100=6.912682922139504E-10, Group123=1.2491697192461314E-10, Group127=1.8355537595262216E-7}	[ABI1, ADAM10, ADAMTS1, ADD3, AFDN, ANKRD26, APOE, APPL1, ARAF, ARC, ARF1, ARF6, ARHGAP1, ARL6IP5, ATP13A2, ATP2B4, AURKB, BAG6, BCAS3, BMPR2, CAMLG, CCP110, CD46, CDC42, CDH2, CDK5RAP3, CHMP6, CHMP7, CRK, CTNNA1, CTNNB1, CTNND1, CUX1, CXADR, CYP51A1, DAG1, DCUN1D3, DDR2, DDRGK1, DEAF1, DEPDC1B, DHFR, DIP2B, DNAJA3, DNAJC3, EFNB3, EI24, EMD, ENG, ENO2, EPB41L5, EPCAM, EPHA7, EPN2, ERBIN, ERLIN1, …	[2477, A1CF, A4GNT, AARS1, AASS, AATF, ABAT, ABCA1, ABCA12, ABCA2, ABCA5, ABCA7, ABCB7, ABCC8, ABCD1, ABCD2, ABCE1, ABCG1, ABHD17A, ABHD17B, ABHD17C, ABHD2, ABHD6, ABI1, ABI3, ABI3BP, ABL1, ABL2, ABRAXAS1, ACAA2, ACACB, ACADL, ACADVL, ACD, ACE, ACE2, ACER2, ACHE, ACKR3, ACMSD, ACOD1, ACOT8, ACP4, ACP5, ACTB, ACTC1, ACTL6A, ACTL6B, ACTN2, ACTN3, ACTN4, ACTR6, ACTRT1, ACVR1, ACVR1B, ACVR1C, ACVR2B,…
GO:2000251	GO_BiologicalProcess-EBI-UniProt-GOA-ACAP-ARAP_25.05.2022_00h00	positive regulation of actin cytoskeleton reorganization	[5, 6, 7, 8, 9]	[Group075, Group121]	7	33.3333	1.62894e-06	0.00273173	{Group075=2.2983588126422015E-13, Group121=1.07231220674502E-23}	{Group075=1.562883992596697E-11, Group121=1.1044815729473706E-21}	[BAIAP2, BAIAP2L1, BCAS3, CDC42, HAX1, HCLS1, NTRK3]	[ABL1, BAIAP2, BAIAP2L1, BAIAP2L2, BCAS3, CCL27, CDC42, CDK5, CSF3, FES, HAX1, HCK, HCLS1, HRAS, NELL1, NRP1, NTF3, NTRK3, STAP1, TEK, UXT]	TRUE
R-HSA:203973	REACTOME_Reactions_25.05.2022	Vesicle budding	[-1]	[Group131]	9	23.0769	1.66391e-06	0.00278705	{Group131=2.5604845714871455E-21}	{Group131=2.534879725772274E-19}	[GOSR2, LMAN1, SEC23A, SEC23IP, SEC24A, SEC24B, SEC31A, STX5, YKT6]	[AREG, CD59, CNIH1, CNIH2, CNIH3, COL7A1, CTSC, CTSZ, F5, F8, FOLR1, GOSR2, GRIA1, LMAN1, LMAN1L, LMAN2, LMAN2L, MCFD2, SAR1B, SEC13, SEC16A, SEC16B, SEC22A, SEC22B, SEC22C, SEC23A, SEC23IP, SEC24A, SEC24B, SEC24C, SEC24D, SEC31A, SERPINA1, STX5, TFG, TGFA, TMED10, TMED2, YKT6]	FALSE
R-HSA:204008	REACTOME_Reactions_25.05.2022	SEC31:SEC13 and v-SNARE recruitment	[-1]	[Group131]	9	23.0769	1.66391e-06	0.00278705	{Group131=2.5604845714871455E-21}	{Group131=2.534879725772274E-19}	[GOSR2, LMAN1, SEC23A, SEC23IP, SEC24A, SEC24B, SEC31A, STX5, YKT6]	[AREG, CD59, CNIH1, CNIH2, CNIH3, COL7A1, CTSC, CTSZ, F5, F8, FOLR1, GOSR2, GRIA1, LMAN1, LMAN1L, LMAN2, LMAN2L, MCFD2, SAR1B, SEC13, SEC16A, SEC16B, SEC22A, SEC22B, SEC22C, SEC23A, SEC23IP, SEC24A, SEC24B, SEC24C, SEC24D, SEC31A, SERPINA1, STX5, TFG, TGFA, TMED10, TMED2, YKT6]	FALSE
GO:1904375	GO_BiologicalProcess-EBI-UniProt-GOA-ACAP-ARAP_25.05.2022_00h00	regulation of protein localization to cell periphery	[5, 6]	[Group115]	16	12.3077	1.66384e-06	0.00278859	{Group115=1.5463355373967212E-56}	{Group115=1.963846132493836E-54}	[ACSL3, ADAM10, AKAP5, APPL1, ARF6, ATP2B4, DAG1, EPB41L2, GOPC, PICALM, PLK1, PPFIA1, RER1, STX3, STX7, ZDHHC8]	[ABCA2, ABI3, ACSL3, ACTB, ADAM10, AGR2, AKAP5, AKR1B1, AKT1, AP2M1, APPL1, AR, AREG, ARF6, ARHGAP44, ARHGEF16, ATP2B4, ATP2C1, BCL2L1, C1D, CACNG2, CDK5, CIB1, CLIP3, CLN3, CLTC, CNPY4, CNST, CSK, CSRP3, DAB2, DAG1, DLG1, DPP10, EFCAB7, EGFR, EPB41, EPB41L2, EPHA2, EPHA3, EPHB2, EPM2A, EZR, GBP1, GHSR, GNAI1, GOPC, GPC4, GPC6, GPER1, GPSM2, GRIPAP1, HECTD1, HRAS, IFNG, INS, IQSEC2, ITGA3, ITGB1,…	FALSE
R-HSA:6814695	REACTOME_Reactions_25.05.2022	PERP binds desmosomes	[-1]	[Group087, Group122]	6	42.8571	1.67294e-06	0.0028005	{Group087=1.9821679997781386E-12, Group122=2.0831848637573266E-27}	{Group087=1.2685875198580087E-10, Group122=2.208175955582766E-25}	[DSC2, DSC3, DSG2, JUP, PKP2, PKP4]	[DSC1, DSC2, DSC3, DSG1, DSG2, DSG3, DSG4, DSP, JUP, PERP, PKP1, PKP2, PKP3, PKP4]	FALSE
R-HSA:9609921	REACTOME_Reactions_25.05.2022	SGTA binds Tail-anchored protein	[-1]	[Group082]	6	42.8571	1.67294e-06	0.0028005	{Group082=1.312767448472123E-7}	{Group082=4.857239559346855E-6}	[ALDH3A2, EMD, HMOX1, STX5, VAMP2, VAPA]	[ALDH3A2, CYB5A, EMD, HMOX1, OTOF, SEC61B, SEC61G, SERP1, SGTA, STX1A, STX5, UBE2J2, VAMP2, VAPA]	FALSE
GO:0051246	GO_BiologicalProcess-EBI-UniProt-GOA-ACAP-ARAP_25.05.2022_00h00	regulation of protein metabolic process	[4, 5]	[Group099, Group120, Group123]	124	4.49601	1.77841e-06	0.00297529	{Group099=4.77350772409149E-8, Group120=3.0762986403777055E-17, Group123=1.9828090781684624E-12}	{Group099=1.909403089636596E-6, Group120=2.5533278715134955E-15, Group123=1.2491697192461314E-10}	[A2M, ABI1, ABTB1, APOE, ARAF, ARL6IP5, ATP13A2, ATP2B4, AURKB, BAG6, BCAP31, BMPR2, CAMLG, CCNB2, CCNY, CDK5RAP3, CHMP6, CLN6, CTNNB1, CYFIP2, CYP51A1, DAG1, DCUN1D3, DDR2, DDRGK1, DHFR, DIP2A, DIP2B, DIRAS3, DNAJC1, DNAJC3, EGLN1, EIF2S3, ENG, EPHA7, ETF1, FAM83D, FANCI, FERMT2, FOXP3, GDF15, GGA3, HAX1, HCLS1, HTR2A, IGFBP3, IL24, IL6ST, IRAK3, ITM2B, ITM2C, KIRREL1, KRAS, LLGL1, LPCAT1, LRP6,…	[2477, A2M, A2ML1, AARS1, AASS, AATF, ABCA2, ABCA7, ABCB10, ABCE1, ABCF1, ABCG1, ABI1, ABL1, ABTB1, ACE, ACER2, ACO1, ACOT8, ACP4, ACSL1, ACTB, ACVR1, ACVR1C, ACVR2A, ACVR2B, ACVRL1, ADAM17, ADAM8, ADAM9, ADAR, ADARB1, ADCY8, ADCYAP1, ADGRB1, ADIPOQ, ADNP, ADORA1, ADORA2A, ADRA1A, ADRA1D, ADRA2A, ADRA2B, ADRA2C, ADRB2, ADRM1, ADTRP, AFAP1L2, AGAP2, AGBL4, AGER, AGO1, AGO2, AGO3, AGO4, AGT, AGTPBP…	FALSE
R-HSA:5694418	REACTOME_Reactions_25.05.2022	RAB1:GTP binds USO1 and GORASP1:GOLGA2	[-1]	[Group131]	10	20	1.79803e-06	0.00300631	{Group131=2.5604845714871455E-21}	{Group131=2.534879725772274E-19}	[GOSR2, LMAN1, SEC23A, SEC23IP, SEC24A, SEC24B, SEC31A, STX5, USO1, YKT6]	[AREG, CD59, CNIH1, CNIH2, CNIH3, COL7A1, CTSC, CTSZ, F5, F8, FOLR1, GOLGA2, GORASP1, GOSR2, GRIA1, LMAN1, LMAN1L, LMAN2, LMAN2L, MCFD2, RAB1A, RAB1B, SEC13, SEC22A, SEC22B, SEC22C, SEC23A, SEC23IP, SEC24A, SEC24B, SEC24C, SEC24D, SEC31A, SERPINA1, STX5, TGFA, TMED10, TMED2, TRAPPC1, TRAPPC10, TRAPPC2, TRAPPC2L, TRAPPC3, TRAPPC4, TRAPPC5, TRAPPC6A, TRAPPC6B, TRAPPC9, USO1, YKT6]	FALSE
GO:0016301	GO_MolecularFunction-EBI-UniProt-GOA-ACAP-ARAP_25.05.2022_00h00	kinase activity	[4]	[Group123]	78	5.17928	1.80274e-06	0.00301238	{Group123=1.9828090781684624E-12}	{Group123=1.2491697192461314E-10}	[ABI1, AK2, APOE, ARAF, ATP2B4, AURKB, BMPR2, CCNB2, CCNY, CDC42, CDC42BPA, CDK16, CDK5RAP3, CHMP6, CSNK1G3, DAG1, DDR2, DGKE, DIRAS3, DNAJC3, EFNB3, ENG, EPHA7, FERMT2, FGFRL1, GRK6, HIPK1, HTR2A, IGF2R, IRAK3, LLGL1, LRP6, MAP2K2, MAP4K3, MAP4K5, MARK1, MARK2, MARK3, MAST1, MINK1, NCK1, NF1, NTRK1, NTRK2, NTRK3, OSBPL8, PAK4, PEAK1, PFKM, PFKP, PIP5K1A, PKM, PLK1, PPEF2, PPIA, PPM1D, PRKAA1, PR…	[AAK1, AATK, ABI1, ABL1, ABL2, ABR, ACE, ACOD1, ACP4, ACSL1, ACTB, ACVR1, ACVR1B, ACVR1C, ACVR2A, ACVR2B, ACVRL1, ADAM17, ADAM8, ADAM9, ADAR, ADARB1, ADCK1, ADCK2, ADCK5, ADCY8, ADCYAP1, ADIPOQ, ADK, ADNP, ADORA1, ADORA2A, ADPGK, ADRA1A, ADRA1D, ADRA2A, ADRA2B, ADRA2C, ADRB2, AFAP1L2, AGAP2, AGER, AGK, AGT, AGXT, AHSG, AIDA, AJUBA, AK1, AK2, AK3, AK4, AK5, AK6, AK7, AK8, AK9, AKAP13, AKAP8L, AKT1…	FALSE
GO:0030425	GO_CellularComponent-EBI-UniProt-GOA-ACAP-ARAP_25.05.2022_00h00	dendrite	[4, 5, 6]	[Group056, Group064, Group091, Group119]	44	6.40466	1.91684e-06	0.00320113	{Group056=6.437627566168511E-19, Group064=7.163654501767056E-9, Group091=5.301797536580448E-20, Group119=1.1039155262756292E-32}	{Group056=5.858241085213346E-17, Group064=3.2236445257951753E-7, Group091=4.983689684385621E-18, Group119=1.2805420104797298E-30}	[ABHD12, ADAM10, AKAP5, APOE, ARC, ARHGAP32, ATP2B1, ATP2B4, ATP6AP2, BAIAP2, BMPR2, CDC42, CTNND1, DIP2A, DIP2B, EPHA7, GOPC, HTR2A, IL6ST, KIRREL1, LLGL1, MARK1, MARK2, MARK3, MAST1, MINK1, NECTIN1, NF1, NGFR, NSF, NTRK1, NTRK2, OCRL, PPFIA1, PRKAA1, RAB8A, RTN4R, SLC38A2, SLC6A6, SNAP47, SRGAP2, STX3, SYAP1, YKT6]	[2477, ABHD12, ABHD13, ABHD17A, ABHD17B, ABHD17C, ABI2, ABI3, ABITRAM, ABL1, ABR, ACAD9, ACTN1, ACTN2, ACVRL1, ADAM10, ADCY10, ADCY2, ADCY4, ADCY8, ADCY9, ADGRB1, ADNP, ADORA1, ADORA2A, AGO2, AKAP5, AKAP9, ALCAM, ALS2, AMFR, AMIGO1, ANK3, ANKS1B, ANXA3, APBA1, APBA2, APBA3, APEX1, APOD, APOE, APP, ARC, ARF4, ARFGEF2, ARHGAP32, ARHGAP33, ARHGAP44, ARHGEF15, ARRB2, ASAP1, ASIC2, ATCAY, ATF4, ATP1A2…	FALSE
R-HSA:6811417	REACTOME_Reactions_25.05.2022	ARFGAP, cargo, vSNARES and p24 proteins bind COPI vesicles at Golgi	[-1]	[Group109, Group131]	8	26.6667	1.94606e-06	0.00324798	{Group109=4.230442921223217E-31, Group131=2.5604845714871455E-21}	{Group109=4.7804005009822356E-29, Group131=2.534879725772274E-19}	[ARF1, ARFGAP1, ARFGAP2, ARFGAP3, COPB1, COPE, SURF4, TMED9]	[ARCN1, ARF1, ARF3, ARF4, ARF5, ARFGAP1, ARFGAP2, ARFGAP3, COPA, COPB1, COPB2, COPE, COPG1, COPG2, COPZ1, COPZ2, GBF1, KDELR1, KDELR2, KDELR3, RAB1A, RAB1B, SEC22B, SURF4, TMED10, TMED2, TMED3, TMED7, TMED7-TICAM2, TMED9]	FALSE
R-HSA:6811418	REACTOME_Reactions_25.05.2022	ARFGAPs stimulate ARF GTPase activity at the Golgi membrane	[-1]	[Group109, Group131]	8	26.6667	1.94606e-06	0.00324798	{Group109=4.230442921223217E-31, Group131=2.5604845714871455E-21}	{Group109=4.7804005009822356E-29, Group131=2.534879725772274E-19}	[ARF1, ARFGAP1, ARFGAP2, ARFGAP3, COPB1, COPE, SURF4, TMED9]	[ARCN1, ARF1, ARF3, ARF4, ARF5, ARFGAP1, ARFGAP2, ARFGAP3, COPA, COPB1, COPB2, COPE, COPG1, COPG2, COPZ1, COPZ2, GBF1, KDELR1, KDELR2, KDELR3, RAB1A, RAB1B, SEC22B, SURF4, TMED10, TMED2, TMED3, TMED7, TMED7-TICAM2, TMED9]	FALSE
GO:0044089	GO_BiologicalProcess-EBI-UniProt-GOA-ACAP-ARAP_25.05.2022_00h00	positive regulation of cellular component biogenesis	[3, 4, 5]	[Group103, Group121]	37	6.94184	1.9592e-06	0.00326795	{Group103=2.288161354867459E-15, Group121=1.07231220674502E-23}	{Group103=1.7618842432479434E-13, Group121=1.1044815729473706E-21}	[ARF6, ARHGEF10, ATG2A, ATP13A2, BAIAP2, BAIAP2L1, BCAS3, CCP110, CDC42, CDC42EP1, CDC42EP4, DAG1, DRG1, EPB41L5, FERMT2, KIRREL1, MPP7, NCK1, NDRG1, NTRK1, NTRK2, OCLN, PHLDB1, PHLDB2, PLCG2, RALA, RICTOR, SEMA4D, SLITRK5, SNCA, SNX7, SORBS3, STAM, STX18, TERF1, TFRC, WASF2]	[2477, ABCA1, ABCA3, ABI2, ABL1, ACE2, ACTR2, ACTR3, ADGRB1, ADGRB3, ADNP, AGRN, AGT, AGXT, AJUBA, AKAP9, AKIRIN1, ALOX15, AMBRA1, AMIGO1, AMIGO2, AMIGO3, ANKRD53, ANLN, ANTXR1, APC, APEX1, APOA1, ARAP1, ARF6, ARHGAP35, ARHGEF10, ARHGEF10L, ARHGEF15, ARHGEF5, ARL2, ARPC2, ASAP1, ASIC2, ATAT1, ATF7IP, ATF7IP2, ATG2A, ATM, ATMIN, ATP13A2, ATP7A, ATR, AUTS2, AUTS8, AVIL, BAG4, BAIAP2, BAIAP2L1, BAIA…	FALSE
GO:0032561	GO_MolecularFunction-EBI-UniProt-GOA-ACAP-ARAP_25.05.2022_00h00	guanyl ribonucleotide binding	[5, 6, 7]	[Group120]	44	6.39535	1.97997e-06	0.00330061	{Group120=3.0762986403777055E-17}	{Group120=2.5533278715134955E-15}	[ARF1, ARF6, ARHGEF10, ARHGEF19, ARHGEF25, ARL1, CCPG1, CDC42, DENND4C, DIRAS3, DRG1, EHD1, EIF2S3, GLUD1, KRAS, LAMTOR1, LSG1, NDRG1, NUDT19, PREB, RAB10, RAB11B, RAB13, RAB21, RAB23, RAB39A, RAB6A, RAB8A, RABL6, RALA, RALGDS, RALGPS2, RAP2C, RAPGEF6, RGL2, RHOT2, RP2, RRAGC, SLC19A1, SOS2, TBC1D10A, TIAM1, TRIO, TUBB6]	[ABR, ACSM1, ACSM5, ACSM6, ADRB1, ADSS1, ADSS2, AGAP1, AGAP2, AGAP3, AK3, AK4, AKAP13, AKR1B10, ALS2, ALS2CL, ANKRD27, ANXA6, ARF1, ARF1P1, ARF3, ARF4, ARF5, ARF6, ARFGEF1, ARFGEF2, ARFGEF3, ARFIP2, ARFRP1, ARHGAP28, ARHGAP35, ARHGAP5, ARHGAP9, ARHGDIA, ARHGDIB, ARHGDIG, ARHGEF1, ARHGEF10, ARHGEF10L, ARHGEF11, ARHGEF12, ARHGEF15, ARHGEF16, ARHGEF17, ARHGEF18, ARHGEF19, ARHGEF2, ARHGEF25, ARHGEF26…	FALSE
GO:0001933	GO_BiologicalProcess-EBI-UniProt-GOA-ACAP-ARAP_25.05.2022_00h00	negative regulation of protein phosphorylation	[6, 7, 8, 9]	[Group123]	28	8.06916	2.02543e-06	0.00337436	{Group123=1.9828090781684624E-12}	{Group123=1.2491697192461314E-10}	[APOE, CDK5RAP3, CHMP6, DNAJC3, ENG, IGFBP3, IRAK3, KIRREL1, LRP6, NCK1, NF1, NTRK3, OCLN, OCRL, PARD3, PLK1, PPEF2, PPIA, PRKDC, PTPN1, PTPN13, SEMA4D, SIRPA, SNCA, SNX6, SPAG9, SPRY4, TAF7]	[ABL1, ACP4, ADAR, ADARB1, ADIPOQ, ADORA2A, AGT, AGXT, AIDA, AKT1, AKT1S1, ANGPT1, ANKS1B, APC, APOE, ARRB2, ATG14, BAK1, BAX, BDKRB1, BDKRB2, BMP2, BMP4, BMP7, C1D, C9orf72, CACTIN, CADM4, CALM1, CALM2, CALM3, CAMK2N1, CAMK2N2, CASP3, CAV1, CAV3, CBL, CBLB, CBLC, CD109, CD300A, CDK5RAP1, CDK5RAP2, CDK5RAP3, CDKN1A, CDKN1B, CDKN1C, CDKN2A, CDKN2B, CDKN2C, CDKN2D, CEACAM1, CEBPA, CEP43, CEP85, CHM…	TRUE
GO:0032386	GO_BiologicalProcess-EBI-UniProt-GOA-ACAP-ARAP_25.05.2022_00h00	regulation of intracellular transport	[4, 5]	[Group125]	29	7.90191	2.02833e-06	0.00337717	{Group125=5.1271827602013294E-51}	{Group125=6.460250277853675E-49}	[AAAS, AKAP5, ARHGAP1, ATP13A2, BCAP31, BCAS3, EHD1, EMD, HAX1, HCLS1, JUP, LAMP1, LMAN1, MAP2K2, NF1, OCRL, PREB, PRKAA1, PTPN1, RAB11B, RAB21, RAB23, RDX, SCFD1, SEC24B, SNX3, STX18, UBE2J1, VAMP2]	[AAAS, ABCA12, ABCA2, ABLIM3, ACTN2, ADIPOQ, AKAP5, AKAP8L, AKT2, ANGPT1, ANK3, ANP32B, ANXA2, APEX1, APOD, ARFIP1, ARHGAP1, ARHGAP44, ARHGAP8, ARIH2, ARV1, ATG13, ATP13A2, ATP2A1, ATP5IF1, ATP9A, B3GAT3, BAG3, BAG4, BAP1, BARD1, BBC3, BCAP31, BCAS3, BMP4, BNIP3L, BORCS5, BRSK2, BVES, C11orf65, C2CD5, CABP1, CACNA1A, CALY, CAMK1, CAPN10, CD36, CD81, CDH1, CDK1, CDK5, CDK5R1, CEMIP, CEP131, CEP290…	FALSE
GO:0030154	GO_BiologicalProcess-EBI-UniProt-GOA-ACAP-ARAP_25.05.2022_00h00	cell differentiation	[3]	[Group130]	182	4.08713	2.04783e-06	0.00340758	{Group130=1.884824984061179E-12}	{Group130=1.2251362396397662E-10}	[A2M, ABI1, ACSL3, AFDN, AFG3L2, AGFG1, ANKRD26, APOE, ARC, ARF6, ARHGEF10, ARHGEF25, ATP2B4, BAG6, BAIAP2, BMPR2, CADM1, CCDC47, CD46, CDC42, CDH2, CDK16, CDK5RAP3, CFTR, CNP, CRK, CTNNA1, CTNNB1, CUX1, CXADR, CYFIP2, DAG1, DDR2, DEAF1, DHFR, DIP2A, DIP2B, DNAJA3, EFNB1, EFNB3, EHD1, EMD, ENG, EPB41L3, EPB41L5, EPCAM, EPHA7, ETF1, EYA1, F11R, FAM83D, FANCC, FERMT2, FLVCR1, FOXP3, FRS2, GATAD2A, …	[2477, A2M, AAMDC, AAMP, ABCA1, ABCA12, ABCA2, ABCA5, ABCB10, ABCB5, ABCC8, ABCG1, ABHD2, ABHD5, ABI1, ABI2, ABI3, ABI3BP, ABITRAM, ABL1, ABL2, ABT1, ACADM, ACADVL, ACAN, ACAP3, ACD, ACE, ACER1, ACHE, ACIN1, ACKR2, ACKR3, ACP4, ACP6, ACRBP, ACSBG2, ACSL3, ACSL4, ACSL6, ACTA1, ACTA2, ACTB, ACTBL2, ACTC1, ACTG1, ACTL6A, ACTL6B, ACTL7A, ACTL8, ACTL9, ACTN1, ACTN2, ACTN3, ACTN4, ACTR2, ACVR1, ACVR1B,…	FALSE
GO:0035966	GO_BiologicalProcess-EBI-UniProt-GOA-ACAP-ARAP_25.05.2022_00h00	response to topologically incorrect protein	[3, 4]	[Group090]	18	10.9756	2.0506e-06	0.00341014	{Group090=7.259961055572768E-12}	{Group090=4.501175854455116E-10}	[AUP1, BAG6, CDK5RAP3, DDRGK1, DNAJB12, DNAJC3, FAF2, HSPA4L, HSPH1, NCK1, PTPN1, RHBDD2, RNF185, SELENOS, SERPINH1, STT3B, UBXN4, VAPB]	[ABCA7, ABCB10, AGR2, AKIRIN2, AMFR, ATF3, ATF4, ATF6, ATF6B, ATXN3, AUP1, BAG3, BAG6, BAK1, BAX, BBC3, BCL2L11, BFAR, BHLHA15, BOK, CCND1, CDK5RAP3, CHAC1, CLU, COMP, COPS5, CREB3, CREB3L1, CREB3L2, CREB3L3, CREB3L4, CREBRF, CREBZF, CTH, CUL3, DAB2IP, DAXX, DDIT3, DDRGK1, DERL1, DERL2, DERL3, DNAJA1, DNAJB1, DNAJB12, DNAJB14, DNAJB2, DNAJB4, DNAJB5, DNAJB9, DNAJC10, DNAJC18, DNAJC3, DNAJC4, EDEM…	FALSE
R-HSA:421831	REACTOME_Reactions_25.05.2022	trans-Golgi Network Coat Assembly	[-1]	[Group126]	9	22.5	2.09065e-06	0.00347466	{Group126=1.1450152584628154E-21}	{Group126=1.1564654110474434E-19}	[ARF1, CPD, IGF2R, OCRL, PICALM, SNX5, TFRC, VAMP2, VAMP7]	[AP1B1, AP1G1, AP1M1, AP1M2, AP1S1, AP1S2, AP1S3, AP3B1, AP3S1, AP4B1, AP4E1, ARF1, ARRB1, CLTA, CLTC, CPD, DNM2, GAK, HIP1R, IGF2R, NECAP1, OCRL, PICALM, PIK3C2A, RAB5C, SH3GL2, SNAPIN, SNX2, SNX5, SNX9, SORT1, TBC1D8B, TFRC, TGOLN2, TPD52, TPD52L1, VAMP2, VAMP7, VAMP8, YIPF6]	FALSE
R-HSA:9013110	REACTOME_Reactions_25.05.2022	RHOC binds effectors at the plasma membrane	[-1]	[Group098, Group129]	9	22.5	2.09065e-06	0.00347466	{Group098=3.392912995181187E-30, Group129=2.492940398844722E-19}	{Group098=3.8000625546029298E-28, Group129=2.3184345709255915E-17}	[ABCD3, ARHGAP1, DEPDC1B, ERBIN, JUP, MCAM, TFRC, TMPO, VANGL1]	[ABCD3, ACBD5, ANLN, ARHGAP1, BCR, C1QBP, CAV1, CAVIN1, CCDC187, CIT, DAAM1, DEPDC1B, DIAPH1, DIAPH3, ERBIN, FLOT1, FLOT2, FMNL2, FMNL3, IQGAP1, IQGAP3, JUP, MCAM, MYO9B, PKN1, PKN2, PKN3, RHOA, RHOC, ROCK1, ROCK2, RTKN, SLK, STK10, STOM, TFRC, TJP2, TMPO, VAMP3, VANGL1]	FALSE
GO:0098657	GO_BiologicalProcess-EBI-UniProt-GOA-ACAP-ARAP_25.05.2022_00h00	import into cell	[4]	[Group118]	23	9.12698	2.13365e-06	0.00354186	{Group118=1.269937827905293E-17}	{Group118=1.079447153719499E-15}	[ACSL3, AKAP5, ARL6IP5, ATP1B3, ATP2B4, SLC12A2, SLC19A1, SLC1A3, SLC29A1, SLC30A1, SLC38A1, SLC39A10, SLC39A14, SLC39A6, SLC3A2, SLC5A3, SLC6A6, SLC6A9, SLC7A11, SLC7A2, SLC7A5, SLC9A1, SNCA]	[ABCC8, ABCC9, ACE2, ACSL1, ACSL3, ACSL5, ACTB, AGT, AGXT, AKAP5, AKT1, AKT2, ARG1, ARL6IP1, ARL6IP5, ATP12A, ATP1A1, ATP1A2, ATP1A3, ATP1A4, ATP1B1, ATP1B2, ATP1B3, ATP2B4, ATP4A, ATP4B, BSG, CACNA1A, CACNA1B, CACNA1C, CACNA1D, CACNA1E, CACNA1F, CACNA1S, CACNA2D1, CALCR, CD36, CLN8, CLTRN, CLU, CNGA3, CYBRD1, DLG1, DRD1, DRD2, DRD3, DRD4, EPRS1, FABP3, FLOT1, FOLR1, FOLR2, FXYD2, FYN, GDNF, GFAP…	FALSE
GO:0051051	GO_BiologicalProcess-EBI-UniProt-GOA-ACAP-ARAP_25.05.2022_00h00	negative regulation of transport	[2, 3, 4, 5]	[Group085, Group125]	34	7.34341	2.13273e-06	0.00354247	{Group085=3.019307551479196E-15, Group125=5.1271827602013294E-51}	{Group085=2.264480663609397E-13, Group125=6.460250277853675E-49}	[APOE, APPL1, ARF6, ARHGAP1, ARL6IP5, CYP51A1, GJA1, GOPC, HADHA, HLA-F, HMOX1, HTR2A, LLGL1, LMAN1, NDUFAF2, NF1, NOTCH1, PACSIN2, PICALM, PLSCR1, PPIF, RAB11FIP1, RAB11FIP5, RAB23, SELENOS, SIRPA, SLC30A1, SLC6A9, SNCA, SNX3, STXBP6, SYTL4, TIMP1, UBE2J1]	[2477, ABAT, ABCA2, ABCA7, ABCC8, ABCG5, ABCG8, ACE, ACTN2, ACVR1C, ADA, ADIPOQ, ADORA1, ADRA2A, ADRA2B, ADRA2C, ADTRP, AKT1, AKT2, ANGPT1, ANK3, ANKRD13A, ANKRD13B, ANKRD13D, ANKRD27, ANO9, ANXA1, ANXA2, APLP2, APOA2, APOC1, APOC2, APOC3, APOD, APOE, APP, APPL1, APPL2, ARF6, ARFIP1, ARHGAP1, ARHGAP8, ARL6IP5, ASIC1, ATF4, ATG3, ATG5, ATP1A2, ATP7A, ATP9A, ATXN2, AVPR2, BAG3, BAG4, BARD1, BCL2, B…	FALSE
GO:0098791	GO_CellularComponent-EBI-UniProt-GOA-ACAP-ARAP_25.05.2022_00h00	Golgi apparatus subcompartment	[3, 4, 5, 6]	[Group086, Group117]	31	7.57946	2.17073e-06	0.00360124	{Group086=1.3254091442499954E-20, Group117=3.3373237393786264E-33}	{Group086=1.2989009613649954E-18, Group117=3.9380420124667793E-31}	[ARL1, BCAP31, FAM91A1, GGA3, GOLIM4, GOSR1, IGF2R, LLGL1, M6PR, MYO1B, NBEA, NSF, OCRL, OSBP, RAB10, RAB13, RAB21, RAB6A, RAB8A, SCAMP1, SCAMP3, SCFD1, STX10, STX6, TMEM115, USO1, USP6NL, VAMP2, VAMP4, VAMP7, WLS]	[A3GALT2, ABO, AFTPH, AKAP9, AKR1B10, AP1B1, AP1G1, AP1M1, AP1M2, AP1S1, AP1S2, AP1S3, AP4B1, AP4E1, AP4M1, AP4S1, APH1A, APP, ARAP1, ARFGEF1, ARFGEF2, ARFIP1, ARFIP2, ARFRP1, ARL1, ARL5A, ARL5B, ARL5C, ARSL, ASAP2, ATG9A, ATG9B, ATL1, ATP11A, ATP11B, ATP11C, ATP2C1, ATP2C2, ATP7A, ATP7B, ATP8A1, ATP8B1, ATP8B2, ATP8B3, ATP8B4, ATP9A, ATP9B, ATXN2, AZIN2, B3GALT6, B4GALNT3, B4GALNT4, B4GALT1, B4G…	FALSE
R-HSA:5694441	REACTOME_Reactions_25.05.2022	CSNK1D phosphorylates SEC23	[-1]	[Group131]	10	19.6078	2.17743e-06	0.00361018	{Group131=2.5604845714871455E-21}	{Group131=2.534879725772274E-19}	[GOSR2, LMAN1, SEC23A, SEC23IP, SEC24A, SEC24B, SEC31A, STX5, USO1, YKT6]	[AREG, CD59, CNIH1, CNIH2, CNIH3, COL7A1, CSNK1D, CTSC, CTSZ, F5, F8, FOLR1, GOLGA2, GORASP1, GOSR2, GRIA1, LMAN1, LMAN1L, LMAN2, LMAN2L, MCFD2, RAB1A, RAB1B, SEC13, SEC22A, SEC22B, SEC22C, SEC23A, SEC23IP, SEC24A, SEC24B, SEC24C, SEC24D, SEC31A, SERPINA1, STX5, TGFA, TMED10, TMED2, TRAPPC1, TRAPPC10, TRAPPC2, TRAPPC2L, TRAPPC3, TRAPPC4, TRAPPC5, TRAPPC6A, TRAPPC6B, TRAPPC9, USO1, YKT6]	FALSE
GO:0030165	GO_MolecularFunction-EBI-UniProt-GOA-ACAP-ARAP_25.05.2022_00h00	PDZ domain binding	[4]	[Group027]	13	14.6067	2.26636e-06	0.00375536	{Group027=2.2663603199843486E-6}	{Group027=5.892536831959306E-5}	[ATP2B1, ATP2B4, BAIAP2, CADM1, CFTR, CXADR, EXOC4, F11R, LLGL1, MAP2K2, NSF, PLEKHA1, TBC1D10A]	[ACOX1, ACVR2A, ADAM17, ADGRB1, ADRB1, ARHGAP29, ARHGEF16, ATP2B1, ATP2B2, ATP2B3, ATP2B4, BAIAP2, CACNG3, CADM1, CCDC88C, CFTR, CIT, CLCN3, CRIM1, CRIPT, CXADR, CXXC4, DHDDS, DLG4, DMD, DOCK4, ERC1, EXOC4, F11R, FOXM1, FZD1, FZD2, FZD3, FZD4, FZD7, FZD8, FZD9, GNG12, GNG5, GPR37, GRIA1, GRID2, GRIK5, KCNJ4, KIDINS220, KIF14, LIN7B, LLGL1, LLGL2, LNX1, LNX2, LPAR1, MAP2K2, MPP2, MPP3, MUC17, NKD1…	TRUE
GO:1901699	GO_BiologicalProcess-EBI-UniProt-GOA-ACAP-ARAP_25.05.2022_00h00	cellular response to nitrogen compound	[4]	[Group116]	46	6.23306	2.43672e-06	0.00403521	{Group116=2.3405214045286965E-20}	{Group116=2.2469005483475486E-18}	[ADCY5, AHCYL1, APPL1, ATP2B1, ATP2B4, BAIAP2, BAIAP2L1, CFTR, CRK, CTNNA1, CTNNB1, DDR2, DENND4C, GDF15, GJA1, HTR2A, JUP, LAMTOR1, MTR, NCK1, NGFR, NTRK1, NTRK2, OSBPL8, PIGU, PKM, PLCB1, POR, PRKAA1, PRKDC, PTPN1, RAB10, RAB13, RAB8A, RRAGC, SELENOS, SLC1A3, SLC39A14, SLC7A5, SLC9A1, SNCA, SNX5, SNX6, SYAP1, USO1, VAMP2]	[AANAT, ABCC1, ABL1, ACHE, ACTA1, ACTB, ACTN2, ACTR2, ADCY5, ADCY6, ADCY8, ADIPOQ, ADIPOR1, ADRB2, AGER, AGRN, AGT, AGTR1, AGTR2, AGTRAP, AGXT, AHCYL1, AHR, AHSG, AIF1, AIFM1, AKAP6, AKAP7, AKAP9, AKT1, AKT2, ALK, AMIGO1, ANO1, AOC1, AP3S1, APC, APEX1, APLP1, APLP2, APP, APPL1, APPL2, APRT, AQP1, AQP8, AQP9, ARG1, ARHGEF2, ARID1B, ARRB2, ASS1, ATF2, ATF4, ATP1A3, ATP2B1, ATP2B4, ATP5F1A, ATP7A, A…	FALSE
GO:0032868	GO_BiologicalProcess-EBI-UniProt-GOA-ACAP-ARAP_25.05.2022_00h00	response to insulin	[5, 6, 7]	[Group116]	24	8.79121	2.49209e-06	0.00412441	{Group116=2.3405214045286965E-20}	{Group116=2.2469005483475486E-18}	[APPL1, ATP2B1, BAIAP2, BAIAP2L1, DENND4C, HADHA, MEAK7, NCK1, OSBPL8, PIGU, PKM, PRKAA1, PRKDC, PTPN1, RAB10, RAB13, RAB8A, SELENOS, SLC39A14, SLC9A1, SNX5, SYAP1, USO1, VAMP2]	[AANAT, ABCC8, ACVR1C, ADIPOQ, ADIPOR1, ADM, AGRP, AGT, AGXT, AHSG, AKT1, AKT2, AP3S1, APC, APLP2, APPL1, APPL2, APRT, ATP2B1, BAIAP2, BAIAP2L1, BCAR1, BCAR3, BGLAP, C1QTNF12, C2CD5, CAPN10, CAT, CAV2, CCND3, CDK4, CEACAM1, CELA2A, CFLAR, CITED1, CPEB1, CPEB2, CRAT, CRY1, CRY2, CSRP3, CYFIP1, DAND5, DENND4C, DNAI1, DPAGT1, ECHDC3, EEF2K, EGR1, EGR2, EIF4EBP2, EIF6, ENPP1, EPM2AIP1, EPRS1, ERFE, E…	FALSE
GO:1901564	GO_BiologicalProcess-EBI-UniProt-GOA-ACAP-ARAP_25.05.2022_00h00	organonitrogen compound metabolic process	[3]	[Group123]	254	3.79898	2.54638e-06	0.00421172	{Group123=1.9828090781684624E-12}	{Group123=1.2491697192461314E-10}	[A2M, ABCC5, ABCD4, ABHD12, ABI1, ABTB1, ACOT2, ACSL3, ADAM10, ADAMTS1, ADCY5, AFG3L2, AK2, ALG1, APOE, ARAF, ARL6IP5, ATP13A2, ATP2B4, ATP6AP2, AUP1, AURKB, BAG6, BCAP31, BMPR2, CAMLG, CCDC115, CCDC47, CCNB2, CCNY, CDC42, CDC42BPA, CDCA3, CDK16, CDK5RAP3, CDKAL1, CEMIP2, CHMP6, CHMP7, CLGN, CLN6, COLEC10, CPD, CSNK1G3, CTNNB1, CYFIP2, CYP51A1, DAG1, DCUN1D3, DDR2, DDRGK1, DEPDC1B, DHFR, DIP2A, D…	[2477, A2M, A2ML1, A3GALT2, A4GALT, A4GNT, AADAT, AAK1, AANAT, AARS1, AARS2, AARSD1, AASDH, AASDHPPT, AASS, AATF, AATK, ABAT, ABCA1, ABCA12, ABCA2, ABCA3, ABCA7, ABCA8, ABCB10, ABCB11, ABCB6, ABCB7, ABCB9, ABCC1, ABCC2, ABCC5, ABCC6, ABCD1, ABCD4, ABCE1, ABCF1, ABCG1, ABHD10, ABHD12, ABHD12B, ABHD13, ABHD14A-ACY1, ABHD14B, ABHD16A, ABHD16B, ABHD17A, ABHD17B, ABHD17C, ABHD3, ABHD4, ABHD5, ABI1, AB…
GO:0019220	GO_BiologicalProcess-EBI-UniProt-GOA-ACAP-ARAP_25.05.2022_00h00	regulation of phosphate metabolic process	[5, 6]	[Group100, Group120, Group123, Group127]	77	5.14362	2.54862e-06	0.00421287	{Group100=1.1332267085474597E-11, Group120=3.0762986403777055E-17, Group123=1.9828090781684624E-12, Group127=3.824070332346295E-9}	{Group100=6.912682922139504E-10, Group120=2.5533278715134955E-15, Group123=1.2491697192461314E-10, Group127=1.8355537595262216E-7}	[ABI1, ACSL3, APOE, ARAF, ATP2B4, AURKB, BMPR2, CCNB2, CCNY, CDC42, CDK5RAP3, CHMP6, DAG1, DDR2, DDRGK1, DIRAS3, DNAJC3, ENG, EPHA7, FERMT2, GDF15, HAX1, HCLS1, HTR2A, IGFBP3, IL24, IL6ST, IRAK3, ITGA6, KIRREL1, KRAS, LLGL1, LPCAT1, LRP6, MAP2K2, MAP4K5, MARK2, NCK1, NF1, NTRK1, NTRK2, NTRK3, OCLN, OCRL, OSBP, OSBPL8, PARD3, PLCG2, PLK1, PLXNB2, PPEF2, PPIA, PRKAA1, PRKAG1, PRKDC, PTPN1, PTPN13, …	[2477, ABCA2, ABCA3, ABI1, ABL1, ACE, ACMSD, ACP4, ACSL1, ACSL3, ACTB, ACTN3, ACVR1, ACVR2A, ACVR2B, ACVRL1, ADAM17, ADAM8, ADAM9, ADAR, ADARB1, ADCY8, ADCYAP1, ADCYAP1R1, ADGRF5, ADIPOQ, ADNP, ADORA1, ADORA2A, ADORA2B, ADRA1A, ADRA1D, ADRA2A, ADRA2B, ADRA2C, ADRB2, ADTRP, AFAP1L2, AGAP2, AGER, AGT, AGTR2, AGXT, AIDA, AIF1, AJUBA, AK4, AKAP13, AKAP9, AKR1B1, AKT1, AKT1S1, AKT2, AKTIP, ALK, ALKAL1…	FALSE
R-HSA:2029466	REACTOME_Reactions_25.05.2022	(WASPs, WAVE):G-actin:ARP2/3 binds F-actin	[-1]	[Group112, Group129]	8	25.8065	2.55483e-06	0.00422057	{Group112=4.898046373795074E-16, Group129=2.492940398844722E-19}	{Group112=3.918437099036059E-14, Group129=2.3184345709255915E-17}	[ABI1, BAIAP2, CDC42, CYFIP2, NCK1, WAS, WASF2, WIPF1]	[ABI1, ABI2, ACTB, ACTG1, ACTR2, ACTR3, ARPC1A, ARPC1B, ARPC2, ARPC3, ARPC4, ARPC5, BAIAP2, BRK1, CDC42, CYFIP1, CYFIP2, GRB2, NCK1, NCKAP1, NCKAP1L, NCKIPSD, RAC1, WAS, WASF1, WASF2, WASF3, WASL, WIPF1, WIPF2, WIPF3]	FALSE
R-HSA:2197690	REACTOME_Reactions_25.05.2022	Detachment of WASP/WAVE	[-1]	[Group112, Group129]	8	25.8065	2.55483e-06	0.00422057	{Group112=4.898046373795074E-16, Group129=2.492940398844722E-19}	{Group112=3.918437099036059E-14, Group129=2.3184345709255915E-17}	[ABI1, BAIAP2, CDC42, CYFIP2, NCK1, WAS, WASF2, WIPF1]	[ABI1, ABI2, ACTB, ACTG1, ACTR2, ACTR3, ARPC1A, ARPC1B, ARPC2, ARPC3, ARPC4, ARPC5, BAIAP2, BRK1, CDC42, CYFIP1, CYFIP2, GRB2, NCK1, NCKAP1, NCKAP1L, NCKIPSD, RAC1, WAS, WASF1, WASF2, WASF3, WASL, WIPF1, WIPF2, WIPF3]	FALSE
R-HSA:442592	REACTOME_Reactions_25.05.2022	WASPs or WAVEs activate the ARP2/3 complex	[-1]	[Group112, Group129]	8	25.8065	2.55483e-06	0.00422057	{Group112=4.898046373795074E-16, Group129=2.492940398844722E-19}	{Group112=3.918437099036059E-14, Group129=2.3184345709255915E-17}	[ABI1, BAIAP2, CDC42, CYFIP2, NCK1, WAS, WASF2, WIPF1]	[ABI1, ABI2, ACTB, ACTG1, ACTR2, ACTR3, ARPC1A, ARPC1B, ARPC2, ARPC3, ARPC4, ARPC5, BAIAP2, BRK1, CDC42, CYFIP1, CYFIP2, GRB2, NCK1, NCKAP1, NCKAP1L, NCKIPSD, RAC1, WAS, WASF1, WASF2, WASF3, WASL, WIPF1, WIPF2, WIPF3]	FALSE
WP:4561	WikiPathways_23.02.2022	Cell migration and invasion through p75NTR	[-1]	[Group023]	8	25.8065	2.55483e-06	0.00422057	{Group023=2.5548257542048686E-6}	{Group023=6.387064385512172E-5}	[ARF1, EFNB1, EFNB3, NGFR, NTRK2, PARD3, TIAM1, TRIO]	[ADAMTS13, AKT1, AKT2, AKT3, ARF1, BDNF, CDH11, EFNA1, EFNA2, EFNA3, EFNA4, EFNA5, EFNB1, EFNB2, EFNB3, JUN, KIDINS220, MIR3620, MMP2, MMP8, MMP9, NGFR, NTRK2, PAK1, PARD3, RAC1, RHOA, STAT3, TIAM1, TRIO, TWIST1]	TRUE
GO:0098858	GO_CellularComponent-EBI-UniProt-GOA-ACAP-ARAP_25.05.2022_00h00	actin-based cell projection	[4]	[Group007]	22	9.2827	2.68206e-06	0.00442808	{Group007=2.6820622959304642E-6}	{Group007=6.436949510233114E-5}	[ABI1, ARF6, BAIAP2, CDC42, CNP, CTNNB1, CXADR, DAG1, DEAF1, EXOC4, JAM3, MTM1, MYO1B, MYO6, NOS1AP, RAPH1, RDX, SLC4A7, SLC6A6, SLC7A5, TBC1D10A, VEZT]	[2477, ABCD1, ABI1, ABI2, ABITRAM, ACP3, ACTA1, ACTA2, ACTC1, ACTG2, ACTN2, ADCY6, ADGRA2, ADGRV1, AMN, ANGPT1, ANKS4B, ANTXR1, AOC3, AP2A1, APP, AQP5, ARF6, ARL4C, ATP6V1A, ATP6V1B1, ATP6V1B2, ATP6V1E1, ATP7A, ATP8B1, B4GALT1, BAIAP2, BBS2, CA9, CALB1, CBLIF, CD302, CD44, CDC14A, CDC42, CDH23, CDHR2, CDHR5, CDK5, CEACAM1, CEACAM16, CEACAM20, CIB1, CIB2, CLCA1, CLIC4, CLRN1, CLRN2, CNP, CRB1, CTN…	TRUE
GO:0006811	GO_BiologicalProcess-EBI-UniProt-GOA-ACAP-ARAP_25.05.2022_00h00	ion transport	[4]	[Group080, Group114, Group118]	84	5	2.78624e-06	0.0045973	{Group080=1.4992562097087837E-10, Group114=2.5349782563759245E-11, Group118=1.269937827905293E-17}	{Group080=8.095983532427432E-9, Group114=1.4956371712617954E-9, Group118=1.079447153719499E-15}	[ABCC5, ABCD3, AFG3L2, AHCYL1, AKAP5, ANO10, ARC, ARHGAP1, ARL6IP5, ATP13A2, ATP1B3, ATP2B1, ATP2B4, ATP6AP2, CACHD1, CFTR, CLCC1, CNNM3, CTNNB1, CYB5R1, FLVCR1, GJA1, GJC1, GOPC, HTR2A, LLGL1, MAGT1, MAIP1, MINK1, MMGT1, NECTIN1, NF1, NOS1AP, NSF, NTRK2, PGRMC2, PKP2, PLCG1, PLCG2, PML, PPIF, PRKAA1, RAB11B, S100A9, SLC12A2, SLC16A1, SLC19A1, SLC1A3, SLC20A1, SLC23A2, SLC30A1, SLC30A6, SLC30A7, …	[100131096, 2477, ABAT, ABCB1, ABCB11, ABCB4, ABCB6, ABCB7, ABCB8, ABCC1, ABCC10, ABCC11, ABCC2, ABCC3, ABCC4, ABCC5, ABCC6, ABCC8, ABCC9, ABCD3, ABCG2, ABL1, ACE, ACE2, ACTN2, ACTN4, ADAMTS8, ADCYAP1R1, ADORA1, ADORA2A, ADRA1A, ADRA1D, ADRA2A, ADRB2, AFG3L2, AGT, AGXT, AHCYL1, AHNAK, AKAP5, AKAP6, AKAP7, AKAP9, AKR1C1, AKR1C4, AKT1, ALG10B, AMBP, AMH, AMIGO1, ANK2, ANK3, ANKH, ANKRD36C, ANO1, AN…	FALSE
GO:0007411	GO_BiologicalProcess-EBI-UniProt-GOA-ACAP-ARAP_25.05.2022_00h00	axon guidance	[5, 6, 7, 8, 9, 10, 11, 12, 13]	[Group072, Group110, Group130]	23	8.98438	2.78887e-06	0.00459885	{Group072=2.2598701808819053E-8, Group110=1.1802347006663736E-16, Group130=1.884824984061179E-12}	{Group072=9.265467741615812E-7, Group110=9.559901075397626E-15, Group130=1.2251362396397662E-10}	[ARHGEF25, BMPR2, DAG1, EFNB1, EFNB3, EPHA7, NCAM1, NECTIN1, NEO1, NGFR, NIBAN2, NOTCH1, NOTCH2, NTRK1, PLXNA1, PLXNB2, PTK7, ROBO1, SEMA4C, SEMA4D, TRIO, UNC5B, USP33]	[ADAMTSL1, ALCAM, ANOS1, APP, ARHGAP35, ARHGEF25, ARTN, ARX, ATOH1, ATOH7, B3GNT2, B4GAT1, BCL11B, BDNF, BDNF-AS, BMP7, BMPR1B, BMPR2, BOC, BSG, CCDC141, CDH4, CDK5, CDK5R1, CDK5R2, CHL1, CHN1, CNTN1, CNTN2, CNTN4, CNTN5, CNTN6, CRMP1, CRPPA, CSF1R, CXCL12, CYFIP1, DAG1, DCC, DDX11, DLX5, DPYSL2, DPYSL5, DRAXIN, DRGX, DSCAM, DSCAML1, DVL1, DVL1P1, ECE1, EDN1, EDN3, EDNRA, EFNA1, EFNA2, EFNA3, EFN…	FALSE
GO:0030334	GO_BiologicalProcess-EBI-UniProt-GOA-ACAP-ARAP_25.05.2022_00h00	regulation of cell migration	[4, 5]	[Group092]	56	5.70265	3.06086e-06	0.0050443	{Group092=1.210678114847335E-13}	{Group092=8.474746803931345E-12}	[ADAM10, ADAMTS1, AFDN, AKAP12, APOE, APPL1, ARF6, ATP2B4, BCAS3, BMPR2, CRK, DAG1, DDR2, DDRGK1, DEAF1, ENG, EPB41L5, FERMT2, GJA1, GLUL, HMOX1, IGFBP3, IL24, ITGA6, JAM3, JUP, MACF1, MCAM, MEAK7, MINK1, NCK1, NF1, NGFR, NISCH, NOTCH1, NTRK3, OSBPL8, PHLDB2, PIGU, PLCB1, PLCG1, PLCG2, PLXNA1, PLXNB2, RAP2C, RDX, ROBO1, S100A9, SCARB1, SEMA4C, SEMA4D, SPAG9, SRGAP1, SRGAP2, TIAM1, TIMP1]	[AAMP, ABCC8, ABHD2, ABHD6, ABI3, ABL1, ABL2, ACE, ACKR3, ACTA2, ACTG1, ACTN4, ACVR1, ACVR1B, ACVR1C, ACVRL1, ADA, ADAM10, ADAM15, ADAM17, ADAM8, ADAM9, ADAMTS1, ADAMTS9, ADARB1, ADGRA2, ADGRB1, ADGRG1, ADGRG3, ADIPOQ, ADIPOR1, ADORA1, ADORA3, ADRA2A, ADTRP, AFD1, AFDN, AGER, AGO2, AGT, AGTR2, AGXT, AIF1, AIRE, AJUBA, AKAP12, AKIRIN1, AKT1, AKT2, AKT3, ALOX15B, AMH, AMOT, AMOTL1, AMOTL2, ANGPT1, …	FALSE
GO:0019900	GO_MolecularFunction-EBI-UniProt-GOA-ACAP-ARAP_25.05.2022_00h00	kinase binding	[4]	[Group048]	50	6.00962	3.0632e-06	0.00504509	{Group048=1.3523530662396091E-15}	{Group048=1.0683589223292913E-13}	[ACSL3, ADAM10, APPL1, ATP2B4, AURKB, BMPR2, CCNY, CDC42, CDH2, CDK5RAP3, CRK, CTNNB1, CTNND1, DNAJA3, DNAJC3, FAM83D, FERMT2, FRS2, HCLS1, IRAK3, JUP, LLGL1, LRBA, MARCKS, NBEA, NCK1, NISCH, NSF, NTRK1, PFKM, PIP5K1A, PKP2, PLCG1, PLCG2, PLK1, PPEF2, PPM1D, PRKAG1, PTPN1, RAB8A, RICTOR, SIRPA, SLC12A2, SPAG9, SPNS1, STX17, TFRC, TIAM1, VRK2, WAS]	[AATF, ABI2, ABL1, ACE, ACP4, ACSL3, ACTA2, ACTB, ACTBL2, ACVR1, ACVRL1, ADAM10, ADAM9, ADCY4, ADCY6, ADD2, ADIPOR1, ADRA2A, AGAP2, AKAP7, AKT1, ALKAL1, ALKAL2, ANGPT1, ANGPT2, ANGPT4, ANK2, ANKRA2, ANKRD2, AP1B1, AP2A1, AP2A2, APC, APPL1, ARHGAP33, ARHGEF16, ARHGEF7, ARRB2, ARTN, ATF2, ATF4, ATF5, ATF7, ATG13, ATP1A4, ATP1B1, ATP2B4, AURKA, AURKB, AVPR1A, AVPR1B, AXIN1, AXIN2, B3GALT4, BAD, BAG5…	FALSE
[truncated: 174 more rows]

## Sheet: Fun.Group Cluster1_KRAS-NTRK3
Table S5: Gene Ontology enrichment results of clstuer analysis in Serum.
Function	Groups	Group Genes
[truncated: 132 more rows]

## Sheet: All Terms Cluster2_KDM1A
Table S5: Gene Ontology enrichment results of clstuer analysis in Serum.
[truncated: 354 more rows]

[truncated: 1 more sheets: Fun.Group Cluster2_KDM1A]
